# Supplementary material for: Systematic Review and Bioinformatic Analysis of microRNA Expression in Autism Spectrum Disorder Identifies Pathways Associated With Cancer, Metabolism, Cell Signaling, and Cell Adhesion
Source: Front Psychiatry. 2021 Oct 21;12:630876. doi: 10.3389/fpsyt.2021.630876 (PMC8566729; doi:10.3389/fpsyt.2021.630876)
Supplement: Supplementary file 3 [file Table_3.xlsx]

## Sheet: miRTarBase
miRNA	Species (miRNA)	Target Gene	Target Gene (Entrez Gene ID)	Species (Target Gene)	Experiments	Support Type	References (PMID)
hsa-miR-20a-5p	Homo sapiens	HIF1A	3091	Homo sapiens	Luciferase reporter assay//Western blot//Northern blot//qRT-PCR	Functional MTI	18632605
hsa-miR-20a-5p	Homo sapiens	HIF1A	3091	Homo sapiens	HITS-CLIP	Functional MTI (Weak)	22473208
hsa-miR-20a-5p	Homo sapiens	HIF1A	3091	Homo sapiens	Luciferase reporter assay//qRT-PCR//Western blot	Functional MTI	23911400
hsa-miR-146a-5p	Homo sapiens	CXCR4	7852	Homo sapiens	qRT-PCR//Luciferase reporter assay//Western blot	Functional MTI	18568019
hsa-miR-146a-5p	Homo sapiens	CXCR4	7852	Homo sapiens	Microarray	Functional MTI (Weak)	20375304
hsa-miR-146a-5p	Homo sapiens	CXCR4	7852	Homo sapiens	Luciferase reporter assay//qRT-PCR//Western blot	Functional MTI	26082201
hsa-miR-122-5p	Homo sapiens	CYP7A1	1581	Homo sapiens	qRT-PCR//Luciferase reporter assay	Functional MTI	20351063
hsa-miR-222-3p	Homo sapiens	STAT5A	6776	Homo sapiens	qRT-PCR//Luciferase reporter assay//Western blot	Functional MTI	20489169
hsa-miR-222-3p	Homo sapiens	STAT5A	6776	Homo sapiens	Luciferase reporter assay	Functional MTI	24736554
hsa-miR-21-5p	Homo sapiens	RASGRP1	10125	Homo sapiens	qRT-PCR//Luciferase reporter assay//Western blot	Functional MTI	20483747
hsa-miR-21-5p	Homo sapiens	RASGRP1	10125	Homo sapiens	Microarray	Functional MTI (Weak)	18591254
hsa-miR-21-5p	Homo sapiens	RASGRP1	10125	Homo sapiens	HITS-CLIP	Functional MTI (Weak)	22473208
hsa-miR-148a-3p	Homo sapiens	DNMT1	1786	Homo sapiens	Luciferase reporter assay	Functional MTI	20146264
hsa-miR-148a-3p	Homo sapiens	DNMT1	1786	Homo sapiens	qRT-PCR//Luciferase reporter assay//Western blot	Functional MTI	20483747
hsa-miR-148a-3p	Homo sapiens	DNMT1	1786	Homo sapiens	Flow//qRT-PCR//Western blot	Functional MTI	22167392
hsa-miR-148a-3p	Homo sapiens	DNMT1	1786	Homo sapiens	qRT-PCR//Western blot	Functional MTI	24515776
hsa-miR-148a-3p	Homo sapiens	DNMT1	1786	Homo sapiens	Luciferase reporter assay	Functional MTI	24714841
hsa-miR-148a-3p	Homo sapiens	DNMT1	1786	Homo sapiens	Luciferase reporter assay	Functional MTI	26872375
hsa-miR-148a-3p	Homo sapiens	DNMT1	1786	Homo sapiens	Luciferase reporter assay//qRT-PCR//Western blot	Functional MTI	27859417
hsa-miR-93-5p	Homo sapiens	TP53INP1	94241	Homo sapiens	Luciferase reporter assay//Western blot	Functional MTI	18974142
hsa-miR-93-5p	Homo sapiens	TP53INP1	94241	Homo sapiens	PAR-CLIP	Functional MTI (Weak)	22100165
hsa-miR-9-5p	Homo sapiens	MMP13	4322	Homo sapiens	Luciferase reporter assay	Functional MTI	19008124
hsa-miR-9-5p	Homo sapiens	REST	5978	Homo sapiens	Luciferase reporter assay//Western blot	Functional MTI	19118166
hsa-miR-9-5p	Homo sapiens	REST	5978	Homo sapiens	Luciferase reporter assay	Functional MTI	19137007
hsa-miR-9-5p	Homo sapiens	CDH1	999	Homo sapiens	Western blot	Functional MTI	19572217
hsa-miR-9-5p	Homo sapiens	CDH1	999	Homo sapiens	Reporter assay;Western blot	Functional MTI	20173740
hsa-miR-9-5p	Homo sapiens	CDH1	999	Homo sapiens	Luciferase reporter assay//qRT-PCR//Western blot	Functional MTI	27447934
hsa-miR-9-5p	Homo sapiens	CDH1	999	Homo sapiens	Luciferase reporter assay//qRT-PCR	Functional MTI	26206264
hsa-miR-9-5p	Homo sapiens	CDH1	999	Homo sapiens	Luciferase reporter assay//qRT-PCR//Western blot	Functional MTI	28107581
hsa-miR-765	Homo sapiens	NTRK3	4916	Homo sapiens	Luciferase reporter assay	Functional MTI	19370765
hsa-miR-7-5p	Homo sapiens	SNCA	6622	Homo sapiens	qRT-PCR//Luciferase reporter assay//Western blot	Functional MTI	19628698
hsa-miR-7-5p	Homo sapiens	SNCA	6622	Homo sapiens	Immunocytochemistry//Luciferase reporter assay//qRT-PCR//Western blot	Functional MTI	20106983
hsa-miR-661	Homo sapiens	MTA1	9112	Homo sapiens	Luciferase reporter assay//Western blot	Functional MTI	19584269
hsa-miR-659-3p	Homo sapiens	GRN	2896	Homo sapiens	Luciferase reporter assay//Western blot	Functional MTI	18723524
hsa-miR-562	Homo sapiens	EYA1	2138	Homo sapiens	Luciferase reporter assay	Functional MTI	19789318
hsa-miR-559	Homo sapiens	ERBB2	2064	Homo sapiens	Luciferase reporter assay//Reporter assay;Other	Functional MTI	19486885
hsa-miR-548d-3p	Homo sapiens	ERBB2	2064	Homo sapiens	Luciferase reporter assay//Reporter assay;Other	Functional MTI	19486885
hsa-miR-532-5p	Homo sapiens	RUNX3	864	Homo sapiens	Flow//qRT-PCR	Functional MTI (Weak)	19336521
hsa-miR-532-5p	Homo sapiens	RUNX3	864	Homo sapiens	Luciferase reporter assay//qRT-PCR//Western blot	Functional MTI	26515139
hsa-miR-504-5p	Homo sapiens	DRD1	1812	Homo sapiens	Luciferase reporter assay	Functional MTI	19135651
hsa-miR-485-3p	Homo sapiens	NTRK3	4916	Homo sapiens	Luciferase reporter assay	Functional MTI	19370765
hsa-miR-451a	Homo sapiens	MIF	4282	Homo sapiens	ELISA//Luciferase reporter assay//Microarray//qRT-PCR//Western blot	Functional MTI	19318487
hsa-miR-451a	Homo sapiens	MIF	4282	Homo sapiens	Luciferase reporter assay//Western blot	Functional MTI	24138931
hsa-miR-451a	Homo sapiens	MIF	4282	Homo sapiens	Luciferase reporter assay	Functional MTI	26884830
hsa-miR-451a	Homo sapiens	MIF	4282	Homo sapiens	Luciferase reporter assay	Functional MTI	28086136
hsa-miR-429	Homo sapiens	ZEB2	9839	Homo sapiens	Luciferase reporter assay//qRT-PCR	Functional MTI	18411277
hsa-miR-429	Homo sapiens	ZEB2	9839	Homo sapiens	Luciferase reporter assay	Functional MTI	19854497
hsa-miR-429	Homo sapiens	ZEB2	9839	Homo sapiens	Luciferase reporter assay	Functional MTI	18829540
hsa-miR-429	Homo sapiens	ZEB2	9839	Homo sapiens	intrarenal expression	Functional MTI (Weak)	19910931
hsa-miR-429	Homo sapiens	ZEB2	9839	Homo sapiens	Luciferase reporter assay//qRT-PCR//Western blot	Functional MTI	26472725
hsa-miR-375	Homo sapiens	TIMM8A	1678	Homo sapiens	Luciferase reporter assay	Functional MTI	19734348
hsa-miR-375	Homo sapiens	TIMM8A	1678	Homo sapiens	Immunohistochemistry//Luciferase reporter assay//Microarray//Northern blot//qRT-PCR	Functional MTI	19807270
hsa-miR-375	Homo sapiens	MTPN	136319	Homo sapiens	Reporter assay;Other	Functional MTI	15538371
hsa-miR-375	Homo sapiens	PDK1	5163	Homo sapiens	Immunohistochemistry//Luciferase reporter assay//qRT-PCR//Western blot	Functional MTI	21533613
hsa-miR-375	Homo sapiens	PDK1	5163	Homo sapiens	Western blot	Functional MTI	20215506
hsa-miR-375	Homo sapiens	PDK1	5163	Homo sapiens	Luciferase reporter assay//Western blot	Functional MTI	24137444
hsa-miR-375	Homo sapiens	PDK1	5163	Homo sapiens	Luciferase reporter assay	Functional MTI	24481267
hsa-miR-373-3p	Homo sapiens	RAD23B	5887	Homo sapiens	Luciferase reporter assay//qRT-PCR//Western blot	Functional MTI	19141645
hsa-miR-372-3p	Homo sapiens	WEE1	7465	Homo sapiens	Luciferase reporter assay	Non-Functional MTI	19823043
hsa-miR-372-3p	Homo sapiens	WEE1	7465	Homo sapiens	PAR-CLIP	Functional MTI (Weak)	23446348
hsa-miR-372-3p	Homo sapiens	TRPS1	7227	Homo sapiens	Luciferase reporter assay//Microarray	Functional MTI	19229866
hsa-miR-372-3p	Homo sapiens	MBNL2	10150	Homo sapiens	Luciferase reporter assay//Microarray	Functional MTI	19229866
hsa-miR-372-3p	Homo sapiens	KLF13	51621	Homo sapiens	Luciferase reporter assay//Microarray	Functional MTI	19229866
hsa-miR-34b-5p	Homo sapiens	BCL2	596	Homo sapiens	Luciferase reporter assay//qRT-PCR//Western blot	Functional MTI	18803879
hsa-miR-34b-5p	Homo sapiens	CREB1	1385	Homo sapiens	Luciferase reporter assay//qRT-PCR//Western blot	Functional MTI	19258499
hsa-miR-34b-5p	Homo sapiens	CREB1	1385	Homo sapiens	Luciferase reporter assay	Functional MTI	19461653
hsa-miR-34a-5p	Homo sapiens	BIRC3	330	Homo sapiens	Microarray//Northern blot	Functional MTI (Weak)	17540599
hsa-miR-34a-5p	Homo sapiens	GRM7	2917	Homo sapiens	qRT-PCR	Functional MTI (Weak)	20388499
hsa-miR-34a-5p	Homo sapiens	GRM7	2917	Homo sapiens	Reporter assay;Proteomics	Functional MTI	21566225
hsa-miR-34a-5p	Homo sapiens	JAG1	182	Homo sapiens	Luciferase reporter assay//qRT-PCR//Western blot	Functional MTI	20351093
hsa-miR-34a-5p	Homo sapiens	JAG1	182	Homo sapiens	Flow//Immunoblot//Luciferase reporter assay//Microarray//qRT-PCR	Functional MTI	19398721
hsa-miR-34a-5p	Homo sapiens	JAG1	182	Homo sapiens	Flow//In situ hybridization//Luciferase reporter assay//Microarray//qRT-PCR//Western blot	Functional MTI	24307639
hsa-miR-346	Homo sapiens	EFEMP2	30008	Homo sapiens	Microarray//qRT-PCR	Functional MTI (Weak)	16822819
hsa-miR-346	Homo sapiens	EFEMP2	30008	Homo sapiens	Western blot;Other	Functional MTI	21611196
hsa-miR-328-3p	Homo sapiens	BACE1	23621	Homo sapiens	Luciferase reporter assay	Functional MTI	18716028
hsa-miR-328-3p	Homo sapiens	ABCG2	9429	Homo sapiens	Luciferase reporter assay//qRT-PCR//Western blot//Reporter assay;Western blot;qRT-PCR;Other	Functional MTI	19270061
hsa-miR-328-3p	Homo sapiens	ABCG2	9429	Homo sapiens	Immunoblot//Luciferase reporter assay//qRT-PCR	Functional MTI	21219875
hsa-miR-328-3p	Homo sapiens	ABCG2	9429	Homo sapiens	Luciferase reporter assay//qRT-PCR//Western blot	Functional MTI	22453125
hsa-miR-326	Homo sapiens	GLI1	2735	Homo sapiens	Luciferase reporter assay	Functional MTI	18756266
hsa-miR-31-5p	Homo sapiens	RHOA	387	Homo sapiens	Luciferase reporter assay//qRT-PCR//Western blot	Functional MTI	19524507
hsa-miR-31-5p	Homo sapiens	RHOA	387	Homo sapiens	qRT-PCR//Western blot	Functional MTI	22854067
hsa-miR-31-5p	Homo sapiens	RHOA	387	Homo sapiens	qRT-PCR//Western blot	Functional MTI	22736314
hsa-miR-31-5p	Homo sapiens	RHOA	387	Homo sapiens	Immunohistochemistry//In situ hybridization//Luciferase reporter assay//qRT-PCR//Western blot	Functional MTI	27904131
hsa-miR-302d-3p	Homo sapiens	TRPS1	7227	Homo sapiens	Luciferase reporter assay//Microarray	Functional MTI	19229866
hsa-miR-302d-3p	Homo sapiens	MBNL2	10150	Homo sapiens	Luciferase reporter assay//Microarray	Functional MTI	19229866
hsa-miR-302d-3p	Homo sapiens	KLF13	51621	Homo sapiens	Luciferase reporter assay//Microarray	Functional MTI	19229866
hsa-miR-29b-3p	Homo sapiens	TGFB3	7043	Homo sapiens	Luciferase reporter assay//qRT-PCR	Functional MTI	23354167
hsa-miR-29b-3p	Homo sapiens	HDAC4	9759	Homo sapiens	Luciferase reporter assay	Functional MTI	23478036
hsa-miR-29b-3p	Homo sapiens	HDAC4	9759	Homo sapiens	Luciferase reporter assay	Functional MTI	27022108
hsa-miR-29b-3p	Homo sapiens	HDAC4	9759	Homo sapiens	ChIP immunoprecipitation//Immunocytochemistry//Luciferase reporter assay//qRT-PCR//Western blot	Functional MTI	27196750
hsa-miR-29b-3p	Homo sapiens	CTNNBIP1	56998	Homo sapiens	Luciferase reporter assay	Functional MTI	23478036
hsa-miR-29b-3p	Homo sapiens	CTNNBIP1	56998	Homo sapiens	HITS-CLIP	Functional MTI (Weak)	23313552
hsa-miR-29b-3p	Homo sapiens	COL5A3	50509	Homo sapiens	Luciferase reporter assay	Functional MTI	23478036
hsa-miR-29b-3p	Homo sapiens	COL4A2	1284	Homo sapiens	Luciferase reporter assay	Functional MTI	22745231
hsa-miR-29b-3p	Homo sapiens	COL4A2	1284	Homo sapiens	qRT-PCR	Functional MTI (Weak)	25744716
hsa-miR-29b-3p	Homo sapiens	COL1A1	1277	Homo sapiens	Immunoblot//Luciferase reporter assay//qRT-PCR	Functional MTI	19913496
hsa-miR-29b-3p	Homo sapiens	COL1A1	1277	Homo sapiens	Luciferase reporter assay//qRT-PCR//Western blot	Functional MTI	20657750
hsa-miR-29b-3p	Homo sapiens	COL1A1	1277	Homo sapiens	Microarray//qRT-PCR//Western blot	Functional MTI	22297492
hsa-miR-29b-3p	Homo sapiens	COL1A1	1277	Homo sapiens	Luciferase reporter assay	Functional MTI	23478036
hsa-miR-29b-3p	Homo sapiens	COL1A1	1277	Homo sapiens	Reporter assay	Functional MTI	21769867
hsa-miR-29b-3p	Homo sapiens	COL1A1	1277	Homo sapiens	Luciferase reporter assay//qRT-PCR//Western blot	Functional MTI	23221517
hsa-miR-29b-3p	Homo sapiens	COL1A1	1277	Homo sapiens	ELISA//Immunohistochemistry//Luciferase reporter assay//qRT-PCR//Western blot	Functional MTI	27895107
hsa-miR-29b-3p	Homo sapiens	COL1A1	1277	Homo sapiens	qRT-PCR	Functional MTI (Weak)	25744716
hsa-miR-298	Homo sapiens	BACE1	23621	Homo sapiens	Luciferase reporter assay	Functional MTI	18642050
hsa-miR-27a-3p	Homo sapiens	RUNX1	861	Homo sapiens	HITS-CLIP	Functional MTI (Weak)	23313552
hsa-miR-26a-5p	Homo sapiens	HMGA2	8091	Homo sapiens	Luciferase reporter assay	Functional MTI	17563749
hsa-miR-26a-5p	Homo sapiens	HMGA2	8091	Homo sapiens	Luciferase reporter assay//qRT-PCR//Western blot	Functional MTI	22139073
hsa-miR-26a-5p	Homo sapiens	HMGA2	8091	Homo sapiens	Luciferase reporter assay//qRT-PCR//Western blot	Functional MTI	24853416
hsa-miR-26a-5p	Homo sapiens	HMGA2	8091	Homo sapiens	Luciferase reporter assay	Functional MTI	24682444
hsa-miR-26a-5p	Homo sapiens	HMGA2	8091	Homo sapiens	Luciferase reporter assay//qRT-PCR//Western blot	Functional MTI	26492332
hsa-miR-26a-5p	Homo sapiens	HMGA1	3159	Homo sapiens	Luciferase reporter assay	Functional MTI	17563749
hsa-miR-26a-5p	Homo sapiens	HMGA1	3159	Homo sapiens	Luciferase reporter assay//Western blot	Functional MTI	22245693
hsa-miR-26a-5p	Homo sapiens	HMGA1	3159	Homo sapiens	Luciferase reporter assay//qRT-PCR//Western blot	Functional MTI	22139073
hsa-miR-26a-5p	Homo sapiens	HMGA1	3159	Homo sapiens	Flow//Immunohistochemistry//Luciferase reporter assay//qRT-PCR//Western blot	Functional MTI	23796420
hsa-miR-26a-5p	Homo sapiens	HMGA1	3159	Homo sapiens	Western blot	Functional MTI	27025651
hsa-miR-26a-5p	Homo sapiens	HMGA1	3159	Homo sapiens	Luciferase reporter assay//qRT-PCR//Western blot	Functional MTI	25755724
hsa-miR-26a-5p	Homo sapiens	HMGA1	3159	Homo sapiens	Luciferase reporter assay//qRT-PCR//Western blot	Functional MTI	28000891
hsa-miR-26a-5p	Homo sapiens	CCNE2	9134	Homo sapiens	Luciferase reporter assay//Western blot	Functional MTI	19524505
hsa-miR-26a-5p	Homo sapiens	CCNE2	9134	Homo sapiens	qRT-PCR//Western blot	Functional MTI	28120942
hsa-miR-26a-5p	Homo sapiens	CCND2	894	Homo sapiens	Luciferase reporter assay//Western blot	Functional MTI	19524505
hsa-miR-26a-5p	Homo sapiens	CCND2	894	Homo sapiens	PAR-CLIP	Functional MTI (Weak)	23446348
hsa-miR-26a-5p	Homo sapiens	CCND2	894	Homo sapiens	PAR-CLIP	Functional MTI (Weak)	22012620
hsa-miR-26a-5p	Homo sapiens	CCND2	894	Homo sapiens	PAR-CLIP	Functional MTI (Weak)	21572407
hsa-miR-26a-5p	Homo sapiens	CCND2	894	Homo sapiens	PAR-CLIP	Functional MTI (Weak)	20371350
hsa-miR-24-3p	Homo sapiens	FEN1	2237	Homo sapiens	Luciferase reporter assay//Microarray//qRT-PCR//Western blot//Reporter assay;Western blot;qRT-PCR;Microarray;Other	Functional MTI	19748357
hsa-miR-24-3p	Homo sapiens	CDK4	1019	Homo sapiens	Luciferase reporter assay//Microarray//qRT-PCR//Western blot//Reporter assay;Western blot;qRT-PCR;Other	Functional MTI	19748357
hsa-miR-24-3p	Homo sapiens	CCNA2	890	Homo sapiens	Luciferase reporter assay//Microarray//qRT-PCR//Western blot//Reporter assay;Western blot;qRT-PCR;Other	Functional MTI	19748357
hsa-miR-24-3p	Homo sapiens	AURKB	9212	Homo sapiens	Luciferase reporter assay//Microarray//qRT-PCR//Western blot//Reporter assay;Western blot;qRT-PCR;Other	Functional MTI	19748357
hsa-miR-24-3p	Homo sapiens	MYC	4609	Homo sapiens	Luciferase reporter assay//Microarray//qRT-PCR//Western blot//Reporter assay;qRT-PCR;Microarray;Other	Functional MTI	19748357
hsa-miR-24-3p	Homo sapiens	MYC	4609	Homo sapiens	Immunohistochemistry//In situ hybridization//Luciferase reporter assay//qRT-PCR//Western blot	Functional MTI	26159387
hsa-miR-24-3p	Homo sapiens	E2F2	1870	Homo sapiens	Luciferase reporter assay//Microarray//qRT-PCR//Western blot//Western blot;qRT-PCR;Microarray;Other	Functional MTI	19748357
hsa-miR-223-3p	Homo sapiens	MEF2C	4208	Homo sapiens	Luciferase reporter assay	Functional MTI	18278031
hsa-miR-223-3p	Homo sapiens	MEF2C	4208	Homo sapiens	Immunofluorescence//qRT-PCR//Western blot	Non-Functional MTI	23094093
hsa-miR-223-3p	Homo sapiens	STMN1	3925	Homo sapiens	Luciferase reporter assay//qRT-PCR//Western blot	Functional MTI	18555017
hsa-miR-223-3p	Homo sapiens	STMN1	3925	Homo sapiens	Flow//Immunohistochemistry//Luciferase reporter assay//qRT-PCR//Western blot	Functional MTI	22470493
hsa-miR-223-3p	Homo sapiens	STMN1	3925	Homo sapiens	Luciferase assay//QRTPCR//Western blot	Functional MTI	23584479
hsa-miR-223-3p	Homo sapiens	STMN1	3925	Homo sapiens	qRT-PCR	Functional MTI (Weak)	25824152
hsa-miR-223-3p	Homo sapiens	LMO2	4005	Homo sapiens	Luciferase reporter assay//qRT-PCR//Western blot	Functional MTI	19278969
hsa-miR-223-3p	Homo sapiens	LMO2	4005	Homo sapiens	Reporter assay	Functional MTI	19017354
hsa-miR-223-3p	Homo sapiens	LMO2	4005	Homo sapiens	Luciferase reporter assay//Next Generation Sequencing (NGS)//qRT-PCR//RNA-binding protein immunoprecipitation//Western blot	Functional MTI	28303002
hsa-miR-222-3p	Homo sapiens	CDKN1B	1027	Homo sapiens	Luciferase reporter assay//Western blot//Western blot;Other//Northern blot	Functional MTI	17569667
hsa-miR-222-3p	Homo sapiens	CDKN1B	1027	Homo sapiens	Luciferase reporter assay//Reporter assay	Functional MTI	17914108
hsa-miR-222-3p	Homo sapiens	CDKN1B	1027	Homo sapiens	Luciferase reporter assay//Western blot//Reporter assay	Functional MTI	18413744
hsa-miR-222-3p	Homo sapiens	CDKN1B	1027	Homo sapiens	qRT-PCR//Luciferase reporter assay//Western blot	Functional MTI	19153141
hsa-miR-222-3p	Homo sapiens	CDKN1B	1027	Homo sapiens	Western blot//Northern blot	Functional MTI	19107213
hsa-miR-222-3p	Homo sapiens	CDKN1B	1027	Homo sapiens	Luciferase reporter assay//Western blot	Functional MTI	19859555
hsa-miR-222-3p	Homo sapiens	CDKN1B	1027	Homo sapiens	Luciferase reporter assay//qRT-PCR//Western blot	Functional MTI	18417445
hsa-miR-222-3p	Homo sapiens	CDKN1B	1027	Homo sapiens	Luciferase reporter assay	Functional MTI	19150885
hsa-miR-222-3p	Homo sapiens	CDKN1B	1027	Homo sapiens	Luciferase reporter assay	Functional MTI	18983236
hsa-miR-222-3p	Homo sapiens	CDKN1B	1027	Homo sapiens	Luciferase reporter assay	Functional MTI	18246122
hsa-miR-222-3p	Homo sapiens	CDKN1B	1027	Homo sapiens	immunohistochemistry//Microarray//qRT-PCR	Functional MTI (Weak)	20012062
hsa-miR-222-3p	Homo sapiens	CDKN1B	1027	Homo sapiens	Northern blot//qRT-PCR//Western blot	Functional MTI	20018759
hsa-miR-222-3p	Homo sapiens	CDKN1B	1027	Homo sapiens	Immunohistochemistry//In situ hybridization//Luciferase reporter assay//Northern blot//Western blot//Reporter assay;Western blot	Functional MTI	19424584
hsa-miR-222-3p	Homo sapiens	CDKN1B	1027	Homo sapiens	Western blot//Reporter assay	Functional MTI	17721077
hsa-miR-222-3p	Homo sapiens	CDKN1B	1027	Homo sapiens	Luciferase reporter assay	Functional MTI	17627278
hsa-miR-222-3p	Homo sapiens	CDKN1B	1027	Homo sapiens	qRT-PCR//Western blot	Functional MTI	18708351
hsa-miR-222-3p	Homo sapiens	CDKN1B	1027	Homo sapiens	qRT-PCR	Functional MTI (Weak)	23447020
hsa-miR-222-3p	Homo sapiens	CDKN1B	1027	Homo sapiens	Immunofluorescence//Luciferase reporter assay//Western blot	Functional MTI	24137356
hsa-miR-222-3p	Homo sapiens	CDKN1B	1027	Homo sapiens	PAR-CLIP	Functional MTI (Weak)	23592263
hsa-miR-222-3p	Homo sapiens	CDKN1B	1027	Homo sapiens	PAR-CLIP	Functional MTI (Weak)	23446348
hsa-miR-222-3p	Homo sapiens	CDKN1B	1027	Homo sapiens	PAR-CLIP	Functional MTI (Weak)	22012620
hsa-miR-222-3p	Homo sapiens	CDKN1B	1027	Homo sapiens	PAR-CLIP	Functional MTI (Weak)	21572407
hsa-miR-222-3p	Homo sapiens	CDKN1B	1027	Homo sapiens	PAR-CLIP	Functional MTI (Weak)	20371350
hsa-miR-222-3p	Homo sapiens	BCL2L11	10018	Homo sapiens	PAR-CLIP	Functional MTI (Weak)	23446348
hsa-miR-222-3p	Homo sapiens	BCL2L11	10018	Homo sapiens	PAR-CLIP	Functional MTI (Weak)	20371350
hsa-miR-222-3p	Homo sapiens	SOD2	6648	Homo sapiens	Flow//Luciferase reporter assay//Microarray//qRT-PCR//Western blot	Functional MTI	19487542
hsa-miR-222-3p	Homo sapiens	MMP1	4312	Homo sapiens	Flow//Luciferase reporter assay//Microarray//qRT-PCR//Western blot	Functional MTI	19487542
hsa-miR-221-3p	Homo sapiens	CDKN1B	1027	Homo sapiens	Luciferase reporter assay//Western blot//Northern blot;Western blot	Functional MTI	17569667
hsa-miR-221-3p	Homo sapiens	CDKN1B	1027	Homo sapiens	Luciferase reporter assay//qRT-PCR//Western blot	Functional MTI	19088079
hsa-miR-221-3p	Homo sapiens	CDKN1B	1027	Homo sapiens	Luciferase reporter assay//Western blot	Functional MTI	18155131
hsa-miR-221-3p	Homo sapiens	CDKN1B	1027	Homo sapiens	Luciferase reporter assay//Reporter assay	Functional MTI	17914108
hsa-miR-221-3p	Homo sapiens	CDKN1B	1027	Homo sapiens	Luciferase reporter assay//Western blot//Reporter assay	Functional MTI	18413744
hsa-miR-221-3p	Homo sapiens	CDKN1B	1027	Homo sapiens	qRT-PCR//Luciferase reporter assay//Western blot	Functional MTI	19153141
hsa-miR-221-3p	Homo sapiens	CDKN1B	1027	Homo sapiens	Western blot//Northern blot	Functional MTI	19107213
hsa-miR-221-3p	Homo sapiens	CDKN1B	1027	Homo sapiens	Luciferase reporter assay//Western blot	Functional MTI	19859555
hsa-miR-221-3p	Homo sapiens	CDKN1B	1027	Homo sapiens	Luciferase reporter assay	Functional MTI	18246122
hsa-miR-221-3p	Homo sapiens	CDKN1B	1027	Homo sapiens	Luciferase reporter assay	Functional MTI	19150885
hsa-miR-221-3p	Homo sapiens	CDKN1B	1027	Homo sapiens	Luciferase reporter assay	Functional MTI	18521080
hsa-miR-221-3p	Homo sapiens	CDKN1B	1027	Homo sapiens	Luciferase reporter assay	Functional MTI	18834855
hsa-miR-221-3p	Homo sapiens	CDKN1B	1027	Homo sapiens	Luciferase reporter assay	Functional MTI	18983236
hsa-miR-221-3p	Homo sapiens	CDKN1B	1027	Homo sapiens	Luciferase reporter assay	Functional MTI	19749093
hsa-miR-221-3p	Homo sapiens	CDKN1B	1027	Homo sapiens	Luciferase reporter assay//qRT-PCR//Western blot	Functional MTI	18417445
hsa-miR-221-3p	Homo sapiens	CDKN1B	1027	Homo sapiens	immunohistochemistry//Microarray//qRT-PCR	Functional MTI (Weak)	20012062
hsa-miR-221-3p	Homo sapiens	CDKN1B	1027	Homo sapiens	Northern blot//qRT-PCR//Western blot	Functional MTI	20018759
hsa-miR-221-3p	Homo sapiens	CDKN1B	1027	Homo sapiens	Immunohistochemistry//In situ hybridization//Luciferase reporter assay//Northern blot//Western blot//Reporter assay;Western blot	Functional MTI	19424584
hsa-miR-221-3p	Homo sapiens	CDKN1B	1027	Homo sapiens	Luciferase reporter assay//qRT-PCR//Western blot//Reporter assay	Functional MTI	17721077
hsa-miR-221-3p	Homo sapiens	CDKN1B	1027	Homo sapiens	Luciferase reporter assay//Western blot	Functional MTI	17627278
hsa-miR-221-3p	Homo sapiens	CDKN1B	1027	Homo sapiens	qRT-PCR//Western blot	Functional MTI	18708351
hsa-miR-221-3p	Homo sapiens	CDKN1B	1027	Homo sapiens	Sequencing//PAR-CLIP	Functional MTI (Weak)	20371350
hsa-miR-221-3p	Homo sapiens	CDKN1B	1027	Homo sapiens	Immunohistochemistry//Luciferase reporter assay//qRT-PCR//Western blot	Functional MTI	24586944
hsa-miR-221-3p	Homo sapiens	CDKN1B	1027	Homo sapiens	PAR-CLIP	Functional MTI (Weak)	23592263
hsa-miR-221-3p	Homo sapiens	CDKN1B	1027	Homo sapiens	PAR-CLIP	Functional MTI (Weak)	23446348
hsa-miR-221-3p	Homo sapiens	CDKN1B	1027	Homo sapiens	PAR-CLIP	Functional MTI (Weak)	22012620
hsa-miR-221-3p	Homo sapiens	CDKN1B	1027	Homo sapiens	PAR-CLIP	Functional MTI (Weak)	21572407
hsa-miR-221-3p	Homo sapiens	CDKN1B	1027	Homo sapiens	Flow//Luciferase reporter assay//qRT-PCR//Western blot	Functional MTI	25436097
hsa-miR-221-3p	Homo sapiens	BCL2L11	10018	Homo sapiens	CLASH	Functional MTI (Weak)	23622248
hsa-miR-221-3p	Homo sapiens	BCL2L11	10018	Homo sapiens	PAR-CLIP	Functional MTI (Weak)	23446348
hsa-miR-221-3p	Homo sapiens	BCL2L11	10018	Homo sapiens	PAR-CLIP	Functional MTI (Weak)	20371350
hsa-miR-221-3p	Homo sapiens	BCL2L11	10018	Homo sapiens	Luciferase reporter assay//qRT-PCR//Western blot	Functional MTI	26503209
hsa-miR-221-3p	Homo sapiens	BMF	90427	Homo sapiens	Luciferase reporter assay//qRT-PCR//Western blot	Functional MTI	19671867
hsa-miR-217	Homo sapiens	SIRT1	23411	Homo sapiens	Luciferase reporter assay//Western blot	Functional MTI	19786632
hsa-miR-217	Homo sapiens	SIRT1	23411	Homo sapiens	Luciferase reporter assay//Western blot//qRT-PCR	Functional MTI	25172416
hsa-miR-214-3p	Homo sapiens	EZH2	2146	Homo sapiens	Luciferase reporter assay//Northern blot	Functional MTI	19818710
hsa-miR-214-3p	Homo sapiens	EZH2	2146	Homo sapiens	Luciferase reporter assay//qRT-PCR//Western blot	Functional MTI	21828058
hsa-miR-214-3p	Homo sapiens	EZH2	2146	Homo sapiens	Luciferase reporter assay//qRT-PCR//Western blot	Functional MTI	23727574
hsa-miR-214-3p	Homo sapiens	EZH2	2146	Homo sapiens	Flow//Luciferase reporter assay//qRT-PCR//Western blot	Functional MTI	22962603
hsa-miR-214-3p	Homo sapiens	EZH2	2146	Homo sapiens	Luciferase reporter assay//Western blot//qRT-PCR	Functional MTI	25085702
hsa-miR-210-3p	Homo sapiens	HOXA9	3205	Homo sapiens	Luciferase reporter assay	Functional MTI	19782034
hsa-miR-210-3p	Homo sapiens	TP53I11	9537	Homo sapiens	Luciferase reporter assay	Functional MTI	19782034
hsa-miR-210-3p	Homo sapiens	PIM1	5292	Homo sapiens	Luciferase reporter assay	Functional MTI	19782034
hsa-miR-210-3p	Homo sapiens	HOXA1	3198	Homo sapiens	Luciferase reporter assay	Functional MTI	19782034
hsa-miR-210-3p	Homo sapiens	FGFRL1	53834	Homo sapiens	Luciferase reporter assay//Microarray//qRT-PCR//Western blot	Functional MTI	21044961
hsa-miR-210-3p	Homo sapiens	FGFRL1	53834	Homo sapiens	Luciferase reporter assay	Functional MTI	19782034
hsa-miR-210-3p	Homo sapiens	FGFRL1	53834	Homo sapiens	HITS-CLIP	Functional MTI (Weak)	22473208
hsa-miR-210-3p	Homo sapiens	RAD52	5893	Homo sapiens	Luciferase reporter assay//qRT-PCR//Western blot	Functional MTI	19141645
hsa-miR-210-3p	Homo sapiens	RAD52	5893	Homo sapiens	immunoprecipitaion//qRT-PCR	Functional MTI (Weak)	19826008
hsa-miR-21-5p	Homo sapiens	CDC25A	993	Homo sapiens	Microarray//Northern blot//qRT-PCR	Functional MTI (Weak)	19826040
hsa-miR-21-5p	Homo sapiens	CDC25A	993	Homo sapiens	Luciferase reporter assay	Functional MTI	23496142
hsa-miR-21-5p	Homo sapiens	CDC25A	993	Homo sapiens	Microarray	Functional MTI (Weak)	18591254
hsa-miR-21-5p	Homo sapiens	CDC25A	993	Homo sapiens	HITS-CLIP	Functional MTI (Weak)	22473208
hsa-miR-21-5p	Homo sapiens	CDC25A	993	Homo sapiens	Luciferase reporter assay//Western blot	Functional MTI	25378484
hsa-miR-21-5p	Homo sapiens	BCL2	596	Homo sapiens	Luciferase reporter assay	Functional MTI	17072344
hsa-miR-21-5p	Homo sapiens	BCL2	596	Homo sapiens	Luciferase reporter assay//Western blot	Functional MTI	21376256
hsa-miR-21-5p	Homo sapiens	BCL2	596	Homo sapiens	qRT-PCR//Western blot	Non-Functional MTI	22528454
hsa-miR-21-5p	Homo sapiens	BCL2	596	Homo sapiens	Luciferase reporter assay	Functional MTI	22710123
hsa-miR-21-5p	Homo sapiens	BCL2	596	Homo sapiens	Western blot	Functional MTI	21468550
hsa-miR-21-5p	Homo sapiens	BCL2	596	Homo sapiens	Western blot;Other	Functional MTI	20048743
hsa-miR-21-5p	Homo sapiens	BCL2	596	Homo sapiens	ChIP-seq//Immunofluorescence//Western blot	Functional MTI	24606718
hsa-miR-21-5p	Homo sapiens	BCL2	596	Homo sapiens	Luciferase reporter assay//Western blot	Functional MTI	25327529
hsa-miR-21-5p	Homo sapiens	PYM1	84305	Homo sapiens	Quantitative proteomic approach	Functional MTI (Weak)	19253296
hsa-miR-21-5p	Homo sapiens	WFS1	7466	Homo sapiens	Quantitative proteomic approach	Functional MTI (Weak)	19253296
hsa-miR-21-5p	Homo sapiens	TM9SF3	56889	Homo sapiens	Luciferase reporter assay	Functional MTI	19253296
hsa-miR-21-5p	Homo sapiens	RTN4	57142	Homo sapiens	Luciferase reporter assay//Quantitative proteomic approach	Functional MTI	19253296
hsa-miR-21-5p	Homo sapiens	RTN4	57142	Homo sapiens	HITS-CLIP	Functional MTI (Weak)	22473208
hsa-miR-21-5p	Homo sapiens	RPS7	6201	Homo sapiens	qRT-PCR//Quantitative proteomic approach	Functional MTI (Weak)	19253296
hsa-miR-21-5p	Homo sapiens	RPS7	6201	Homo sapiens	Microarray	Functional MTI (Weak)	20371350
hsa-miR-21-5p	Homo sapiens	RPS7	6201	Homo sapiens	Microarray//Western blot	Functional MTI	17968323
hsa-miR-21-5p	Homo sapiens	RPS7	6201	Homo sapiens	Microarray	Functional MTI (Weak)	17991735
hsa-miR-21-5p	Homo sapiens	RPS7	6201	Homo sapiens	Microarray	Functional MTI (Weak)	19682430
hsa-miR-21-5p	Homo sapiens	RPS7	6201	Homo sapiens	Microarray	Functional MTI (Weak)	19276261
hsa-miR-21-5p	Homo sapiens	RPS7	6201	Homo sapiens	Microarray	Functional MTI (Weak)	19419954
hsa-miR-21-5p	Homo sapiens	RPS7	6201	Homo sapiens	Microarray	Functional MTI (Weak)	18850008
hsa-miR-21-5p	Homo sapiens	RPS7	6201	Homo sapiens	Microarray	Functional MTI (Weak)	16966691
hsa-miR-21-5p	Homo sapiens	RPS7	6201	Homo sapiens	Microarray	Functional MTI (Weak)	19672202
hsa-miR-21-5p	Homo sapiens	RPS7	6201	Homo sapiens	Microarray	Functional MTI (Weak)	19342589
hsa-miR-21-5p	Homo sapiens	RPS7	6201	Homo sapiens	Microarray	Functional MTI (Weak)	21069438
hsa-miR-21-5p	Homo sapiens	RPS7	6201	Homo sapiens	Microarray	Functional MTI (Weak)	18270520
hsa-miR-21-5p	Homo sapiens	RPS7	6201	Homo sapiens	Microarray	Functional MTI (Weak)	19836969
hsa-miR-21-5p	Homo sapiens	RPS7	6201	Homo sapiens	Microarray	Functional MTI (Weak)	19133651
hsa-miR-21-5p	Homo sapiens	RPS7	6201	Homo sapiens	Sequencing	Functional MTI (Weak)	18372920
hsa-miR-21-5p	Homo sapiens	RPS7	6201	Homo sapiens	Sequencing	Functional MTI (Weak)	18591254
hsa-miR-21-5p	Homo sapiens	PLOD3	8985	Homo sapiens	Luciferase reporter assay//Quantitative proteomic approach	Functional MTI	19253296
hsa-miR-21-5p	Homo sapiens	PDHA2	5161	Homo sapiens	Quantitative proteomic approach	Functional MTI (Weak)	19253296
hsa-miR-21-5p	Homo sapiens	NCAPG	64151	Homo sapiens	Luciferase reporter assay//Quantitative proteomic approach	Functional MTI	19253296
hsa-miR-21-5p	Homo sapiens	DERL1	79139	Homo sapiens	Luciferase reporter assay//Quantitative proteomic approach	Functional MTI	19253296
hsa-miR-21-5p	Homo sapiens	DERL1	79139	Homo sapiens	Microarray	Functional MTI (Weak)	18591254
hsa-miR-21-5p	Homo sapiens	BASP1	10409	Homo sapiens	Luciferase reporter assay//Quantitative proteomic approach	Functional MTI	19253296
hsa-miR-21-5p	Homo sapiens	JAG1	182	Homo sapiens	Flow//Immunoblot//Luciferase reporter assay//Microarray//qRT-PCR	Functional MTI	19398721
hsa-miR-21-5p	Homo sapiens	JAG1	182	Homo sapiens	Luciferase reporter assay	Functional MTI	22618231
hsa-miR-21-5p	Homo sapiens	JAG1	182	Homo sapiens	Microarray	Functional MTI (Weak)	18591254
hsa-miR-21-5p	Homo sapiens	REST	5978	Homo sapiens	Luciferase reporter assay	Functional MTI	19242418
hsa-miR-20a-5p	Homo sapiens	TCEAL1	9338	Homo sapiens	Luciferase reporter assay//Microarray//Northern blot//qRT-PCR//Western blot	Functional MTI	23059786
hsa-miR-20a-5p	Homo sapiens	CCND1	595	Homo sapiens	Luciferase reporter assay//qRT-PCR//Western blot	Functional MTI	18695042
hsa-miR-20a-5p	Homo sapiens	CCND1	595	Homo sapiens	Luciferase reporter assay	Functional MTI	21283765
hsa-miR-20a-5p	Homo sapiens	CCND1	595	Homo sapiens	qRT-PCR//Western blot	Functional MTI	23836497
hsa-miR-20a-5p	Homo sapiens	CCND1	595	Homo sapiens	PAR-CLIP	Functional MTI (Weak)	23592263
hsa-miR-20a-5p	Homo sapiens	CCND1	595	Homo sapiens	PAR-CLIP	Functional MTI (Weak)	24398324
hsa-miR-20a-5p	Homo sapiens	CCND1	595	Homo sapiens	PAR-CLIP	Functional MTI (Weak)	23446348
hsa-miR-20a-5p	Homo sapiens	CCND1	595	Homo sapiens	PAR-CLIP	Functional MTI (Weak)	22012620
hsa-miR-20a-5p	Homo sapiens	CCND1	595	Homo sapiens	PAR-CLIP//HITS-CLIP	Functional MTI (Weak)	21572407
hsa-miR-20a-5p	Homo sapiens	CCND1	595	Homo sapiens	PAR-CLIP	Functional MTI (Weak)	20371350
hsa-miR-20a-5p	Homo sapiens	CCND1	595	Homo sapiens	PAR-CLIP	Functional MTI (Weak)	26701625
hsa-miR-20a-5p	Homo sapiens	CCND1	595	Homo sapiens	PAR-CLIP	Functional MTI (Weak)	27292025
hsa-miR-20a-5p	Homo sapiens	E2F1	1869	Homo sapiens	Western blot	Functional MTI	19110058
hsa-miR-20a-5p	Homo sapiens	E2F1	1869	Homo sapiens	Western blot	Functional MTI	18025036
hsa-miR-20a-5p	Homo sapiens	E2F1	1869	Homo sapiens	Western blot	Functional MTI	18836483
hsa-miR-20a-5p	Homo sapiens	E2F1	1869	Homo sapiens	Luciferase reporter assay//Northern blot//Western blot//Reporter assay	Functional MTI	15944709
hsa-miR-20a-5p	Homo sapiens	E2F1	1869	Homo sapiens	Luciferase reporter assay	Functional MTI	21283765
hsa-miR-20a-5p	Homo sapiens	E2F1	1869	Homo sapiens	Immunofluorescence//Luciferase reporter assay//Microarray//qRT-PCR//Western blot	Functional MTI	23868977
hsa-miR-20a-5p	Homo sapiens	E2F1	1869	Homo sapiens	HITS-CLIP	Functional MTI (Weak)	22473208
hsa-miR-20a-5p	Homo sapiens	E2F1	1869	Homo sapiens	Luciferase reporter assay	Functional MTI	27282946
hsa-miR-20a-5p	Homo sapiens	BMPR2	659	Homo sapiens	Luciferase reporter assay//qRT-PCR//Western blot	Functional MTI	19390056
hsa-miR-20a-5p	Homo sapiens	BMPR2	659	Homo sapiens	HITS-CLIP	Functional MTI (Weak)	22473208
hsa-miR-206	Homo sapiens	MET	4233	Homo sapiens	Western blot	Functional MTI	19620785
hsa-miR-206	Homo sapiens	MET	4233	Homo sapiens	Luciferase reporter assay//Western blot	Functional MTI	19710019
hsa-miR-206	Homo sapiens	MET	4233	Homo sapiens	qRT-PCR//ChIP//Luciferase reporter assay//Western blot//Northern blot	Functional MTI	20388878
hsa-miR-206	Homo sapiens	MET	4233	Homo sapiens	FACS//Flow//Immunohistochemistry//qRT-PCR//Western blot	Functional MTI	26186594
hsa-miR-204-5p	Homo sapiens	MEIS1	4211	Homo sapiens	Luciferase reporter assay//Microarray//Western blot//Reporter assay;Western blot;Other	Functional MTI	18308931
hsa-miR-204-5p	Homo sapiens	HOXA10	3206	Homo sapiens	Microarray//Western blot	Functional MTI	18308931
hsa-miR-204-5p	Homo sapiens	BCL2	596	Homo sapiens	Luciferase reporter assay	Functional MTI	19074899
hsa-miR-204-5p	Homo sapiens	BCL2	596	Homo sapiens	Luciferase reporter assay//qRT-PCR//Western blot	Functional MTI	22892391
hsa-miR-204-5p	Homo sapiens	BCL2	596	Homo sapiens	Immunohistochemistry//Microarray//qRT-PCR//Western blot	Functional MTI	23152059
hsa-miR-204-5p	Homo sapiens	BCL2	596	Homo sapiens	qRT-PCR//Western blot	Functional MTI	24960059
hsa-miR-204-5p	Homo sapiens	BCL2	596	Homo sapiens	Luciferase reporter assay//Western blot	Functional MTI	28280358
hsa-miR-204-5p	Homo sapiens	BCL2	596	Homo sapiens	Luciferase reporter assay//qRT-PCR//Western blot	Functional MTI	27519795
hsa-miR-200c-3p	Homo sapiens	TUBB3	10381	Homo sapiens	ELISA//Immunoblot//Immunocytochemistry//Luciferase reporter assay//Microarray//qRT-PCR	Functional MTI	19435871
hsa-miR-200c-3p	Homo sapiens	TUBB3	10381	Homo sapiens	Western blot	Functional MTI	20049172
hsa-miR-200c-3p	Homo sapiens	TUBB3	10381	Homo sapiens	qRT-PCR//Western blot	Functional MTI	23806972
hsa-miR-200c-3p	Homo sapiens	TUBB3	10381	Homo sapiens	qRT-PCR//Luciferase reporter assay//Western blot	Functional MTI	23394580
hsa-miR-200c-3p	Homo sapiens	TUBB3	10381	Homo sapiens	qRT-PCR//Western blot	Functional MTI	28003747
hsa-miR-200c-3p	Homo sapiens	BMI1	648	Homo sapiens	Luciferase reporter assay//Western blot	Functional MTI	19665978
hsa-miR-200c-3p	Homo sapiens	BMI1	648	Homo sapiens	Immunoblot//Luciferase reporter assay//qRT-PCR//Northern blot//Western blot	Functional MTI	21294122
hsa-miR-200c-3p	Homo sapiens	BMI1	648	Homo sapiens	Luciferase reporter assay//Microarray//qRT-PCR//Western blot	Functional MTI	21840484
hsa-miR-200b-3p	Homo sapiens	PTPN12	5782	Homo sapiens	Northern blot//qRT-PCR//Western blot	Functional MTI	16762633
hsa-miR-200a-3p	Homo sapiens	DLX5	1749	Homo sapiens	Luciferase reporter assay	Functional MTI	19454767
hsa-miR-199b-5p	Homo sapiens	HES1	3280	Homo sapiens	Flow//Immunohistochemistry//In situ hybridization//Luciferase reporter assay//qRT-PCR//Western blot	Functional MTI	19308264
hsa-miR-199b-5p	Homo sapiens	HES1	3280	Homo sapiens	Luciferase reporter assay	Functional MTI	23354452
hsa-miR-197-3p	Homo sapiens	TSPAN3	10099	Homo sapiens	Microarray//qRT-PCR	Functional MTI (Weak)	16822819
hsa-miR-197-3p	Homo sapiens	TSPAN3	10099	Homo sapiens	CLASH	Functional MTI (Weak)	23622248
hsa-miR-197-3p	Homo sapiens	TSPAN3	10099	Homo sapiens	qRT-PCR	Functional MTI (Weak)	28418912
hsa-miR-197-3p	Homo sapiens	ACVR1	90	Homo sapiens	Microarray//qRT-PCR	Functional MTI (Weak)	16822819
hsa-miR-196a-5p	Homo sapiens	SPRR2C	6702	Homo sapiens	Luciferase reporter assay//qRT-PCR	Functional MTI	19342367
hsa-miR-196a-5p	Homo sapiens	S100A9	6280	Homo sapiens	Luciferase reporter assay//qRT-PCR	Functional MTI	19342367
hsa-miR-196a-5p	Homo sapiens	KRT5	3852	Homo sapiens	Luciferase reporter assay//qRT-PCR	Functional MTI	19342367
hsa-miR-195-5p	Homo sapiens	WEE1	7465	Homo sapiens	ELISA//GFP reporter assay//Luciferase reporter assay//Microarray//qRT-PCR//Western blot	Functional MTI	19823043
hsa-miR-195-5p	Homo sapiens	WEE1	7465	Homo sapiens	PAR-CLIP	Functional MTI (Weak)	21572407
hsa-miR-195-5p	Homo sapiens	WEE1	7465	Homo sapiens	PAR-CLIP	Functional MTI (Weak)	20371350
hsa-miR-195-5p	Homo sapiens	WEE1	7465	Homo sapiens	Immunoblot//Immunohistochemistry//Luciferase reporter assay//qRT-PCR	Functional MTI	22847610
hsa-miR-195-5p	Homo sapiens	E2F3	1871	Homo sapiens	Immunohistochemistry//Luciferase reporter assay//Northern blot//qRT-PCR//Western blot//Reporter assay;Western blot;qRT-PCR;Other	Functional MTI	19441017
hsa-miR-195-5p	Homo sapiens	E2F3	1871	Homo sapiens	Luciferase reporter assay//Western blot	Functional MTI	22217655
hsa-miR-195-5p	Homo sapiens	E2F3	1871	Homo sapiens	HITS-CLIP	Functional MTI (Weak)	22473208
hsa-miR-195-5p	Homo sapiens	CDK6	1021	Homo sapiens	Reporter assay;Western blot;qRT-PCR;Other	Functional MTI	19441017
hsa-miR-195-5p	Homo sapiens	CDK6	1021	Homo sapiens	Luciferase reporter assay//qRT-PCR//Western blot	Functional MTI	23333942
hsa-miR-195-5p	Homo sapiens	CDK6	1021	Homo sapiens	PAR-CLIP	Functional MTI (Weak)	23592263
hsa-miR-195-5p	Homo sapiens	CCND1	595	Homo sapiens	Luciferase reporter assay//Western blot	Functional MTI	22217655
hsa-miR-195-5p	Homo sapiens	CCND1	595	Homo sapiens	Luciferase reporter assay	Functional MTI	23383003
hsa-miR-195-5p	Homo sapiens	CCND1	595	Homo sapiens	Immunohistochemistry//Luciferase reporter assay//qRT-PCR//Western blot	Functional MTI	23451060
hsa-miR-195-5p	Homo sapiens	CCND1	595	Homo sapiens	PAR-CLIP	Functional MTI (Weak)	24398324
hsa-miR-195-5p	Homo sapiens	CCND1	595	Homo sapiens	Luciferase reporter assay//qRT-PCR//Western blot	Functional MTI	24402230
hsa-miR-195-5p	Homo sapiens	CCND1	595	Homo sapiens	Immunohistochemistry//Luciferase reporter assay//Microarray//qRT-PCR//Western blot	Functional MTI	25823925
hsa-miR-18a-3p	Homo sapiens	KRAS	3845	Homo sapiens	Luciferase reporter assay//qRT-PCR//Western blot	Functional MTI	19372139
hsa-miR-181c-5p	Homo sapiens	NLK	51701	Homo sapiens	Luciferase reporter assay	Functional MTI	19585654
hsa-miR-181c-5p	Homo sapiens	GATA6	2627	Homo sapiens	Luciferase reporter assay	Functional MTI	19585654
hsa-miR-181c-5p	Homo sapiens	CDX2	1045	Homo sapiens	Luciferase reporter assay	Functional MTI	19585654
hsa-miR-181b-5p	Homo sapiens	NLK	51701	Homo sapiens	Luciferase reporter assay	Functional MTI	19585654
hsa-miR-181b-5p	Homo sapiens	GATA6	2627	Homo sapiens	Luciferase reporter assay	Functional MTI	19585654
hsa-miR-181b-5p	Homo sapiens	GATA6	2627	Homo sapiens	Western blot	Functional MTI	26046358
hsa-miR-181b-5p	Homo sapiens	CDX2	1045	Homo sapiens	Luciferase reporter assay	Functional MTI	19585654
hsa-miR-181a-5p	Homo sapiens	NLK	51701	Homo sapiens	Luciferase reporter assay	Functional MTI	19585654
hsa-miR-181a-5p	Homo sapiens	GATA6	2627	Homo sapiens	Luciferase reporter assay	Functional MTI	19585654
hsa-miR-181a-5p	Homo sapiens	GATA6	2627	Homo sapiens	Microarray	Functional MTI (Weak)	17612493
hsa-miR-181a-5p	Homo sapiens	CDX2	1045	Homo sapiens	Luciferase reporter assay	Functional MTI	19585654
hsa-miR-17-5p	Homo sapiens	ZNFX1	57169	Homo sapiens	Luciferase reporter assay	Functional MTI	19734348
hsa-miR-17-5p	Homo sapiens	ZNFX1	57169	Homo sapiens	CLASH	Functional MTI (Weak)	23622248
hsa-miR-17-5p	Homo sapiens	ZNFX1	57169	Homo sapiens	HITS-CLIP	Functional MTI (Weak)	22473208
hsa-miR-17-5p	Homo sapiens	ZNFX1	57169	Homo sapiens	PAR-CLIP	Functional MTI (Weak)	23446348
hsa-miR-17-5p	Homo sapiens	ZNFX1	57169	Homo sapiens	PAR-CLIP	Functional MTI (Weak)	20371350
hsa-miR-17-5p	Homo sapiens	CCL1	6346	Homo sapiens	Luciferase reporter assay	Functional MTI	19734348
hsa-miR-17-5p	Homo sapiens	CCL1	6346	Homo sapiens	HITS-CLIP	Functional MTI (Weak)	22473208
hsa-miR-17-5p	Homo sapiens	GPR137B	7107	Homo sapiens	Luciferase reporter assay	Functional MTI	19734348
hsa-miR-17-5p	Homo sapiens	GPR137B	7107	Homo sapiens	PAR-CLIP	Functional MTI (Weak)	20371350
hsa-miR-17-5p	Homo sapiens	GPR137B	7107	Homo sapiens	HITS-CLIP	Functional MTI (Weak)	23313552
hsa-miR-17-5p	Homo sapiens	NABP1	64859	Homo sapiens	Luciferase reporter assay	Functional MTI	19734348
hsa-miR-17-5p	Homo sapiens	NABP1	64859	Homo sapiens	HITS-CLIP	Functional MTI (Weak)	22473208
hsa-miR-17-5p	Homo sapiens	NABP1	64859	Homo sapiens	PAR-CLIP	Functional MTI (Weak)	23446348
hsa-miR-17-5p	Homo sapiens	NABP1	64859	Homo sapiens	PAR-CLIP	Functional MTI (Weak)	20371350
hsa-miR-17-5p	Homo sapiens	NABP1	64859	Homo sapiens	HITS-CLIP	Functional MTI (Weak)	21572407
hsa-miR-17-5p	Homo sapiens	NABP1	64859	Homo sapiens	PAR-CLIP	Functional MTI (Weak)	26701625
hsa-miR-17-5p	Homo sapiens	NPAT	4863	Homo sapiens	Luciferase reporter assay	Functional MTI	19734348
hsa-miR-17-5p	Homo sapiens	NPAT	4863	Homo sapiens	HITS-CLIP	Functional MTI (Weak)	22473208
hsa-miR-17-5p	Homo sapiens	NPAT	4863	Homo sapiens	PAR-CLIP	Functional MTI (Weak)	23592263
hsa-miR-17-5p	Homo sapiens	YES1	7525	Homo sapiens	Luciferase reporter assay	Functional MTI	19734348
hsa-miR-17-5p	Homo sapiens	YES1	7525	Homo sapiens	qRT-PCR//Luciferase reporter assay//Western blot	Functional MTI	25561420
hsa-miR-16-5p	Homo sapiens	BMI1	648	Homo sapiens	Luciferase reporter assay//Western blot	Functional MTI	19903841
hsa-miR-16-5p	Homo sapiens	BMI1	648	Homo sapiens	GFP reporter assay//Western blot	Functional MTI	23686310
hsa-miR-16-5p	Homo sapiens	BMI1	648	Homo sapiens	Luciferase reporter assay//Western blot	Functional MTI	27596816
hsa-miR-16-5p	Homo sapiens	CDK1	983	Homo sapiens	PAR-CLIP	Functional MTI (Weak)	23446348
hsa-miR-16-5p	Homo sapiens	CDK1	983	Homo sapiens	PAR-CLIP	Functional MTI (Weak)	21572407
hsa-miR-16-5p	Homo sapiens	CDK1	983	Homo sapiens	PAR-CLIP	Functional MTI (Weak)	20371350
hsa-miR-16-5p	Homo sapiens	HMGA1	3159	Homo sapiens	Luciferase reporter assay//qRT-PCR//Western blot	Functional MTI	19250063
hsa-miR-16-5p	Homo sapiens	HMGA1	3159	Homo sapiens	Luciferase reporter assay//qRT-PCR//Western blot	Functional MTI	22139073
hsa-miR-16-5p	Homo sapiens	HMGA1	3159	Homo sapiens	HITS-CLIP	Functional MTI (Weak)	22473208
hsa-miR-15b-5p	Homo sapiens	CCNE1	898	Homo sapiens	Luciferase reporter assay//qRT-PCR//Western blot	Functional MTI	19135980
hsa-miR-15b-5p	Homo sapiens	CCNE1	898	Homo sapiens	Luciferase reporter assay	Functional MTI	18794849
hsa-miR-15b-5p	Homo sapiens	CCNE1	898	Homo sapiens	qRT-PCR//Western blot	Non-Functional MTI	22045185
hsa-miR-15b-5p	Homo sapiens	CCNE1	898	Homo sapiens	HITS-CLIP	Functional MTI (Weak)	22473208
hsa-miR-15b-5p	Homo sapiens	CCNE1	898	Homo sapiens	PAR-CLIP	Functional MTI (Weak)	21572407
hsa-miR-15b-5p	Homo sapiens	CCNE1	898	Homo sapiens	PAR-CLIP	Functional MTI (Weak)	20371350
hsa-miR-15a-5p	Homo sapiens	BMI1	648	Homo sapiens	Luciferase reporter assay//Western blot	Functional MTI	19903841
hsa-miR-15a-5p	Homo sapiens	BMI1	648	Homo sapiens	Immunohistochemistry//Microarray//qRT-PCR//Western blot	Functional MTI	26717043
hsa-miR-15a-5p	Homo sapiens	BMI1	648	Homo sapiens	Immunohistochemistry//Luciferase reporter assay//qRT-PCR//Western blot	Functional MTI	26894855
hsa-miR-15a-5p	Homo sapiens	WNT3A	89780	Homo sapiens	Luciferase reporter assay	Functional MTI	18931683
hsa-miR-15a-5p	Homo sapiens	WNT3A	89780	Homo sapiens	Luciferase reporter assay//qRT-PCR	Functional MTI	21106054
hsa-miR-15a-5p	Homo sapiens	MYB	4602	Homo sapiens	Luciferase reporter assay//Western blot	Functional MTI	18818396
hsa-miR-15a-5p	Homo sapiens	MYB	4602	Homo sapiens	Luciferase reporter assay//Microarray//qRT-PCR	Functional MTI	21205891
hsa-miR-15a-5p	Homo sapiens	MYB	4602	Homo sapiens	Luciferase reporter assay//qRT-PCR//Western blot	Functional MTI	28337280
hsa-miR-15a-5p	Homo sapiens	CDC25A	993	Homo sapiens	Luciferase reporter assay	Functional MTI	18949056
hsa-miR-15a-5p	Homo sapiens	CDC25A	993	Homo sapiens	HITS-CLIP	Functional MTI (Weak)	22473208
hsa-miR-15a-5p	Homo sapiens	CDC25A	993	Homo sapiens	PAR-CLIP	Functional MTI (Weak)	23592263
hsa-miR-15a-5p	Homo sapiens	CCND2	894	Homo sapiens	Luciferase reporter assay	Functional MTI	19549910
hsa-miR-15a-5p	Homo sapiens	CCND2	894	Homo sapiens	CLASH	Functional MTI (Weak)	23622248
hsa-miR-15a-5p	Homo sapiens	CCND2	894	Homo sapiens	PAR-CLIP	Functional MTI (Weak)	21572407
hsa-miR-15a-5p	Homo sapiens	CCND2	894	Homo sapiens	PAR-CLIP	Functional MTI (Weak)	20371350
hsa-miR-155-5p	Homo sapiens	MEIS1	4211	Homo sapiens	Luciferase reporter assay//qRT-PCR//Western blot	Functional MTI	18950466
hsa-miR-155-5p	Homo sapiens	MEIS1	4211	Homo sapiens	Proteomics	Functional MTI (Weak)	18668040
hsa-miR-155-5p	Homo sapiens	TAB2	23118	Homo sapiens	Luciferase reporter assay//Microarray//qRT-PCR//Western blot	Functional MTI	19193853
hsa-miR-155-5p	Homo sapiens	TAB2	23118	Homo sapiens	Luciferase reporter assay//Microarray//qRT-PCR//Western blot	Functional MTI	20852130
hsa-miR-155-5p	Homo sapiens	TAB2	23118	Homo sapiens	Luciferase reporter assay	Functional MTI	23449975
hsa-miR-155-5p	Homo sapiens	TAB2	23118	Homo sapiens	Reporter assay	Functional MTI	20680360
hsa-miR-155-5p	Homo sapiens	TAB2	23118	Homo sapiens	Reporter assay;Other	Non-Functional MTI	20584899
hsa-miR-155-5p	Homo sapiens	TAB2	23118	Homo sapiens	HITS-CLIP	Functional MTI (Weak)	22473208
hsa-miR-153-3p	Homo sapiens	BCL2	596	Homo sapiens	Luciferase reporter assay//Western blot//Reporter assay	Functional MTI	19676043
hsa-miR-152-3p	Homo sapiens	HLA-G	3135	Homo sapiens	Luciferase reporter assay	Functional MTI	17847008
hsa-miR-152-3p	Homo sapiens	HLA-G	3135	Homo sapiens	ELISA//Luciferase reporter assay//qRT-PCR	Functional MTI	26627200
hsa-miR-148b-3p	Homo sapiens	HLA-G	3135	Homo sapiens	Luciferase reporter assay	Functional MTI	17847008
hsa-miR-148a-3p	Homo sapiens	HLA-G	3135	Homo sapiens	Luciferase reporter assay	Functional MTI	17847008
hsa-miR-148a-3p	Homo sapiens	TGIF2	60436	Homo sapiens	Luciferase reporter assay//Western blot	Functional MTI	18768788
hsa-miR-146a-5p	Homo sapiens	CFH	3075	Homo sapiens	Western blot	Functional MTI	19540598
hsa-miR-146a-5p	Homo sapiens	CFH	3075	Homo sapiens	Western blot	Functional MTI	18801740
hsa-miR-146a-5p	Homo sapiens	IRAK2	3656	Homo sapiens	qRT-PCR//Western blot	Functional MTI	20124483
hsa-miR-146a-5p	Homo sapiens	IRAK2	3656	Homo sapiens	qRT-PCR//Western blot	Functional MTI	25889446
hsa-miR-146a-5p	Homo sapiens	IRAK2	3656	Homo sapiens	qRT-PCR	Functional MTI (Weak)	28077577
hsa-miR-145-5p	Homo sapiens	BNIP3	664	Homo sapiens	Luciferase reporter assay//qRT-PCR//Western blot	Functional MTI	20332243
hsa-miR-145-5p	Homo sapiens	BNIP3	664	Homo sapiens	Microarray//qRT-PCR	Functional MTI (Weak)	22815788
hsa-miR-145-5p	Homo sapiens	KLF5	688	Homo sapiens	Luciferase reporter assay//qRT-PCR//Western blot	Functional MTI	23128394
hsa-miR-145-5p	Homo sapiens	KLF5	688	Homo sapiens	qRT-PCR//Western blot	Functional MTI	25273883
hsa-miR-145-5p	Homo sapiens	SOX2	6657	Homo sapiens	FACS//Flow//GFP reporter assay//In situ hybridization//Luciferase reporter assay//qRT-PCR//Reporter assay;Western blot;qRT-PCR;Other	Functional MTI	19409607
hsa-miR-145-5p	Homo sapiens	SOX2	6657	Homo sapiens	Luciferase reporter assay	Functional MTI	23541921
hsa-miR-145-5p	Homo sapiens	SOX2	6657	Homo sapiens	qRT-PCR	Functional MTI (Weak)	23312222
hsa-miR-145-5p	Homo sapiens	SOX2	6657	Homo sapiens	Luciferase reporter assay//qRT-PCR//Western blot	Functional MTI	26681767
hsa-miR-145-5p	Homo sapiens	SOX2	6657	Homo sapiens	qRT-PCR//Western blot	Functional MTI	25928322
hsa-miR-145-5p	Homo sapiens	KLF4	9314	Homo sapiens	FACS//Flow//GFP reporter assay//In situ hybridization//Luciferase reporter assay//qRT-PCR//Reporter assay;Western blot;qRT-PCR	Functional MTI	19409607
hsa-miR-145-5p	Homo sapiens	KLF4	9314	Homo sapiens	qRT-PCR//Western blot	Functional MTI	25273883
hsa-miR-145-5p	Homo sapiens	KLF4	9314	Homo sapiens	qRT-PCR	Functional MTI (Weak)	23312222
hsa-miR-145-5p	Homo sapiens	KLF4	9314	Homo sapiens	Luciferase reporter assay//qRT-PCR//Western blot	Functional MTI	28380435
hsa-miR-145-5p	Homo sapiens	KLF4	9314	Homo sapiens	Northern blot//qRT-PCR//Western blot	Functional MTI	26197891
hsa-miR-145-5p	Homo sapiens	KLF4	9314	Homo sapiens	Luciferase reporter assay//qRT-PCR//Western blot	Functional MTI	26181633
hsa-miR-143-3p	Homo sapiens	KRAS	3845	Homo sapiens	qRT-PCR//Western blot	Functional MTI	19157460
hsa-miR-143-3p	Homo sapiens	KRAS	3845	Homo sapiens	Luciferase reporter assay//qRT-PCR//Microarray	Functional MTI	19137007
hsa-miR-143-3p	Homo sapiens	KRAS	3845	Homo sapiens	Western blot	Functional MTI	23276710
hsa-miR-143-3p	Homo sapiens	KRAS	3845	Homo sapiens	Luciferase reporter assay//qRT-PCR//Western blot	Functional MTI	23128394
hsa-miR-141-3p	Homo sapiens	ZEB2	9839	Homo sapiens	Luciferase reporter assay//qRT-PCR//Western blot	Functional MTI	19830559
hsa-miR-141-3p	Homo sapiens	ZEB2	9839	Homo sapiens	qRT-PCR	Functional MTI (Weak)	18925646
hsa-miR-141-3p	Homo sapiens	ZEB2	9839	Homo sapiens	Luciferase reporter assay//qRT-PCR	Non-Functional MTI	18411277
hsa-miR-141-3p	Homo sapiens	ZEB2	9839	Homo sapiens	Luciferase reporter assay	Functional MTI	19854497
hsa-miR-141-3p	Homo sapiens	ZEB2	9839	Homo sapiens	Luciferase reporter assay	Functional MTI	24245745
hsa-miR-141-3p	Homo sapiens	ZEB2	9839	Homo sapiens	Luciferase reporter assay//qRT-PCR//Western blot	Functional MTI	25502084
hsa-miR-141-3p	Homo sapiens	ZEB2	9839	Homo sapiens	TRAP	Functional MTI (Weak)	24510096
hsa-miR-141-3p	Homo sapiens	ZEB2	9839	Homo sapiens	Luciferase reporter assay//qRT-PCR//Western blot	Functional MTI	25975736
hsa-miR-141-3p	Homo sapiens	ZEB1	6935	Homo sapiens	Luciferase reporter assay//qRT-PCR	Non-Functional MTI	18411277
hsa-miR-141-3p	Homo sapiens	ZEB1	6935	Homo sapiens	Luciferase reporter assay	Functional MTI	19854497
hsa-miR-141-3p	Homo sapiens	ZEB1	6935	Homo sapiens	qRT-PCR;Other	Functional MTI (Weak)	19502803
hsa-miR-141-3p	Homo sapiens	ZEB1	6935	Homo sapiens	In situ hybridization//qRT-PCR//Western blot	Functional MTI	22012804
hsa-miR-141-3p	Homo sapiens	ZEB1	6935	Homo sapiens	Luciferase reporter assay//qRT-PCR//Western blot	Functional MTI	25502084
hsa-miR-141-3p	Homo sapiens	ZEB1	6935	Homo sapiens	Luciferase reporter assay//qRT-PCR//Western blot	Functional MTI	26160158
hsa-miR-141-3p	Homo sapiens	DLX5	1749	Homo sapiens	Luciferase reporter assay	Functional MTI	19454767
hsa-miR-133a-3p	Homo sapiens	CDC42	998	Homo sapiens	Luciferase reporter assay//qRT-PCR//Western blot	Functional MTI	25152372
hsa-miR-133a-3p	Homo sapiens	HCN4	10021	Homo sapiens	Luciferase reporter assay	Functional MTI	18458081
hsa-miR-133a-3p	Homo sapiens	UCP2	7351	Homo sapiens	Western blot	Functional MTI	23988448
hsa-miR-133a-3p	Homo sapiens	KRT7	3855	Homo sapiens	Immunoblot//qRT-PCR	Functional MTI (Weak)	19378336
hsa-miR-132-3p	Homo sapiens	SIRT1	23411	Homo sapiens	Luciferase reporter assay//Western blot	Functional MTI	19819989
hsa-miR-132-3p	Homo sapiens	SIRT1	23411	Homo sapiens	ChIP-seq//Immunoprecipitaion//Luciferase reporter assay//Microarray//qRT-PCR//Western blot	Functional MTI	28383763
hsa-miR-130b-3p	Homo sapiens	TP53INP1	94241	Homo sapiens	Luciferase reporter assay//Western blot	Functional MTI	18974142
hsa-miR-128-3p	Homo sapiens	NTRK3	4916	Homo sapiens	Luciferase reporter assay	Functional MTI	19370765
hsa-miR-128-3p	Homo sapiens	NTRK3	4916	Homo sapiens	Luciferase reporter assay	Functional MTI	21143953
hsa-miR-126-3p	Homo sapiens	SPRED1	161742	Homo sapiens	Luciferase reporter assay//Western blot	Functional MTI	18987025
hsa-miR-126-3p	Homo sapiens	SPRED1	161742	Homo sapiens	Luciferase reporter assay	Functional MTI	18694566
hsa-miR-126-3p	Homo sapiens	SPRED1	161742	Homo sapiens	Luciferase reporter assay	Non-Functional MTI	18832181
hsa-miR-126-3p	Homo sapiens	SPRED1	161742	Homo sapiens	Flow//Luciferase reporter assay//qRT-PCR//Western blot	Functional MTI	22525256
hsa-miR-126-3p	Homo sapiens	SPRED1	161742	Homo sapiens	qRT-PCR//Western blot	Functional MTI	23811937
hsa-miR-126-3p	Homo sapiens	SPRED1	161742	Homo sapiens	Immunohistochemistry//In situ hybridization//qRT-PCR//Western blot	Functional MTI	26381870
hsa-miR-126-3p	Homo sapiens	PLK2	10769	Homo sapiens	Luciferase reporter assay//qRT-PCR	Functional MTI	18832181
hsa-miR-126-3p	Homo sapiens	PLK2	10769	Homo sapiens	Luciferase reporter assay//qRT-PCR//Western blot	Functional MTI	24969300
hsa-miR-125b-5p	Homo sapiens	BMPR1B	658	Homo sapiens	Luciferase reporter assay	Functional MTI	19738052
hsa-miR-125b-5p	Homo sapiens	BMPR1B	658	Homo sapiens	Luciferase reporter assay//qRT-PCR//Western blot	Functional MTI	28214897
hsa-miR-125b-5p	Homo sapiens	EIF4EBP1	1978	Homo sapiens	Microarray//qRT-PCR	Functional MTI (Weak)	17891175
hsa-miR-125b-5p	Homo sapiens	EIF4EBP1	1978	Homo sapiens	Immunoblot//Immunohistochemistry//In situ hybridization//Luciferase reporter assay//Microarray//qRT-PCR	Functional MTI	22071331
hsa-miR-125b-5p	Homo sapiens	EIF4EBP1	1978	Homo sapiens	Luciferase reporter assay//qRT-PCR//Western blot	Functional MTI	26646586
hsa-miR-125b-5p	Homo sapiens	HMGA2	8091	Homo sapiens	Luciferase reporter assay	Functional MTI	17563749
hsa-miR-125b-5p	Homo sapiens	HMGA1	3159	Homo sapiens	Luciferase reporter assay	Functional MTI	17563749
hsa-miR-125b-5p	Homo sapiens	GLI1	2735	Homo sapiens	Luciferase reporter assay	Functional MTI	18756266
hsa-miR-124-3p	Homo sapiens	SOX9	6662	Homo sapiens	HITS-CLIP	Functional MTI (Weak)	23824327
hsa-miR-124-3p	Homo sapiens	SOX9	6662	Homo sapiens	HITS-CLIP	Functional MTI (Weak)	23313552
hsa-miR-124-3p	Homo sapiens	BDNF	627	Homo sapiens	LacZ reporter assay	Functional MTI	23601049
hsa-miR-122-5p	Homo sapiens	IGF1R	3480	Homo sapiens	Luciferase reporter assay//qRT-PCR//Western blot	Functional MTI	19726678
hsa-miR-122-5p	Homo sapiens	IGF1R	3480	Homo sapiens	Luciferase reporter assay//qRT-PCR//Western blot	Functional MTI	23056576
hsa-miR-122-5p	Homo sapiens	IGF1R	3480	Homo sapiens	Reporter assay;qRT-PCR	Functional MTI	20884628
hsa-miR-122-5p	Homo sapiens	SRF	6722	Homo sapiens	Luciferase reporter assay//qRT-PCR//Western blot	Functional MTI	19726678
hsa-miR-107	Homo sapiens	PLAG1	5324	Homo sapiens	Luciferase reporter assay	Functional MTI	19692702
hsa-miR-106b-5p	Homo sapiens	ITCH	83737	Homo sapiens	Luciferase reporter assay	Functional MTI	19074548
hsa-miR-106b-5p	Homo sapiens	ITCH	83737	Homo sapiens	Luciferase reporter assay//Western blot	Functional MTI	19096009
hsa-miR-106b-5p	Homo sapiens	ITCH	83737	Homo sapiens	Microarray	Functional MTI (Weak)	17242205
hsa-miR-106b-5p	Homo sapiens	ITCH	83737	Homo sapiens	HITS-CLIP	Functional MTI (Weak)	22473208
hsa-miR-106b-5p	Homo sapiens	ITCH	83737	Homo sapiens	Immunoprecipitaion//Luciferase reporter assay//qRT-PCR	Functional MTI	26621835
hsa-miR-106b-5p	Homo sapiens	APP	351	Homo sapiens	Luciferase reporter assay//Western blot	Functional MTI	19110058
hsa-miR-106a-5p	Homo sapiens	E2F1	1869	Homo sapiens	Immunohistochemistry//Microarray//Western blot	Functional MTI	20643754
hsa-miR-106a-5p	Homo sapiens	E2F1	1869	Homo sapiens	qRT-PCR	Functional MTI (Weak)	18521848
hsa-miR-106a-5p	Homo sapiens	E2F1	1869	Homo sapiens	Luciferase reporter assay//Western blot	Functional MTI	21656380
hsa-miR-101-3p	Homo sapiens	MYCN	4613	Homo sapiens	Luciferase reporter assay//Reporter assay	Functional MTI	14697198
hsa-miR-101-3p	Homo sapiens	MYCN	4613	Homo sapiens	Western blot	Non-Functional MTI	19008416
hsa-miR-101-3p	Homo sapiens	MYCN	4613	Homo sapiens	Reporter assay	Functional MTI	21654684
hsa-miR-101-3p	Homo sapiens	MYCN	4613	Homo sapiens	PAR-CLIP	Functional MTI (Weak)	22012620
hsa-miR-101-3p	Homo sapiens	ATXN1	6310	Homo sapiens	Luciferase reporter assay//qRT-PCR//Western blot	Functional MTI	18758459
hsa-miR-101-3p	Homo sapiens	ATXN1	6310	Homo sapiens	Sequencing	Functional MTI (Weak)	20371350
hsa-miR-101-3p	Homo sapiens	EZH2	2146	Homo sapiens	Luciferase reporter assay//Western blot	Functional MTI	19258506
hsa-miR-101-3p	Homo sapiens	EZH2	2146	Homo sapiens	Luciferase reporter assay//Reporter assay	Functional MTI	14697198
hsa-miR-101-3p	Homo sapiens	EZH2	2146	Homo sapiens	Luciferase reporter assay//qRT-PCR//Western blot	Functional MTI	19008416
hsa-miR-101-3p	Homo sapiens	EZH2	2146	Homo sapiens	Luciferase reporter assay	Functional MTI	19625769
hsa-miR-101-3p	Homo sapiens	EZH2	2146	Homo sapiens	Luciferase reporter assay	Functional MTI	19043531
hsa-miR-101-3p	Homo sapiens	EZH2	2146	Homo sapiens	qRT-PCR	Functional MTI (Weak)	20712078
hsa-miR-101-3p	Homo sapiens	EZH2	2146	Homo sapiens	Luciferase reporter assay//qRT-PCR//Western blot	Functional MTI	20478051
hsa-miR-101-3p	Homo sapiens	EZH2	2146	Homo sapiens	Northern blot	Non-Functional MTI (Weak)	19818710
hsa-miR-101-3p	Homo sapiens	EZH2	2146	Homo sapiens	Immunoblot//Immunohistochemistry//Luciferase reporter assay//Microarray//qRT-PCR	Functional MTI	21368858
hsa-miR-101-3p	Homo sapiens	EZH2	2146	Homo sapiens	Flow//Immunohistochemistry//Microarray//qRT-PCR//Western blot	Functional MTI	22450781
hsa-miR-101-3p	Homo sapiens	EZH2	2146	Homo sapiens	qRT-PCR//Western blot	Functional MTI	21932133
hsa-miR-101-3p	Homo sapiens	EZH2	2146	Homo sapiens	Microarray//QRTPCR//Western blot	Functional MTI	23557329
hsa-miR-101-3p	Homo sapiens	EZH2	2146	Homo sapiens	Luciferase reporter assay//qRT-PCR	Functional MTI	24211736
hsa-miR-101-3p	Homo sapiens	EZH2	2146	Homo sapiens	Luciferase reporter assay//qRT-PCR//Western blot	Functional MTI	23962556
hsa-miR-101-3p	Homo sapiens	EZH2	2146	Homo sapiens	qRT-PCR	Functional MTI (Weak)	25614281
hsa-miR-101-3p	Homo sapiens	EZH2	2146	Homo sapiens	Immunohistochemistry//Luciferase reporter assay//qRT-PCR//Western blot	Functional MTI	27620004
hsa-miR-101-3p	Homo sapiens	EZH2	2146	Homo sapiens	Luciferase reporter assay//qRT-PCR//Western blot	Functional MTI	27966775
hsa-miR-101-3p	Homo sapiens	EZH2	2146	Homo sapiens	Luciferase reporter assay//qRT-PCR//Western blot	Functional MTI	26718325
hsa-miR-100-5p	Homo sapiens	PLK1	5347	Homo sapiens	Luciferase reporter assay//qRT-PCR	Functional MTI	19739117
hsa-miR-100-5p	Homo sapiens	PLK1	5347	Homo sapiens	Luciferase reporter assay//qRT-PCR//Western blot	Functional MTI	22120675
hsa-miR-100-5p	Homo sapiens	PLK1	5347	Homo sapiens	Immunoblot//Immunohistochemistry//qRT-PCR//Western blot	Non-Functional MTI	21636267
hsa-miR-100-5p	Homo sapiens	PLK1	5347	Homo sapiens	Luciferase reporter assay//qRT-PCR//Western blot	Functional MTI	23151088
hsa-miR-100-5p	Homo sapiens	PLK1	5347	Homo sapiens	Luciferase reporter assay//Western blot	Functional MTI	23842624
hsa-miR-100-5p	Homo sapiens	PLK1	5347	Homo sapiens	Western blot	Functional MTI	22249248
hsa-miR-1-3p	Homo sapiens	MYEF2	50804	Homo sapiens	PAR-CLIP	Functional MTI (Weak)	22291592
hsa-miR-1-3p	Homo sapiens	CDK9	1025	Homo sapiens	Proteomics	Functional MTI (Weak)	18668040
hsa-miR-1-3p	Homo sapiens	CEBPA	1050	Homo sapiens	Luciferase reporter assay	Functional MTI	18818206
hsa-miR-1-3p	Homo sapiens	MEF2A	4205	Homo sapiens	Luciferase reporter assay	Functional MTI	19188439
hsa-miR-1-3p	Homo sapiens	MEF2A	4205	Homo sapiens	qRT-PCR	Functional MTI (Weak)	21169019
hsa-miR-1-3p	Homo sapiens	GATA4	2626	Homo sapiens	Luciferase reporter assay	Functional MTI	19188439
hsa-let-7g-5p	Homo sapiens	KRAS	3845	Homo sapiens	Luciferase reporter assay	Functional MTI	18308936
hsa-let-7c-5p	Homo sapiens	CDC25A	993	Homo sapiens	Immunohistochemistry//Luciferase reporter assay//qRT-PCR//Western blot	Functional MTI	25909324
hsa-let-7a-5p	Homo sapiens	CDK6	1021	Homo sapiens	CLASH	Functional MTI (Weak)	23622248
hsa-let-7a-5p	Homo sapiens	CDK6	1021	Homo sapiens	Luciferase reporter assay//Western blot//	Functional MTI	24383407
hsa-let-7a-5p	Homo sapiens	MYC	4609	Homo sapiens	Western blot	Functional MTI	20033209
hsa-let-7a-5p	Homo sapiens	MYC	4609	Homo sapiens	qRT-PCR	Functional MTI (Weak)	17942906
hsa-let-7a-5p	Homo sapiens	MYC	4609	Homo sapiens	qRT-PCR//Western blot	Functional MTI	16651716
hsa-let-7a-5p	Homo sapiens	MYC	4609	Homo sapiens	TRAP	Functional MTI (Weak)	24510096
hsa-let-7a-5p	Homo sapiens	BCL2	596	Homo sapiens	Microarray//qRT-PCR	Functional MTI (Weak)	17260024
hsa-miR-184	Homo sapiens	AKT2	208	Homo sapiens	qRT-PCR//Luciferase reporter assay//Western blot	Functional MTI	20409325
hsa-miR-184	Homo sapiens	AKT2	208	Homo sapiens	PAR-CLIP	Functional MTI (Weak)	20371350
hsa-miR-184	Homo sapiens	AKT2	208	Homo sapiens	Luciferase reporter assay//qRT-PCR	Functional MTI	27418134
hsa-miR-145-5p	Homo sapiens	MUC1	4582	Homo sapiens	Luciferase reporter assay//Western blot	Functional MTI	20407606
hsa-miR-145-5p	Homo sapiens	MUC1	4582	Homo sapiens	Immunohistochemistry//Luciferase reporter assay//qRT-PCR//Western blot//Reporter assay	Functional MTI	19996288
hsa-miR-145-5p	Homo sapiens	MUC1	4582	Homo sapiens	Luciferase reporter assay	Functional MTI	24157791
hsa-miR-145-5p	Homo sapiens	MUC1	4582	Homo sapiens	Luciferase reporter assay//qRT-PCR//Western blot	Functional MTI	25961369
hsa-miR-101-3p	Homo sapiens	APP	351	Homo sapiens	qRT-PCR//Luciferase reporter assay//Western blot	Functional MTI	20395292
hsa-miR-101-3p	Homo sapiens	APP	351	Homo sapiens	Luciferase reporter assay//qRT-PCR//Western blot	Functional MTI	21172309
hsa-miR-101-3p	Homo sapiens	APP	351	Homo sapiens	PAR-CLIP	Functional MTI (Weak)	21572407
hsa-miR-222-3p	Homo sapiens	FOXO3	2309	Homo sapiens	qRT-PCR//ChIP//Luciferase reporter assay//Western blot//Northern blot	Functional MTI	20388878
hsa-miR-221-3p	Homo sapiens	FOXO3	2309	Homo sapiens	qRT-PCR//ChIP//Luciferase reporter assay//Western blot//Northern blot	Functional MTI	20388878
hsa-miR-802	Homo sapiens	MECP2	4204	Homo sapiens	Immunohistochemistry//Luciferase reporter assay//qRT-PCR//Western blot	Functional MTI	19897480
hsa-miR-802	Homo sapiens	MECP2	4204	Homo sapiens	Luciferase reporter assay//qRT-PCR//Microarray	Functional MTI	20388499
hsa-miR-155-5p	Homo sapiens	MECP2	4204	Homo sapiens	Immunohistochemistry//Luciferase reporter assay//qRT-PCR//Western blot	Functional MTI	19897480
hsa-miR-155-5p	Homo sapiens	MECP2	4204	Homo sapiens	Luciferase reporter assay//qRT-PCR//Microarray	Functional MTI	20388499
hsa-miR-29b-3p	Homo sapiens	SP1	6667	Homo sapiens	Immunoblot//Luciferase reporter assay//qRT-PCR	Functional MTI	19913496
hsa-miR-29b-3p	Homo sapiens	SP1	6667	Homo sapiens	qRT-PCR//ChIP//Western blot	Functional MTI	20385359
hsa-miR-29b-3p	Homo sapiens	SP1	6667	Homo sapiens	Luciferase reporter assay	Functional MTI	19211935
hsa-miR-29b-3p	Homo sapiens	SP1	6667	Homo sapiens	Microarray//qRT-PCR//Western blot	Functional MTI	22297492
hsa-miR-29b-3p	Homo sapiens	SP1	6667	Homo sapiens	qRT-PCR//Western blot	Functional MTI	23435408
hsa-miR-650	Homo sapiens	ING4	51147	Homo sapiens	Luciferase reporter assay//qRT-PCR//Western blot	Functional MTI	20381459
hsa-miR-650	Homo sapiens	ING4	51147	Homo sapiens	FACS//Immunohistochemistry//Luciferase reporter assay//qRT-PCR//Western blot	Functional MTI	23991130
hsa-miR-146a-5p	Homo sapiens	TLR2	7097	Homo sapiens	qRT-PCR//flow//Luciferase reporter assay//Western blot//qRT-PCR;Other	Functional MTI	20375304
hsa-miR-224-5p	Homo sapiens	KLK10	5655	Homo sapiens	qRT-PCR//Luciferase reporter assay	Functional MTI	20354523
hsa-let-7f-5p	Homo sapiens	KLK10	5655	Homo sapiens	qRT-PCR//Luciferase reporter assay	Functional MTI	20354523
hsa-let-7f-5p	Homo sapiens	KLK10	5655	Homo sapiens	ELISA//Luciferase reporter assay//qRT-PCR	Functional MTI	18627289
hsa-miR-155-5p	Homo sapiens	SOCS1	8651	Homo sapiens	qRT-PCR//Luciferase reporter assay//Western blot	Functional MTI	20354188
hsa-miR-155-5p	Homo sapiens	SOCS1	8651	Homo sapiens	ELISA//Luciferase reporter assay//qRT-PCR//Western blot	Functional MTI	21355095
hsa-miR-155-5p	Homo sapiens	SOCS1	8651	Homo sapiens	Luciferase reporter assay//qRT-PCR//Western blot	Functional MTI	22387553
hsa-miR-155-5p	Homo sapiens	SOCS1	8651	Homo sapiens	Luciferase reporter assay	Functional MTI	22771905
hsa-miR-155-5p	Homo sapiens	SOCS1	8651	Homo sapiens	Proteomics	Functional MTI (Weak)	18668040
hsa-miR-155-5p	Homo sapiens	SOCS1	8651	Homo sapiens	HITS-CLIP	Functional MTI (Weak)	22473208
hsa-miR-155-5p	Homo sapiens	SOCS1	8651	Homo sapiens	Luciferase reporter assay//qRT-PCR//Western blot	Functional MTI	24351865
hsa-miR-155-5p	Homo sapiens	SOCS1	8651	Homo sapiens	ELISA//Immunoprecipitaion//Luciferase reporter assay//Microarray//Northern blot//qRT-PCR//Western blot	Functional MTI	23436936
hsa-miR-155-5p	Homo sapiens	SOCS1	8651	Homo sapiens	Western blot	Functional MTI	27470349
hsa-miR-155-5p	Homo sapiens	SOCS1	8651	Homo sapiens	qRT-PCR//Western blot	Functional MTI	25998827
hsa-miR-155-5p	Homo sapiens	SOCS1	8651	Homo sapiens	ELISA//qRT-PCR//Western blot	Functional MTI	27817193
hsa-miR-155-5p	Homo sapiens	SOCS1	8651	Homo sapiens	Luciferase reporter assay//qRT-PCR//Western blot	Functional MTI	27811366
hsa-miR-145-5p	Homo sapiens	MYO6	4646	Homo sapiens	qRT-PCR//Luciferase reporter assay//Western blot	Functional MTI	20353999
hsa-miR-143-3p	Homo sapiens	MYO6	4646	Homo sapiens	qRT-PCR//Luciferase reporter assay//Western blot	Functional MTI	20353999
hsa-miR-143-3p	Homo sapiens	MYO6	4646	Homo sapiens	Western blot	Functional MTI	19843160
hsa-miR-155-5p	Homo sapiens	MSH6	2956	Homo sapiens	Luciferase reporter assay//Western blot//Northern blot	Functional MTI	20351277
hsa-miR-155-5p	Homo sapiens	MSH2	4436	Homo sapiens	Luciferase reporter assay//Western blot//Northern blot	Functional MTI	20351277
hsa-miR-155-5p	Homo sapiens	MLH1	4292	Homo sapiens	Luciferase reporter assay//Western blot//Northern blot	Functional MTI	20351277
hsa-miR-155-5p	Homo sapiens	MLH1	4292	Homo sapiens	Immunohistochemistry//Luciferase reporter assay//qRT-PCR//Western blot	Functional MTI	23715647
hsa-miR-125b-5p	Homo sapiens	NKIRAS2	28511	Homo sapiens	ELISA//qRT-PCR//Luciferase reporter assay//Western blot	Functional MTI	20351193
hsa-let-7a-5p	Homo sapiens	NKIRAS2	28511	Homo sapiens	ELISA//qRT-PCR//Luciferase reporter assay//Western blot	Functional MTI	20351193
hsa-miR-422a	Homo sapiens	CYP8B1	1582	Homo sapiens	qRT-PCR//Luciferase reporter assay	Non-Functional MTI	20351063
hsa-miR-422a	Homo sapiens	CYP7A1	1581	Homo sapiens	qRT-PCR//Luciferase reporter assay	Functional MTI	20351063
hsa-let-7g-5p	Homo sapiens	COL1A2	1278	Homo sapiens	qRT-PCR//Luciferase reporter assay//Western blot	Functional MTI	20338660
hsa-miR-1296-5p	Homo sapiens	MCM2	4171	Homo sapiens	qRT-PCR//Western blot	Functional MTI	20332239
hsa-let-7g-5p	Homo sapiens	MYC	4609	Homo sapiens	qRT-PCR//Luciferase reporter assay//Western blot//Western blot;qRT-PCR;Other	Functional MTI	20309945
hsa-let-7g-5p	Homo sapiens	MYC	4609	Homo sapiens	qRT-PCR	Non-Functional MTI (Weak)	21618519
hsa-let-7g-5p	Homo sapiens	MYC	4609	Homo sapiens	TRAP	Functional MTI (Weak)	24510096
hsa-miR-124-3p	Homo sapiens	EFNB1	1947	Homo sapiens	qRT-PCR//Luciferase reporter assay//Western blot	Functional MTI	20308325
hsa-miR-193b-3p	Homo sapiens	CCND1	595	Homo sapiens	qRT-PCR//Luciferase reporter assay//Western blot//Microarray//Reporter assay;Western blot;qRT-PCR;Microarray;Other	Functional MTI	20304954
hsa-miR-193b-3p	Homo sapiens	CCND1	595	Homo sapiens	Luciferase reporter assay//qRT-PCR//Western blot	Functional MTI	20655737
hsa-miR-193b-3p	Homo sapiens	CCND1	595	Homo sapiens	CLASH	Functional MTI (Weak)	23622248
hsa-miR-193b-3p	Homo sapiens	CCND1	595	Homo sapiens	Western blot//qRT-PCR	Functional MTI	27071318
hsa-miR-193b-3p	Homo sapiens	CCND1	595	Homo sapiens	Immunohistochemistry//Luciferase reporter assay//Microarray//qRT-PCR//Western blot	Functional MTI	26129688
hsa-miR-193b-3p	Homo sapiens	CCND1	595	Homo sapiens	Luciferase reporter assay//Western blot	Functional MTI	27918099
hsa-miR-217	Homo sapiens	ROBO1	6091	Homo sapiens	qRT-PCR//Luciferase reporter assay//Western blot	Functional MTI	20300657
hsa-miR-17-5p	Homo sapiens	JAK1	3716	Homo sapiens	Luciferase reporter assay//Western blot	Functional MTI	20299512
hsa-miR-17-5p	Homo sapiens	JAK1	3716	Homo sapiens	HITS-CLIP	Functional MTI (Weak)	22473208
hsa-miR-31-5p	Homo sapiens	PPP2R2A	5520	Homo sapiens	qRT-PCR//Luciferase reporter assay	Functional MTI	20237410
hsa-miR-31-5p	Homo sapiens	LATS2	26524	Homo sapiens	qRT-PCR//Luciferase reporter assay	Functional MTI	20237410
hsa-miR-138-5p	Homo sapiens	ARHGEF3	50650	Homo sapiens	qRT-PCR//Luciferase reporter assay//Western blot	Non-Functional MTI	20232393
hsa-miR-138-5p	Homo sapiens	ROCK2	9475	Homo sapiens	qRT-PCR//Luciferase reporter assay//Western blot//Reporter assay;Other	Functional MTI	20232393
hsa-miR-138-5p	Homo sapiens	RHOC	389	Homo sapiens	qRT-PCR//Luciferase reporter assay//Western blot//Reporter assay	Functional MTI	20232393
hsa-miR-138-5p	Homo sapiens	RHOC	389	Homo sapiens	qRT-PCR	Functional MTI (Weak)	21770894
hsa-miR-138-5p	Homo sapiens	RHOC	389	Homo sapiens	Luciferase reporter assay	Functional MTI	23007504
hsa-miR-138-5p	Homo sapiens	RHOC	389	Homo sapiens	PAR-CLIP	Functional MTI (Weak)	21572407
hsa-miR-138-5p	Homo sapiens	RHOC	389	Homo sapiens	PAR-CLIP	Functional MTI (Weak)	26701625
hsa-miR-138-5p	Homo sapiens	RHOC	389	Homo sapiens	PAR-CLIP	Functional MTI (Weak)	27292025
hsa-miR-519c-3p	Homo sapiens	HIF1A	3091	Homo sapiens	Luciferase reporter assay//qRT-PCR//Western blot	Functional MTI	20233879
hsa-miR-20b-5p	Homo sapiens	STAT3	6774	Homo sapiens	qRT-PCR//ELISA//ChIP//Western blot	Functional MTI	20232316
hsa-miR-20b-5p	Homo sapiens	STAT3	6774	Homo sapiens	HITS-CLIP	Functional MTI (Weak)	22473208
hsa-miR-20b-5p	Homo sapiens	HIF1A	3091	Homo sapiens	qRT-PCR//ELISA//ChIP//Western blot	Functional MTI	20232316
hsa-miR-20b-5p	Homo sapiens	HIF1A	3091	Homo sapiens	HITS-CLIP	Functional MTI (Weak)	22473208
hsa-miR-20b-5p	Homo sapiens	HIF1A	3091	Homo sapiens	qRT-PCR	Functional MTI (Weak)	26793992
hsa-miR-20b-5p	Homo sapiens	HIF1A	3091	Homo sapiens	Luciferase reporter assay//qRT-PCR//Western blot	Functional MTI	26612965
hsa-miR-17-5p	Homo sapiens	PTEN	5728	Homo sapiens	Luciferase reporter assay//Western blot	Functional MTI	20227518
hsa-miR-17-5p	Homo sapiens	PTEN	5728	Homo sapiens	Luciferase reporter assay//qRT-PCR//Western blot	Non-Functional MTI	20008935
hsa-miR-17-5p	Homo sapiens	PTEN	5728	Homo sapiens	Luciferase reporter assay	Functional MTI	21283765
hsa-miR-17-5p	Homo sapiens	PTEN	5728	Homo sapiens	Luciferase reporter assay	Functional MTI	20388916
hsa-miR-17-5p	Homo sapiens	PTEN	5728	Homo sapiens	Luciferase reporter assay	Functional MTI	23418359
hsa-miR-17-5p	Homo sapiens	PTEN	5728	Homo sapiens	Luciferase reporter assay	Functional MTI	24220575
hsa-miR-17-5p	Homo sapiens	PTEN	5728	Homo sapiens	qRT-PCR	Functional MTI (Weak)	24901013
hsa-miR-17-5p	Homo sapiens	PTEN	5728	Homo sapiens	Luciferase reporter assay//Western blot//qRT-PCR	Functional MTI	24912422
hsa-miR-17-5p	Homo sapiens	PTEN	5728	Homo sapiens	Luciferase reporter assay//qRT-PCR//Western blot	Functional MTI	24462867
hsa-miR-17-5p	Homo sapiens	PTEN	5728	Homo sapiens	HITS-CLIP	Functional MTI (Weak)	22473208
hsa-miR-17-5p	Homo sapiens	PTEN	5728	Homo sapiens	Western blot//Luciferase reporter assay	Functional MTI	23391506
hsa-miR-17-5p	Homo sapiens	PTEN	5728	Homo sapiens	qRT-PCR	Functional MTI (Weak)	23433743
hsa-miR-451a	Homo sapiens	CAB39	51719	Homo sapiens	qRT-PCR//Luciferase reporter assay//Western blot//Microarray	Functional MTI	20227367
hsa-miR-451a	Homo sapiens	CAB39	51719	Homo sapiens	Immunocytochemistry//In situ hybridization//Northern blot//qRT-PCR//Western blot	Functional MTI	22844503
hsa-miR-451a	Homo sapiens	CAB39	51719	Homo sapiens	In situ hybridization//Luciferase reporter assay//qRT-PCR//Western blot	Functional MTI	22179124
hsa-miR-451a	Homo sapiens	CAB39	51719	Homo sapiens	Immunofluorescence//Immunohistochemistry//Luciferase reporter assay//qRT-PCR//Western blot	Functional MTI	27476171
hsa-miR-125b-5p	Homo sapiens	SMO	6608	Homo sapiens	Luciferase reporter assay//Western blot	Functional MTI	20216554
hsa-miR-125b-5p	Homo sapiens	SMO	6608	Homo sapiens	Luciferase reporter assay//Western blot	Functional MTI	18756266
hsa-miR-326	Homo sapiens	SMO	6608	Homo sapiens	Luciferase reporter assay//Western blot	Functional MTI	20216554
hsa-miR-326	Homo sapiens	SMO	6608	Homo sapiens	Luciferase reporter assay//Western blot	Functional MTI	18756266
hsa-miR-326	Homo sapiens	SMO	6608	Homo sapiens	Western blot	Functional MTI	23341351
hsa-miR-326	Homo sapiens	SMO	6608	Homo sapiens	Immunofluorescence//qRT-PCR//Luciferase reporter assay//Western blot	Functional MTI	25173582
hsa-miR-324-5p	Homo sapiens	SMO	6608	Homo sapiens	Luciferase reporter assay//Western blot	Functional MTI	20216554
hsa-miR-324-5p	Homo sapiens	SMO	6608	Homo sapiens	Luciferase reporter assay//Western blot	Functional MTI	18756266
hsa-miR-324-5p	Homo sapiens	GLI1	2735	Homo sapiens	Luciferase reporter assay//Western blot	Functional MTI	20216554
hsa-miR-324-5p	Homo sapiens	GLI1	2735	Homo sapiens	Luciferase reporter assay	Functional MTI	18756266
hsa-miR-217	Homo sapiens	PTEN	5728	Homo sapiens	Luciferase reporter assay//Western blot	Functional MTI	20216554
hsa-miR-217	Homo sapiens	PTEN	5728	Homo sapiens	Luciferase reporter assay	Functional MTI	23471579
hsa-miR-216a-5p	Homo sapiens	PTEN	5728	Homo sapiens	Luciferase reporter assay//Western blot	Functional MTI	20216554
hsa-miR-216a-5p	Homo sapiens	PTEN	5728	Homo sapiens	Luciferase reporter assay	Functional MTI	23471579
hsa-miR-125b-5p	Homo sapiens	TP53	7157	Homo sapiens	Luciferase reporter assay//Western blot	Functional MTI	20216554
hsa-miR-125b-5p	Homo sapiens	TP53	7157	Homo sapiens	In situ hybridization//Luciferase reporter assay//qRT-PCR//Western blot//Reporter assay;qRT-PCR;Other	Functional MTI	19293287
hsa-miR-125b-5p	Homo sapiens	TP53	7157	Homo sapiens	Luciferase reporter assay//qRT-PCR//Western blot	Functional MTI	21935352
hsa-miR-125b-5p	Homo sapiens	TP53	7157	Homo sapiens	Luciferase reporter assay	Functional MTI	23497288
hsa-miR-125b-5p	Homo sapiens	TP53	7157	Homo sapiens	Luciferase reporter assay//Western blot	Functional MTI	22331826
hsa-miR-125b-5p	Homo sapiens	TP53	7157	Homo sapiens	Next Generation Sequencing (NGS)//qRT-PCR//Western blot	Functional MTI	26585673
hsa-miR-16-5p	Homo sapiens	ACVR2A	92	Homo sapiens	Luciferase reporter assay//Western blot	Functional MTI	20216554
hsa-miR-16-5p	Homo sapiens	ACVR2A	92	Homo sapiens	PAR-CLIP	Functional MTI (Weak)	20371350
hsa-miR-942-5p	Homo sapiens	CDKN1A	1026	Homo sapiens	qRT-PCR//Luciferase reporter assay//Western blot	Non-Functional MTI	20190813
hsa-miR-145-5p	Homo sapiens	CDKN1A	1026	Homo sapiens	qRT-PCR//Luciferase reporter assay//Western blot	Non-Functional MTI	20190813
hsa-miR-145-5p	Homo sapiens	CDKN1A	1026	Homo sapiens	Microarray//qRT-PCR//Western blot	Functional MTI	26540468
hsa-miR-182-5p	Homo sapiens	CDKN1A	1026	Homo sapiens	qRT-PCR//Luciferase reporter assay//Western blot	Non-Functional MTI	20190813
hsa-miR-93-5p	Homo sapiens	CDKN1A	1026	Homo sapiens	Luciferase reporter assay//Microarray//Western blot	Functional MTI	18328430
hsa-miR-93-5p	Homo sapiens	CDKN1A	1026	Homo sapiens	qRT-PCR//Luciferase reporter assay//Western blot	Functional MTI	19153141
hsa-miR-93-5p	Homo sapiens	CDKN1A	1026	Homo sapiens	qRT-PCR//Luciferase reporter assay//Western blot	Functional MTI	20190813
hsa-miR-93-5p	Homo sapiens	CDKN1A	1026	Homo sapiens	HITS-CLIP	Functional MTI (Weak)	22473208
hsa-miR-93-5p	Homo sapiens	CDKN1A	1026	Homo sapiens	Luciferase reporter assay//Western blot	Functional MTI	27185265
hsa-miR-93-5p	Homo sapiens	CDKN1A	1026	Homo sapiens	qRT-PCR//Western blot	Functional MTI	28356951
hsa-miR-657	Homo sapiens	CDKN1A	1026	Homo sapiens	qRT-PCR//Luciferase reporter assay//Western blot	Functional MTI	20190813
hsa-miR-657	Homo sapiens	CDKN1A	1026	Homo sapiens	PAR-CLIP	Functional MTI (Weak)	26701625
hsa-miR-654-3p	Homo sapiens	CDKN1A	1026	Homo sapiens	qRT-PCR//Luciferase reporter assay//Western blot	Functional MTI	20190813
hsa-miR-639	Homo sapiens	CDKN1A	1026	Homo sapiens	qRT-PCR//Luciferase reporter assay//Western blot	Functional MTI	20190813
hsa-miR-572	Homo sapiens	CDKN1A	1026	Homo sapiens	qRT-PCR//Luciferase reporter assay//Western blot	Functional MTI	20190813
hsa-miR-520h	Homo sapiens	CDKN1A	1026	Homo sapiens	qRT-PCR//Luciferase reporter assay//Western blot	Functional MTI	20190813
hsa-miR-520b	Homo sapiens	CDKN1A	1026	Homo sapiens	qRT-PCR//Luciferase reporter assay//Western blot	Functional MTI	20190813
hsa-miR-520a-3p	Homo sapiens	CDKN1A	1026	Homo sapiens	qRT-PCR//Luciferase reporter assay//Western blot	Functional MTI	20190813
hsa-miR-519e-3p	Homo sapiens	CDKN1A	1026	Homo sapiens	qRT-PCR//Luciferase reporter assay//Western blot	Functional MTI	20190813
hsa-miR-519d-3p	Homo sapiens	CDKN1A	1026	Homo sapiens	qRT-PCR//Luciferase reporter assay//Western blot	Functional MTI	20190813
hsa-miR-519d-3p	Homo sapiens	CDKN1A	1026	Homo sapiens	Luciferase reporter assay//Western blot	Functional MTI	22262409
hsa-miR-519d-3p	Homo sapiens	CDKN1A	1026	Homo sapiens	HITS-CLIP	Functional MTI (Weak)	22473208
hsa-miR-519b-3p	Homo sapiens	CDKN1A	1026	Homo sapiens	qRT-PCR//Luciferase reporter assay//Western blot	Functional MTI	20190813
hsa-miR-515-3p	Homo sapiens	CDKN1A	1026	Homo sapiens	qRT-PCR//Luciferase reporter assay//Western blot	Functional MTI	20190813
hsa-miR-423-3p	Homo sapiens	CDKN1A	1026	Homo sapiens	qRT-PCR//Luciferase reporter assay//Western blot	Functional MTI	20190813
hsa-miR-372-3p	Homo sapiens	CDKN1A	1026	Homo sapiens	qRT-PCR//Luciferase reporter assay//Western blot//Reporter assay;Other	Functional MTI	18212054
hsa-miR-372-3p	Homo sapiens	CDKN1A	1026	Homo sapiens	qRT-PCR//Luciferase reporter assay//Western blot	Functional MTI	20190813
hsa-miR-363-3p	Homo sapiens	CDKN1A	1026	Homo sapiens	qRT-PCR//Luciferase reporter assay//Western blot	Functional MTI	20190813
hsa-miR-345-5p	Homo sapiens	CDKN1A	1026	Homo sapiens	qRT-PCR//Luciferase reporter assay//Western blot	Functional MTI	20190813
hsa-miR-299-5p	Homo sapiens	CDKN1A	1026	Homo sapiens	qRT-PCR//Luciferase reporter assay//Western blot	Functional MTI	20190813
hsa-miR-299-5p	Homo sapiens	CDKN1A	1026	Homo sapiens	PAR-CLIP	Functional MTI (Weak)	23592263
hsa-miR-299-5p	Homo sapiens	CDKN1A	1026	Homo sapiens	Luciferase reporter assay//Western blot	Functional MTI	27347210
hsa-miR-299-5p	Homo sapiens	CDKN1A	1026	Homo sapiens	PAR-CLIP	Functional MTI (Weak)	26701625
hsa-miR-298	Homo sapiens	CDKN1A	1026	Homo sapiens	qRT-PCR//Luciferase reporter assay//Western blot	Functional MTI	20190813
hsa-miR-298	Homo sapiens	CDKN1A	1026	Homo sapiens	PAR-CLIP	Functional MTI (Weak)	27292025
hsa-miR-28-5p	Homo sapiens	CDKN1A	1026	Homo sapiens	qRT-PCR//Luciferase reporter assay//Western blot	Functional MTI	20190813
hsa-miR-28-5p	Homo sapiens	CDKN1A	1026	Homo sapiens	PAR-CLIP	Functional MTI (Weak)	26701625
hsa-miR-20b-5p	Homo sapiens	CDKN1A	1026	Homo sapiens	qRT-PCR//Luciferase reporter assay//Western blot//Reporter assay;Other	Functional MTI	18212054
hsa-miR-20b-5p	Homo sapiens	CDKN1A	1026	Homo sapiens	qRT-PCR//Luciferase reporter assay//Western blot	Functional MTI	20190813
hsa-miR-20b-5p	Homo sapiens	CDKN1A	1026	Homo sapiens	HITS-CLIP	Functional MTI (Weak)	22473208
hsa-miR-20a-5p	Homo sapiens	CDKN1A	1026	Homo sapiens	qRT-PCR//Luciferase reporter assay//Western blot	Functional MTI	20190813
hsa-miR-20a-5p	Homo sapiens	CDKN1A	1026	Homo sapiens	Luciferase reporter assay//qRT-PCR;Other	Functional MTI	18941111
hsa-miR-20a-5p	Homo sapiens	CDKN1A	1026	Homo sapiens	Luciferase reporter assay	Functional MTI	21283765
hsa-miR-20a-5p	Homo sapiens	CDKN1A	1026	Homo sapiens	Luciferase reporter assay//qRT-PCR//Western blot	Functional MTI	23333058
hsa-miR-20a-5p	Homo sapiens	CDKN1A	1026	Homo sapiens	HITS-CLIP	Functional MTI (Weak)	22473208
hsa-miR-208b-3p	Homo sapiens	CDKN1A	1026	Homo sapiens	qRT-PCR//Luciferase reporter assay//Western blot	Functional MTI	20190813
hsa-miR-208b-3p	Homo sapiens	CDKN1A	1026	Homo sapiens	Luciferase reporter assay//Microarray//qRT-PCR//Western blot	Functional MTI	26044724
hsa-miR-208b-3p	Homo sapiens	CDKN1A	1026	Homo sapiens	PAR-CLIP	Functional MTI (Weak)	26701625
hsa-miR-208a-3p	Homo sapiens	CDKN1A	1026	Homo sapiens	qRT-PCR//Luciferase reporter assay//Western blot	Functional MTI	20190813
hsa-miR-208a-3p	Homo sapiens	CDKN1A	1026	Homo sapiens	Luciferase reporter assay//Western blot	Functional MTI	26754670
hsa-miR-208a-3p	Homo sapiens	CDKN1A	1026	Homo sapiens	PAR-CLIP	Functional MTI (Weak)	26701625
hsa-miR-17-5p	Homo sapiens	CDKN1A	1026	Homo sapiens	qRT-PCR//Luciferase reporter assay//Western blot//Reporter assay	Functional MTI	18212054
hsa-miR-17-5p	Homo sapiens	CDKN1A	1026	Homo sapiens	qRT-PCR//Western blot//Northern blot//Luciferase reporter assay	Functional MTI	18493594
hsa-miR-17-5p	Homo sapiens	CDKN1A	1026	Homo sapiens	qRT-PCR//Luciferase reporter assay//Western blot	Functional MTI	20190813
hsa-miR-17-5p	Homo sapiens	CDKN1A	1026	Homo sapiens	Luciferase reporter assay//qRT-PCR;Other	Functional MTI	18941111
hsa-miR-17-5p	Homo sapiens	CDKN1A	1026	Homo sapiens	Luciferase reporter assay//Western blot	Functional MTI	20227518
hsa-miR-17-5p	Homo sapiens	CDKN1A	1026	Homo sapiens	Luciferase reporter assay	Functional MTI	21283765
hsa-miR-17-5p	Homo sapiens	CDKN1A	1026	Homo sapiens	Luciferase reporter assay//qRT-PCR//Western blot	Functional MTI	23333058
hsa-miR-17-5p	Homo sapiens	CDKN1A	1026	Homo sapiens	Luciferase reporter assay//qRT-PCR//Western blot	Functional MTI	24989082
hsa-miR-17-5p	Homo sapiens	CDKN1A	1026	Homo sapiens	HITS-CLIP	Functional MTI (Weak)	22473208
hsa-miR-17-5p	Homo sapiens	CDKN1A	1026	Homo sapiens	Luciferase reporter assay//qRT-PCR//Western blot	Functional MTI	27774777
hsa-miR-17-5p	Homo sapiens	CDKN1A	1026	Homo sapiens	Luciferase reporter assay//qRT-PCR//Western blot	Functional MTI	26482648
hsa-miR-132-3p	Homo sapiens	CDKN1A	1026	Homo sapiens	qRT-PCR//Luciferase reporter assay//Western blot	Functional MTI	20190813
hsa-miR-132-3p	Homo sapiens	CDKN1A	1026	Homo sapiens	PAR-CLIP	Functional MTI (Weak)	26701625
hsa-miR-132-3p	Homo sapiens	CDKN1A	1026	Homo sapiens	PAR-CLIP	Functional MTI (Weak)	27292025
hsa-miR-125a-5p	Homo sapiens	CDKN1A	1026	Homo sapiens	qRT-PCR//Luciferase reporter assay//Western blot	Functional MTI	20190813
hsa-miR-106b-5p	Homo sapiens	CDKN1A	1026	Homo sapiens	Luciferase reporter assay//qRT-PCR	Functional MTI	18676839
hsa-miR-106b-5p	Homo sapiens	CDKN1A	1026	Homo sapiens	Luciferase reporter assay//Microarray//Western blot	Functional MTI	18328430
hsa-miR-106b-5p	Homo sapiens	CDKN1A	1026	Homo sapiens	qRT-PCR//Luciferase reporter assay//Western blot	Functional MTI	19153141
hsa-miR-106b-5p	Homo sapiens	CDKN1A	1026	Homo sapiens	qRT-PCR//Luciferase reporter assay//Western blot	Functional MTI	18212054
hsa-miR-106b-5p	Homo sapiens	CDKN1A	1026	Homo sapiens	qRT-PCR//Luciferase reporter assay//Western blot	Functional MTI	20190813
hsa-miR-106b-5p	Homo sapiens	CDKN1A	1026	Homo sapiens	qRT-PCR//Luciferase reporter assay//Western blot//Microarray	Functional MTI	20385818
hsa-miR-106b-5p	Homo sapiens	CDKN1A	1026	Homo sapiens	Luciferase reporter assay//Microarray//qRT-PCR//Western blot	Functional MTI	19422085
hsa-miR-106b-5p	Homo sapiens	CDKN1A	1026	Homo sapiens	Luciferase reporter assay	Functional MTI	20101223
hsa-miR-106b-5p	Homo sapiens	CDKN1A	1026	Homo sapiens	Luciferase reporter assay	Functional MTI	21283765
hsa-miR-106b-5p	Homo sapiens	CDKN1A	1026	Homo sapiens	Reporter assay;Western blot;qRT-PCR	Functional MTI	20709030
hsa-miR-106b-5p	Homo sapiens	CDKN1A	1026	Homo sapiens	qRT-PCR//Western blot	Functional MTI	23803041
hsa-miR-106b-5p	Homo sapiens	CDKN1A	1026	Homo sapiens	HITS-CLIP	Functional MTI (Weak)	22473208
hsa-miR-106b-5p	Homo sapiens	CDKN1A	1026	Homo sapiens	Luciferase reporter assay//qRT-PCR//Western blot	Functional MTI	26238857
hsa-miR-373-3p	Homo sapiens	RECK	8434	Homo sapiens	Western blot//qRT-PCR//Luciferase reporter assay	Functional MTI	20154725
hsa-miR-15b-5p	Homo sapiens	RECK	8434	Homo sapiens	Western blot//qRT-PCR//Luciferase reporter assay	Functional MTI	20154725
hsa-miR-15b-5p	Homo sapiens	RECK	8434	Homo sapiens	PAR-CLIP	Functional MTI (Weak)	21572407
hsa-miR-145-5p	Homo sapiens	STAT1	6772	Homo sapiens	qRT-PCR//Luciferase reporter assay//Western blot//Microarray	Functional MTI	20098684
hsa-miR-145-5p	Homo sapiens	YES1	7525	Homo sapiens	qRT-PCR//Luciferase reporter assay//Western blot//Microarray	Functional MTI	20098684
hsa-miR-145-5p	Homo sapiens	YES1	7525	Homo sapiens	Reporter assay;Microarray	Functional MTI	21351259
hsa-miR-519d-3p	Homo sapiens	PPARA	5465	Homo sapiens	Luciferase reporter assay//qRT-PCR//Western blot	Functional MTI	20057369
hsa-miR-155-5p	Homo sapiens	INPP5D	3635	Homo sapiens	qRT-PCR//Luciferase reporter assay//Western blot	Functional MTI	19890474
hsa-miR-155-5p	Homo sapiens	INPP5D	3635	Homo sapiens	Luciferase reporter assay//Western blot//Reporter assay	Functional MTI	20041145
hsa-miR-155-5p	Homo sapiens	INPP5D	3635	Homo sapiens	Luciferase reporter assay//Reporter assay;Western blot;qRT-PCR;Other	Functional MTI	19359473
hsa-miR-155-5p	Homo sapiens	INPP5D	3635	Homo sapiens	GFP reporter assay//Luciferase reporter assay//Northern blot//qRT-PCR//Western blot	Functional MTI	19641183
hsa-miR-155-5p	Homo sapiens	INPP5D	3635	Homo sapiens	qRT-PCR//Western blot	Non-Functional MTI	22982040
hsa-miR-155-5p	Homo sapiens	INPP5D	3635	Homo sapiens	Immunohistochemistry//In situ hybridization//Luciferase reporter assay//qRT-PCR//Western blot	Functional MTI	24522920
hsa-miR-155-5p	Homo sapiens	INPP5D	3635	Homo sapiens	EMSA//Flow//Luciferase reporter assay//qRT-PCR//Western blot	Functional MTI	25971362
hsa-miR-223-3p	Homo sapiens	E2F1	1869	Homo sapiens	Luciferase reporter assay//Western blot	Functional MTI	20029046
hsa-miR-224-5p	Homo sapiens	CXCR4	7852	Homo sapiens	Luciferase reporter assay//qRT-PCR//Western blot	Functional MTI	20023705
hsa-miR-224-5p	Homo sapiens	CDC42	998	Homo sapiens	Luciferase reporter assay//qRT-PCR//Western blot	Functional MTI	20023705
hsa-miR-224-5p	Homo sapiens	CDC42	998	Homo sapiens	qRT-PCR	Functional MTI (Weak)	24817781
hsa-miR-224-5p	Homo sapiens	CDC42	998	Homo sapiens	Microarray//qRT-PCR//Western blot	Functional MTI	22989374
hsa-miR-181b-5p	Homo sapiens	TIMP3	7078	Homo sapiens	Luciferase reporter assay//qRT-PCR//Western blot	Functional MTI	20023698
hsa-miR-181b-5p	Homo sapiens	TIMP3	7078	Homo sapiens	Immunohistochemistry//In situ hybridization//qRT-PCR//Western blot	Functional MTI	22009755
hsa-miR-181b-5p	Homo sapiens	TIMP3	7078	Homo sapiens	Northern blot//qRT-PCR//Western blot	Functional MTI	22901205
hsa-miR-181b-5p	Homo sapiens	TIMP3	7078	Homo sapiens	Immunofluorescence//Luciferase reporter assay//qRT-PCR//Western blot	Functional MTI	27383203
hsa-miR-146a-5p	Homo sapiens	FADD	8772	Homo sapiens	Luciferase reporter assay	Functional MTI	19965651
hsa-miR-9-5p	Homo sapiens	POU2F2	5452	Homo sapiens	Luciferase reporter assay	Non-Functional MTI	19956200
hsa-miR-9-5p	Homo sapiens	BCL6	604	Homo sapiens	Luciferase reporter assay	Non-Functional MTI	19956200
hsa-miR-9-5p	Homo sapiens	ETS1	2113	Homo sapiens	Luciferase reporter assay	Non-Functional MTI	19956200
hsa-miR-9-5p	Homo sapiens	ETS1	2113	Homo sapiens	Luciferase reporter assay	Functional MTI	23383271
hsa-miR-503-5p	Homo sapiens	CDKN1A	1026	Homo sapiens	Luciferase reporter assay	Functional MTI	19956200
hsa-miR-503-5p	Homo sapiens	CCNF	899	Homo sapiens	Luciferase reporter assay	Functional MTI	19956200
hsa-miR-503-5p	Homo sapiens	WEE1	7465	Homo sapiens	Luciferase reporter assay	Functional MTI	19956200
hsa-miR-503-5p	Homo sapiens	WEE1	7465	Homo sapiens	PAR-CLIP	Functional MTI (Weak)	21572407
hsa-miR-503-5p	Homo sapiens	WEE1	7465	Homo sapiens	PAR-CLIP	Functional MTI (Weak)	20371350
hsa-miR-503-5p	Homo sapiens	CCNE2	9134	Homo sapiens	Luciferase reporter assay	Functional MTI	19956200
hsa-miR-503-5p	Homo sapiens	CCNE2	9134	Homo sapiens	PAR-CLIP	Functional MTI (Weak)	23446348
hsa-miR-503-5p	Homo sapiens	CCNE2	9134	Homo sapiens	PAR-CLIP	Functional MTI (Weak)	21572407
hsa-miR-503-5p	Homo sapiens	CCNE2	9134	Homo sapiens	PAR-CLIP	Functional MTI (Weak)	20371350
hsa-miR-503-5p	Homo sapiens	CCNE1	898	Homo sapiens	Luciferase reporter assay	Functional MTI	19956200
hsa-miR-503-5p	Homo sapiens	CCNE1	898	Homo sapiens	PAR-CLIP	Functional MTI (Weak)	21572407
hsa-miR-503-5p	Homo sapiens	CCNE1	898	Homo sapiens	PAR-CLIP	Functional MTI (Weak)	20371350
hsa-miR-503-5p	Homo sapiens	CHEK1	1111	Homo sapiens	Luciferase reporter assay	Functional MTI	19956200
hsa-miR-503-5p	Homo sapiens	CHEK1	1111	Homo sapiens	HITS-CLIP	Functional MTI (Weak)	23313552
hsa-miR-503-5p	Homo sapiens	CHEK1	1111	Homo sapiens	Immunohistochemistry//Luciferase reporter assay//qRT-PCR//Western blot	Functional MTI	26867682
hsa-miR-503-5p	Homo sapiens	CDC25A	993	Homo sapiens	Luciferase reporter assay	Functional MTI	19956200
hsa-miR-503-5p	Homo sapiens	CDC25A	993	Homo sapiens	PAR-CLIP	Functional MTI (Weak)	23592263
hsa-miR-503-5p	Homo sapiens	AGO1	26523	Homo sapiens	Luciferase reporter assay	Functional MTI	19956200
hsa-miR-503-5p	Homo sapiens	ATF6	22926	Homo sapiens	Luciferase reporter assay	Functional MTI	19956200
hsa-miR-503-5p	Homo sapiens	ANLN	54443	Homo sapiens	Luciferase reporter assay	Functional MTI	19956200
hsa-miR-503-5p	Homo sapiens	CDC14A	8556	Homo sapiens	Luciferase reporter assay	Functional MTI	19956200
hsa-miR-424-5p	Homo sapiens	CCNF	899	Homo sapiens	Luciferase reporter assay	Functional MTI	19956200
hsa-miR-424-5p	Homo sapiens	CDC14A	8556	Homo sapiens	Luciferase reporter assay	Functional MTI	19956200
hsa-miR-424-5p	Homo sapiens	CDC25A	993	Homo sapiens	Luciferase reporter assay	Functional MTI	19956200
hsa-miR-424-5p	Homo sapiens	CDC25A	993	Homo sapiens	PAR-CLIP	Functional MTI (Weak)	23592263
hsa-miR-424-5p	Homo sapiens	CHEK1	1111	Homo sapiens	Luciferase reporter assay	Functional MTI	19956200
hsa-miR-424-5p	Homo sapiens	CHEK1	1111	Homo sapiens	Luciferase reporter assay//Western blot	Functional MTI	22469983
hsa-miR-424-5p	Homo sapiens	CHEK1	1111	Homo sapiens	HITS-CLIP	Functional MTI (Weak)	23313552
hsa-miR-424-5p	Homo sapiens	KIF23	9493	Homo sapiens	Luciferase reporter assay	Functional MTI	19956200
hsa-miR-424-5p	Homo sapiens	KIF23	9493	Homo sapiens	PAR-CLIP	Functional MTI (Weak)	23446348
hsa-miR-424-5p	Homo sapiens	KIF23	9493	Homo sapiens	PAR-CLIP	Functional MTI (Weak)	21572407
hsa-miR-424-5p	Homo sapiens	KIF23	9493	Homo sapiens	PAR-CLIP	Functional MTI (Weak)	20371350
hsa-miR-424-5p	Homo sapiens	ATF6	22926	Homo sapiens	Luciferase reporter assay	Functional MTI	19956200
hsa-miR-424-5p	Homo sapiens	WEE1	7465	Homo sapiens	Luciferase reporter assay	Functional MTI	19956200
hsa-miR-424-5p	Homo sapiens	WEE1	7465	Homo sapiens	CLASH	Functional MTI (Weak)	23622248
hsa-miR-424-5p	Homo sapiens	WEE1	7465	Homo sapiens	Flow//Luciferase reporter assay//qRT-PCR//Western blot	Functional MTI	23778472
hsa-miR-424-5p	Homo sapiens	WEE1	7465	Homo sapiens	PAR-CLIP	Functional MTI (Weak)	21572407
hsa-miR-424-5p	Homo sapiens	WEE1	7465	Homo sapiens	PAR-CLIP	Functional MTI (Weak)	20371350
hsa-miR-424-5p	Homo sapiens	ANLN	54443	Homo sapiens	Luciferase reporter assay	Functional MTI	19956200
hsa-miR-122-5p	Homo sapiens	RAC1	5879	Homo sapiens	Luciferase reporter assay//	Functional MTI	19935707
hsa-miR-122-5p	Homo sapiens	RAC1	5879	Homo sapiens	Microarray//qRT-PCR//Western blot	Functional MTI	26540468
hsa-miR-206	Homo sapiens	NOTCH3	4854	Homo sapiens	Luciferase reporter assay//qRT-PCR//Western blot//Reporter assay	Functional MTI	19723635
hsa-miR-206	Homo sapiens	NOTCH3	4854	Homo sapiens	qRT-PCR//Immunohistochemistry//Western blot	Functional MTI	25607234
hsa-miR-335-5p	Homo sapiens	TNC	3371	Homo sapiens	Immunohistochemistry//Luciferase reporter assay//Microarray//Microarray;Other	Functional MTI	18185580
hsa-miR-335-5p	Homo sapiens	TNC	3371	Homo sapiens	qRT-PCR	Functional MTI (Weak)	23806264
hsa-miR-7-5p	Homo sapiens	PAK1	5058	Homo sapiens	Luciferase reporter assay//Western blot	Functional MTI	18922890
hsa-miR-7-5p	Homo sapiens	PAK1	5058	Homo sapiens	Microarray	Functional MTI (Weak)	19073608
hsa-miR-7-5p	Homo sapiens	PAK1	5058	Homo sapiens	Luciferase reporter assay//qRT-PCR//Western blot	Functional MTI	27430434
hsa-miR-378a-3p	Homo sapiens	SUFU	51684	Homo sapiens	Reporter assay	Functional MTI	18077375
hsa-miR-182-5p	Homo sapiens	FOXO3	2309	Homo sapiens	Luciferase reporter assay//Western blot	Functional MTI	19188590
hsa-miR-182-5p	Homo sapiens	FOXO3	2309	Homo sapiens	Luciferase reporter assay	Functional MTI	23262295
hsa-miR-21-5p	Homo sapiens	SPRY2	10253	Homo sapiens	Luciferase reporter assay	Functional MTI	18508928
hsa-miR-21-5p	Homo sapiens	SPRY2	10253	Homo sapiens	Luciferase reporter assay//qRT-PCR	Functional MTI	21278789
hsa-miR-21-5p	Homo sapiens	SPRY2	10253	Homo sapiens	Luciferase reporter assay	Functional MTI	23239100
hsa-miR-21-5p	Homo sapiens	SPRY2	10253	Homo sapiens	qRT-PCR//Western blot	Functional MTI	25728247
hsa-miR-145-5p	Homo sapiens	CBFB	865	Homo sapiens	qRT-PCR//Luciferase reporter assay//Microarray//Reporter assay;Other	Functional MTI	19915607
hsa-miR-145-5p	Homo sapiens	CBFB	865	Homo sapiens	Luciferase reporter assay	Non-Functional MTI	20737575
hsa-miR-145-5p	Homo sapiens	PPP3CA	5530	Homo sapiens	qRT-PCR//Luciferase reporter assay//Microarray//Reporter assay;Other	Functional MTI	19915607
hsa-miR-145-5p	Homo sapiens	CLINT1	9685	Homo sapiens	qRT-PCR//Luciferase reporter assay//Microarray//Reporter assay;Other	Functional MTI	19915607
hsa-miR-29a-3p	Homo sapiens	CDK6	1021	Homo sapiens	qRT-PCR//Western blot	Functional MTI	19850741
hsa-miR-29a-3p	Homo sapiens	CDK6	1021	Homo sapiens	Luciferase reporter assay//qRT-PCR//Western blot//Reporter assay;Western blot;qRT-PCR	Functional MTI	20086245
hsa-miR-29a-3p	Homo sapiens	CDK6	1021	Homo sapiens	Luciferase reporter assay//Western blot	Functional MTI	22493297
hsa-miR-29a-3p	Homo sapiens	CDK6	1021	Homo sapiens	Luciferase reporter assay//qRT-PCR//Western blot	Functional MTI	23245396
hsa-miR-29a-3p	Homo sapiens	CDK6	1021	Homo sapiens	qRT-PCR//Western blot	Functional MTI	25889078
hsa-miR-29a-3p	Homo sapiens	CDK6	1021	Homo sapiens	HITS-CLIP	Functional MTI (Weak)	23313552
hsa-miR-29a-3p	Homo sapiens	CDK6	1021	Homo sapiens	PAR-CLIP	Functional MTI (Weak)	26701625
hsa-miR-29b-3p	Homo sapiens	CDK6	1021	Homo sapiens	qRT-PCR//Luciferase reporter assay//Western blot	Functional MTI	19850741
hsa-miR-29b-3p	Homo sapiens	CDK6	1021	Homo sapiens	Luciferase reporter assay//qRT-PCR//Western blot//Reporter assay;Western blot;qRT-PCR	Functional MTI	20086245
hsa-miR-29b-3p	Homo sapiens	CDK6	1021	Homo sapiens	Immunohistochemistry//Luciferase reporter assay//qRT-PCR	Functional MTI	23591808
hsa-miR-29b-3p	Homo sapiens	CDK6	1021	Homo sapiens	HITS-CLIP	Functional MTI (Weak)	23313552
hsa-miR-29b-3p	Homo sapiens	CDK6	1021	Homo sapiens	GFP reporter assay	Functional MTI	28368401
hsa-miR-29b-3p	Homo sapiens	CDK6	1021	Homo sapiens	Luciferase reporter assay//Western blot	Functional MTI	27230400
hsa-miR-29b-3p	Homo sapiens	CDK6	1021	Homo sapiens	PAR-CLIP	Functional MTI (Weak)	26701625
hsa-let-7c-5p	Homo sapiens	TGFBR1	7046	Homo sapiens	qRT-PCR//Luciferase reporter assay//Western blot	Functional MTI	19841744
hsa-miR-140-5p	Homo sapiens	HDAC4	9759	Homo sapiens	qRT-PCR//Western blot//Luciferase reporter assay	Functional MTI	19734943
hsa-miR-34a-5p	Homo sapiens	MYC	4609	Homo sapiens	Luciferase reporter assay//Western blot//Reporter assay;Western blot;qRT-PCR;Microarray;Other	Functional MTI	19696787
hsa-miR-34a-5p	Homo sapiens	MYC	4609	Homo sapiens	Luciferase reporter assay//qRT-PCR//Western blot	Functional MTI	21294122
hsa-miR-34a-5p	Homo sapiens	MYC	4609	Homo sapiens	qRT-PCR//Western blot	Functional MTI	21297663
hsa-miR-34a-5p	Homo sapiens	MYC	4609	Homo sapiens	Luciferase reporter assay	Functional MTI	22159222
hsa-miR-34a-5p	Homo sapiens	MYC	4609	Homo sapiens	Sequencing	Functional MTI (Weak)	20371350
hsa-miR-34a-5p	Homo sapiens	MYC	4609	Homo sapiens	TRAP	Functional MTI (Weak)	24510096
hsa-miR-34a-5p	Homo sapiens	MYC	4609	Homo sapiens	qRT-PCR//Western blot	Functional MTI	25572695
hsa-miR-424-5p	Homo sapiens	PLAG1	5324	Homo sapiens	Western blot//Luciferase reporter assay//Microarray	Functional MTI	19692702
hsa-miR-424-5p	Homo sapiens	PLAG1	5324	Homo sapiens	PAR-CLIP	Functional MTI (Weak)	23446348
hsa-miR-424-5p	Homo sapiens	PLAG1	5324	Homo sapiens	PAR-CLIP	Functional MTI (Weak)	22012620
hsa-miR-424-5p	Homo sapiens	PLAG1	5324	Homo sapiens	PAR-CLIP	Functional MTI (Weak)	21572407
hsa-miR-424-5p	Homo sapiens	PLAG1	5324	Homo sapiens	PAR-CLIP	Functional MTI (Weak)	20371350
hsa-miR-424-5p	Homo sapiens	PLAG1	5324	Homo sapiens	Luciferase reporter assay	Functional MTI	27013583
hsa-miR-181b-5p	Homo sapiens	PLAG1	5324	Homo sapiens	Western blot//Luciferase reporter assay//Microarray	Functional MTI	19692702
hsa-miR-181a-5p	Homo sapiens	PLAG1	5324	Homo sapiens	Western blot//Luciferase reporter assay//Microarray	Functional MTI	19692702
hsa-miR-302c-3p	Homo sapiens	ESR1	2099	Homo sapiens	Luciferase reporter assay//Microarray	Functional MTI	19684618
hsa-miR-302c-3p	Homo sapiens	ESR1	2099	Homo sapiens	HITS-CLIP	Functional MTI (Weak)	23824327
hsa-miR-206	Homo sapiens	ESR1	2099	Homo sapiens	qRT-PCR//Luciferase reporter assay	Functional MTI	18593897
hsa-miR-206	Homo sapiens	ESR1	2099	Homo sapiens	Luciferase reporter assay//qRT-PCR//Western blot//Western blot;qRT-PCR	Functional MTI	17312270
hsa-miR-206	Homo sapiens	ESR1	2099	Homo sapiens	Luciferase reporter assay//Microarray	Functional MTI	19684618
hsa-miR-206	Homo sapiens	ESR1	2099	Homo sapiens	Immunoblot//Luciferase reporter assay//qRT-PCR	Non-Functional MTI	19414598
hsa-miR-193b-3p	Homo sapiens	ESR1	2099	Homo sapiens	Luciferase reporter assay//Microarray	Functional MTI	19684618
hsa-miR-18b-5p	Homo sapiens	ESR1	2099	Homo sapiens	Luciferase reporter assay//Microarray	Functional MTI	19684618
hsa-miR-18a-5p	Homo sapiens	ESR1	2099	Homo sapiens	Western blot//qRT-PCR//Luciferase reporter assay	Functional MTI	19706389
hsa-miR-18a-5p	Homo sapiens	ESR1	2099	Homo sapiens	Luciferase reporter assay//Microarray	Functional MTI	19684618
hsa-miR-18a-5p	Homo sapiens	ESR1	2099	Homo sapiens	Luciferase reporter assay//qRT-PCR//Western blot	Functional MTI	20080637
hsa-miR-18a-5p	Homo sapiens	ESR1	2099	Homo sapiens	In situ hybridization//Next Generation Sequencing (NGS)//qRT-PCR	Functional MTI (Weak)	26233958
hsa-miR-135a-5p	Homo sapiens	JAK2	3717	Homo sapiens	Luciferase reporter assay//Western blot	Functional MTI	19666866
hsa-miR-135a-5p	Homo sapiens	JAK2	3717	Homo sapiens	qRT-PCR//Western blot	Functional MTI	22310976
hsa-let-7a-5p	Homo sapiens	ITGB3	3690	Homo sapiens	qRT-PCR//Luciferase reporter assay//Western blot	Functional MTI	18679415
hsa-miR-196a-5p	Homo sapiens	ANXA1	301	Homo sapiens	qRT-PCR//Luciferase reporter assay//Western blot//Reporter assay;Other	Functional MTI	18663355
hsa-miR-196a-5p	Homo sapiens	ANXA1	301	Homo sapiens	Luciferase reporter assay//qRT-PCR//Western blot	Functional MTI	25523631
hsa-miR-146a-5p	Homo sapiens	TRAF6	7189	Homo sapiens	Western blot//Northern blot	Functional MTI	18504431
hsa-miR-146a-5p	Homo sapiens	TRAF6	7189	Homo sapiens	Luciferase reporter assay//Western blot	Functional MTI	20061417
hsa-miR-146a-5p	Homo sapiens	TRAF6	7189	Homo sapiens	qRT-PCR//flow//Luciferase reporter assay//Western blot	Functional MTI	20375304
hsa-miR-146a-5p	Homo sapiens	TRAF6	7189	Homo sapiens	qRT-PCR	Functional MTI (Weak)	18759964
hsa-miR-146a-5p	Homo sapiens	TRAF6	7189	Homo sapiens	Immunoprecipitaion//Western blot//Communoprecipitaion	Functional MTI	19898489
hsa-miR-146a-5p	Homo sapiens	TRAF6	7189	Homo sapiens	qRT-PCR//Western blot//Immunofluorescence	Functional MTI	19918258
hsa-miR-146a-5p	Homo sapiens	TRAF6	7189	Homo sapiens	Luciferase reporter assay//Microarray//Northern blot//qRT-PCR	Functional MTI	16885212
hsa-miR-146a-5p	Homo sapiens	TRAF6	7189	Homo sapiens	ELISA//Luciferase reporter assay//Northern blot//qRT-PCR//Western blot	Functional MTI	20542134
hsa-miR-146a-5p	Homo sapiens	TRAF6	7189	Homo sapiens	qRT-PCR//Western blot	Functional MTI	21178010
hsa-miR-146a-5p	Homo sapiens	TRAF6	7189	Homo sapiens	Luciferase reporter assay//qRT-PCR//Western blot	Non-Functional MTI	21610143
hsa-miR-146a-5p	Homo sapiens	TRAF6	7189	Homo sapiens	Luciferase reporter assay	Functional MTI	22593544
hsa-miR-146a-5p	Homo sapiens	TRAF6	7189	Homo sapiens	Western blot	Functional MTI	20110513
hsa-miR-146a-5p	Homo sapiens	TRAF6	7189	Homo sapiens	Luciferase reporter assay	Functional MTI	24107356
hsa-miR-146a-5p	Homo sapiens	TRAF6	7189	Homo sapiens	Microarray	Functional MTI (Weak)	25205119
hsa-miR-146a-5p	Homo sapiens	TRAF6	7189	Homo sapiens	ELISA//Northern blot//Western blot	Functional MTI	23685241
hsa-miR-146a-5p	Homo sapiens	TRAF6	7189	Homo sapiens	Next Generation Sequencing (NGS)//Northern blot//pSILAC	Functional MTI (Weak)	26151128
hsa-miR-146a-5p	Homo sapiens	TRAF6	7189	Homo sapiens	qRT-PCR//Western blot	Functional MTI	25889446
hsa-miR-146a-5p	Homo sapiens	TRAF6	7189	Homo sapiens	Immunohistochemistry//Luciferase reporter assay//qRT-PCR//Western blot	Functional MTI	27904767
hsa-miR-146a-5p	Homo sapiens	IRAK1	3654	Homo sapiens	Western blot//Northern blot	Functional MTI	18504431
hsa-miR-146a-5p	Homo sapiens	IRAK1	3654	Homo sapiens	Luciferase reporter assay//Western blot	Functional MTI	20061417
hsa-miR-146a-5p	Homo sapiens	IRAK1	3654	Homo sapiens	qRT-PCR	Functional MTI (Weak)	18759964
hsa-miR-146a-5p	Homo sapiens	IRAK1	3654	Homo sapiens	qRT-PCR//Western blot//Immunofluorescence	Functional MTI	19918258
hsa-miR-146a-5p	Homo sapiens	IRAK1	3654	Homo sapiens	Luciferase reporter assay//Microarray//Northern blot//qRT-PCR	Functional MTI	16885212
hsa-miR-146a-5p	Homo sapiens	IRAK1	3654	Homo sapiens	ELISA//Luciferase reporter assay//Northern blot//qRT-PCR//Western blot	Functional MTI	20542134
hsa-miR-146a-5p	Homo sapiens	IRAK1	3654	Homo sapiens	qRT-PCR//Western blot	Functional MTI	21178010
hsa-miR-146a-5p	Homo sapiens	IRAK1	3654	Homo sapiens	Luciferase reporter assay//Western blot	Functional MTI	21632853
hsa-miR-146a-5p	Homo sapiens	IRAK1	3654	Homo sapiens	Luciferase reporter assay	Functional MTI	22593544
hsa-miR-146a-5p	Homo sapiens	IRAK1	3654	Homo sapiens	Western blot	Functional MTI	20110513
hsa-miR-146a-5p	Homo sapiens	IRAK1	3654	Homo sapiens	Luciferase reporter assay//qRT-PCR//Western blot	Functional MTI	23680172
hsa-miR-146a-5p	Homo sapiens	IRAK1	3654	Homo sapiens	In situ hybridization//Luciferase reporter assay//qRT-PCR//Western blot	Functional MTI	22992343
hsa-miR-146a-5p	Homo sapiens	IRAK1	3654	Homo sapiens	qRT-PCR//Western blot	Functional MTI	23018031
hsa-miR-146a-5p	Homo sapiens	IRAK1	3654	Homo sapiens	QRTPCR//Western blot	Functional MTI	24867582
hsa-miR-146a-5p	Homo sapiens	IRAK1	3654	Homo sapiens	Luciferase reporter assay	Functional MTI	24107356
hsa-miR-146a-5p	Homo sapiens	IRAK1	3654	Homo sapiens	Microarray//Western blot	Functional MTI	23952003
hsa-miR-146a-5p	Homo sapiens	IRAK1	3654	Homo sapiens	Luciferase reporter assay	Functional MTI	25623956
hsa-miR-146a-5p	Homo sapiens	IRAK1	3654	Homo sapiens	Luciferase reporter assay//qRT-PCR//Western blot	Functional MTI	26151128
hsa-miR-146a-5p	Homo sapiens	IRAK1	3654	Homo sapiens	ELISA//Immunohistochemistry//qRT-PCR//Western blot	Functional MTI	27636999
hsa-miR-146a-5p	Homo sapiens	IRAK1	3654	Homo sapiens	qRT-PCR//Western blot	Functional MTI	25889446
hsa-miR-146a-5p	Homo sapiens	IRAK1	3654	Homo sapiens	ELISA//EMSA//Microarray//qRT-PCR//Western blot	Functional MTI	27922090
hsa-miR-146a-5p	Homo sapiens	IRAK1	3654	Homo sapiens	qRT-PCR//Western blot	Functional MTI	25805648
hsa-miR-143-3p	Homo sapiens	DNMT3A	1788	Homo sapiens	qRT-PCR//Luciferase reporter assay//Western blot	Functional MTI	19638978
hsa-miR-143-3p	Homo sapiens	DNMT3A	1788	Homo sapiens	Luciferase reporter assay//qRT-PCR//Western blot	Functional MTI	24218337
hsa-miR-122-5p	Homo sapiens	RHOA	387	Homo sapiens	Luciferase reporter assay	Functional MTI	19617899
hsa-miR-122-5p	Homo sapiens	RHOA	387	Homo sapiens	Luciferase reporter assay//	Functional MTI	19935707
hsa-miR-330-3p	Homo sapiens	E2F1	1869	Homo sapiens	Luciferase reporter assay//Western blot	Functional MTI	19597470
hsa-miR-222-3p	Homo sapiens	CDKN1C	1028	Homo sapiens	Luciferase reporter assay//Western blot//Reporter assay;Other	Functional MTI	18413744
hsa-miR-222-3p	Homo sapiens	CDKN1C	1028	Homo sapiens	qRT-PCR//Luciferase reporter assay//Western blot	Functional MTI	19153141
hsa-miR-222-3p	Homo sapiens	CDKN1C	1028	Homo sapiens	Luciferase reporter assay//Western blot	Functional MTI	19589872
hsa-miR-222-3p	Homo sapiens	CDKN1C	1028	Homo sapiens	qRT-PCR	Functional MTI (Weak)	23447020
hsa-miR-34a-5p	Homo sapiens	MYB	4602	Homo sapiens	qRT-PCR//Western blot//Luciferase reporter assay	Functional MTI	19584398
hsa-miR-34a-5p	Homo sapiens	MYB	4602	Homo sapiens	Proteomics	Functional MTI (Weak)	21566225
hsa-miR-34a-5p	Homo sapiens	MYB	4602	Homo sapiens	qRT-PCR	Functional MTI (Weak)	24504520
hsa-miR-373-3p	Homo sapiens	VEGFA	7422	Homo sapiens	ELISA//Luciferase reporter assay	Functional MTI	18320040
hsa-miR-302d-3p	Homo sapiens	VEGFA	7422	Homo sapiens	ELISA//Luciferase reporter assay	Functional MTI	18320040
hsa-miR-200b-3p	Homo sapiens	ZEB2	9839	Homo sapiens	Luciferase reporter assay//qRT-PCR	Functional MTI	18411277
hsa-miR-200b-3p	Homo sapiens	ZEB2	9839	Homo sapiens	Luciferase reporter assay//Microarray//Western blot	Functional MTI	18376396
hsa-miR-200b-3p	Homo sapiens	ZEB2	9839	Homo sapiens	Luciferase reporter assay	Functional MTI	19839049
hsa-miR-200b-3p	Homo sapiens	ZEB2	9839	Homo sapiens	Luciferase reporter assay	Functional MTI	18829540
hsa-miR-200b-3p	Homo sapiens	ZEB2	9839	Homo sapiens	Luciferase reporter assay//qRT-PCR	Functional MTI	19854497
hsa-miR-200b-3p	Homo sapiens	ZEB2	9839	Homo sapiens	intrarenal expression	Functional MTI (Weak)	19910931
hsa-miR-200b-3p	Homo sapiens	ZEB2	9839	Homo sapiens	Luciferase reporter assay//qRT-PCR//Western blot	Functional MTI	21049046
hsa-miR-200b-3p	Homo sapiens	ZEB2	9839	Homo sapiens	Immunohistochemistry//qRT-PCR	Functional MTI (Weak)	21125666
hsa-miR-200b-3p	Homo sapiens	ZEB2	9839	Homo sapiens	qRT-PCR//Western blot	Functional MTI	21389093
hsa-miR-200b-3p	Homo sapiens	ZEB2	9839	Homo sapiens	Luciferase reporter assay	Functional MTI	22311119
hsa-miR-200b-3p	Homo sapiens	ZEB2	9839	Homo sapiens	qRT-PCR	Functional MTI (Weak)	22294131
hsa-miR-200b-3p	Homo sapiens	ZEB2	9839	Homo sapiens	In situ hybridization//qRT-PCR//Western blot	Functional MTI	22012804
hsa-miR-200b-3p	Homo sapiens	ZEB2	9839	Homo sapiens	Immunohistochemistry//Luciferase reporter assay//Microarray//Western blot	Functional MTI	25270520
hsa-miR-200b-3p	Homo sapiens	ZEB2	9839	Homo sapiens	Immunohistochemistry//Microarray//qRT-PCR//Western blot	Functional MTI	25411357
hsa-miR-200b-3p	Homo sapiens	ZEB2	9839	Homo sapiens	Luciferase reporter assay//qRT-PCR//Western blot	Functional MTI	23408168
hsa-miR-200b-3p	Homo sapiens	ZEB2	9839	Homo sapiens	Flow//Immunohistochemistry//Luciferase reporter assay//Microarray//qRT-PCR//Western blot	Functional MTI	24769353
hsa-miR-200b-3p	Homo sapiens	ZEB2	9839	Homo sapiens	Luciferase reporter assay//qRT-PCR//Western blot	Functional MTI	26648487
hsa-miR-200b-3p	Homo sapiens	ZEB2	9839	Homo sapiens	Western blot	Functional MTI	27373709
hsa-miR-200b-3p	Homo sapiens	BAP1	8314	Homo sapiens	Microarray	Functional MTI (Weak)	17875710
hsa-miR-200b-3p	Homo sapiens	BAP1	8314	Homo sapiens	Reporter assay	Functional MTI	20005803
hsa-miR-200c-3p	Homo sapiens	GEMIN2	8487	Homo sapiens	Reporter assay	Functional MTI	18381893
hsa-miR-200c-3p	Homo sapiens	BAP1	8314	Homo sapiens	Microarray	Functional MTI (Weak)	17875710
hsa-miR-200c-3p	Homo sapiens	BAP1	8314	Homo sapiens	Reporter assay	Functional MTI	20005803
hsa-miR-141-3p	Homo sapiens	BAP1	8314	Homo sapiens	Microarray	Functional MTI (Weak)	17875710
hsa-miR-141-3p	Homo sapiens	BAP1	8314	Homo sapiens	Reporter assay	Functional MTI	20005803
hsa-miR-200a-3p	Homo sapiens	BAP1	8314	Homo sapiens	Microarray	Functional MTI (Weak)	17875710
hsa-miR-200a-3p	Homo sapiens	BAP1	8314	Homo sapiens	Reporter assay	Functional MTI	20005803
hsa-miR-145-5p	Homo sapiens	IRS1	3667	Homo sapiens	Luciferase reporter assay//Northern blot//qRT-PCR//Western blot//Reporter assay;Other	Functional MTI	17827156
hsa-miR-145-5p	Homo sapiens	IRS1	3667	Homo sapiens	qRT-PCR//Western blot	Functional MTI	19391107
hsa-miR-145-5p	Homo sapiens	IRS1	3667	Homo sapiens	Luciferase reporter assay	Functional MTI	22431718
hsa-miR-145-5p	Homo sapiens	IRS1	3667	Homo sapiens	Luciferase reporter assay//Western blot	Functional MTI	23201159
hsa-miR-145-5p	Homo sapiens	IRS1	3667	Homo sapiens	Flow//Luciferase reporter assay//qRT-PCR//Western blot	Functional MTI	24690171
hsa-miR-145-5p	Homo sapiens	IRS1	3667	Homo sapiens	qRT-PCR//Western blot	Non-Functional MTI	19439999
hsa-miR-145-5p	Homo sapiens	IRS1	3667	Homo sapiens	Luciferase reporter assay//qRT-PCR//Western blot	Functional MTI	23714355
hsa-miR-145-5p	Homo sapiens	IRS1	3667	Homo sapiens	qRT-PCR//In situ hybridization//Western blot	Functional MTI	25477374
hsa-miR-145-5p	Homo sapiens	PARP8	79668	Homo sapiens	Luciferase reporter assay	Functional MTI	15131085
hsa-miR-34c-5p	Homo sapiens	MYB	4602	Homo sapiens	Microarray	Functional MTI (Weak)	19461653
hsa-miR-34b-5p	Homo sapiens	MYB	4602	Homo sapiens	Microarray	Functional MTI (Weak)	19461653
hsa-miR-34a-5p	Homo sapiens	HMGA2	8091	Homo sapiens	Microarray	Functional MTI (Weak)	19461653
hsa-miR-34a-5p	Homo sapiens	E2F5	1875	Homo sapiens	Microarray	Functional MTI (Weak)	19461653
hsa-miR-34a-5p	Homo sapiens	CDC25C	995	Homo sapiens	Microarray	Functional MTI (Weak)	19461653
hsa-miR-34c-5p	Homo sapiens	CAV1	857	Homo sapiens	Microarray	Functional MTI (Weak)	19461653
hsa-miR-34b-5p	Homo sapiens	CAV1	857	Homo sapiens	Microarray	Functional MTI (Weak)	19461653
hsa-miR-34c-5p	Homo sapiens	MET	4233	Homo sapiens	Luciferase reporter assay	Functional MTI	19461653
hsa-miR-34c-5p	Homo sapiens	MET	4233	Homo sapiens	Luciferase reporter assay	Functional MTI	20198305
hsa-miR-34c-5p	Homo sapiens	MET	4233	Homo sapiens	Microarray//Western blot//RTPCR	Functional MTI	20924086
hsa-miR-34c-5p	Homo sapiens	MET	4233	Homo sapiens	Luciferase reporter assay	Functional MTI	22419847
hsa-miR-34c-5p	Homo sapiens	MET	4233	Homo sapiens	Luciferase reporter assay	Functional MTI	23922103
hsa-miR-34c-5p	Homo sapiens	MET	4233	Homo sapiens	Next Generation Sequencing (NGS)//qRT-PCR//Western blot	Functional MTI	26795575
hsa-miR-34b-5p	Homo sapiens	MET	4233	Homo sapiens	Luciferase reporter assay	Functional MTI	19461653
hsa-miR-34a-5p	Homo sapiens	MET	4233	Homo sapiens	Luciferase reporter assay	Functional MTI	19461653
hsa-miR-34a-5p	Homo sapiens	MET	4233	Homo sapiens	Luciferase reporter assay	Functional MTI	18834857
hsa-miR-34a-5p	Homo sapiens	MET	4233	Homo sapiens	qRT-PCR//Western blot	Functional MTI	19006648
hsa-miR-34a-5p	Homo sapiens	MET	4233	Homo sapiens	Luciferase reporter assay//Western blot//Northern blot	Functional MTI	19029026
hsa-miR-34a-5p	Homo sapiens	MET	4233	Homo sapiens	qRT-PCR//Western blot	Functional MTI	20309880
hsa-miR-34a-5p	Homo sapiens	MET	4233	Homo sapiens	Luciferase reporter assay//qRT-PCR//Western blot	Functional MTI	19773441
hsa-miR-34a-5p	Homo sapiens	MET	4233	Homo sapiens	Luciferase reporter assay//qRT-PCR//Western blot	Functional MTI	22457788
hsa-miR-34a-5p	Homo sapiens	MET	4233	Homo sapiens	Luciferase reporter assay	Functional MTI	22159222
hsa-miR-34a-5p	Homo sapiens	MET	4233	Homo sapiens	qRT-PCR	Functional MTI (Weak)	21240262
hsa-miR-34a-5p	Homo sapiens	MET	4233	Homo sapiens	Immunofluorescence//qRT-PCR//Western blot	Functional MTI	23970470
hsa-miR-34a-5p	Homo sapiens	MET	4233	Homo sapiens	ELISA//Luciferase reporter assay//qRT-PCR	Functional MTI	24983493
hsa-miR-34a-5p	Homo sapiens	MET	4233	Homo sapiens	Flow//Immunofluorescence//In situ hybridization//qRT-PCR//Western blot	Functional MTI	26313360
hsa-miR-34a-5p	Homo sapiens	MET	4233	Homo sapiens	Immunohistochemistry//qRT-PCR//Western blot	Functional MTI	26238271
hsa-miR-34a-5p	Homo sapiens	MET	4233	Homo sapiens	Flow//Luciferase reporter assay//qRT-PCR//Western blot	Functional MTI	27513895
hsa-miR-34a-5p	Homo sapiens	MET	4233	Homo sapiens	Immunoblot//qRT-PCR	Functional MTI (Weak)	28250026
hsa-miR-34c-5p	Homo sapiens	E2F3	1871	Homo sapiens	Luciferase reporter assay	Functional MTI	19461653
hsa-miR-34c-5p	Homo sapiens	E2F3	1871	Homo sapiens	Luciferase reporter assay//Western blot	Functional MTI	18768788
hsa-miR-34c-5p	Homo sapiens	E2F3	1871	Homo sapiens	Immunocytochemistry//Immunofluorescence//Luciferase reporter assay//qRT-PCR//Western blot	Functional MTI	23983607
hsa-miR-34c-5p	Homo sapiens	E2F3	1871	Homo sapiens	PAR-CLIP	Functional MTI (Weak)	20371350
hsa-miR-34c-5p	Homo sapiens	E2F3	1871	Homo sapiens	Western blot	Functional MTI	25846116
hsa-miR-34b-5p	Homo sapiens	CDK6	1021	Homo sapiens	Luciferase reporter assay	Functional MTI	19461653
hsa-miR-34b-5p	Homo sapiens	CDK6	1021	Homo sapiens	PAR-CLIP	Functional MTI (Weak)	23592263
hsa-miR-34a-5p	Homo sapiens	CDK4	1019	Homo sapiens	Luciferase reporter assay	Functional MTI	19461653
hsa-miR-34a-5p	Homo sapiens	CDK4	1019	Homo sapiens	Luciferase reporter assay//Western blot//Microarray	Functional MTI	17914404
hsa-miR-34a-5p	Homo sapiens	CDK4	1019	Homo sapiens	qRT-PCR	Functional MTI (Weak)	21240262
hsa-miR-34a-5p	Homo sapiens	CDK4	1019	Homo sapiens	Western blot	Functional MTI	21128241
hsa-miR-34a-5p	Homo sapiens	CDK4	1019	Homo sapiens	qRT-PCR	Functional MTI (Weak)	24504520
hsa-miR-34b-5p	Homo sapiens	CDK4	1019	Homo sapiens	Luciferase reporter assay	Functional MTI	19461653
hsa-miR-34c-5p	Homo sapiens	CDK4	1019	Homo sapiens	Luciferase reporter assay	Functional MTI	19461653
hsa-miR-34c-5p	Homo sapiens	CDK4	1019	Homo sapiens	Microarray//Western blot//RTPCR	Functional MTI	20924086
hsa-miR-34c-5p	Homo sapiens	CCNE2	9134	Homo sapiens	Luciferase reporter assay	Functional MTI	19461653
hsa-miR-34c-5p	Homo sapiens	CCNE2	9134	Homo sapiens	PAR-CLIP	Functional MTI (Weak)	23446348
hsa-miR-34b-5p	Homo sapiens	CCNE2	9134	Homo sapiens	Luciferase reporter assay	Functional MTI	19461653
hsa-miR-34a-5p	Homo sapiens	CCNE2	9134	Homo sapiens	Luciferase reporter assay	Functional MTI	19461653
hsa-miR-34a-5p	Homo sapiens	CCNE2	9134	Homo sapiens	Luciferase reporter assay//Western blot//Microarray	Functional MTI	17914404
hsa-miR-34a-5p	Homo sapiens	CCNE2	9134	Homo sapiens	PAR-CLIP	Functional MTI (Weak)	23446348
hsa-miR-224-5p	Homo sapiens	RAB9B	51209	Homo sapiens	Microarray//Northern blot	Functional MTI (Weak)	16331254
hsa-miR-224-5p	Homo sapiens	PDGFRB	5159	Homo sapiens	Microarray//Northern blot	Functional MTI (Weak)	16331254
hsa-miR-200a-3p	Homo sapiens	G3BP2	9908	Homo sapiens	Microarray//Northern blot	Functional MTI (Weak)	16331254
hsa-miR-200a-3p	Homo sapiens	PCDH8	5100	Homo sapiens	Microarray//Northern blot	Functional MTI (Weak)	16331254
hsa-miR-200a-3p	Homo sapiens	RAB30	27314	Homo sapiens	Microarray//Northern blot	Functional MTI (Weak)	16331254
hsa-miR-199a-3p	Homo sapiens	ETS2	2114	Homo sapiens	Microarray//Northern blot	Functional MTI (Weak)	16331254
hsa-miR-199a-3p	Homo sapiens	MECP2	4204	Homo sapiens	Microarray//Northern blot	Functional MTI (Weak)	16331254
hsa-miR-199a-3p	Homo sapiens	MED6	10001	Homo sapiens	Microarray//Northern blot	Functional MTI (Weak)	16331254
hsa-miR-199a-3p	Homo sapiens	JUNB	3726	Homo sapiens	Microarray//Northern blot	Functional MTI (Weak)	16331254
hsa-miR-195-5p	Homo sapiens	BCL2L11	10018	Homo sapiens	Microarray//Northern blot	Functional MTI (Weak)	16331254
hsa-miR-18a-5p	Homo sapiens	IGF2BP2	10644	Homo sapiens	Microarray//Northern blot	Functional MTI (Weak)	16331254
hsa-miR-195-5p	Homo sapiens	MECP2	4204	Homo sapiens	Microarray//Northern blot	Functional MTI (Weak)	16331254
hsa-miR-138-5p	Homo sapiens	SLC45A3	85414	Homo sapiens	Western blot//Luciferase reporter assay//Reporter assay;Other	Non-Functional MTI	18193184
hsa-miR-126-3p	Homo sapiens	SLC45A3	85414	Homo sapiens	Western blot//Luciferase reporter assay//Reporter assay;Other	Non-Functional MTI	18193184
hsa-miR-214-3p	Homo sapiens	PTEN	5728	Homo sapiens	Western blot//qRT-PCR//Luciferase reporter assay//Reporter assay;Other	Functional MTI	18199536
hsa-miR-214-3p	Homo sapiens	PTEN	5728	Homo sapiens	Luciferase reporter assay//Microarray//qRT-PCR//Western blot	Functional MTI	20548023
hsa-miR-214-3p	Homo sapiens	PTEN	5728	Homo sapiens	Luciferase reporter assay//qRT-PCR//Western blot	Functional MTI	21228352
hsa-miR-214-3p	Homo sapiens	PTEN	5728	Homo sapiens	Luciferase reporter assay	Functional MTI	22502680
hsa-miR-214-3p	Homo sapiens	PTEN	5728	Homo sapiens	Flow//Immunocytochemistry//qRT-PCR//Western blot	Functional MTI	21688200
hsa-miR-214-3p	Homo sapiens	PTEN	5728	Homo sapiens	Luciferase reporter assay//qRT-PCR//Western blot	Functional MTI	23834902
hsa-miR-214-3p	Homo sapiens	PTEN	5728	Homo sapiens	qRT-PCR//Luciferase reporter assay//Western blot	Functional MTI	25361012
hsa-miR-214-3p	Homo sapiens	PTEN	5728	Homo sapiens	qRT-PCR//Western blot	Functional MTI	27339596
hsa-miR-107	Homo sapiens	BACE1	23621	Homo sapiens	Western blot//Northern blot//Luciferase reporter assay//Reporter assay	Functional MTI	18234899
hsa-miR-107	Homo sapiens	BACE1	23621	Homo sapiens	Western blot;Microarray	Functional MTI	20489155
hsa-miR-16-5p	Homo sapiens	RAB9B	51209	Homo sapiens	proteomics analysis	Functional MTI (Weak)	18362358
hsa-miR-15a-5p	Homo sapiens	RAB9B	51209	Homo sapiens	proteomics analysis	Functional MTI (Weak)	18362358
hsa-miR-16-5p	Homo sapiens	ACTR1A	10121	Homo sapiens	proteomics analysis	Functional MTI (Weak)	18362358
hsa-miR-15a-5p	Homo sapiens	ACTR1A	10121	Homo sapiens	proteomics analysis	Functional MTI (Weak)	18362358
hsa-miR-16-5p	Homo sapiens	TPI1	7167	Homo sapiens	proteomics analysis	Functional MTI (Weak)	18362358
hsa-miR-15a-5p	Homo sapiens	TPI1	7167	Homo sapiens	proteomics analysis	Functional MTI (Weak)	18362358
hsa-miR-16-5p	Homo sapiens	PDCD4	27250	Homo sapiens	qRT-PCR	Functional MTI (Weak)	18362358
hsa-miR-16-5p	Homo sapiens	PDCD4	27250	Homo sapiens	HITS-CLIP	Functional MTI (Weak)	22473208
hsa-miR-15a-5p	Homo sapiens	PDCD4	27250	Homo sapiens	qRT-PCR	Functional MTI (Weak)	18362358
hsa-miR-15a-5p	Homo sapiens	PDCD4	27250	Homo sapiens	HITS-CLIP	Functional MTI (Weak)	22473208
hsa-miR-16-5p	Homo sapiens	RAB21	23011	Homo sapiens	qRT-PCR	Functional MTI (Weak)	18362358
hsa-miR-15a-5p	Homo sapiens	RAB21	23011	Homo sapiens	qRT-PCR	Functional MTI (Weak)	18362358
hsa-miR-15a-5p	Homo sapiens	BCL2	596	Homo sapiens	qRT-PCR//proteomics analysis	Functional MTI (Weak)	18362358
hsa-miR-15a-5p	Homo sapiens	BCL2	596	Homo sapiens	Luciferase reporter assay	Functional MTI	17707831
hsa-miR-15a-5p	Homo sapiens	BCL2	596	Homo sapiens	Luciferase reporter assay	Functional MTI	19478946
hsa-miR-15a-5p	Homo sapiens	BCL2	596	Homo sapiens	Western blot	Functional MTI	20876285
hsa-miR-15a-5p	Homo sapiens	BCL2	596	Homo sapiens	Microarray//qRT-PCR	Functional MTI (Weak)	17260024
hsa-miR-15a-5p	Homo sapiens	BCL2	596	Homo sapiens	Luciferase reporter assay//qRT-PCR//Western blot	Functional MTI	16166262
hsa-miR-15a-5p	Homo sapiens	BCL2	596	Homo sapiens	Western blot	Functional MTI	19903841
hsa-miR-15a-5p	Homo sapiens	BCL2	596	Homo sapiens	HITS-CLIP	Functional MTI (Weak)	22473208
hsa-miR-15a-5p	Homo sapiens	BCL2	596	Homo sapiens	Western blot	Functional MTI	26397135
hsa-miR-16-5p	Homo sapiens	WT1	7490	Homo sapiens	qRT-PCR//proteomics analysis	Functional MTI (Weak)	18362358
hsa-miR-15a-5p	Homo sapiens	WT1	7490	Homo sapiens	qRT-PCR//proteomics analysis	Functional MTI (Weak)	18362358
hsa-miR-16-5p	Homo sapiens	ASXL2	55252	Homo sapiens	Microarray	Functional MTI (Weak)	18362358
hsa-miR-15a-5p	Homo sapiens	ASXL2	55252	Homo sapiens	Microarray	Functional MTI (Weak)	18362358
hsa-miR-16-5p	Homo sapiens	TMEM251	26175	Homo sapiens	Microarray	Functional MTI (Weak)	18362358
hsa-miR-15a-5p	Homo sapiens	TMEM251	26175	Homo sapiens	Microarray	Functional MTI (Weak)	18362358
hsa-miR-16-5p	Homo sapiens	CARD8	22900	Homo sapiens	Microarray	Functional MTI (Weak)	18362358
hsa-miR-15a-5p	Homo sapiens	CARD8	22900	Homo sapiens	Microarray	Functional MTI (Weak)	18362358
hsa-miR-16-5p	Homo sapiens	CDC14B	8555	Homo sapiens	Microarray	Functional MTI (Weak)	18362358
hsa-miR-15a-5p	Homo sapiens	CDC14B	8555	Homo sapiens	Microarray	Functional MTI (Weak)	18362358
hsa-miR-16-5p	Homo sapiens	CENPJ	55835	Homo sapiens	Microarray	Functional MTI (Weak)	18362358
hsa-miR-15a-5p	Homo sapiens	CENPJ	55835	Homo sapiens	Microarray	Functional MTI (Weak)	18362358
hsa-miR-16-5p	Homo sapiens	CEP63	80254	Homo sapiens	Microarray	Functional MTI (Weak)	18362358
hsa-miR-15a-5p	Homo sapiens	CEP63	80254	Homo sapiens	Microarray	Functional MTI (Weak)	18362358
hsa-miR-16-5p	Homo sapiens	CREBL2	1389	Homo sapiens	Microarray	Functional MTI (Weak)	18362358
hsa-miR-16-5p	Homo sapiens	CREBL2	1389	Homo sapiens	PAR-CLIP	Functional MTI (Weak)	21572407
hsa-miR-16-5p	Homo sapiens	CREBL2	1389	Homo sapiens	PAR-CLIP	Functional MTI (Weak)	20371350
hsa-miR-15a-5p	Homo sapiens	CREBL2	1389	Homo sapiens	Microarray	Functional MTI (Weak)	18362358
hsa-miR-15a-5p	Homo sapiens	CREBL2	1389	Homo sapiens	PAR-CLIP	Functional MTI (Weak)	21572407
hsa-miR-15a-5p	Homo sapiens	CREBL2	1389	Homo sapiens	PAR-CLIP	Functional MTI (Weak)	20371350
hsa-miR-16-5p	Homo sapiens	ECHDC1	55862	Homo sapiens	Microarray	Functional MTI (Weak)	18362358
hsa-miR-15a-5p	Homo sapiens	ECHDC1	55862	Homo sapiens	Microarray	Functional MTI (Weak)	18362358
hsa-miR-16-5p	Homo sapiens	GOLGA5	9950	Homo sapiens	Microarray	Functional MTI (Weak)	18362358
hsa-miR-15a-5p	Homo sapiens	GOLGA5	9950	Homo sapiens	Microarray	Functional MTI (Weak)	18362358
hsa-miR-16-5p	Homo sapiens	GOLPH3L	55204	Homo sapiens	Microarray	Functional MTI (Weak)	18362358
hsa-miR-15a-5p	Homo sapiens	GOLPH3L	55204	Homo sapiens	Microarray	Functional MTI (Weak)	18362358
hsa-miR-16-5p	Homo sapiens	GTF2H1	2965	Homo sapiens	Microarray	Functional MTI (Weak)	18362358
hsa-miR-15a-5p	Homo sapiens	GTF2H1	2965	Homo sapiens	Microarray	Functional MTI (Weak)	18362358
hsa-miR-16-5p	Homo sapiens	H3F3B	3021	Homo sapiens	Microarray	Functional MTI (Weak)	18362358
hsa-miR-15a-5p	Homo sapiens	H3F3B	3021	Homo sapiens	Microarray	Functional MTI (Weak)	18362358
hsa-miR-16-5p	Homo sapiens	HACE1	57531	Homo sapiens	Microarray	Functional MTI (Weak)	18362358
hsa-miR-15a-5p	Homo sapiens	HACE1	57531	Homo sapiens	Microarray	Functional MTI (Weak)	18362358
hsa-miR-16-5p	Homo sapiens	HDHD2	84064	Homo sapiens	Microarray	Functional MTI (Weak)	18362358
hsa-miR-15a-5p	Homo sapiens	HDHD2	84064	Homo sapiens	Microarray	Functional MTI (Weak)	18362358
hsa-miR-16-5p	Homo sapiens	HERC6	55008	Homo sapiens	Microarray	Functional MTI (Weak)	18362358
hsa-miR-15a-5p	Homo sapiens	HERC6	55008	Homo sapiens	Microarray	Functional MTI (Weak)	18362358
hsa-miR-16-5p	Homo sapiens	RIDA	10247	Homo sapiens	Microarray	Functional MTI (Weak)	18362358
hsa-miR-15a-5p	Homo sapiens	RIDA	10247	Homo sapiens	Microarray	Functional MTI (Weak)	18362358
hsa-miR-16-5p	Homo sapiens	HSDL2	84263	Homo sapiens	Microarray	Functional MTI (Weak)	18362358
hsa-miR-15a-5p	Homo sapiens	HSDL2	84263	Homo sapiens	Microarray	Functional MTI (Weak)	18362358
hsa-miR-15a-5p	Homo sapiens	HSPA1A	3303	Homo sapiens	Microarray	Functional MTI (Weak)	18362358
hsa-miR-16-5p	Homo sapiens	JUN	3725	Homo sapiens	Microarray	Functional MTI (Weak)	18362358
hsa-miR-15a-5p	Homo sapiens	JUN	3725	Homo sapiens	Microarray	Functional MTI (Weak)	18362358
hsa-miR-16-5p	Homo sapiens	MCL1	4170	Homo sapiens	Microarray	Functional MTI (Weak)	18362358
hsa-miR-15a-5p	Homo sapiens	MCL1	4170	Homo sapiens	Microarray	Functional MTI (Weak)	18362358
hsa-miR-16-5p	Homo sapiens	MSH2	4436	Homo sapiens	Microarray	Functional MTI (Weak)	18362358
hsa-miR-15a-5p	Homo sapiens	MSH2	4436	Homo sapiens	Microarray	Functional MTI (Weak)	18362358
hsa-miR-16-5p	Homo sapiens	OMA1	115209	Homo sapiens	Microarray	Functional MTI (Weak)	18362358
hsa-miR-15a-5p	Homo sapiens	OMA1	115209	Homo sapiens	Microarray	Functional MTI (Weak)	18362358
hsa-miR-16-5p	Homo sapiens	OSGEPL1	64172	Homo sapiens	Microarray	Functional MTI (Weak)	18362358
hsa-miR-15a-5p	Homo sapiens	OSGEPL1	64172	Homo sapiens	Microarray	Functional MTI (Weak)	18362358
hsa-miR-16-5p	Homo sapiens	PDCD6IP	10015	Homo sapiens	Microarray	Functional MTI (Weak)	18362358
hsa-miR-15a-5p	Homo sapiens	PDCD6IP	10015	Homo sapiens	Microarray	Functional MTI (Weak)	18362358
hsa-miR-16-5p	Homo sapiens	PHKB	5257	Homo sapiens	Microarray	Functional MTI (Weak)	18362358
hsa-miR-15a-5p	Homo sapiens	PHKB	5257	Homo sapiens	Microarray	Functional MTI (Weak)	18362358
hsa-miR-16-5p	Homo sapiens	PMS1	5378	Homo sapiens	Microarray	Functional MTI (Weak)	18362358
hsa-miR-15a-5p	Homo sapiens	PMS1	5378	Homo sapiens	Microarray	Functional MTI (Weak)	18362358
hsa-miR-16-5p	Homo sapiens	PNN	5411	Homo sapiens	Microarray	Functional MTI (Weak)	18362358
hsa-miR-15a-5p	Homo sapiens	PNN	5411	Homo sapiens	Microarray	Functional MTI (Weak)	18362358
hsa-miR-16-5p	Homo sapiens	PRIM1	5557	Homo sapiens	Microarray	Functional MTI (Weak)	18362358
hsa-miR-15a-5p	Homo sapiens	PRIM1	5557	Homo sapiens	Microarray	Functional MTI (Weak)	18362358
hsa-miR-16-5p	Homo sapiens	RAD51C	5889	Homo sapiens	Microarray	Functional MTI (Weak)	18362358
hsa-miR-15a-5p	Homo sapiens	RAD51C	5889	Homo sapiens	Microarray	Functional MTI (Weak)	18362358
hsa-miR-16-5p	Homo sapiens	RHOT1	55288	Homo sapiens	Microarray	Functional MTI (Weak)	18362358
hsa-miR-15a-5p	Homo sapiens	RHOT1	55288	Homo sapiens	Microarray	Functional MTI (Weak)	18362358
hsa-miR-16-5p	Homo sapiens	RNASEL	6041	Homo sapiens	Microarray	Functional MTI (Weak)	18362358
hsa-miR-15a-5p	Homo sapiens	RNASEL	6041	Homo sapiens	Microarray	Functional MTI (Weak)	18362358
hsa-miR-16-5p	Homo sapiens	SLC35A1	10559	Homo sapiens	Microarray	Functional MTI (Weak)	18362358
hsa-miR-15a-5p	Homo sapiens	SLC35A1	10559	Homo sapiens	Microarray	Functional MTI (Weak)	18362358
hsa-miR-16-5p	Homo sapiens	SLC35B3	51000	Homo sapiens	Microarray	Functional MTI (Weak)	18362358
hsa-miR-15a-5p	Homo sapiens	SLC35B3	51000	Homo sapiens	Microarray	Functional MTI (Weak)	18362358
hsa-miR-16-5p	Homo sapiens	TIA1	7072	Homo sapiens	Microarray	Functional MTI (Weak)	18362358
hsa-miR-15a-5p	Homo sapiens	TIA1	7072	Homo sapiens	Microarray	Functional MTI (Weak)	18362358
hsa-miR-16-5p	Homo sapiens	UGDH	7358	Homo sapiens	Microarray	Functional MTI (Weak)	18362358
hsa-miR-16-5p	Homo sapiens	UGDH	7358	Homo sapiens	Proteomics	Functional MTI (Weak)	18668040
hsa-miR-15a-5p	Homo sapiens	UGDH	7358	Homo sapiens	Microarray	Functional MTI (Weak)	18362358
hsa-miR-16-5p	Homo sapiens	UGP2	7360	Homo sapiens	Microarray	Functional MTI (Weak)	18362358
hsa-miR-15a-5p	Homo sapiens	UGP2	7360	Homo sapiens	Microarray	Functional MTI (Weak)	18362358
hsa-miR-16-5p	Homo sapiens	ZNF559	84527	Homo sapiens	Microarray	Functional MTI (Weak)	18362358
hsa-miR-15a-5p	Homo sapiens	ZNF559	84527	Homo sapiens	Microarray	Functional MTI (Weak)	18362358
hsa-miR-29c-3p	Homo sapiens	COL3A1	1281	Homo sapiens	Luciferase reporter assay//Reporter assay;Other	Functional MTI	18390668
hsa-miR-29c-3p	Homo sapiens	COL3A1	1281	Homo sapiens	Luciferase reporter assay	Functional MTI	22745231
hsa-miR-29c-3p	Homo sapiens	COL3A1	1281	Homo sapiens	Immunoblot//Luciferase reporter assay//qRT-PCR//Western blot	Functional MTI	26453978
hsa-miR-29c-3p	Homo sapiens	COL1A1	1277	Homo sapiens	Luciferase reporter assay//Reporter assay;Other	Functional MTI	18390668
hsa-miR-29c-3p	Homo sapiens	COL1A1	1277	Homo sapiens	Immunohistochemistry//qRT-PCR	Functional MTI (Weak)	21125666
hsa-miR-29b-3p	Homo sapiens	BACE1	23621	Homo sapiens	Luciferase reporter assay//Western blot	Functional MTI	18434550
hsa-miR-29b-3p	Homo sapiens	BACE1	23621	Homo sapiens	ELISA	Functional MTI (Weak)	26818210
hsa-miR-1-3p	Homo sapiens	HCN4	10021	Homo sapiens	qRT-PCR//Luciferase reporter assay//Western blot//Reporter assay	Functional MTI	18458081
hsa-miR-1-3p	Homo sapiens	HCN4	10021	Homo sapiens	Microarray	Functional MTI (Weak)	18668037
hsa-miR-150-5p	Homo sapiens	MYB	4602	Homo sapiens	Western blot//Luciferase reporter assay//Reporter assay;Western blot;Other	Functional MTI	18667440
hsa-miR-150-5p	Homo sapiens	MYB	4602	Homo sapiens	Luciferase reporter assay//Western blot	Functional MTI	18539114
hsa-miR-150-5p	Homo sapiens	MYB	4602	Homo sapiens	Luciferase reporter assay//qRT-PCR//Western blot	Functional MTI	18814950
hsa-miR-150-5p	Homo sapiens	MYB	4602	Homo sapiens	qRT-PCR//Western blot	Non-Functional MTI	21590770
hsa-miR-150-5p	Homo sapiens	MYB	4602	Homo sapiens	Luciferase reporter assay	Functional MTI	20603081
hsa-miR-150-5p	Homo sapiens	MYB	4602	Homo sapiens	Reporter assay	Functional MTI	17923094
hsa-miR-150-5p	Homo sapiens	MYB	4602	Homo sapiens	Flow//Luciferase reporter assay//Microarray//qRT-PCR//Western blot	Functional MTI	22025269
hsa-miR-150-5p	Homo sapiens	MYB	4602	Homo sapiens	Luciferase reporter assay//Microarray//qRT-PCR	Functional MTI	23604034
hsa-miR-150-5p	Homo sapiens	MYB	4602	Homo sapiens	Immunohistochemistry//In situ hybridization//Microarray//qRT-PCR//Western blot	Functional MTI	24613688
hsa-miR-150-5p	Homo sapiens	MYB	4602	Homo sapiens	Luciferase reporter assay//qRT-PCR//Western blot	Functional MTI	24438945
hsa-miR-150-5p	Homo sapiens	MYB	4602	Homo sapiens	Luciferase reporter assay//Microarray	Functional MTI	24086639
hsa-miR-150-5p	Homo sapiens	MYB	4602	Homo sapiens	Flow//qRT-PCR//Western blot	Functional MTI	23521217
hsa-miR-424-5p	Homo sapiens	CCNE1	898	Homo sapiens	qRT-PCR//flow//Western blot	Functional MTI	18701644
hsa-miR-424-5p	Homo sapiens	CCNE1	898	Homo sapiens	Luciferase reporter assay	Functional MTI	19956200
hsa-miR-424-5p	Homo sapiens	CCNE1	898	Homo sapiens	Immunohistochemistry//qRT-PCR//Western blot	Functional MTI	21179471
hsa-miR-424-5p	Homo sapiens	CCNE1	898	Homo sapiens	PAR-CLIP	Functional MTI (Weak)	21572407
hsa-miR-424-5p	Homo sapiens	CCNE1	898	Homo sapiens	PAR-CLIP	Functional MTI (Weak)	20371350
hsa-miR-424-5p	Homo sapiens	CCND3	896	Homo sapiens	qRT-PCR//flow//Luciferase reporter assay//Western blot	Functional MTI	18701644
hsa-miR-424-5p	Homo sapiens	CDK6	1021	Homo sapiens	qRT-PCR//flow//Luciferase reporter assay//Western blot	Functional MTI	18701644
hsa-miR-424-5p	Homo sapiens	CDK6	1021	Homo sapiens	PAR-CLIP	Functional MTI (Weak)	23592263
hsa-miR-16-5p	Homo sapiens	CDK6	1021	Homo sapiens	qRT-PCR//flow//Luciferase reporter assay//Western blot	Functional MTI	18701644
hsa-miR-16-5p	Homo sapiens	CDK6	1021	Homo sapiens	PAR-CLIP	Functional MTI (Weak)	23592263
hsa-miR-16-5p	Homo sapiens	CCND3	896	Homo sapiens	qRT-PCR//flow//Luciferase reporter assay//Western blot	Functional MTI	18701644
hsa-miR-424-5p	Homo sapiens	CCND1	595	Homo sapiens	qRT-PCR//flow//Luciferase reporter assay//Western blot	Functional MTI	18701644
hsa-miR-424-5p	Homo sapiens	CCND1	595	Homo sapiens	Luciferase reporter assay	Functional MTI	19956200
hsa-miR-424-5p	Homo sapiens	CCND1	595	Homo sapiens	PAR-CLIP	Functional MTI (Weak)	24398324
hsa-miR-146a-5p	Homo sapiens	ROCK1	6093	Homo sapiens	flow//Western blot//Northern blot//Luciferase reporter assay	Functional MTI	18174313
hsa-miR-146a-5p	Homo sapiens	ROCK1	6093	Homo sapiens	Luciferase reporter assay//qRT-PCR//Western blot	Functional MTI	26306811
hsa-miR-146a-5p	Homo sapiens	ROCK1	6093	Homo sapiens	Immunofluorescence//Luciferase reporter assay//qRT-PCR//Western blot	Functional MTI	27221467
hsa-miR-203a-3p	Homo sapiens	UVRAG	7405	Homo sapiens	Immunoblot//Luciferase reporter assay//qRT-PCR	Functional MTI	22421148
hsa-miR-21-5p	Homo sapiens	TIMP3	7078	Homo sapiens	Luciferase reporter assay//Western blot//qRT-PCR//Reporter assay;Western blot;qRT-PCR;Microarray;Other	Functional MTI	18591254
hsa-miR-21-5p	Homo sapiens	TIMP3	7078	Homo sapiens	qRT-PCR//Luciferase reporter assay//Western blot	Functional MTI	20346171
hsa-miR-21-5p	Homo sapiens	TIMP3	7078	Homo sapiens	Luciferase reporter assay//Western blot	Functional MTI	21820586
hsa-miR-21-5p	Homo sapiens	TIMP3	7078	Homo sapiens	Luciferase reporter assay//Western blot	Functional MTI	23504349
hsa-miR-21-5p	Homo sapiens	TIMP3	7078	Homo sapiens	Immunofluorescence//Immunohistochemistry//In situ hybridization//qRT-PCR//Western blot	Functional MTI	24574341
hsa-miR-148a-3p	Homo sapiens	DNMT3B	1789	Homo sapiens	GFP reporter assay//Western blot//qRT-PCR	Functional MTI	18367714
hsa-miR-148a-3p	Homo sapiens	DNMT3B	1789	Homo sapiens	Microarray//qRT-PCR	Functional MTI (Weak)	19435428
hsa-miR-16-1-3p	Homo sapiens	CCND1	595	Homo sapiens	qRT-PCR//GFP reporter assay//Western blot	Functional MTI	18483394
hsa-miR-130a-3p	Homo sapiens	HOXA5	3202	Homo sapiens	Luciferase reporter assay//qRT-PCR//Western blot//Northern blot//Reporter assay;Other	Functional MTI	17957028
hsa-miR-130a-3p	Homo sapiens	HOXA5	3202	Homo sapiens	PAR-CLIP	Functional MTI (Weak)	21572407
hsa-miR-21-5p	Homo sapiens	SOX5	6660	Homo sapiens	Western blot//Northern blot//qRT-PCR//Luciferase reporter assay	Functional MTI	19013014
hsa-miR-21-5p	Homo sapiens	SOX5	6660	Homo sapiens	Microarray	Functional MTI (Weak)	18591254
hsa-miR-21-5p	Homo sapiens	MTAP	4507	Homo sapiens	Western blot//Northern blot//qRT-PCR//Luciferase reporter assay	Functional MTI	19013014
hsa-miR-21-5p	Homo sapiens	MTAP	4507	Homo sapiens	Microarray	Functional MTI (Weak)	18591254
hsa-miR-126-3p	Homo sapiens	CCNE2	9134	Homo sapiens	Luciferase reporter assay	Non-Functional MTI	18834857
hsa-miR-126-3p	Homo sapiens	RGS3	5998	Homo sapiens	Luciferase reporter assay	Non-Functional MTI	18834857
hsa-miR-126-3p	Homo sapiens	RGS3	5998	Homo sapiens	Reporter assay	Non-Functional MTI	21249429
hsa-miR-126-3p	Homo sapiens	RGS3	5998	Homo sapiens	Immunohistochemistry//Luciferase reporter assay//qRT-PCR//Western blot	Functional MTI	27754994
hsa-miR-126-3p	Homo sapiens	TOM1	10043	Homo sapiens	Luciferase reporter assay	Non-Functional MTI	18834857
hsa-miR-126-3p	Homo sapiens	TOM1	10043	Homo sapiens	Luciferase reporter assay//qRT-PCR//Western blot//Reporter assay;Western blot	Functional MTI	20083669
hsa-miR-126-3p	Homo sapiens	TOM1	10043	Homo sapiens	Microarray//qRT-PCR	Functional MTI (Weak)	22815788
hsa-miR-21-5p	Homo sapiens	RECK	8434	Homo sapiens	Luciferase reporter assay//qRT-PCR//Western blot	Functional MTI	20480266
hsa-miR-21-5p	Homo sapiens	RECK	8434	Homo sapiens	qRT-PCR//Luciferase reporter assay//Western blot//Reporter assay;Western blot;Other	Functional MTI	18794849
hsa-miR-21-5p	Homo sapiens	RECK	8434	Homo sapiens	Western blot//qRT-PCR//Luciferase reporter assay//Reporter assay;Western blot;qRT-PCR;Microarray	Functional MTI	18591254
hsa-miR-21-5p	Homo sapiens	RECK	8434	Homo sapiens	Western blot//qRT-PCR//Luciferase reporter assay	Functional MTI	20154725
hsa-miR-21-5p	Homo sapiens	RECK	8434	Homo sapiens	Luciferase reporter assay	Functional MTI	22630347
hsa-miR-21-5p	Homo sapiens	RECK	8434	Homo sapiens	Luciferase reporter assay//Western blot	Functional MTI	23504349
hsa-miR-21-5p	Homo sapiens	RECK	8434	Homo sapiens	qRT-PCR//Western blot	Functional MTI	24594117
hsa-miR-21-5p	Homo sapiens	RECK	8434	Homo sapiens	Immunofluorescence//Immunohistochemistry//qRT-PCR//Western blot	Functional MTI	23811941
hsa-miR-21-5p	Homo sapiens	RECK	8434	Homo sapiens	Luciferase reporter assay//Western blot	Functional MTI	23708209
hsa-miR-21-5p	Homo sapiens	RECK	8434	Homo sapiens	qRT-PCR//Western blot	Functional MTI	26741162
hsa-miR-155-5p	Homo sapiens	DET1	55070	Homo sapiens	Luciferase reporter assay	Functional MTI	18367535
hsa-miR-155-5p	Homo sapiens	DET1	55070	Homo sapiens	Reporter assay;Other	Functional MTI	20584899
hsa-miR-155-5p	Homo sapiens	DET1	55070	Homo sapiens	ChIP-seq//Western blot//Luciferase reporter assay	Functional MTI	26497687
hsa-miR-155-5p	Homo sapiens	SMAD5	4090	Homo sapiens	Luciferase reporter assay	Functional MTI	18367535
hsa-miR-155-5p	Homo sapiens	SMAD5	4090	Homo sapiens	immunoblot//Luciferase reporter assay//qRT-PCR//Western blot	Functional MTI	20133617
hsa-miR-155-5p	Homo sapiens	SMAD5	4090	Homo sapiens	Luciferase reporter assay//qRT-PCR//Western blot	Functional MTI	20427544
hsa-miR-155-5p	Homo sapiens	SMAD5	4090	Homo sapiens	Proteomics	Functional MTI (Weak)	18668040
hsa-miR-155-5p	Homo sapiens	HIVEP2	3097	Homo sapiens	Luciferase reporter assay	Functional MTI	18367535
hsa-miR-155-5p	Homo sapiens	HIVEP2	3097	Homo sapiens	Luciferase reporter assay//qRT-PCR//Western blot	Functional MTI	20427544
hsa-miR-155-5p	Homo sapiens	HIVEP2	3097	Homo sapiens	Reporter assay;Other	Functional MTI	20584899
hsa-miR-155-5p	Homo sapiens	ZNF652	22834	Homo sapiens	Luciferase reporter assay	Functional MTI	18367535
hsa-miR-155-5p	Homo sapiens	ZNF652	22834	Homo sapiens	Reporter assay;Other	Functional MTI	20584899
hsa-miR-155-5p	Homo sapiens	ZNF652	22834	Homo sapiens	Western blot	Functional MTI	22797073
hsa-miR-155-5p	Homo sapiens	ZNF652	22834	Homo sapiens	Microarray//qRT-PCR	Functional MTI (Weak)	25128227
hsa-miR-155-5p	Homo sapiens	ZIC3	7547	Homo sapiens	Luciferase reporter assay	Functional MTI	18367535
hsa-miR-155-5p	Homo sapiens	ZIC3	7547	Homo sapiens	Luciferase reporter assay	Functional MTI	19177201
hsa-miR-17-5p	Homo sapiens	PTPRO	5800	Homo sapiens	Luciferase reporter assay//Western blot	Functional MTI	18644370
hsa-miR-17-5p	Homo sapiens	PTPRO	5800	Homo sapiens	Luciferase reporter assay	Functional MTI	27720936
hsa-miR-15b-5p	Homo sapiens	BCL2	596	Homo sapiens	Luciferase reporter assay//qRT-PCR//Western blot//Reporter assay//Reporter assay;Other	Functional MTI	18449891
hsa-miR-15b-5p	Homo sapiens	BCL2	596	Homo sapiens	Luciferase reporter assay//qRT-PCR//Western blot	Functional MTI	23907579
hsa-miR-15b-5p	Homo sapiens	BCL2	596	Homo sapiens	HITS-CLIP	Functional MTI (Weak)	22473208
hsa-miR-15b-5p	Homo sapiens	BCL2	596	Homo sapiens	qRT-PCR//Western blot	Functional MTI	26884837
hsa-miR-34a-5p	Homo sapiens	MYCN	4613	Homo sapiens	Luciferase reporter assay//Western blot	Functional MTI	18504438
hsa-miR-34a-5p	Homo sapiens	MYCN	4613	Homo sapiens	qRT-PCR//Western blot//Luciferase reporter assay	Functional MTI	18505919
hsa-miR-34a-5p	Homo sapiens	MYCN	4613	Homo sapiens	Luciferase reporter assay	Functional MTI	19461653
hsa-miR-34a-5p	Homo sapiens	MYCN	4613	Homo sapiens	Luciferase reporter assay	Non-Functional MTI	17297439
hsa-miR-34a-5p	Homo sapiens	MYCN	4613	Homo sapiens	Luciferase reporter assay//Western blot	Functional MTI	22020437
hsa-miR-34a-5p	Homo sapiens	MYCN	4613	Homo sapiens	Immunohistochemistry//Luciferase reporter assay//qRT-PCR//Western blot	Functional MTI	22662276
hsa-miR-34a-5p	Homo sapiens	MYCN	4613	Homo sapiens	Western blot	Functional MTI	25348795
hsa-miR-34a-5p	Homo sapiens	MYCN	4613	Homo sapiens	Luciferase reporter assay	Functional MTI	27764804
hsa-miR-34a-5p	Homo sapiens	MYCN	4613	Homo sapiens	Luciferase reporter assay//qRT-PCR//Western blot	Functional MTI	27836543
hsa-miR-32-5p	Homo sapiens	PRMT5	10419	Homo sapiens	Western blot	Functional MTI	18694959
hsa-miR-25-3p	Homo sapiens	PRMT5	10419	Homo sapiens	Western blot	Functional MTI	18694959
hsa-miR-328-3p	Homo sapiens	CD44	960	Homo sapiens	Luciferase reporter assay//Reporter assay;Other	Functional MTI	18560585
hsa-miR-328-3p	Homo sapiens	CD44	960	Homo sapiens	Immunohistochemistry//Luciferase reporter assay//qRT-PCR//Western blot	Functional MTI	24318997
hsa-miR-328-3p	Homo sapiens	CD44	960	Homo sapiens	Immunohistochemistry//qRT-PCR	Functional MTI (Weak)	25479940
hsa-miR-377-3p	Homo sapiens	PPM1A	5494	Homo sapiens	Luciferase reporter assay//Western blot	Non-Functional MTI	18716028
hsa-miR-377-3p	Homo sapiens	PAK1	5058	Homo sapiens	Luciferase reporter assay//Western blot	Functional MTI	18716028
hsa-miR-377-3p	Homo sapiens	SOD1	6647	Homo sapiens	Luciferase reporter assay//Western blot	Functional MTI	18716028
hsa-miR-377-3p	Homo sapiens	SOD1	6647	Homo sapiens	Luciferase reporter assay//	Non-Functional MTI	21203553
hsa-miR-377-3p	Homo sapiens	SOD2	6648	Homo sapiens	Luciferase reporter assay//Western blot	Functional MTI	18716028
hsa-miR-519c-3p	Homo sapiens	ABCG2	9429	Homo sapiens	Western blot//Luciferase reporter assay//qRT-PCR	Functional MTI	18573883
hsa-miR-519c-3p	Homo sapiens	ABCG2	9429	Homo sapiens	Luciferase reporter assay	Functional MTI	19825807
hsa-miR-519c-3p	Homo sapiens	ABCG2	9429	Homo sapiens	Immunoblot//Luciferase reporter assay//qRT-PCR	Functional MTI	21219875
hsa-miR-34a-5p	Homo sapiens	CCND3	896	Homo sapiens	Western blot	Non-Functional MTI	18406353
hsa-miR-34a-5p	Homo sapiens	CDC25A	993	Homo sapiens	Western blot	Non-Functional MTI	18406353
hsa-miR-34a-5p	Homo sapiens	CDK6	1021	Homo sapiens	qRT-PCR//Luciferase reporter assay//Western blot//Reporter assay	Functional MTI	18406353
hsa-miR-34a-5p	Homo sapiens	CDK6	1021	Homo sapiens	Luciferase reporter assay	Functional MTI	19461653
hsa-miR-34a-5p	Homo sapiens	CDK6	1021	Homo sapiens	qRT-PCR//Western blot//Luciferase reporter assay	Functional MTI	19584398
hsa-miR-34a-5p	Homo sapiens	CDK6	1021	Homo sapiens	Luciferase reporter assay//Western blot//Microarray	Functional MTI	17914404
hsa-miR-34a-5p	Homo sapiens	CDK6	1021	Homo sapiens	Luciferase reporter assay//qRT-PCR//Western blot	Functional MTI	19773441
hsa-miR-34a-5p	Homo sapiens	CDK6	1021	Homo sapiens	Western blot;Other	Functional MTI	21240262
hsa-miR-34a-5p	Homo sapiens	CDK6	1021	Homo sapiens	qRT-PCR//Western blot	Functional MTI	23035210
hsa-miR-34a-5p	Homo sapiens	CDK6	1021	Homo sapiens	PAR-CLIP	Functional MTI (Weak)	23592263
hsa-miR-34a-5p	Homo sapiens	CCND1	595	Homo sapiens	qRT-PCR//Luciferase reporter assay//Western blot//Reporter assay	Functional MTI	18406353
hsa-miR-34a-5p	Homo sapiens	CCND1	595	Homo sapiens	Luciferase reporter assay	Functional MTI	19461653
hsa-miR-34a-5p	Homo sapiens	CCND1	595	Homo sapiens	qRT-PCR//Western blot	Functional MTI	20309880
hsa-miR-34a-5p	Homo sapiens	CCND1	595	Homo sapiens	Sequencing	Functional MTI (Weak)	20371350
hsa-miR-34a-5p	Homo sapiens	CCND1	595	Homo sapiens	Luciferase reporter assay//qRT-PCR//Western blot	Functional MTI	27220728
hsa-miR-26a-5p	Homo sapiens	CDK8	1024	Homo sapiens	Western blot	Non-Functional MTI	18713946
hsa-miR-26a-5p	Homo sapiens	CDC6	990	Homo sapiens	Western blot	Non-Functional MTI	18713946
hsa-miR-26a-5p	Homo sapiens	CDC6	990	Homo sapiens	Luciferase reporter assay	Functional MTI	27158389
hsa-miR-200a-3p	Homo sapiens	ZEB2	9839	Homo sapiens	Luciferase reporter assay//qRT-PCR	Functional MTI	18411277
hsa-miR-200a-3p	Homo sapiens	ZEB2	9839	Homo sapiens	qRT-PCR//Western blot	Functional MTI	19703993
hsa-miR-200a-3p	Homo sapiens	ZEB2	9839	Homo sapiens	qRT-PCR//Luciferase reporter assay//Western blot	Functional MTI	18381893
hsa-miR-200a-3p	Homo sapiens	ZEB2	9839	Homo sapiens	Luciferase reporter assay//Microarray//Western blot	Functional MTI	18376396
hsa-miR-200a-3p	Homo sapiens	ZEB2	9839	Homo sapiens	Luciferase reporter assay//qRT-PCR	Functional MTI	19854497
hsa-miR-200a-3p	Homo sapiens	ZEB2	9839	Homo sapiens	Luciferase reporter assay	Functional MTI	18829540
hsa-miR-200a-3p	Homo sapiens	ZEB2	9839	Homo sapiens	intrarenal expression	Functional MTI (Weak)	19910931
hsa-miR-200a-3p	Homo sapiens	ZEB2	9839	Homo sapiens	Luciferase reporter assay//qRT-PCR//Western blot//Western blot;qRT-PCR	Functional MTI	19931509
hsa-miR-200a-3p	Homo sapiens	ZEB2	9839	Homo sapiens	Luciferase reporter assay//qRT-PCR//Western blot	Functional MTI	21049046
hsa-miR-200a-3p	Homo sapiens	ZEB2	9839	Homo sapiens	Immunohistochemistry//qRT-PCR	Functional MTI (Weak)	21125666
hsa-miR-200a-3p	Homo sapiens	ZEB2	9839	Homo sapiens	qRT-PCR//Western blot	Functional MTI	21389093
hsa-miR-200a-3p	Homo sapiens	ZEB2	9839	Homo sapiens	Luciferase reporter assay//qRT-PCR//Western blot	Functional MTI	21529905
hsa-miR-200a-3p	Homo sapiens	ZEB2	9839	Homo sapiens	Immunohistochemistry//Luciferase reporter assay//qRT-PCR//Western blot	Functional MTI	23386720
hsa-miR-200a-3p	Homo sapiens	ZEB2	9839	Homo sapiens	Immunofluorescence//Immunohistochemistry//In situ hybridization//qRT-PCR//Western blot	Functional MTI	23381389
hsa-miR-200a-3p	Homo sapiens	ZEB2	9839	Homo sapiens	Flow//Immunohistochemistry//Luciferase reporter assay//Microarray//qRT-PCR//Western blot	Functional MTI	24518294
hsa-miR-200a-3p	Homo sapiens	ZEB2	9839	Homo sapiens	Immunofluorescence//Microarray//qRT-PCR//Western blot	Functional MTI	22012804
hsa-miR-200a-3p	Homo sapiens	ZEB2	9839	Homo sapiens	Immunoblot//In situ hybridization//Microarray	Functional MTI (Weak)	24280074
hsa-miR-200a-3p	Homo sapiens	ZEB2	9839	Homo sapiens	qRT-PCR//Western blot	Functional MTI	24127332
hsa-miR-200c-3p	Homo sapiens	ZEB2	9839	Homo sapiens	qRT-PCR	Functional MTI (Weak)	18925646
hsa-miR-200c-3p	Homo sapiens	ZEB2	9839	Homo sapiens	Luciferase reporter assay//qRT-PCR	Non-Functional MTI	18411277
hsa-miR-200c-3p	Homo sapiens	ZEB2	9839	Homo sapiens	qRT-PCR//Luciferase reporter assay//Western blot	Functional MTI	18381893
hsa-miR-200c-3p	Homo sapiens	ZEB2	9839	Homo sapiens	Luciferase reporter assay	Functional MTI	19839049
hsa-miR-200c-3p	Homo sapiens	ZEB2	9839	Homo sapiens	Luciferase reporter assay	Functional MTI	19854497
hsa-miR-200c-3p	Homo sapiens	ZEB2	9839	Homo sapiens	Immunoblot//Luciferase reporter assay//qRT-PCR	Functional MTI	21294122
hsa-miR-200c-3p	Homo sapiens	ZEB2	9839	Homo sapiens	Luciferase reporter assay	Functional MTI	20620960
hsa-miR-200c-3p	Homo sapiens	ZEB2	9839	Homo sapiens	Luciferase reporter assay//qRT-PCR//Western blot	Functional MTI	21049046
hsa-miR-200c-3p	Homo sapiens	ZEB2	9839	Homo sapiens	Immunohistochemistry//qRT-PCR	Functional MTI (Weak)	21125666
hsa-miR-200c-3p	Homo sapiens	ZEB2	9839	Homo sapiens	qRT-PCR//Western blot	Functional MTI	21389093
hsa-miR-200c-3p	Homo sapiens	ZEB2	9839	Homo sapiens	qRT-PCR//Western blot	Functional MTI	21874049
hsa-miR-200c-3p	Homo sapiens	ZEB2	9839	Homo sapiens	Luciferase reporter assay//Western blot	Functional MTI	22569286
hsa-miR-200c-3p	Homo sapiens	ZEB2	9839	Homo sapiens	Microarray	Functional MTI (Weak)	23807165
hsa-miR-200c-3p	Homo sapiens	ZEB2	9839	Homo sapiens	Luciferase reporter assay//qRT-PCR//Western blot	Functional MTI	25502084
hsa-miR-200c-3p	Homo sapiens	ZEB2	9839	Homo sapiens	TRAP	Functional MTI (Weak)	24510096
hsa-miR-200c-3p	Homo sapiens	ZEB2	9839	Homo sapiens	qRT-PCR//Western blot	Functional MTI	24127332
hsa-miR-125b-5p	Homo sapiens	LIF	3976	Homo sapiens	ELISA	Non-Functional MTI (Weak)	19011087
hsa-miR-125b-5p	Homo sapiens	LIF	3976	Homo sapiens	Microarray//qRT-PCR	Functional MTI (Weak)	25472924
hsa-miR-26a-5p	Homo sapiens	LIF	3976	Homo sapiens	ELISA	Non-Functional MTI (Weak)	19011087
hsa-miR-346	Homo sapiens	LIF	3976	Homo sapiens	ELISA//Luciferase reporter assay	Functional MTI	19011087
hsa-miR-196b-5p	Homo sapiens	HOXB8	3218	Homo sapiens	Luciferase reporter assay	Functional MTI	18493311
hsa-miR-196b-5p	Homo sapiens	HOXB8	3218	Homo sapiens	CLASH	Functional MTI (Weak)	23622248
hsa-miR-155-5p	Homo sapiens	BACH1	571	Homo sapiens	Luciferase reporter assay//Microarray//qRT-PCR	Functional MTI	19193853
hsa-miR-155-5p	Homo sapiens	BACH1	571	Homo sapiens	Luciferase reporter assay//Reporter assay	Functional MTI	17881434
hsa-miR-155-5p	Homo sapiens	BACH1	571	Homo sapiens	qRT-PCR//Luciferase reporter assay	Functional MTI	18299402
hsa-miR-155-5p	Homo sapiens	BACH1	571	Homo sapiens	Luciferase reporter assay	Functional MTI	18367535
hsa-miR-155-5p	Homo sapiens	BACH1	571	Homo sapiens	Immunohistochemistry//In situ hybridization//Luciferase reporter assay//Microarray//qRT-PCR//Western blot	Functional MTI	21541331
hsa-miR-155-5p	Homo sapiens	BACH1	571	Homo sapiens	Reporter assay;Other	Functional MTI	20584899
hsa-miR-155-5p	Homo sapiens	BACH1	571	Homo sapiens	HITS-CLIP	Functional MTI (Weak)	23313552
hsa-miR-155-5p	Homo sapiens	BACH1	571	Homo sapiens	Microarray//qRT-PCR	Functional MTI (Weak)	25128227
hsa-miR-1-3p	Homo sapiens	HDAC4	9759	Homo sapiens	Western blot//Luciferase reporter assay	Functional MTI	18818206
hsa-miR-1-3p	Homo sapiens	HDAC4	9759	Homo sapiens	Western blot	Functional MTI	18593903
hsa-miR-1-3p	Homo sapiens	HDAC4	9759	Homo sapiens	Luciferase reporter assay//qRT-PCR//Western blot	Functional MTI	24858276
hsa-miR-1-3p	Homo sapiens	FOXP1	27086	Homo sapiens	qRT-PCR//Western blot//Luciferase reporter assay	Functional MTI	18818206
hsa-miR-1-3p	Homo sapiens	FOXP1	27086	Homo sapiens	Luciferase reporter assay//Western blot	Functional MTI	18593903
hsa-miR-218-5p	Homo sapiens	MBNL2	10150	Homo sapiens	qRT-PCR//Western blot	Non-Functional MTI	17998940
hsa-miR-218-5p	Homo sapiens	EFNA1	1942	Homo sapiens	qRT-PCR//Western blot	Non-Functional MTI	17998940
hsa-miR-218-5p	Homo sapiens	NUP93	9688	Homo sapiens	qRT-PCR//Western blot	Non-Functional MTI	17998940
hsa-miR-218-5p	Homo sapiens	MRPS27	23107	Homo sapiens	qRT-PCR//Western blot	Non-Functional MTI	17998940
hsa-miR-218-5p	Homo sapiens	EBP	10682	Homo sapiens	qRT-PCR//Western blot	Non-Functional MTI	17998940
hsa-miR-218-5p	Homo sapiens	LAMB3	3914	Homo sapiens	qRT-PCR//Western blot//Northern blot//Luciferase reporter assay	Functional MTI	17998940
hsa-miR-218-5p	Homo sapiens	LAMB3	3914	Homo sapiens	Luciferase reporter assay//qRT-PCR//Western blot	Functional MTI	23483249
hsa-miR-218-5p	Homo sapiens	LAMB3	3914	Homo sapiens	Luciferase reporter assay//qRT-PCR//Western blot	Functional MTI	23159910
hsa-miR-128-3p	Homo sapiens	DCX	1641	Homo sapiens	Luciferase reporter assay//qRT-PCR//Western blot	Functional MTI	19713529
hsa-miR-128-3p	Homo sapiens	RELN	5649	Homo sapiens	qRT-PCR//Western blot//Luciferase reporter assay	Functional MTI	19713529
hsa-miR-370-3p	Homo sapiens	MAP3K8	1326	Homo sapiens	Luciferase reporter assay//Western blot	Functional MTI	17621267
hsa-miR-155-5p	Homo sapiens	JARID2	3720	Homo sapiens	qRT-PCR//Luciferase reporter assay	Functional MTI	19759154
hsa-miR-155-5p	Homo sapiens	JARID2	3720	Homo sapiens	Luciferase reporter assay	Functional MTI	23185331
hsa-miR-155-5p	Homo sapiens	JARID2	3720	Homo sapiens	Reporter assay;Other	Functional MTI	20584899
hsa-miR-155-5p	Homo sapiens	JARID2	3720	Homo sapiens	PAR-CLIP	Functional MTI (Weak)	22012620
hsa-miR-155-5p	Homo sapiens	JARID2	3720	Homo sapiens	In situ hybridization//Luciferase reporter assay	Functional MTI	25097177
hsa-miR-155-5p	Homo sapiens	JARID2	3720	Homo sapiens	ChIP-seq//Luciferase reporter assay//Western blot	Functional MTI	26497687
hsa-miR-133b	Homo sapiens	BCL2L2	599	Homo sapiens	Western blot//Luciferase reporter assay	Functional MTI	19654003
hsa-miR-133b	Homo sapiens	BCL2L2	599	Homo sapiens	Luciferase reporter assay//Western blot	Functional MTI	20056941
hsa-miR-133b	Homo sapiens	BCL2L2	599	Homo sapiens	Luciferase reporter assay//qRT-PCR//Western blot	Functional MTI	25414595
hsa-miR-133b	Homo sapiens	BCL2L2	599	Homo sapiens	Western blot	Functional MTI	24391788
hsa-miR-133b	Homo sapiens	BCL2L2	599	Homo sapiens	Luciferase reporter assay//qRT-PCR//Western blot	Functional MTI	27802259
hsa-miR-182-5p	Homo sapiens	FOXO1	2308	Homo sapiens	qRT-PCR//Luciferase reporter assay//Western blot	Functional MTI	19574223
hsa-miR-182-5p	Homo sapiens	FOXO1	2308	Homo sapiens	Immunohistochemistry//Microarray//qRT-PCR	Functional MTI (Weak)	24865442
hsa-miR-182-5p	Homo sapiens	FOXO1	2308	Homo sapiens	PAR-CLIP	Functional MTI (Weak)	22012620
hsa-miR-96-5p	Homo sapiens	FOXO1	2308	Homo sapiens	qRT-PCR//Luciferase reporter assay//Western blot	Functional MTI	19574223
hsa-miR-96-5p	Homo sapiens	FOXO1	2308	Homo sapiens	Immunohistochemistry//Northern blot//qRT-PCR//Western blot	Functional MTI	20028871
hsa-miR-96-5p	Homo sapiens	FOXO1	2308	Homo sapiens	Microarray	Functional MTI (Weak)	23807165
hsa-miR-96-5p	Homo sapiens	FOXO1	2308	Homo sapiens	PAR-CLIP	Functional MTI (Weak)	22012620
hsa-miR-96-5p	Homo sapiens	FOXO1	2308	Homo sapiens	Luciferase reporter assay//qRT-PCR//Western blot	Functional MTI	26617698
hsa-miR-96-5p	Homo sapiens	FOXO1	2308	Homo sapiens	Luciferase reporter assay//qRT-PCR//Western blot	Functional MTI	25369914
hsa-miR-27a-3p	Homo sapiens	FOXO1	2308	Homo sapiens	qRT-PCR//Luciferase reporter assay//Western blot	Functional MTI	19574223
hsa-miR-27a-3p	Homo sapiens	FOXO1	2308	Homo sapiens	Immunohistochemistry//Northern blot//qRT-PCR//Western blot	Functional MTI	20028871
hsa-miR-27a-3p	Homo sapiens	FOXO1	2308	Homo sapiens	Immunohistochemistry//qRT-PCR//Western blot	Functional MTI	22213032
hsa-miR-27a-3p	Homo sapiens	FOXO1	2308	Homo sapiens	Immunohistochemistry//In situ hybridization//Microarray//qRT-PCR	Functional MTI (Weak)	24746199
hsa-miR-26a-5p	Homo sapiens	PTEN	5728	Homo sapiens	Western blot//Luciferase reporter assay	Functional MTI	19487573
hsa-miR-26a-5p	Homo sapiens	PTEN	5728	Homo sapiens	Luciferase reporter assay//Western blot	Functional MTI	20216554
hsa-miR-26a-5p	Homo sapiens	PTEN	5728	Homo sapiens	GFP reporter assay//Luciferase reporter assay//Western blot	Functional MTI	20080666
hsa-miR-26a-5p	Homo sapiens	PTEN	5728	Homo sapiens	Luciferase reporter assay//Western blot	Functional MTI	22885155
hsa-miR-26a-5p	Homo sapiens	PTEN	5728	Homo sapiens	Luciferase reporter assay	Functional MTI	24140063
hsa-miR-26a-5p	Homo sapiens	PTEN	5728	Homo sapiens	qRT-PCR//Luciferase reporter assay//Western blot	Functional MTI	25361012
hsa-miR-26a-5p	Homo sapiens	PTEN	5728	Homo sapiens	Immunohistochemistry//Luciferase reporter assay//qRT-PCR//Western blot	Functional MTI	28242043
hsa-miR-421	Homo sapiens	RBMXL1	494115	Homo sapiens	qRT-PCR//Western blot	Functional MTI	19802518
hsa-miR-421	Homo sapiens	CBX7	23492	Homo sapiens	qRT-PCR//Western blot	Functional MTI	19802518
hsa-miR-503-5p	Homo sapiens	CCND1	595	Homo sapiens	Luciferase reporter assay//qRT-PCR//Western blot	Functional MTI	19538740
hsa-miR-503-5p	Homo sapiens	CCND1	595	Homo sapiens	Luciferase reporter assay	Functional MTI	19956200
hsa-miR-503-5p	Homo sapiens	CCND1	595	Homo sapiens	Immunohistochemistry//Luciferase reporter assay//Northern blot//qRT-PCR//Western blot	Functional MTI	23731275
hsa-miR-503-5p	Homo sapiens	CCND1	595	Homo sapiens	PAR-CLIP	Functional MTI (Weak)	23592263
hsa-miR-503-5p	Homo sapiens	CCND1	595	Homo sapiens	PAR-CLIP	Functional MTI (Weak)	24398324
hsa-miR-503-5p	Homo sapiens	CCND1	595	Homo sapiens	PAR-CLIP	Functional MTI (Weak)	21572407
hsa-miR-503-5p	Homo sapiens	CCND1	595	Homo sapiens	PAR-CLIP	Functional MTI (Weak)	20371350
hsa-miR-223-3p	Homo sapiens	RHOB	388	Homo sapiens	Luciferase reporter assay//Western blot	Functional MTI	19850724
hsa-miR-223-3p	Homo sapiens	RHOB	388	Homo sapiens	Luciferase reporter assay//Western blot	Functional MTI	22080513
hsa-miR-223-3p	Homo sapiens	RHOB	388	Homo sapiens	Immunofluorescence//qRT-PCR//Western blot	Non-Functional MTI	23094093
hsa-miR-223-3p	Homo sapiens	RHOB	388	Homo sapiens	Luciferase reporter assay	Functional MTI	27121304
hsa-miR-199b-5p	Homo sapiens	SET	6418	Homo sapiens	qRT-PCR//Western blot//Luciferase reporter assay	Functional MTI	19900756
hsa-miR-21-5p	Homo sapiens	E2F2	1870	Homo sapiens	Northern blot//qRT-PCR//ChIP	Functional MTI (Weak)	19528081
hsa-miR-98-5p	Homo sapiens	E2F1	1869	Homo sapiens	Luciferase reporter assay	Non-Functional MTI	19528081
hsa-miR-98-5p	Homo sapiens	E2F2	1870	Homo sapiens	Northern blot//Western blot//qRT-PCR//ChIP//Luciferase reporter assay	Functional MTI	19528081
hsa-miR-105-5p	Homo sapiens	TLR2	7097	Homo sapiens	Luciferase reporter assay//qRT-PCR//Western blot	Functional MTI	19509287
hsa-miR-346	Homo sapiens	BTK	695	Homo sapiens	Luciferase reporter assay//qRT-PCR//Northern blot//Western blot	Functional MTI	19342689
hsa-miR-10a-5p	Homo sapiens	HOXA1	3198	Homo sapiens	Luciferase reporter assay//qRT-PCR//Western blot//Reporter assay;Other	Functional MTI	16549775
hsa-miR-10a-5p	Homo sapiens	HOXA1	3198	Homo sapiens	qRT-PCR//Western blot	Functional MTI	24498243
hsa-miR-130a-3p	Homo sapiens	MAFB	9935	Homo sapiens	Luciferase reporter assay//Reporter assay	Functional MTI	16549775
hsa-miR-17-5p	Homo sapiens	PKD2	5311	Homo sapiens	Luciferase reporter assay//qRT-PCR//Western blot	Functional MTI	19821056
hsa-miR-338-5p	Homo sapiens	LRP1	4035	Homo sapiens	qRT-PCR//Luciferase reporter assay//Western blot	Non-Functional MTI	19665999
hsa-miR-545-3p	Homo sapiens	LRP1	4035	Homo sapiens	qRT-PCR//Luciferase reporter assay//Western blot	Non-Functional MTI	19665999
hsa-miR-205-5p	Homo sapiens	LRP1	4035	Homo sapiens	qRT-PCR//Luciferase reporter assay//Western blot	Functional MTI	19665999
hsa-miR-19b-3p	Homo sapiens	NR3C2	4306	Homo sapiens	Sequencing	Functional MTI (Weak)	20371350
hsa-miR-135a-5p	Homo sapiens	NR3C2	4306	Homo sapiens	Luciferase reporter assay//qRT-PCR	Functional MTI	19944075
hsa-miR-124-3p	Homo sapiens	NR3C2	4306	Homo sapiens	Luciferase reporter assay//qRT-PCR	Functional MTI	19944075
hsa-miR-200a-3p	Homo sapiens	CTNNB1	1499	Homo sapiens	qRT-PCR//Luciferase reporter assay//Western blot	Functional MTI	19703993
hsa-miR-200a-3p	Homo sapiens	CTNNB1	1499	Homo sapiens	Luciferase reporter assay//qRT-PCR//Western blot//Reporter assay;Western blot;qRT-PCR	Functional MTI	19931509
hsa-miR-200a-3p	Homo sapiens	CTNNB1	1499	Homo sapiens	Luciferase reporter assay//qRT-PCR//Western blot//Flow	Functional MTI	22211245
hsa-miR-200a-3p	Homo sapiens	CTNNB1	1499	Homo sapiens	Luciferase reporter assay	Functional MTI	26878281
hsa-miR-200a-3p	Homo sapiens	CTNNB1	1499	Homo sapiens	Immunocytochemistry//Luciferase reporter assay//qRT-PCR//Western blot	Functional MTI	28302418
hsa-miR-23b-3p	Homo sapiens	PRAP1	118471	Homo sapiens	Reporter assay;Western blot;qRT-PCR	Functional MTI	19490101
hsa-miR-31-5p	Homo sapiens	FOXP3	50943	Homo sapiens	qRT-PCR//Luciferase reporter assay//Western blot	Functional MTI	19408243
hsa-miR-31-5p	Homo sapiens	FOXP3	50943	Homo sapiens	qRT-PCR	Functional MTI (Weak)	24855107
hsa-miR-21-5p	Homo sapiens	FMOD	2331	Homo sapiens	Western blot	Functional MTI	19906824
hsa-miR-21-5p	Homo sapiens	TGFBR2	7048	Homo sapiens	qRT-PCR//Western blot	Functional MTI	19906824
hsa-miR-21-5p	Homo sapiens	TGFBR2	7048	Homo sapiens	qRT-PCR//Luciferase reporter assay//Western blot//Reporter assay	Functional MTI	19816956
hsa-miR-21-5p	Homo sapiens	TGFBR2	7048	Homo sapiens	Luciferase reporter assay//qRT-PCR//Western blot	Functional MTI	18829576
hsa-miR-21-5p	Homo sapiens	TGFBR2	7048	Homo sapiens	Luciferase reporter assay//Western blot	Functional MTI	22072622
hsa-miR-21-5p	Homo sapiens	TGFBR2	7048	Homo sapiens	Microarray	Functional MTI (Weak)	18591254
hsa-miR-21-5p	Homo sapiens	TGFBR2	7048	Homo sapiens	Immunofluorescence//Luciferase reporter assay//qRT-PCR//Western blot	Functional MTI	24037531
hsa-miR-21-5p	Homo sapiens	TGFBR2	7048	Homo sapiens	Luciferase reporter assay	Functional MTI	27388239
hsa-miR-21-5p	Homo sapiens	PTEN	5728	Homo sapiens	Western blot	Functional MTI	19672202
hsa-miR-21-5p	Homo sapiens	PTEN	5728	Homo sapiens	Luciferase reporter assay	Functional MTI	19072831
hsa-miR-21-5p	Homo sapiens	PTEN	5728	Homo sapiens	qRT-PCR//Western blot	Functional MTI	19906824
hsa-miR-21-5p	Homo sapiens	PTEN	5728	Homo sapiens	Luciferase reporter assay//qRT-PCR//Western blot	Functional MTI	18850008
hsa-miR-21-5p	Homo sapiens	PTEN	5728	Homo sapiens	Western blot	Functional MTI	20216554
hsa-miR-21-5p	Homo sapiens	PTEN	5728	Homo sapiens	qRT-PCR//Luciferase reporter assay//Western blot	Functional MTI	20223231
hsa-miR-21-5p	Homo sapiens	PTEN	5728	Homo sapiens	Microarray//immunohistochemistry	Functional MTI (Weak)	19175831
hsa-miR-21-5p	Homo sapiens	PTEN	5728	Homo sapiens	Luciferase reporter assay//Western blot//Reporter assay;Western blot;Microarray	Functional MTI	20048743
hsa-miR-21-5p	Homo sapiens	PTEN	5728	Homo sapiens	qRT-PCR//Western blot	Functional MTI	20813833
hsa-miR-21-5p	Homo sapiens	PTEN	5728	Homo sapiens	GFP reporter assay//Northern blot//qRT-PCR//Western blot//ASO assay	Functional MTI	19641183
hsa-miR-21-5p	Homo sapiens	PTEN	5728	Homo sapiens	Luciferase reporter assay	Functional MTI	19253296
hsa-miR-21-5p	Homo sapiens	PTEN	5728	Homo sapiens	Immunocytochemistry//Luciferase reporter assay//Northern blot//qRT-PCR//Western blot//Microarray//Reporter assay	Functional MTI	17681183
hsa-miR-21-5p	Homo sapiens	PTEN	5728	Homo sapiens	Northern blot//qRT-PCR//Western blot//Reporter assay	Functional MTI	16762633
hsa-miR-21-5p	Homo sapiens	PTEN	5728	Homo sapiens	Luciferase reporter assay//qRT-PCR	Functional MTI	20797623
hsa-miR-21-5p	Homo sapiens	PTEN	5728	Homo sapiens	Immunohistochemistry//qRT-PCR//Western blot	Functional MTI	20978511
hsa-miR-21-5p	Homo sapiens	PTEN	5728	Homo sapiens	Luciferase reporter assay//Microarray//Northern blot//qRT-PCR//Western blot	Functional MTI	21187093
hsa-miR-21-5p	Homo sapiens	PTEN	5728	Homo sapiens	Luciferase reporter assay//qRT-PCR//Western blot	Functional MTI	21820606
hsa-miR-21-5p	Homo sapiens	PTEN	5728	Homo sapiens	Luciferase reporter assay//Western blot	Functional MTI	22267008
hsa-miR-21-5p	Homo sapiens	PTEN	5728	Homo sapiens	Immunohistochemistry	Non-Functional MTI (Weak)	19473551
hsa-miR-21-5p	Homo sapiens	PTEN	5728	Homo sapiens	ELISA//Immunoblot//qRT-PCR	Functional MTI (Weak)	22678116
hsa-miR-21-5p	Homo sapiens	PTEN	5728	Homo sapiens	Luciferase reporter assay	Functional MTI	22956424
hsa-miR-21-5p	Homo sapiens	PTEN	5728	Homo sapiens	qRT-PCR//Western blot	Functional MTI	22761812
hsa-miR-21-5p	Homo sapiens	PTEN	5728	Homo sapiens	Immunohistochemistry//Luciferase reporter assay//qRT-PCR//Western blot	Functional MTI	22770403
hsa-miR-21-5p	Homo sapiens	PTEN	5728	Homo sapiens	Luciferase reporter assay//Western blot	Functional MTI	22879939
hsa-miR-21-5p	Homo sapiens	PTEN	5728	Homo sapiens	Luciferase reporter assay	Functional MTI	23226804
hsa-miR-21-5p	Homo sapiens	PTEN	5728	Homo sapiens	Western blot	Functional MTI	21544242
hsa-miR-21-5p	Homo sapiens	PTEN	5728	Homo sapiens	Immunocytochemistry//Luciferase reporter assay//qRT-PCR//Western blot	Functional MTI	24817011
hsa-miR-21-5p	Homo sapiens	PTEN	5728	Homo sapiens	Flow//Luciferase reporter assay//qRT-PCR//Western blot	Functional MTI	23548551
hsa-miR-21-5p	Homo sapiens	PTEN	5728	Homo sapiens	Immunohistochemistry//Luciferase reporter assay//qRT-PCR//Western blot	Functional MTI	23174819
hsa-miR-21-5p	Homo sapiens	PTEN	5728	Homo sapiens	qRT-PCR//Western blot	Functional MTI	23466500
hsa-miR-21-5p	Homo sapiens	PTEN	5728	Homo sapiens	Luciferase reporter assay//qRT-PCR//Western blot	Functional MTI	24154840
hsa-miR-21-5p	Homo sapiens	PTEN	5728	Homo sapiens	qRT-PCR//Western blot	Functional MTI	24659669
hsa-miR-21-5p	Homo sapiens	PTEN	5728	Homo sapiens	qRT-PCR//Western blot	Functional MTI	22956257
hsa-miR-21-5p	Homo sapiens	PTEN	5728	Homo sapiens	Luciferase reporter assay//qRT-PCR//Western blot	Functional MTI	24603539
hsa-miR-21-5p	Homo sapiens	PTEN	5728	Homo sapiens	qRT-PCR//Western blot	Functional MTI	24468088
hsa-miR-21-5p	Homo sapiens	PTEN	5728	Homo sapiens	Luciferase reporter assay//	Functional MTI	24356956
hsa-miR-21-5p	Homo sapiens	PTEN	5728	Homo sapiens	Immunofluorescence//Immunohistochemistry//qRT-PCR//Western blot	Functional MTI	23811941
hsa-miR-21-5p	Homo sapiens	PTEN	5728	Homo sapiens	Luciferase reporter assay	Functional MTI	24161401
hsa-miR-21-5p	Homo sapiens	PTEN	5728	Homo sapiens	Luciferase reporter assay//qRT-PCR//Western blot	Functional MTI	23981302
hsa-miR-21-5p	Homo sapiens	PTEN	5728	Homo sapiens	qRT-PCR//Western blot	Functional MTI	23643356
hsa-miR-21-5p	Homo sapiens	PTEN	5728	Homo sapiens	Luciferase reporter assay	Functional MTI	23275230
hsa-miR-21-5p	Homo sapiens	PTEN	5728	Homo sapiens	qRT-PCR//Western blot	Functional MTI	23446999
hsa-miR-21-5p	Homo sapiens	PTEN	5728	Homo sapiens	Luciferase reporter assay//Western blot	Functional MTI	23708209
hsa-miR-21-5p	Homo sapiens	PTEN	5728	Homo sapiens	qRT-PCR//Luciferase reporter assay//Western blot	Functional MTI	25361012
hsa-miR-21-5p	Homo sapiens	PTEN	5728	Homo sapiens	Luciferase reporter assay	Functional MTI	26864640
hsa-miR-21-5p	Homo sapiens	PTEN	5728	Homo sapiens	Flow//qRT-PCR//Western blot	Functional MTI	26284486
hsa-miR-21-5p	Homo sapiens	PTEN	5728	Homo sapiens	FACS//Luciferase reporter assay//qRT-PCR//Western blot	Functional MTI	26387848
hsa-miR-21-5p	Homo sapiens	PTEN	5728	Homo sapiens	Luciferase reporter assay//qRT-PCR//Western blot	Functional MTI	27725205
hsa-miR-21-5p	Homo sapiens	PTEN	5728	Homo sapiens	Luciferase reporter assay	Functional MTI	26568302
hsa-miR-21-5p	Homo sapiens	PTEN	5728	Homo sapiens	qRT-PCR//Western blot	Functional MTI	26559642
hsa-miR-21-5p	Homo sapiens	PTEN	5728	Homo sapiens	Western blot	Functional MTI	28069514
hsa-miR-21-5p	Homo sapiens	PTEN	5728	Homo sapiens	Flow//Luciferase reporter assay//qRT-PCR//Western blot	Functional MTI	26975392
hsa-miR-21-5p	Homo sapiens	PTEN	5728	Homo sapiens	qRT-PCR//Western blot	Functional MTI	27350731
hsa-miR-21-5p	Homo sapiens	PTEN	5728	Homo sapiens	Immunohistochemistry//Luciferase reporter assay//qRT-PCR//Western blot	Functional MTI	27611950
hsa-miR-21-5p	Homo sapiens	PTEN	5728	Homo sapiens	qRT-PCR//Western blot	Functional MTI	26741162
hsa-miR-21-5p	Homo sapiens	PTEN	5728	Homo sapiens	Luciferase reporter assay//Western blot//qRT-PCR	Functional MTI	25799148
hsa-miR-21-5p	Homo sapiens	PTEN	5728	Homo sapiens	qRT-PCR//Western blot	Functional MTI	24912785
hsa-miR-21-5p	Homo sapiens	PTEN	5728	Homo sapiens	Flow//Microarray//qRT-PCR//Western blot	Functional MTI	28407783
hsa-miR-21-5p	Homo sapiens	PTEN	5728	Homo sapiens	Western blot	Functional MTI	26847601
hsa-miR-21-5p	Homo sapiens	PTEN	5728	Homo sapiens	Immunohistochemistry//Luciferase reporter assay//qRT-PCR//Western blot	Functional MTI	25803229
hsa-miR-21-5p	Homo sapiens	PTEN	5728	Homo sapiens	Luciferase reporter assay//qRT-PCR//Western blot	Functional MTI	27811366
hsa-miR-21-5p	Homo sapiens	PTEN	5728	Homo sapiens	Flow//Immunohistochemistry//Microarray//qRT-PCR//Western blot	Functional MTI	27574331
hsa-miR-21-5p	Homo sapiens	E2F1	1869	Homo sapiens	qRT-PCR//Western blot	Functional MTI	19906824
hsa-miR-21-5p	Homo sapiens	E2F1	1869	Homo sapiens	Luciferase reporter assay	Non-Functional MTI	19528081
hsa-miR-29a-3p	Homo sapiens	RAN	5901	Homo sapiens	flow//qRT-PCR//GFP reporter assay	Non-Functional MTI	19818597
hsa-miR-125b-5p	Homo sapiens	VDR	7421	Homo sapiens	Luciferase reporter assay//Western blot	Functional MTI	19437538
hsa-miR-125b-5p	Homo sapiens	VDR	7421	Homo sapiens	qRT-PCR//Western blot	Functional MTI	22213330
hsa-miR-92a-3p	Homo sapiens	UVRAG	7405	Homo sapiens	HITS-CLIP	Functional MTI (Weak)	22473208
hsa-miR-433-3p	Homo sapiens	GRB2	2885	Homo sapiens	Luciferase reporter assay//Western blot	Functional MTI	19531230
hsa-miR-9-5p	Homo sapiens	RAB34	83871	Homo sapiens	Luciferase reporter assay//Western blot	Functional MTI	19531230
hsa-miR-9-5p	Homo sapiens	RAB34	83871	Homo sapiens	Luciferase reporter assay//Microarray//qRT-PCR//Western blot	Functional MTI	23627607
hsa-miR-133a-3p	Homo sapiens	CACNA1C	775	Homo sapiens	Luciferase reporter assay//Western blot	Functional MTI	19136465
hsa-miR-133a-3p	Homo sapiens	HCN2	610	Homo sapiens	Luciferase reporter assay//Western blot	Functional MTI	19136465
hsa-miR-133a-3p	Homo sapiens	HCN2	610	Homo sapiens	qRT-PCR//Luciferase reporter assay//Western blot	Functional MTI	18458081
hsa-miR-1-3p	Homo sapiens	HCN2	610	Homo sapiens	Luciferase reporter assay//Western blot	Functional MTI	19136465
hsa-miR-1-3p	Homo sapiens	HCN2	610	Homo sapiens	qRT-PCR//Luciferase reporter assay//Western blot//Reporter assay;Western blot;qRT-PCR	Functional MTI	18458081
hsa-miR-17-5p	Homo sapiens	BCL2L11	10018	Homo sapiens	Luciferase reporter assay//Western blot	Functional MTI	19136465
hsa-miR-17-5p	Homo sapiens	BCL2L11	10018	Homo sapiens	qRT-PCR//Western blot//Northern blot//Luciferase reporter assay	Functional MTI	18493594
hsa-miR-17-5p	Homo sapiens	BCL2L11	10018	Homo sapiens	Luciferase reporter assay//Western blot	Functional MTI	20227518
hsa-miR-17-5p	Homo sapiens	BCL2L11	10018	Homo sapiens	qRT-PCR	Functional MTI (Weak)	24901013
hsa-miR-17-5p	Homo sapiens	BCL2L11	10018	Homo sapiens	PAR-CLIP	Functional MTI (Weak)	23592263
hsa-miR-17-5p	Homo sapiens	BCL2L11	10018	Homo sapiens	PAR-CLIP	Functional MTI (Weak)	23446348
hsa-miR-17-5p	Homo sapiens	BCL2L11	10018	Homo sapiens	PAR-CLIP//HITS-CLIP	Functional MTI (Weak)	21572407
hsa-miR-17-5p	Homo sapiens	BCL2L11	10018	Homo sapiens	PAR-CLIP	Functional MTI (Weak)	20371350
hsa-miR-17-5p	Homo sapiens	BCL2L11	10018	Homo sapiens	PAR-CLIP	Functional MTI (Weak)	26701625
hsa-miR-155-5p	Homo sapiens	APC	324	Homo sapiens	Luciferase reporter assay//Western blot	Functional MTI	19136465
hsa-miR-155-5p	Homo sapiens	APC	324	Homo sapiens	Proteomics	Functional MTI (Weak)	20584899
hsa-miR-155-5p	Homo sapiens	APC	324	Homo sapiens	Luciferase reporter assay//qRT-PCR//Western blot	Functional MTI	23796566
hsa-miR-155-5p	Homo sapiens	APC	324	Homo sapiens	Luciferase reporter assay//Western blot	Functional MTI	22610915
hsa-miR-21-5p	Homo sapiens	TGFBI	7045	Homo sapiens	Luciferase reporter assay//Western blot	Functional MTI	19136465
hsa-miR-21-5p	Homo sapiens	TGFBI	7045	Homo sapiens	Microarray	Functional MTI (Weak)	18591254
hsa-miR-494-3p	Homo sapiens	PTEN	5728	Homo sapiens	qRT-PCR//Luciferase reporter assay//Western blot	Functional MTI	20006626
hsa-miR-494-3p	Homo sapiens	PTEN	5728	Homo sapiens	Flow//Luciferase reporter assay//Microarray//qRT-PCR//Western blot	Functional MTI	22544933
hsa-miR-494-3p	Homo sapiens	PTEN	5728	Homo sapiens	Immunofluorescence//Immunohistochemistry//qRT-PCR//Western blot	Functional MTI	25662849
hsa-miR-27a-3p	Homo sapiens	PHB	5245	Homo sapiens	qRT-PCR//GFP reporter assay//Western blot	Functional MTI	18789835
hsa-miR-27a-3p	Homo sapiens	PHB	5245	Homo sapiens	ChIP-seq//Luciferase reporter assay//Northern blot//qRT-PCR//Western blot	Functional MTI	22505583
hsa-miR-27a-3p	Homo sapiens	PHB	5245	Homo sapiens	Luciferase reporter assay	Functional MTI	24133204
hsa-miR-27a-3p	Homo sapiens	PHB	5245	Homo sapiens	Luciferase reporter assay//Microarray//qRT-PCR	Functional MTI	25915942
hsa-miR-27a-3p	Homo sapiens	PHB	5245	Homo sapiens	Luciferase reporter assay	Functional MTI	25777779
hsa-miR-101-3p	Homo sapiens	FOS	2353	Homo sapiens	Western blot	Non-Functional MTI	19008416
hsa-miR-101-3p	Homo sapiens	FOS	2353	Homo sapiens	qRT-PCR//Luciferase reporter assay//Western blot	Functional MTI	19133651
hsa-miR-101-3p	Homo sapiens	FOS	2353	Homo sapiens	qRT-PCR	Functional MTI (Weak)	20712078
hsa-miR-101-3p	Homo sapiens	FOS	2353	Homo sapiens	Luciferase reporter assay	Functional MTI	27073439
hsa-miR-21-5p	Homo sapiens	LRRFIP1	9208	Homo sapiens	semi-qRT-PCR//Luciferase reporter assay//Western blot	Functional MTI	19559015
hsa-miR-21-5p	Homo sapiens	LRRFIP1	9208	Homo sapiens	Immunohistochemistry//Western blot	Functional MTI	24690174
hsa-miR-21-5p	Homo sapiens	MARCKS	4082	Homo sapiens	Luciferase reporter assay//Western blot	Functional MTI	19302977
hsa-miR-182-5p	Homo sapiens	RARG	5916	Homo sapiens	Luciferase reporter assay//Western blot	Functional MTI	19782699
hsa-miR-106a-5p	Homo sapiens	CDKN1A	1026	Homo sapiens	qRT-PCR//Luciferase reporter assay//Western blot//Reporter assay;Other	Functional MTI	18212054
hsa-miR-106a-5p	Homo sapiens	CDKN1A	1026	Homo sapiens	Luciferase reporter assay//Western blot	Functional MTI	19782699
hsa-miR-106a-5p	Homo sapiens	CDKN1A	1026	Homo sapiens	qRT-PCR//Luciferase reporter assay//Western blot	Functional MTI	20190813
hsa-miR-106a-5p	Homo sapiens	CDKN1A	1026	Homo sapiens	qRT-PCR//Luciferase reporter assay//Western blot//Microarray	Functional MTI	20385818
hsa-miR-106a-5p	Homo sapiens	CDKN1A	1026	Homo sapiens	Microarray	Functional MTI (Weak)	23807165
hsa-miR-16-5p	Homo sapiens	CCND1	595	Homo sapiens	Western blot//Luciferase reporter assay	Functional MTI	18483394
hsa-miR-16-5p	Homo sapiens	CCND1	595	Homo sapiens	qRT-PCR//Luciferase reporter assay//Western blot	Functional MTI	19591824
hsa-miR-16-5p	Homo sapiens	CCND1	595	Homo sapiens	qRT-PCR//flow//Western blot//Luciferase reporter assay	Functional MTI	18701644
hsa-miR-16-5p	Homo sapiens	CCND1	595	Homo sapiens	Luciferase reporter assay	Functional MTI	18931683
hsa-miR-16-5p	Homo sapiens	CCND1	595	Homo sapiens	Luciferase reporter assay	Functional MTI	19549910
hsa-miR-16-5p	Homo sapiens	CCND1	595	Homo sapiens	PAR-CLIP	Functional MTI (Weak)	24398324
hsa-miR-16-5p	Homo sapiens	CCND1	595	Homo sapiens	Western blot	Functional MTI	24148817
hsa-miR-16-5p	Homo sapiens	CCNE1	898	Homo sapiens	Luciferase reporter assay//qRT-PCR//Western blot	Functional MTI	19250063
hsa-miR-16-5p	Homo sapiens	CCNE1	898	Homo sapiens	qRT-PCR//Luciferase reporter assay//Western blot	Functional MTI	19591824
hsa-miR-16-5p	Homo sapiens	CCNE1	898	Homo sapiens	qRT-PCR//flow//Luciferase reporter assay//Western blot	Functional MTI	18701644
hsa-miR-16-5p	Homo sapiens	CCNE1	898	Homo sapiens	Luciferase reporter assay	Functional MTI	23083510
hsa-miR-16-5p	Homo sapiens	CCNE1	898	Homo sapiens	Microarray	Functional MTI (Weak)	21199864
hsa-miR-16-5p	Homo sapiens	CCNE1	898	Homo sapiens	CLASH	Functional MTI (Weak)	23622248
hsa-miR-16-5p	Homo sapiens	CCNE1	898	Homo sapiens	HITS-CLIP	Functional MTI (Weak)	22473208
hsa-miR-16-5p	Homo sapiens	CCNE1	898	Homo sapiens	PAR-CLIP	Functional MTI (Weak)	21572407
hsa-miR-16-5p	Homo sapiens	CCNE1	898	Homo sapiens	PAR-CLIP	Functional MTI (Weak)	20371350
hsa-miR-16-5p	Homo sapiens	CCNE1	898	Homo sapiens	Western blot	Functional MTI	26397135
hsa-miR-16-5p	Homo sapiens	CCNE1	898	Homo sapiens	Luciferase reporter assay//qRT-PCR//Western blot	Functional MTI	25830480
hsa-miR-15a-5p	Homo sapiens	CCND1	595	Homo sapiens	qRT-PCR//Luciferase reporter assay//Western blot	Functional MTI	19591824
hsa-miR-15a-5p	Homo sapiens	CCND1	595	Homo sapiens	Luciferase reporter assay	Functional MTI	19549910
hsa-miR-15a-5p	Homo sapiens	CCND1	595	Homo sapiens	Luciferase reporter assay	Functional MTI	18931683
hsa-miR-15a-5p	Homo sapiens	CCND1	595	Homo sapiens	CLASH	Functional MTI (Weak)	23622248
hsa-miR-15a-5p	Homo sapiens	CCND1	595	Homo sapiens	PAR-CLIP	Functional MTI (Weak)	24398324
hsa-miR-15a-5p	Homo sapiens	CCND1	595	Homo sapiens	Luciferase reporter assay//Western blot	Functional MTI	26993269
hsa-miR-15a-5p	Homo sapiens	CCNE1	898	Homo sapiens	qRT-PCR//Luciferase reporter assay//Western blot	Functional MTI	19591824
hsa-miR-15a-5p	Homo sapiens	CCNE1	898	Homo sapiens	Luciferase reporter assay	Functional MTI	19549910
hsa-miR-15a-5p	Homo sapiens	CCNE1	898	Homo sapiens	immunohistochemistry//Luciferase reporter assay//Microarray//qRT-PCR	Functional MTI	19117988
hsa-miR-15a-5p	Homo sapiens	CCNE1	898	Homo sapiens	HITS-CLIP	Functional MTI (Weak)	22473208
hsa-miR-15a-5p	Homo sapiens	CCNE1	898	Homo sapiens	PAR-CLIP	Functional MTI (Weak)	21572407
hsa-miR-15a-5p	Homo sapiens	CCNE1	898	Homo sapiens	PAR-CLIP	Functional MTI (Weak)	20371350
hsa-miR-15a-5p	Homo sapiens	CCNE1	898	Homo sapiens	Luciferase reporter assay//qRT-PCR//Western blot	Functional MTI	23900351
hsa-miR-15a-5p	Homo sapiens	CCNE1	898	Homo sapiens	Western blot	Functional MTI	26397135
hsa-let-7b-5p	Homo sapiens	CDC34	997	Homo sapiens	Luciferase reporter assay//Western blot	Functional MTI	19126550
hsa-let-7b-5p	Homo sapiens	CDC34	997	Homo sapiens	Microarray	Functional MTI (Weak)	17699775
hsa-let-7b-5p	Homo sapiens	CDC34	997	Homo sapiens	Immunoblot//qRT-PCR//Western blot	Functional MTI	21252116
hsa-miR-605-5p	Homo sapiens	SEC24D	9871	Homo sapiens	qRT-PCR//Western blot	Functional MTI	19336450
hsa-miR-34a-5p	Homo sapiens	WNT1	7471	Homo sapiens	Luciferase reporter assay	Functional MTI	19336450
hsa-miR-34a-5p	Homo sapiens	WNT1	7471	Homo sapiens	Flow//Immunoblot//Luciferase reporter assay//Microarray//qRT-PCR	Functional MTI	19398721
hsa-miR-34a-5p	Homo sapiens	WNT1	7471	Homo sapiens	Luciferase reporter assay//qRT-PCR//Western blot	Functional MTI	28199987
hsa-miR-34a-5p	Homo sapiens	AXIN2	8313	Homo sapiens	Luciferase reporter assay	Functional MTI	19336450
hsa-miR-107	Homo sapiens	CDK6	1021	Homo sapiens	Western blot	Functional MTI	19407485
hsa-miR-107	Homo sapiens	CDK6	1021	Homo sapiens	Flow//Immunoblot//Microarray//qRT-PCR//Western blot	Functional MTI	19688090
hsa-miR-107	Homo sapiens	CDK6	1021	Homo sapiens	Luciferase reporter assay//Microarray//Western blot//qRT-PCR	Functional MTI	20833636
hsa-miR-107	Homo sapiens	CDK6	1021	Homo sapiens	Western blot;qRT-PCR	Functional MTI	21264532
hsa-miR-107	Homo sapiens	CDK6	1021	Homo sapiens	PAR-CLIP	Functional MTI (Weak)	21572407
hsa-miR-107	Homo sapiens	CDK6	1021	Homo sapiens	Western blot	Functional MTI	23220650
hsa-miR-107	Homo sapiens	CDK6	1021	Homo sapiens	Luciferase reporter assay//qRT-PCR//Western blot	Functional MTI	28393193
hsa-miR-1-3p	Homo sapiens	YWHAQ	10971	Homo sapiens	pSILAC//Proteomics;Other	Functional MTI (Weak)	18668040
hsa-miR-1-3p	Homo sapiens	WDFY1	57590	Homo sapiens	pSILAC//Proteomics	Functional MTI (Weak)	18668040
hsa-miR-1-3p	Homo sapiens	WDFY1	57590	Homo sapiens	Microarray	Functional MTI (Weak)	18668037
hsa-miR-1-3p	Homo sapiens	UNC93B1	81622	Homo sapiens	pSILAC//Proteomics;Other	Functional MTI (Weak)	18668040
hsa-miR-1-3p	Homo sapiens	UHRF1	29128	Homo sapiens	pSILAC//Proteomics;Other	Functional MTI (Weak)	18668040
hsa-miR-1-3p	Homo sapiens	TPM3	7170	Homo sapiens	pSILAC//Proteomics	Functional MTI (Weak)	18668040
hsa-miR-1-3p	Homo sapiens	TPM3	7170	Homo sapiens	Proteomics;Microarray	Functional MTI (Weak)	18668037
hsa-miR-1-3p	Homo sapiens	TPM2	7169	Homo sapiens	pSILAC//Proteomics	Functional MTI (Weak)	18668040
hsa-miR-1-3p	Homo sapiens	TPM2	7169	Homo sapiens	Proteomics;Microarray	Functional MTI (Weak)	18668037
hsa-miR-1-3p	Homo sapiens	TPM1	7168	Homo sapiens	pSILAC//Proteomics	Functional MTI (Weak)	18668040
hsa-miR-1-3p	Homo sapiens	TPM1	7168	Homo sapiens	Proteomics;Microarray	Functional MTI (Weak)	18668037
hsa-miR-1-3p	Homo sapiens	THBS1	7057	Homo sapiens	pSILAC//Proteomics;Other	Functional MTI (Weak)	18668040
hsa-miR-1-3p	Homo sapiens	SYNE1	23345	Homo sapiens	pSILAC//Proteomics;Other	Functional MTI (Weak)	18668040
hsa-miR-1-3p	Homo sapiens	SSNA1	8636	Homo sapiens	pSILAC//Proteomics;Other	Functional MTI (Weak)	18668040
hsa-miR-1-3p	Homo sapiens	SNX6	58533	Homo sapiens	pSILAC//Proteomics;Other	Functional MTI (Weak)	18668040
hsa-miR-1-3p	Homo sapiens	SLC25A22	79751	Homo sapiens	pSILAC//Proteomics;Other	Functional MTI (Weak)	18668040
hsa-miR-1-3p	Homo sapiens	SLC25A22	79751	Homo sapiens	PAR-CLIP	Functional MTI (Weak)	26701625
hsa-miR-1-3p	Homo sapiens	SLC25A1	6576	Homo sapiens	pSILAC//Proteomics	Functional MTI (Weak)	18668040
hsa-miR-1-3p	Homo sapiens	SLC25A1	6576	Homo sapiens	Proteomics;Microarray	Functional MTI (Weak)	18668037
hsa-miR-1-3p	Homo sapiens	SH3BGRL3	83442	Homo sapiens	pSILAC//Proteomics;Other	Functional MTI (Weak)	18668040
hsa-miR-1-3p	Homo sapiens	SFXN1	94081	Homo sapiens	pSILAC//Proteomics	Functional MTI (Weak)	18668040
hsa-miR-1-3p	Homo sapiens	SFXN1	94081	Homo sapiens	Proteomics;Microarray	Functional MTI (Weak)	18668037
hsa-miR-1-3p	Homo sapiens	SEC23IP	11196	Homo sapiens	pSILAC//Proteomics;Other	Functional MTI (Weak)	18668040
hsa-miR-1-3p	Homo sapiens	SAC3D1	29901	Homo sapiens	pSILAC//Proteomics;Other	Functional MTI (Weak)	18668040
hsa-miR-1-3p	Homo sapiens	RFT1	91869	Homo sapiens	pSILAC//Proteomics;Other	Functional MTI (Weak)	18668040
hsa-miR-1-3p	Homo sapiens	PWP1	11137	Homo sapiens	pSILAC//Proteomics;Other	Functional MTI (Weak)	18668040
hsa-miR-1-3p	Homo sapiens	PTPRF	5792	Homo sapiens	pSILAC//Proteomics;Other	Functional MTI (Weak)	18668040
hsa-miR-1-3p	Homo sapiens	HACD2	201562	Homo sapiens	pSILAC//Proteomics;Other	Functional MTI (Weak)	18668040
hsa-miR-1-3p	Homo sapiens	HACD3	51495	Homo sapiens	pSILAC//Proteomics;Other	Functional MTI (Weak)	18668040
hsa-miR-1-3p	Homo sapiens	PTMA	5757	Homo sapiens	pSILAC//Proteomics;Other	Functional MTI (Weak)	18668040
hsa-miR-1-3p	Homo sapiens	PTMA	5757	Homo sapiens	Immunoblot//Immunofluorescence//Immunoprecipitaion//Luciferase reporter assay//Microarray//qRT-PCR//Western blot	Functional MTI	22210864
hsa-miR-1-3p	Homo sapiens	PTMA	5757	Homo sapiens	Luciferase reporter assay	Functional MTI	22059741
hsa-miR-1-3p	Homo sapiens	PTMA	5757	Homo sapiens	PAR-CLIP	Functional MTI (Weak)	24398324
hsa-miR-1-3p	Homo sapiens	PTMA	5757	Homo sapiens	PAR-CLIP	Functional MTI (Weak)	23446348
hsa-miR-1-3p	Homo sapiens	PTMA	5757	Homo sapiens	PAR-CLIP//HITS-CLIP	Functional MTI (Weak)	21572407
hsa-miR-1-3p	Homo sapiens	PTMA	5757	Homo sapiens	PAR-CLIP	Functional MTI (Weak)	20371350
hsa-miR-1-3p	Homo sapiens	PTBP2	58155	Homo sapiens	pSILAC//Proteomics;Other	Functional MTI (Weak)	18668040
hsa-miR-1-3p	Homo sapiens	PTBP1	5725	Homo sapiens	pSILAC//Proteomics;Other	Functional MTI (Weak)	18668040
hsa-miR-1-3p	Homo sapiens	PTBP1	5725	Homo sapiens	Luciferase reporter assay//qRT-PCR//Western blot	Functional MTI	26980745
hsa-miR-1-3p	Homo sapiens	PRSS21	10942	Homo sapiens	pSILAC//Proteomics;Other	Functional MTI (Weak)	18668040
hsa-miR-1-3p	Homo sapiens	PPIB	5479	Homo sapiens	pSILAC//Proteomics;Other	Functional MTI (Weak)	18668040
hsa-miR-1-3p	Homo sapiens	PPIB	5479	Homo sapiens	PAR-CLIP	Functional MTI (Weak)	26701625
hsa-miR-1-3p	Homo sapiens	POLA2	23649	Homo sapiens	pSILAC//Proteomics;Other	Functional MTI (Weak)	18668040
hsa-miR-1-3p	Homo sapiens	PICALM	8301	Homo sapiens	pSILAC//Proteomics	Functional MTI (Weak)	18668040
hsa-miR-1-3p	Homo sapiens	PICALM	8301	Homo sapiens	Proteomics;Microarray	Non-Functional MTI (Weak)	18668037
hsa-miR-1-3p	Homo sapiens	PDLIM7	9260	Homo sapiens	pSILAC//Proteomics	Functional MTI (Weak)	18668040
hsa-miR-1-3p	Homo sapiens	PDLIM7	9260	Homo sapiens	Proteomics;Microarray	Functional MTI (Weak)	18668037
hsa-miR-1-3p	Homo sapiens	NRP1	8829	Homo sapiens	pSILAC//Proteomics;Other	Functional MTI (Weak)	18668040
hsa-miR-1-3p	Homo sapiens	NOTCH2	4853	Homo sapiens	pSILAC//Proteomics	Functional MTI (Weak)	18668040
hsa-miR-1-3p	Homo sapiens	NOTCH2	4853	Homo sapiens	Microarray	Functional MTI (Weak)	18668037
hsa-miR-1-3p	Homo sapiens	MTHFD2	10797	Homo sapiens	pSILAC//Proteomics;Other	Functional MTI (Weak)	18668040
hsa-miR-1-3p	Homo sapiens	MRC2	9902	Homo sapiens	pSILAC//Proteomics;Other	Functional MTI (Weak)	18668040
hsa-miR-1-3p	Homo sapiens	MOV10	4343	Homo sapiens	pSILAC//Proteomics	Functional MTI (Weak)	18668040
hsa-miR-1-3p	Homo sapiens	MOV10	4343	Homo sapiens	Proteomics;Microarray	Functional MTI (Weak)	18668037
hsa-miR-1-3p	Homo sapiens	MET	4233	Homo sapiens	Luciferase reporter assay//Western blot	Functional MTI	19710019
hsa-miR-1-3p	Homo sapiens	MET	4233	Homo sapiens	Luciferase reporter assay//Western blot	Functional MTI	18818206
hsa-miR-1-3p	Homo sapiens	MET	4233	Homo sapiens	Luciferase reporter assay//Western blot	Functional MTI	18593903
hsa-miR-1-3p	Homo sapiens	MET	4233	Homo sapiens	pSILAC//Proteomics	Functional MTI (Weak)	18668040
hsa-miR-1-3p	Homo sapiens	MET	4233	Homo sapiens	qRT-PCR	Functional MTI (Weak)	21169019
hsa-miR-1-3p	Homo sapiens	MET	4233	Homo sapiens	Microarray	Functional MTI (Weak)	18668037
hsa-miR-1-3p	Homo sapiens	MET	4233	Homo sapiens	Microarray//qRT-PCR//Western blot	Functional MTI	25874496
hsa-miR-1-3p	Homo sapiens	MET	4233	Homo sapiens	Luciferase reporter assay//qRT-PCR//Western blot	Functional MTI	27247259
hsa-miR-1-3p	Homo sapiens	LRRC8A	56262	Homo sapiens	Microarray	Functional MTI (Weak)	15685193
hsa-miR-1-3p	Homo sapiens	LRRC8A	56262	Homo sapiens	pSILAC//Proteomics	Functional MTI (Weak)	18668040
hsa-miR-1-3p	Homo sapiens	LRRC8A	56262	Homo sapiens	Proteomics;Microarray	Functional MTI (Weak)	18668037
hsa-miR-1-3p	Homo sapiens	LRP1	4035	Homo sapiens	pSILAC//Proteomics;Other	Functional MTI (Weak)	18668040
hsa-miR-1-3p	Homo sapiens	F2	2147	Homo sapiens	Proteomics	Functional MTI (Weak)	18668040
hsa-miR-1-3p	Homo sapiens	ITGB4	3691	Homo sapiens	pSILAC//Proteomics;Other	Functional MTI (Weak)	18668040
hsa-miR-1-3p	Homo sapiens	IQGAP3	128239	Homo sapiens	pSILAC//Proteomics;Other	Functional MTI (Weak)	18668040
hsa-miR-1-3p	Homo sapiens	GPD2	2820	Homo sapiens	pSILAC//Proteomics	Functional MTI (Weak)	18668040
hsa-miR-1-3p	Homo sapiens	GPD2	2820	Homo sapiens	Proteomics;Microarray	Functional MTI (Weak)	18668037
hsa-miR-1-3p	Homo sapiens	GOLGA7	51125	Homo sapiens	pSILAC//Proteomics;Other	Functional MTI (Weak)	18668040
hsa-miR-1-3p	Homo sapiens	GNPNAT1	64841	Homo sapiens	pSILAC//Proteomics;Other	Functional MTI (Weak)	18668040
hsa-miR-1-3p	Homo sapiens	GAK	2580	Homo sapiens	pSILAC//Proteomics;Other	Functional MTI (Weak)	18668040
hsa-miR-1-3p	Homo sapiens	EHMT2	10919	Homo sapiens	pSILAC//Proteomics;Other//Proteomics	Functional MTI (Weak)	18668040
hsa-miR-1-3p	Homo sapiens	EHMT1	79813	Homo sapiens	pSILAC//Proteomics;Other	Functional MTI (Weak)	18668040
hsa-miR-1-3p	Homo sapiens	EGFR	1956	Homo sapiens	pSILAC//Proteomics;Other	Functional MTI (Weak)	18668040
hsa-miR-1-3p	Homo sapiens	DNAJB1	3337	Homo sapiens	pSILAC//Proteomics;Other	Functional MTI (Weak)	18668040
hsa-miR-1-3p	Homo sapiens	CTSC	1075	Homo sapiens	pSILAC//Proteomics;Other	Functional MTI (Weak)	18668040
hsa-miR-1-3p	Homo sapiens	CSRP1	1465	Homo sapiens	pSILAC//Proteomics	Functional MTI (Weak)	18668040
hsa-miR-1-3p	Homo sapiens	CSRP1	1465	Homo sapiens	Proteomics;Microarray	Non-Functional MTI (Weak)	18668037
hsa-miR-1-3p	Homo sapiens	CPOX	1371	Homo sapiens	pSILAC//Proteomics;Other	Functional MTI (Weak)	18668040
hsa-miR-1-3p	Homo sapiens	CORO1C	23603	Homo sapiens	pSILAC//Proteomics;Other	Functional MTI (Weak)	18668040
hsa-miR-1-3p	Homo sapiens	COIL	8161	Homo sapiens	pSILAC//Proteomics;Other	Functional MTI (Weak)	18668040
hsa-miR-1-3p	Homo sapiens	CDCP1	64866	Homo sapiens	pSILAC//Proteomics	Functional MTI (Weak)	18668040
hsa-miR-1-3p	Homo sapiens	CDCP1	64866	Homo sapiens	Microarray	Functional MTI (Weak)	18668037
hsa-miR-1-3p	Homo sapiens	CAND1	55832	Homo sapiens	Luciferase reporter assay//Microarray	Functional MTI	15685193
hsa-miR-1-3p	Homo sapiens	CAND1	55832	Homo sapiens	pSILAC//Proteomics	Functional MTI (Weak)	18668040
hsa-miR-1-3p	Homo sapiens	CAND1	55832	Homo sapiens	Proteomics;Microarray	Functional MTI (Weak)	18668037
hsa-miR-1-3p	Homo sapiens	BRI3BP	140707	Homo sapiens	pSILAC//Proteomics	Functional MTI (Weak)	18668040
hsa-miR-1-3p	Homo sapiens	BRI3BP	140707	Homo sapiens	Proteomics;Microarray	Functional MTI (Weak)	18668037
hsa-miR-1-3p	Homo sapiens	BCKDHB	594	Homo sapiens	pSILAC//Proteomics;Other	Functional MTI (Weak)	18668040
hsa-miR-1-3p	Homo sapiens	ATP6V0A1	535	Homo sapiens	pSILAC//Proteomics;Other	Functional MTI (Weak)	18668040
hsa-miR-1-3p	Homo sapiens	ASH2L	9070	Homo sapiens	pSILAC//Proteomics;Other	Functional MTI (Weak)	18668040
hsa-miR-1-3p	Homo sapiens	ARID2	196528	Homo sapiens	pSILAC//Proteomics;Other	Functional MTI (Weak)	18668040
hsa-miR-1-3p	Homo sapiens	ARID1A	8289	Homo sapiens	pSILAC//Proteomics;Other	Functional MTI (Weak)	18668040
hsa-miR-1-3p	Homo sapiens	AP3D1	8943	Homo sapiens	pSILAC//Proteomics;Other	Functional MTI (Weak)	18668040
hsa-miR-1-3p	Homo sapiens	AP3B1	8546	Homo sapiens	pSILAC//Proteomics;Other	Functional MTI (Weak)	18668040
hsa-miR-1-3p	Homo sapiens	ANXA2	302	Homo sapiens	pSILAC//Proteomics	Functional MTI (Weak)	18668040
hsa-miR-1-3p	Homo sapiens	ANXA2	302	Homo sapiens	Proteomics;Microarray	Functional MTI (Weak)	18668037
hsa-miR-1-3p	Homo sapiens	ANXA2	302	Homo sapiens	qRT-PCR//Western blot	Functional MTI	24310399
hsa-miR-1-3p	Homo sapiens	ANPEP	290	Homo sapiens	pSILAC//Proteomics;Other	Functional MTI (Weak)	18668040
hsa-miR-1-3p	Homo sapiens	ANP32B	10541	Homo sapiens	pSILAC//Proteomics;Other	Functional MTI (Weak)	18668040
hsa-miR-1-3p	Homo sapiens	ANP32B	10541	Homo sapiens	HITS-CLIP	Functional MTI (Weak)	23313552
hsa-miR-1-3p	Homo sapiens	AGRN	375790	Homo sapiens	pSILAC//Proteomics;Other	Functional MTI (Weak)	18668040
hsa-miR-1-3p	Homo sapiens	AGMAT	79814	Homo sapiens	pSILAC//Proteomics;Other	Functional MTI (Weak)	18668040
hsa-miR-1-3p	Homo sapiens	ADPGK	83440	Homo sapiens	pSILAC//Proteomics;Other	Functional MTI (Weak)	18668040
hsa-miR-1-3p	Homo sapiens	ABHD11	83451	Homo sapiens	pSILAC//Proteomics;Other	Functional MTI (Weak)	18668040
hsa-miR-16-5p	Homo sapiens	ZNF622	90441	Homo sapiens	pSILAC//Proteomics;Other	Functional MTI (Weak)	18668040
hsa-miR-16-5p	Homo sapiens	ZNF622	90441	Homo sapiens	Sequencing//PAR-CLIP	Functional MTI (Weak)	20371350
hsa-miR-16-5p	Homo sapiens	ZNF622	90441	Homo sapiens	HITS-CLIP	Functional MTI (Weak)	22473208
hsa-miR-16-5p	Homo sapiens	ZNF622	90441	Homo sapiens	PAR-CLIP	Functional MTI (Weak)	24398324
hsa-miR-16-5p	Homo sapiens	ZNF622	90441	Homo sapiens	PAR-CLIP	Functional MTI (Weak)	23446348
hsa-miR-16-5p	Homo sapiens	ZNF622	90441	Homo sapiens	PAR-CLIP	Functional MTI (Weak)	21572407
hsa-miR-16-5p	Homo sapiens	YIF1B	90522	Homo sapiens	pSILAC//Proteomics;Other	Functional MTI (Weak)	18668040
hsa-miR-16-5p	Homo sapiens	YIF1B	90522	Homo sapiens	Sequencing	Functional MTI (Weak)	20371350
hsa-miR-16-5p	Homo sapiens	VTI1B	10490	Homo sapiens	pSILAC//Proteomics	Functional MTI (Weak)	18668040
hsa-miR-16-5p	Homo sapiens	VTI1B	10490	Homo sapiens	Microarray	Functional MTI (Weak)	21199864
hsa-miR-16-5p	Homo sapiens	UTP15	84135	Homo sapiens	pSILAC//Proteomics;Other	Functional MTI (Weak)	18668040
hsa-miR-16-5p	Homo sapiens	UBE4A	9354	Homo sapiens	pSILAC//Proteomics;Other	Functional MTI (Weak)	18668040
hsa-miR-16-5p	Homo sapiens	UBE4A	9354	Homo sapiens	HITS-CLIP	Functional MTI (Weak)	22473208
hsa-miR-16-5p	Homo sapiens	UBE2V1	7335	Homo sapiens	pSILAC	Functional MTI (Weak)	18668040
hsa-miR-16-5p	Homo sapiens	UBE2V1	7335	Homo sapiens	PAR-CLIP	Functional MTI (Weak)	23592263
hsa-miR-16-5p	Homo sapiens	UBE2V1	7335	Homo sapiens	PAR-CLIP	Functional MTI (Weak)	23446348
hsa-miR-16-5p	Homo sapiens	UBE2V1	7335	Homo sapiens	PAR-CLIP	Functional MTI (Weak)	21572407
hsa-miR-16-5p	Homo sapiens	UBE2V1	7335	Homo sapiens	PAR-CLIP	Functional MTI (Weak)	20371350
hsa-miR-16-5p	Homo sapiens	UBE2V1	7335	Homo sapiens	PAR-CLIP	Functional MTI (Weak)	26701625
hsa-miR-16-5p	Homo sapiens	UBE2V1	7335	Homo sapiens	PAR-CLIP	Functional MTI (Weak)	27292025
hsa-miR-16-5p	Homo sapiens	UBE2S	27338	Homo sapiens	pSILAC//Proteomics;Other	Functional MTI (Weak)	18668040
hsa-miR-16-5p	Homo sapiens	TXN2	25828	Homo sapiens	pSILAC//Proteomics;Other	Functional MTI (Weak)	18668040
hsa-miR-16-5p	Homo sapiens	TPM3	7170	Homo sapiens	pSILAC//Proteomics;Other	Functional MTI (Weak)	18668040
hsa-miR-16-5p	Homo sapiens	TPM3	7170	Homo sapiens	PAR-CLIP	Functional MTI (Weak)	21572407
hsa-miR-16-5p	Homo sapiens	TPM3	7170	Homo sapiens	PAR-CLIP	Functional MTI (Weak)	26701625
hsa-miR-16-5p	Homo sapiens	TOMM34	10953	Homo sapiens	pSILAC//Proteomics	Functional MTI (Weak)	18668040
hsa-miR-16-5p	Homo sapiens	TOMM34	10953	Homo sapiens	Microarray	Functional MTI (Weak)	21199864
hsa-miR-16-5p	Homo sapiens	TNFSF9	8744	Homo sapiens	pSILAC//Proteomics;Other	Functional MTI (Weak)	18668040
hsa-miR-16-5p	Homo sapiens	TNFSF9	8744	Homo sapiens	HITS-CLIP	Functional MTI (Weak)	22473208
hsa-miR-16-5p	Homo sapiens	TNFSF9	8744	Homo sapiens	PAR-CLIP	Functional MTI (Weak)	23592263
hsa-miR-16-5p	Homo sapiens	TNFSF9	8744	Homo sapiens	PAR-CLIP	Functional MTI (Weak)	26701625
hsa-miR-16-5p	Homo sapiens	TMEM43	79188	Homo sapiens	pSILAC//Proteomics;Other	Functional MTI (Weak)	18668040
hsa-miR-16-5p	Homo sapiens	TMEM43	79188	Homo sapiens	Sequencing	Functional MTI (Weak)	20371350
hsa-miR-16-5p	Homo sapiens	TMEM109	79073	Homo sapiens	pSILAC//Proteomics;Other	Functional MTI (Weak)	18668040
hsa-miR-16-5p	Homo sapiens	TMEM109	79073	Homo sapiens	HITS-CLIP	Functional MTI (Weak)	22473208
hsa-miR-16-5p	Homo sapiens	SRPRB	58477	Homo sapiens	pSILAC//Proteomics;Other	Functional MTI (Weak)	18668040
hsa-miR-16-5p	Homo sapiens	SRPRB	58477	Homo sapiens	HITS-CLIP	Functional MTI (Weak)	22473208
hsa-miR-16-5p	Homo sapiens	SRPRB	58477	Homo sapiens	PAR-CLIP	Functional MTI (Weak)	21572407
hsa-miR-16-5p	Homo sapiens	SRPRB	58477	Homo sapiens	PAR-CLIP	Functional MTI (Weak)	20371350
hsa-miR-16-5p	Homo sapiens	SRPRA	6734	Homo sapiens	pSILAC//Proteomics;Other	Functional MTI (Weak)	18668040
hsa-miR-16-5p	Homo sapiens	SRPRA	6734	Homo sapiens	HITS-CLIP	Functional MTI (Weak)	22473208
hsa-miR-16-5p	Homo sapiens	SRPRA	6734	Homo sapiens	PAR-CLIP	Functional MTI (Weak)	24398324
hsa-miR-16-5p	Homo sapiens	SRPRA	6734	Homo sapiens	PAR-CLIP	Functional MTI (Weak)	21572407
hsa-miR-16-5p	Homo sapiens	SRPRA	6734	Homo sapiens	HITS-CLIP	Functional MTI (Weak)	23313552
hsa-miR-16-5p	Homo sapiens	SQSTM1	8878	Homo sapiens	pSILAC//Proteomics;Other	Functional MTI (Weak)	18668040
hsa-miR-16-5p	Homo sapiens	SPTLC1	10558	Homo sapiens	pSILAC//Proteomics;Other	Functional MTI (Weak)	18668040
hsa-miR-16-5p	Homo sapiens	SPTLC1	10558	Homo sapiens	HITS-CLIP	Functional MTI (Weak)	22473208
hsa-miR-16-5p	Homo sapiens	SLC7A1	6541	Homo sapiens	pSILAC//Proteomics;Other	Functional MTI (Weak)	18668040
hsa-miR-16-5p	Homo sapiens	SLC38A5	92745	Homo sapiens	pSILAC//Proteomics;Other	Functional MTI (Weak)	18668040
hsa-miR-16-5p	Homo sapiens	SLC38A1	81539	Homo sapiens	pSILAC//Proteomics;Other	Functional MTI (Weak)	18668040
hsa-miR-16-5p	Homo sapiens	SLC25A22	79751	Homo sapiens	pSILAC//Proteomics;Other	Functional MTI (Weak)	18668040
hsa-miR-16-5p	Homo sapiens	SLC25A22	79751	Homo sapiens	HITS-CLIP	Functional MTI (Weak)	22473208
hsa-miR-16-5p	Homo sapiens	SLC16A3	9123	Homo sapiens	pSILAC//Proteomics;Other	Functional MTI (Weak)	18668040
hsa-miR-16-5p	Homo sapiens	SLC12A2	6558	Homo sapiens	pSILAC//Proteomics;Other	Functional MTI (Weak)	18668040
hsa-miR-16-5p	Homo sapiens	SHOC2	8036	Homo sapiens	pSILAC//Proteomics;Other	Functional MTI (Weak)	18668040
hsa-miR-16-5p	Homo sapiens	SHOC2	8036	Homo sapiens	Sequencing//PAR-CLIP	Functional MTI (Weak)	20371350
hsa-miR-16-5p	Homo sapiens	SHOC2	8036	Homo sapiens	HITS-CLIP	Functional MTI (Weak)	22473208
hsa-miR-16-5p	Homo sapiens	SHOC2	8036	Homo sapiens	PAR-CLIP	Functional MTI (Weak)	23592263
hsa-miR-16-5p	Homo sapiens	SHOC2	8036	Homo sapiens	PAR-CLIP	Functional MTI (Weak)	24398324
hsa-miR-16-5p	Homo sapiens	SHOC2	8036	Homo sapiens	PAR-CLIP	Functional MTI (Weak)	23446348
hsa-miR-16-5p	Homo sapiens	SHOC2	8036	Homo sapiens	PAR-CLIP	Functional MTI (Weak)	21572407
hsa-miR-16-5p	Homo sapiens	SERPINE2	5270	Homo sapiens	pSILAC//Proteomics;Other	Functional MTI (Weak)	18668040
hsa-miR-16-5p	Homo sapiens	SEC24A	10802	Homo sapiens	pSILAC//Proteomics;Other	Functional MTI (Weak)	18668040
hsa-miR-16-5p	Homo sapiens	SEC24A	10802	Homo sapiens	PAR-CLIP	Functional MTI (Weak)	23592263
hsa-miR-16-5p	Homo sapiens	SEC24A	10802	Homo sapiens	PAR-CLIP	Functional MTI (Weak)	21572407
hsa-miR-16-5p	Homo sapiens	RTN4	57142	Homo sapiens	pSILAC//Proteomics	Functional MTI (Weak)	18668040
hsa-miR-16-5p	Homo sapiens	RTN4	57142	Homo sapiens	Microarray	Functional MTI (Weak)	21199864
hsa-miR-16-5p	Homo sapiens	RTN4	57142	Homo sapiens	PAR-CLIP	Functional MTI (Weak)	21572407
hsa-miR-16-5p	Homo sapiens	RFT1	91869	Homo sapiens	pSILAC//Proteomics;Other	Functional MTI (Weak)	18668040
hsa-miR-16-5p	Homo sapiens	RARS	5917	Homo sapiens	Northern blot//qRT-PCR	Functional MTI (Weak)	12434020
hsa-miR-16-5p	Homo sapiens	RARS	5917	Homo sapiens	pSILAC//Proteomics	Functional MTI (Weak)	18668040
hsa-miR-16-5p	Homo sapiens	RARS	5917	Homo sapiens	qRT-PCR	Functional MTI (Weak)	15648093
hsa-miR-16-5p	Homo sapiens	RARS	5917	Homo sapiens	Microarray	Functional MTI (Weak)	21199864
hsa-miR-16-5p	Homo sapiens	RAB30	27314	Homo sapiens	pSILAC//Proteomics;Other	Functional MTI (Weak)	18668040
hsa-miR-16-5p	Homo sapiens	PURA	5813	Homo sapiens	pSILAC//Proteomics;Other	Functional MTI (Weak)	18668040
hsa-miR-16-5p	Homo sapiens	PURA	5813	Homo sapiens	Luciferase reporter assay	Functional MTI	22835829
hsa-miR-16-5p	Homo sapiens	PURA	5813	Homo sapiens	Sequencing	Functional MTI (Weak)	20371350
hsa-miR-16-5p	Homo sapiens	PURA	5813	Homo sapiens	HITS-CLIP	Functional MTI (Weak)	22473208
hsa-miR-16-5p	Homo sapiens	PTGS2	5743	Homo sapiens	pSILAC//Proteomics;Other	Functional MTI (Weak)	18668040
hsa-miR-16-5p	Homo sapiens	PTGS2	5743	Homo sapiens	Luciferase reporter assay	Functional MTI	23226427
hsa-miR-16-5p	Homo sapiens	PSAT1	29968	Homo sapiens	pSILAC//Proteomics;Other	Functional MTI (Weak)	18668040
hsa-miR-16-5p	Homo sapiens	PSAT1	29968	Homo sapiens	HITS-CLIP	Functional MTI (Weak)	22473208
hsa-miR-16-5p	Homo sapiens	PSAT1	29968	Homo sapiens	PAR-CLIP	Functional MTI (Weak)	23446348
hsa-miR-16-5p	Homo sapiens	PSAT1	29968	Homo sapiens	PAR-CLIP	Functional MTI (Weak)	21572407
hsa-miR-16-5p	Homo sapiens	PSAT1	29968	Homo sapiens	PAR-CLIP	Functional MTI (Weak)	20371350
hsa-miR-16-5p	Homo sapiens	PPP2R5C	5527	Homo sapiens	pSILAC//Proteomics;Other	Functional MTI (Weak)	18668040
hsa-miR-16-5p	Homo sapiens	PPP2R5C	5527	Homo sapiens	PAR-CLIP	Functional MTI (Weak)	21572407
hsa-miR-16-5p	Homo sapiens	PPP2R5C	5527	Homo sapiens	PAR-CLIP	Functional MTI (Weak)	20371350
hsa-miR-16-5p	Homo sapiens	PPIF	10105	Homo sapiens	pSILAC//Proteomics;Other	Functional MTI (Weak)	18668040
hsa-miR-16-5p	Homo sapiens	PLK1	5347	Homo sapiens	pSILAC//Proteomics;Other	Functional MTI (Weak)	18668040
hsa-miR-16-5p	Homo sapiens	PISD	23761	Homo sapiens	pSILAC	Functional MTI (Weak)	18668040
hsa-miR-16-5p	Homo sapiens	PISD	23761	Homo sapiens	PAR-CLIP	Functional MTI (Weak)	23592263
hsa-miR-16-5p	Homo sapiens	PISD	23761	Homo sapiens	PAR-CLIP	Functional MTI (Weak)	24398324
hsa-miR-16-5p	Homo sapiens	PISD	23761	Homo sapiens	PAR-CLIP	Functional MTI (Weak)	23446348
hsa-miR-16-5p	Homo sapiens	PISD	23761	Homo sapiens	PAR-CLIP	Functional MTI (Weak)	21572407
hsa-miR-16-5p	Homo sapiens	PISD	23761	Homo sapiens	PAR-CLIP	Functional MTI (Weak)	20371350
hsa-miR-16-5p	Homo sapiens	PISD	23761	Homo sapiens	PAR-CLIP	Functional MTI (Weak)	26701625
hsa-miR-16-5p	Homo sapiens	PHLDB2	90102	Homo sapiens	pSILAC//Proteomics	Functional MTI (Weak)	18668040
hsa-miR-16-5p	Homo sapiens	PANX1	24145	Homo sapiens	pSILAC//Proteomics;Other	Functional MTI (Weak)	18668040
hsa-miR-16-5p	Homo sapiens	PAFAH1B2	5049	Homo sapiens	pSILAC//Proteomics;Other	Functional MTI (Weak)	18668040
hsa-miR-16-5p	Homo sapiens	PAFAH1B2	5049	Homo sapiens	PAR-CLIP	Functional MTI (Weak)	20371350
hsa-miR-16-5p	Homo sapiens	NPR3	4883	Homo sapiens	pSILAC//Proteomics;Other	Functional MTI (Weak)	18668040
hsa-miR-16-5p	Homo sapiens	NOTCH2	4853	Homo sapiens	pSILAC//Proteomics;Other	Functional MTI (Weak)	18668040
hsa-miR-16-5p	Homo sapiens	NOTCH2	4853	Homo sapiens	HITS-CLIP	Functional MTI (Weak)	22473208
hsa-miR-16-5p	Homo sapiens	NOTCH2	4853	Homo sapiens	HITS-CLIP	Functional MTI (Weak)	23824327
hsa-miR-16-5p	Homo sapiens	NAPG	8774	Homo sapiens	pSILAC//Proteomics;Other	Functional MTI (Weak)	18668040
hsa-miR-16-5p	Homo sapiens	NAPG	8774	Homo sapiens	PAR-CLIP	Functional MTI (Weak)	23592263
hsa-miR-16-5p	Homo sapiens	NAPG	8774	Homo sapiens	PAR-CLIP	Functional MTI (Weak)	24398324
hsa-miR-16-5p	Homo sapiens	NAPG	8774	Homo sapiens	PAR-CLIP	Functional MTI (Weak)	23446348
hsa-miR-16-5p	Homo sapiens	NAPG	8774	Homo sapiens	PAR-CLIP	Functional MTI (Weak)	22012620
hsa-miR-16-5p	Homo sapiens	NAPG	8774	Homo sapiens	PAR-CLIP//HITS-CLIP	Functional MTI (Weak)	21572407
hsa-miR-16-5p	Homo sapiens	NAPG	8774	Homo sapiens	PAR-CLIP	Functional MTI (Weak)	20371350
hsa-miR-16-5p	Homo sapiens	MRPL20	55052	Homo sapiens	pSILAC	Functional MTI (Weak)	18668040
hsa-miR-16-5p	Homo sapiens	MLLT11	10962	Homo sapiens	pSILAC//Proteomics;Other	Functional MTI (Weak)	18668040
hsa-miR-16-5p	Homo sapiens	MLLT1	4298	Homo sapiens	Proteomics	Functional MTI (Weak)	18668040
hsa-miR-16-5p	Homo sapiens	LYPLA2	11313	Homo sapiens	pSILAC//Proteomics;Other	Functional MTI (Weak)	18668040
hsa-miR-16-5p	Homo sapiens	LUZP1	7798	Homo sapiens	pSILAC//Proteomics;Other	Functional MTI (Weak)	18668040
hsa-miR-16-5p	Homo sapiens	LUZP1	7798	Homo sapiens	Sequencing//PAR-CLIP	Functional MTI (Weak)	20371350
hsa-miR-16-5p	Homo sapiens	LUZP1	7798	Homo sapiens	PAR-CLIP	Functional MTI (Weak)	23446348
hsa-miR-16-5p	Homo sapiens	LUZP1	7798	Homo sapiens	PAR-CLIP	Functional MTI (Weak)	21572407
hsa-miR-16-5p	Homo sapiens	LAMC1	3915	Homo sapiens	pSILAC//Proteomics;Other	Functional MTI (Weak)	18668040
hsa-miR-16-5p	Homo sapiens	LAMC1	3915	Homo sapiens	PAR-CLIP	Functional MTI (Weak)	23592263
hsa-miR-16-5p	Homo sapiens	KPNA3	3839	Homo sapiens	pSILAC//Proteomics;Other	Functional MTI (Weak)	18668040
hsa-miR-16-5p	Homo sapiens	KPNA3	3839	Homo sapiens	PAR-CLIP//HITS-CLIP	Functional MTI (Weak)	21572407
hsa-miR-16-5p	Homo sapiens	KCNN4	3783	Homo sapiens	pSILAC//Proteomics;Other	Functional MTI (Weak)	18668040
hsa-miR-16-5p	Homo sapiens	ITGA2	3673	Homo sapiens	pSILAC//Proteomics;Other	Functional MTI (Weak)	18668040
hsa-miR-16-5p	Homo sapiens	ITGA2	3673	Homo sapiens	Sequencing	Functional MTI (Weak)	20371350
hsa-miR-16-5p	Homo sapiens	ITGA2	3673	Homo sapiens	PAR-CLIP	Functional MTI (Weak)	21572407
hsa-miR-16-5p	Homo sapiens	ITGA2	3673	Homo sapiens	qRT-PCR	Functional MTI (Weak)	24064622
hsa-miR-16-5p	Homo sapiens	IPO4	79711	Homo sapiens	pSILAC//Proteomics;Other	Functional MTI (Weak)	18668040
hsa-miR-16-5p	Homo sapiens	IGF2R	3482	Homo sapiens	pSILAC//Proteomics;Other	Functional MTI (Weak)	18668040
hsa-miR-16-5p	Homo sapiens	IFRD2	7866	Homo sapiens	pSILAC//Proteomics;Other	Functional MTI (Weak)	18668040
hsa-miR-16-5p	Homo sapiens	IFRD1	3475	Homo sapiens	pSILAC//Proteomics;Other	Functional MTI (Weak)	18668040
hsa-miR-16-5p	Homo sapiens	HMOX1	3162	Homo sapiens	pSILAC//Proteomics;Other	Functional MTI (Weak)	18668040
hsa-miR-16-5p	Homo sapiens	HSPA1A	3303	Homo sapiens	Microarray	Functional MTI (Weak)	18362358
hsa-miR-16-5p	Homo sapiens	HSPA1A	3303	Homo sapiens	pSILAC//Proteomics	Functional MTI (Weak)	18668040
hsa-miR-16-5p	Homo sapiens	HSPA1B	3304	Homo sapiens	Proteomics	Functional MTI (Weak)	18668040
hsa-miR-16-5p	Homo sapiens	HSPA1B	3304	Homo sapiens	CLASH	Functional MTI (Weak)	23622248
hsa-miR-16-5p	Homo sapiens	HSPA1B	3304	Homo sapiens	HITS-CLIP	Functional MTI (Weak)	22473208
hsa-miR-16-5p	Homo sapiens	HSPA1B	3304	Homo sapiens	PAR-CLIP	Functional MTI (Weak)	24398324
hsa-miR-16-5p	Homo sapiens	HSPA1B	3304	Homo sapiens	PAR-CLIP	Functional MTI (Weak)	21572407
hsa-miR-16-5p	Homo sapiens	HSPA1B	3304	Homo sapiens	PAR-CLIP	Functional MTI (Weak)	20371350
hsa-miR-16-5p	Homo sapiens	LAMTOR5	10542	Homo sapiens	pSILAC//Proteomics;Other	Functional MTI (Weak)	18668040
hsa-miR-16-5p	Homo sapiens	HARS2	23438	Homo sapiens	pSILAC//Proteomics;Other	Functional MTI (Weak)	18668040
hsa-miR-16-5p	Homo sapiens	HARS	3035	Homo sapiens	pSILAC//Proteomics;Other	Functional MTI (Weak)	18668040
hsa-miR-16-5p	Homo sapiens	GSTM4	2948	Homo sapiens	pSILAC//Proteomics;Other	Functional MTI (Weak)	18668040
hsa-miR-16-5p	Homo sapiens	GPAM	57678	Homo sapiens	pSILAC//Proteomics;Other	Functional MTI (Weak)	18668040
hsa-miR-16-5p	Homo sapiens	GNL3L	54552	Homo sapiens	pSILAC//Proteomics;Other	Functional MTI (Weak)	18668040
hsa-miR-16-5p	Homo sapiens	GFPT1	2673	Homo sapiens	pSILAC//Proteomics;Other	Functional MTI (Weak)	18668040
hsa-miR-16-5p	Homo sapiens	GFM1	85476	Homo sapiens	pSILAC//Proteomics;Other	Functional MTI (Weak)	18668040
hsa-miR-16-5p	Homo sapiens	GALNT7	51809	Homo sapiens	pSILAC//Proteomics;Other	Functional MTI (Weak)	18668040
hsa-miR-16-5p	Homo sapiens	FNDC3B	64778	Homo sapiens	pSILAC//Proteomics;Other	Functional MTI (Weak)	18668040
hsa-miR-16-5p	Homo sapiens	FNDC3B	64778	Homo sapiens	Sequencing	Functional MTI (Weak)	20371350
hsa-miR-16-5p	Homo sapiens	FGF2	2247	Homo sapiens	pSILAC//Proteomics;Other	Functional MTI (Weak)	18668040
hsa-miR-16-5p	Homo sapiens	FGF2	2247	Homo sapiens	Sequencing//PAR-CLIP	Functional MTI (Weak)	20371350
hsa-miR-16-5p	Homo sapiens	FGF2	2247	Homo sapiens	PAR-CLIP	Functional MTI (Weak)	23446348
hsa-miR-16-5p	Homo sapiens	FGF2	2247	Homo sapiens	Immunofluorescence//Luciferase reporter assay//qRT-PCR//Western blot//mice xenograft	Functional MTI	26655091
hsa-miR-16-5p	Homo sapiens	EIF4E	1977	Homo sapiens	pSILAC//Proteomics;Other	Functional MTI (Weak)	18668040
hsa-miR-16-5p	Homo sapiens	EGFR	1956	Homo sapiens	pSILAC//Proteomics;Other	Functional MTI (Weak)	18668040
hsa-miR-16-5p	Homo sapiens	DNAJB4	11080	Homo sapiens	pSILAC//Proteomics;Other	Functional MTI (Weak)	18668040
hsa-miR-16-5p	Homo sapiens	DNAJB4	11080	Homo sapiens	Sequencing	Functional MTI (Weak)	20371350
hsa-miR-16-5p	Homo sapiens	CHORDC1	26973	Homo sapiens	pSILAC//Proteomics;Other	Functional MTI (Weak)	18668040
hsa-miR-16-5p	Homo sapiens	CDK5RAP1	51654	Homo sapiens	pSILAC//Proteomics;Other	Functional MTI (Weak)	18668040
hsa-miR-16-5p	Homo sapiens	CACNA2D1	781	Homo sapiens	pSILAC//Proteomics;Other	Functional MTI (Weak)	18668040
hsa-miR-16-5p	Homo sapiens	CA12	771	Homo sapiens	pSILAC//Proteomics;Other	Functional MTI (Weak)	18668040
hsa-miR-16-5p	Homo sapiens	CA12	771	Homo sapiens	Sequencing	Functional MTI (Weak)	20371350
hsa-miR-16-5p	Homo sapiens	ATG9A	79065	Homo sapiens	pSILAC//Proteomics;Other	Functional MTI (Weak)	18668040
hsa-miR-16-5p	Homo sapiens	ATG9A	79065	Homo sapiens	Sequencing//PAR-CLIP	Functional MTI (Weak)	20371350
hsa-miR-16-5p	Homo sapiens	ATG9A	79065	Homo sapiens	HITS-CLIP	Functional MTI (Weak)	22473208
hsa-miR-16-5p	Homo sapiens	ATG9A	79065	Homo sapiens	PAR-CLIP	Functional MTI (Weak)	24398324
hsa-miR-16-5p	Homo sapiens	ATG9A	79065	Homo sapiens	PAR-CLIP	Functional MTI (Weak)	21572407
hsa-miR-16-5p	Homo sapiens	SNX15	29907	Homo sapiens	Proteomics	Functional MTI (Weak)	18668040
hsa-miR-16-5p	Homo sapiens	ARL2	402	Homo sapiens	pSILAC//Proteomics;Other	Functional MTI (Weak)	18668040
hsa-miR-16-5p	Homo sapiens	ARL2	402	Homo sapiens	Luciferase reporter assay//qRT-PCR//Western blot//Reporter assay;Microarray;Other	Functional MTI	21199864
hsa-miR-16-5p	Homo sapiens	ARHGDIA	396	Homo sapiens	pSILAC//Proteomics;Other	Functional MTI (Weak)	18668040
hsa-miR-16-5p	Homo sapiens	ARHGDIA	396	Homo sapiens	HITS-CLIP	Functional MTI (Weak)	22473208
hsa-miR-16-5p	Homo sapiens	ARHGDIA	396	Homo sapiens	PAR-CLIP	Functional MTI (Weak)	23446348
hsa-miR-16-5p	Homo sapiens	ARHGDIA	396	Homo sapiens	PAR-CLIP	Functional MTI (Weak)	21572407
hsa-miR-16-5p	Homo sapiens	ARHGDIA	396	Homo sapiens	PAR-CLIP	Functional MTI (Weak)	20371350
hsa-miR-16-5p	Homo sapiens	ARHGDIA	396	Homo sapiens	Immunohistochemistry//Luciferase reporter assay//Western blot	Functional MTI	26761212
hsa-miR-16-5p	Homo sapiens	ADSS	159	Homo sapiens	pSILAC//Proteomics;Other	Functional MTI (Weak)	18668040
hsa-miR-16-5p	Homo sapiens	ACP2	53	Homo sapiens	pSILAC//Proteomics;Other	Functional MTI (Weak)	18668040
hsa-miR-16-5p	Homo sapiens	ABHD10	55347	Homo sapiens	pSILAC//Proteomics;Other	Functional MTI (Weak)	18668040
hsa-miR-16-5p	Homo sapiens	ABCF2	10061	Homo sapiens	pSILAC//Proteomics;Other	Functional MTI (Weak)	18668040
hsa-miR-16-5p	Homo sapiens	F2	2147	Homo sapiens	pSILAC//Proteomics;Other	Functional MTI (Weak)	18668040
hsa-miR-155-5p	Homo sapiens	WDFY1	57590	Homo sapiens	pSILAC//Proteomics;Other	Functional MTI (Weak)	18668040
hsa-miR-155-5p	Homo sapiens	WDFY1	57590	Homo sapiens	HITS-CLIP	Functional MTI (Weak)	22473208
hsa-miR-155-5p	Homo sapiens	VAMP3	9341	Homo sapiens	pSILAC//Proteomics;Other	Functional MTI (Weak)	18668040
hsa-miR-155-5p	Homo sapiens	VAMP3	9341	Homo sapiens	PAR-CLIP	Functional MTI (Weak)	27292025
hsa-miR-155-5p	Homo sapiens	UBE2J1	51465	Homo sapiens	pSILAC//Proteomics	Functional MTI (Weak)	18668040
hsa-miR-155-5p	Homo sapiens	TXNRD1	7296	Homo sapiens	pSILAC//Proteomics;Other	Functional MTI (Weak)	18668040
hsa-miR-155-5p	Homo sapiens	TXNDC12	51060	Homo sapiens	pSILAC//Proteomics;Other	Functional MTI (Weak)	18668040
hsa-miR-155-5p	Homo sapiens	TRIP13	9319	Homo sapiens	pSILAC//Proteomics	Functional MTI (Weak)	18668040
hsa-miR-155-5p	Homo sapiens	TRIP13	9319	Homo sapiens	Reporter assay;Other	Functional MTI	20584899
hsa-miR-155-5p	Homo sapiens	TRIP13	9319	Homo sapiens	HITS-CLIP	Functional MTI (Weak)	22473208
hsa-miR-155-5p	Homo sapiens	TRIM32	22954	Homo sapiens	pSILAC//Proteomics;Other	Functional MTI (Weak)	18668040
hsa-miR-155-5p	Homo sapiens	TRIM32	22954	Homo sapiens	HITS-CLIP	Functional MTI (Weak)	22473208
hsa-miR-155-5p	Homo sapiens	TRIM32	22954	Homo sapiens	Microarray//qRT-PCR	Functional MTI (Weak)	25128227
hsa-miR-155-5p	Homo sapiens	TRIM32	22954	Homo sapiens	ChIP-seq//Luciferase reporter assay//Western blot	Functional MTI	26497687
hsa-miR-155-5p	Homo sapiens	TRAM1	23471	Homo sapiens	pSILAC//Proteomics;Other	Functional MTI (Weak)	18668040
hsa-miR-155-5p	Homo sapiens	TRAM1	23471	Homo sapiens	HITS-CLIP	Functional MTI (Weak)	22473208
hsa-miR-155-5p	Homo sapiens	TNFRSF10A	8797	Homo sapiens	pSILAC//Proteomics;Other	Functional MTI (Weak)	18668040
hsa-miR-155-5p	Homo sapiens	TBCA	6902	Homo sapiens	pSILAC//Proteomics	Functional MTI (Weak)	18668040
hsa-miR-155-5p	Homo sapiens	TBCA	6902	Homo sapiens	Reporter assay;Other	Non-Functional MTI	20584899
hsa-miR-155-5p	Homo sapiens	TACSTD2	4070	Homo sapiens	pSILAC//Proteomics;Other	Functional MTI (Weak)	18668040
hsa-miR-155-5p	Homo sapiens	SYPL1	6856	Homo sapiens	pSILAC//Proteomics;Other	Functional MTI (Weak)	18668040
hsa-miR-155-5p	Homo sapiens	SYNE2	23224	Homo sapiens	pSILAC//Proteomics;Other	Functional MTI (Weak)	18668040
hsa-miR-155-5p	Homo sapiens	SNAP29	9342	Homo sapiens	pSILAC//Proteomics;Other	Functional MTI (Weak)	18668040
hsa-miR-155-5p	Homo sapiens	SMAD1	4086	Homo sapiens	Luciferase reporter assay//qRT-PCR//Western blot	Functional MTI	20427544
hsa-miR-155-5p	Homo sapiens	SMAD1	4086	Homo sapiens	pSILAC//Proteomics	Functional MTI (Weak)	18668040
hsa-miR-155-5p	Homo sapiens	SLC30A1	7779	Homo sapiens	pSILAC//Proteomics;Other	Functional MTI (Weak)	18668040
hsa-miR-155-5p	Homo sapiens	SLC30A1	7779	Homo sapiens	PAR-CLIP	Functional MTI (Weak)	23592263
hsa-miR-155-5p	Homo sapiens	SLC30A1	7779	Homo sapiens	PAR-CLIP	Functional MTI (Weak)	21572407
hsa-miR-155-5p	Homo sapiens	SH3BP4	23677	Homo sapiens	pSILAC//Proteomics;Other	Functional MTI (Weak)	18668040
hsa-miR-155-5p	Homo sapiens	SDCBP	6386	Homo sapiens	pSILAC//Proteomics	Functional MTI (Weak)	18668040
hsa-miR-155-5p	Homo sapiens	SDCBP	6386	Homo sapiens	Reporter assay;Other	Non-Functional MTI	20584899
hsa-miR-155-5p	Homo sapiens	SDCBP	6386	Homo sapiens	Immunocytochemistry//Immunohistochemistry//In situ hybridization//Luciferase reporter assay//Microarray//qRT-PCR//Western blot	Functional MTI	24604078
hsa-miR-155-5p	Homo sapiens	SCAMP1	9522	Homo sapiens	pSILAC//Proteomics;Other	Functional MTI (Weak)	18668040
hsa-miR-155-5p	Homo sapiens	RHEB	6009	Homo sapiens	pSILAC//Proteomics	Functional MTI (Weak)	18668040
hsa-miR-155-5p	Homo sapiens	RHEB	6009	Homo sapiens	Reporter assay;Other	Non-Functional MTI	20584899
hsa-miR-155-5p	Homo sapiens	RHEB	6009	Homo sapiens	Microarray	Functional MTI (Weak)	23807165
hsa-miR-155-5p	Homo sapiens	RCOR1	23186	Homo sapiens	pSILAC//Proteomics;Other	Functional MTI (Weak)	18668040
hsa-miR-155-5p	Homo sapiens	RCOR1	23186	Homo sapiens	HITS-CLIP	Functional MTI (Weak)	22473208
hsa-miR-155-5p	Homo sapiens	RCN2	5955	Homo sapiens	pSILAC//Proteomics;Other	Functional MTI (Weak)	18668040
hsa-miR-155-5p	Homo sapiens	RCN2	5955	Homo sapiens	HITS-CLIP	Functional MTI (Weak)	22473208
hsa-miR-155-5p	Homo sapiens	RAI14	26064	Homo sapiens	pSILAC//Proteomics;Other	Functional MTI (Weak)	18668040
hsa-miR-155-5p	Homo sapiens	RAB6A	5870	Homo sapiens	pSILAC//Proteomics;Other	Functional MTI (Weak)	18668040
hsa-miR-155-5p	Homo sapiens	RAB5C	5878	Homo sapiens	pSILAC//Proteomics;Other	Functional MTI (Weak)	18668040
hsa-miR-155-5p	Homo sapiens	RAB5C	5878	Homo sapiens	PAR-CLIP	Functional MTI (Weak)	27292025
hsa-miR-155-5p	Homo sapiens	RAB34	83871	Homo sapiens	pSILAC//Proteomics;Other	Functional MTI (Weak)	18668040
hsa-miR-155-5p	Homo sapiens	RAB27B	5874	Homo sapiens	pSILAC//Proteomics;Other	Functional MTI (Weak)	18668040
hsa-miR-155-5p	Homo sapiens	RAB23	51715	Homo sapiens	pSILAC//Proteomics;Other	Functional MTI (Weak)	18668040
hsa-miR-155-5p	Homo sapiens	PTPRJ	5795	Homo sapiens	pSILAC//Proteomics;Other	Functional MTI (Weak)	18668040
hsa-miR-155-5p	Homo sapiens	PRKCI	5584	Homo sapiens	pSILAC//Proteomics;Other	Functional MTI (Weak)	18668040
hsa-miR-155-5p	Homo sapiens	PRAF2	11230	Homo sapiens	pSILAC	Functional MTI (Weak)	18668040
hsa-miR-155-5p	Homo sapiens	PPP5C	5536	Homo sapiens	pSILAC	Functional MTI (Weak)	18668040
hsa-miR-155-5p	Homo sapiens	PPL	5493	Homo sapiens	pSILAC//Proteomics;Other	Functional MTI (Weak)	18668040
hsa-miR-155-5p	Homo sapiens	PPL	5493	Homo sapiens	Microarray//qRT-PCR	Functional MTI (Weak)	22815788
hsa-miR-155-5p	Homo sapiens	POLE4	56655	Homo sapiens	pSILAC//Proteomics;Other	Functional MTI (Weak)	18668040
hsa-miR-155-5p	Homo sapiens	POLE3	54107	Homo sapiens	pSILAC//Proteomics	Functional MTI (Weak)	18668040
hsa-miR-155-5p	Homo sapiens	POLE3	54107	Homo sapiens	Reporter assay;Other	Non-Functional MTI	20584899
hsa-miR-155-5p	Homo sapiens	PODXL	5420	Homo sapiens	pSILAC//Proteomics;Other	Functional MTI (Weak)	18668040
hsa-miR-155-5p	Homo sapiens	PLXND1	23129	Homo sapiens	pSILAC//Proteomics;Other	Functional MTI (Weak)	18668040
hsa-miR-155-5p	Homo sapiens	PKN2	5586	Homo sapiens	pSILAC//Proteomics	Functional MTI (Weak)	18668040
hsa-miR-155-5p	Homo sapiens	PKN2	5586	Homo sapiens	Reporter assay;Other	Functional MTI	20584899
hsa-miR-155-5p	Homo sapiens	PKN2	5586	Homo sapiens	HITS-CLIP	Functional MTI (Weak)	22473208
hsa-miR-155-5p	Homo sapiens	PICALM	8301	Homo sapiens	pSILAC//Proteomics	Functional MTI (Weak)	18668040
hsa-miR-155-5p	Homo sapiens	PICALM	8301	Homo sapiens	Reporter assay;Other	Functional MTI	20584899
hsa-miR-155-5p	Homo sapiens	PICALM	8301	Homo sapiens	HITS-CLIP	Functional MTI (Weak)	22473208
hsa-miR-155-5p	Homo sapiens	PHC2	1912	Homo sapiens	pSILAC//Proteomics	Functional MTI (Weak)	18668040
hsa-miR-155-5p	Homo sapiens	PHC2	1912	Homo sapiens	Reporter assay;Other	Functional MTI	20584899
hsa-miR-155-5p	Homo sapiens	PHC2	1912	Homo sapiens	HITS-CLIP	Functional MTI (Weak)	22473208
hsa-miR-155-5p	Homo sapiens	PDLIM5	10611	Homo sapiens	pSILAC	Functional MTI (Weak)	18668040
hsa-miR-155-5p	Homo sapiens	PDLIM5	10611	Homo sapiens	Western blot	Functional MTI	20584899
hsa-miR-155-5p	Homo sapiens	PDE3A	5139	Homo sapiens	pSILAC//Proteomics;Other	Functional MTI (Weak)	18668040
hsa-miR-155-5p	Homo sapiens	PDE3A	5139	Homo sapiens	HITS-CLIP	Functional MTI (Weak)	23313552
hsa-miR-155-5p	Homo sapiens	NT5E	4907	Homo sapiens	pSILAC//Proteomics;Other	Functional MTI (Weak)	18668040
hsa-miR-155-5p	Homo sapiens	NARS	4677	Homo sapiens	pSILAC//Proteomics	Functional MTI (Weak)	18668040
hsa-miR-155-5p	Homo sapiens	NARS	4677	Homo sapiens	Reporter assay;Other	Functional MTI	20584899
hsa-miR-155-5p	Homo sapiens	NARS	4677	Homo sapiens	HITS-CLIP	Functional MTI (Weak)	22473208
hsa-miR-155-5p	Homo sapiens	NARS	4677	Homo sapiens	PAR-CLIP	Functional MTI (Weak)	23592263
hsa-miR-155-5p	Homo sapiens	MYO1E	4643	Homo sapiens	pSILAC//Proteomics;Other	Functional MTI (Weak)	18668040
hsa-miR-155-5p	Homo sapiens	MYO10	4651	Homo sapiens	Luciferase reporter assay//qRT-PCR//Western blot	Functional MTI	20427544
hsa-miR-155-5p	Homo sapiens	MYO10	4651	Homo sapiens	pSILAC//Proteomics	Functional MTI (Weak)	18668040
hsa-miR-155-5p	Homo sapiens	MSI2	124540	Homo sapiens	pSILAC	Functional MTI (Weak)	18668040
hsa-miR-155-5p	Homo sapiens	MSI2	124540	Homo sapiens	Western blot	Non-Functional MTI	20584899
hsa-miR-155-5p	Homo sapiens	MPZL1	9019	Homo sapiens	pSILAC//Proteomics;Other	Functional MTI (Weak)	18668040
hsa-miR-155-5p	Homo sapiens	MOSPD2	158747	Homo sapiens	pSILAC//Proteomics;Other	Functional MTI (Weak)	18668040
hsa-miR-155-5p	Homo sapiens	MARC1	64757	Homo sapiens	pSILAC//Proteomics	Functional MTI (Weak)	18668040
hsa-miR-155-5p	Homo sapiens	METTL7A	25840	Homo sapiens	pSILAC//Proteomics;Other	Functional MTI (Weak)	18668040
hsa-miR-155-5p	Homo sapiens	LY6K	54742	Homo sapiens	pSILAC//Proteomics;Other	Functional MTI (Weak)	18668040
hsa-miR-155-5p	Homo sapiens	LPL	4023	Homo sapiens	pSILAC//Proteomics;Other	Functional MTI (Weak)	18668040
hsa-miR-155-5p	Homo sapiens	UFL1	23376	Homo sapiens	pSILAC//Proteomics;Other	Functional MTI (Weak)	18668040
hsa-miR-155-5p	Homo sapiens	HSDL1	83693	Homo sapiens	pSILAC//Proteomics;Other	Functional MTI (Weak)	18668040
hsa-miR-155-5p	Homo sapiens	HSDL1	83693	Homo sapiens	HITS-CLIP	Functional MTI (Weak)	22473208
hsa-miR-155-5p	Homo sapiens	HSD17B12	51144	Homo sapiens	pSILAC//Proteomics;Other	Functional MTI (Weak)	18668040
hsa-miR-155-5p	Homo sapiens	GNA13	10672	Homo sapiens	pSILAC//Proteomics;Other	Functional MTI (Weak)	18668040
hsa-miR-155-5p	Homo sapiens	FMNL2	114793	Homo sapiens	pSILAC//Proteomics;Other	Functional MTI (Weak)	18668040
hsa-miR-155-5p	Homo sapiens	FADS1	3992	Homo sapiens	pSILAC//Proteomics;Other	Functional MTI (Weak)	18668040
hsa-miR-155-5p	Homo sapiens	DSG2	1829	Homo sapiens	pSILAC//Proteomics;Other	Functional MTI (Weak)	18668040
hsa-miR-155-5p	Homo sapiens	DPP7	29952	Homo sapiens	pSILAC//Proteomics;Other	Functional MTI (Weak)	18668040
hsa-miR-155-5p	Homo sapiens	DNAJC19	131118	Homo sapiens	pSILAC	Functional MTI (Weak)	18668040
hsa-miR-155-5p	Homo sapiens	DNAJC19	131118	Homo sapiens	qRT-PCR	Functional MTI (Weak)	20584899
hsa-miR-155-5p	Homo sapiens	DNAJB1	3337	Homo sapiens	pSILAC//Proteomics;Other	Functional MTI (Weak)	18668040
hsa-miR-155-5p	Homo sapiens	DNAJB1	3337	Homo sapiens	HITS-CLIP	Functional MTI (Weak)	22473208
hsa-miR-155-5p	Homo sapiens	DHX40	79665	Homo sapiens	pSILAC//Proteomics	Functional MTI (Weak)	18668040
hsa-miR-155-5p	Homo sapiens	DHX40	79665	Homo sapiens	Reporter assay;Other	Functional MTI	20584899
hsa-miR-155-5p	Homo sapiens	CYP51A1	1595	Homo sapiens	pSILAC//Proteomics;Other	Functional MTI (Weak)	18668040
hsa-miR-155-5p	Homo sapiens	CUL4B	8450	Homo sapiens	pSILAC//Proteomics;Other	Functional MTI (Weak)	18668040
hsa-miR-155-5p	Homo sapiens	CTNNB1	1499	Homo sapiens	pSILAC//Proteomics;Other	Functional MTI (Weak)	18668040
hsa-miR-155-5p	Homo sapiens	CLDN1	9076	Homo sapiens	pSILAC//Proteomics;Other	Functional MTI (Weak)	18668040
hsa-miR-155-5p	Homo sapiens	CLDN1	9076	Homo sapiens	Immunocytochemistry//Immunohistochemistry//In situ hybridization//Luciferase reporter assay//Microarray//qRT-PCR//Western blot	Functional MTI	24604078
hsa-miR-155-5p	Homo sapiens	CHAF1A	10036	Homo sapiens	pSILAC//Proteomics;Other	Functional MTI (Weak)	18668040
hsa-miR-155-5p	Homo sapiens	CEBPB	1051	Homo sapiens	Luciferase reporter assay	Functional MTI	18367535
hsa-miR-155-5p	Homo sapiens	CEBPB	1051	Homo sapiens	Microarray//qRT-PCR//Western blot	Functional MTI	19193853
hsa-miR-155-5p	Homo sapiens	CEBPB	1051	Homo sapiens	Luciferase reporter assay//qRT-PCR//Western blot	Functional MTI	20427544
hsa-miR-155-5p	Homo sapiens	CEBPB	1051	Homo sapiens	pSILAC//Proteomics	Functional MTI (Weak)	18668040
hsa-miR-155-5p	Homo sapiens	CEBPB	1051	Homo sapiens	Luciferase reporter assay//qRT-PCR	Functional MTI	21813606
hsa-miR-155-5p	Homo sapiens	CEBPB	1051	Homo sapiens	Luciferase reporter assay	Functional MTI	19596814
hsa-miR-155-5p	Homo sapiens	CEBPB	1051	Homo sapiens	ELISA//Immunoblot//Immunocytochemistry//Immunofluorescence//Luciferase reporter assay//qRT-PCR	Functional MTI	19887047
hsa-miR-155-5p	Homo sapiens	CEBPB	1051	Homo sapiens	Western blot	Functional MTI	23749759
hsa-miR-155-5p	Homo sapiens	CEBPB	1051	Homo sapiens	Chip//ELISA//Luciferase reporter assay//QRTPCR//Western blot	Functional MTI	23612310
hsa-miR-155-5p	Homo sapiens	CEBPB	1051	Homo sapiens	HITS-CLIP	Functional MTI (Weak)	22473208
hsa-miR-155-5p	Homo sapiens	CDK5RAP3	80279	Homo sapiens	pSILAC	Functional MTI (Weak)	18668040
hsa-miR-155-5p	Homo sapiens	CDK5RAP3	80279	Homo sapiens	Proteomics;Other	Functional MTI (Weak)	20584899
hsa-miR-155-5p	Homo sapiens	CBFB	865	Homo sapiens	pSILAC//Proteomics;Other	Functional MTI (Weak)	18668040
hsa-miR-155-5p	Homo sapiens	BRPF3	27154	Homo sapiens	pSILAC	Functional MTI (Weak)	18668040
hsa-miR-155-5p	Homo sapiens	BRPF3	27154	Homo sapiens	Proteomics//Western blot	Functional MTI	17668390
hsa-miR-155-5p	Homo sapiens	BRPF3	27154	Homo sapiens	Proteomics	Functional MTI (Weak)	17588946
hsa-miR-155-5p	Homo sapiens	BRPF3	27154	Homo sapiens	Proteomics;Other	Functional MTI (Weak)	16675453
hsa-miR-155-5p	Homo sapiens	BET1	10282	Homo sapiens	pSILAC//Proteomics;Other	Functional MTI (Weak)	18668040
hsa-miR-155-5p	Homo sapiens	ATP6V1C1	528	Homo sapiens	pSILAC//Proteomics;Other	Functional MTI (Weak)	18668040
hsa-miR-155-5p	Homo sapiens	ATG3	64422	Homo sapiens	pSILAC//Proteomics;Other	Functional MTI (Weak)	18668040
hsa-miR-155-5p	Homo sapiens	ARL5B	221079	Homo sapiens	pSILAC//Proteomics;Other	Functional MTI (Weak)	18668040
hsa-miR-155-5p	Homo sapiens	ARL5B	221079	Homo sapiens	HITS-CLIP	Functional MTI (Weak)	22473208
hsa-miR-155-5p	Homo sapiens	ARL5B	221079	Homo sapiens	PAR-CLIP	Functional MTI (Weak)	21572407
hsa-miR-155-5p	Homo sapiens	ARL10	285598	Homo sapiens	pSILAC//Proteomics;Other	Functional MTI (Weak)	18668040
hsa-miR-155-5p	Homo sapiens	ARID2	196528	Homo sapiens	Luciferase reporter assay	Functional MTI	18367535
hsa-miR-155-5p	Homo sapiens	ARID2	196528	Homo sapiens	pSILAC//Proteomics	Functional MTI (Weak)	18668040
hsa-miR-155-5p	Homo sapiens	ARID2	196528	Homo sapiens	Reporter assay;Other	Functional MTI	20584899
hsa-miR-155-5p	Homo sapiens	ARFIP2	23647	Homo sapiens	pSILAC//Proteomics;Other	Functional MTI (Weak)	18668040
hsa-miR-155-5p	Homo sapiens	ARFIP1	27236	Homo sapiens	pSILAC//Proteomics	Functional MTI (Weak)	18668040
hsa-miR-155-5p	Homo sapiens	ARFIP1	27236	Homo sapiens	Reporter assay;Other	Non-Functional MTI	20584899
hsa-miR-155-5p	Homo sapiens	ANKFY1	51479	Homo sapiens	pSILAC//Proteomics;Other	Functional MTI (Weak)	18668040
hsa-miR-155-5p	Homo sapiens	AMIGO2	347902	Homo sapiens	pSILAC//Proteomics;Other	Functional MTI (Weak)	18668040
hsa-let-7b-5p	Homo sapiens	SLC38A1	81539	Homo sapiens	Proteomics	Functional MTI (Weak)	18668040
hsa-let-7b-5p	Homo sapiens	COIL	8161	Homo sapiens	Proteomics	Functional MTI (Weak)	18668040
hsa-let-7b-5p	Homo sapiens	COIL	8161	Homo sapiens	PAR-CLIP	Functional MTI (Weak)	23446348
[truncated: 500,653+ more rows]
