# Supplementary material for: Systematic Review and Bioinformatic Analysis of microRNA Expression in Autism Spectrum Disorder Identifies Pathways Associated With Cancer, Metabolism, Cell Signaling, and Cell Adhesion
Source: Front Psychiatry. 2021 Oct 21;12:630876. doi: 10.3389/fpsyt.2021.630876 (PMC8566729; doi:10.3389/fpsyt.2021.630876)
Supplement: Supplementary file 4 [file Table_4.xlsx]

## Sheet: 1023 autism risk genes in SFARI
gene-symbol	gene-name	ensembl-id	chromosome	genetic-category	gene-score	syndromic	number-of-reports
ABAT	4-aminobutyrate aminotransferase	ENSG00000183044	16	Rare Single Gene Mutation, Genetic Association	3	0	5
ABCA10	ATP-binding cassette, sub-family A (ABC1), member 10	ENSG00000154263	17	Rare Single Gene Mutation	3	0	1
ABCA13	ATP binding cassette subfamily A member 13	ENSG00000179869	7	Rare Single Gene Mutation, Functional	3	0	6
ABCA7	ATP-binding cassette, sub-family A (ABC1), member 7	ENSG00000064687	19	Rare Single Gene Mutation	3	0	4
ACE	angiotensin I converting enzyme	ENSG00000159640	17	Rare Single Gene Mutation, Genetic Association	3	0	3
ACHE	Acetylcholinesterase (Yt blood group)	ENSG00000087085	7	Rare Single Gene Mutation	2	0	5
ACTB	actin beta	ENSG00000075624	7	Rare Single Gene Mutation, Syndromic	1	1	5
ACTL6B	actin like 6B	ENSG00000077080	7	Rare Single Gene Mutation, Syndromic		1	9
ACTN4	actinin alpha 4	ENSG00000130402	19	Rare Single Gene Mutation	3	0	4
ACY1	aminoacylase 1	ENSG00000243989	3	Rare Single Gene Mutation, Syndromic		1	9
ADA	adenosine deaminase		20	Rare Single Gene Mutation, Genetic Association	2	0	7
ADCY3	adenylate cyclase 3	ENSG00000138031	2	Rare Single Gene Mutation	2	0	2
ADCY5	Adenylate cyclase 5	ENSG00000173175	3	Rare Single Gene Mutation	3	0	7
ADK	adenosine kinase	ENSG00000156110	10	Rare Single Gene Mutation	3	0	2
ADNP	Activity-dependent neuroprotector homeobox	ENSG00000101126	20	Rare Single Gene Mutation, Syndromic	1	0	52
ADORA3	Adenosine A3 receptor	ENSG00000282608	1	Rare Single Gene Mutation, Functional	3	0	2
ADSL	adenylosuccinate lyase	ENSG00000239900	22	Rare Single Gene Mutation, Syndromic	1	0	6
AFF2	AF4/FMR2 family, member 2	ENSG00000155966	X	Rare Single Gene Mutation, Syndromic	1	0	16
AGAP1	ArfGAP with GTPase domain, ankyrin repeat and PH domain 1	ENSG00000157985	2	Rare Single Gene Mutation	3	0	8
AGAP2	ArfGAP with GTPase domain, ankyrin repeat and PH domain 2	ENSG00000135439	12	Rare Single Gene Mutation	2	0	5
AGBL4	ATP/GTP binding protein-like 4	ENSG00000186094	1	Rare Single Gene Mutation	3	0	3
ADSS2	adenylosuccinate synthase 2		1	Rare Single Gene Mutation	3	0	3
AGMO	alkylglycerol monooxygenase	ENSG00000187546	7	Rare Single Gene Mutation, Genetic Association	3	0	7
AGO1	argonaute 1, RISC catalytic component	ENSG00000092847	1	Rare Single Gene Mutation	2	0	7
AGO3	argonaute RISC catalytic component 3	ENSG00000126070	1	Rare Single Gene Mutation	3	0	5
AGO4	argonaute RISC catalytic component 4	ENSG00000134698	1	Rare Single Gene Mutation	2	0	3
AGTR2	angiotensin II receptor, type 2	ENSG00000180772	X	Rare Single Gene Mutation	3	0	5
AHDC1	AT-hook DNA binding motif containing 1	ENSG00000126705	1	Rare Single Gene Mutation, Syndromic	1	0	15
AHI1	Abelson helper integration site 1	ENSG00000135541	6	Rare Single Gene Mutation, Syndromic, Genetic Association		1	19
AKAP9	A kinase (PRKA) anchor protein 9	ENSG00000127914	7	Rare Single Gene Mutation	2	0	5
ALDH1A3	aldehyde dehydrogenase 1 family member A3	ENSG00000184254	15	Rare Single Gene Mutation, Syndromic		1	5
ALDH5A1	aldehyde dehydrogenase 5 family, member A1 (succinate-semialdehyde dehydrogenase )	ENSG00000112294	6	Rare Single Gene Mutation, Syndromic	1	0	12
AMPD1	Adenosine monophosphate deaminase 1	ENSG00000116748	1	Rare Single Gene Mutation, Genetic Association	2	0	3
AMT	Aminomethyltransferase	ENSG00000145020	3	Rare Single Gene Mutation	2	0	1
ANK2	Ankyrin 2, neuronal	ENSG00000145362	4	Rare Single Gene Mutation	1	0	18
ANK3	ankyrin 3	ENSG00000151150	10	Rare Single Gene Mutation, Genetic Association	1	0	26
ANKRD11	ankyrin repeat domain 11	ENSG00000167522	16	Rare Single Gene Mutation, Syndromic	1	0	51
AGAP5	ArfGAP with GTPase domain, ankyrin repeat and PH domain 5	ENSG00000172650	10	Rare Single Gene Mutation	3	0	1
AGO2	argonaute RISC catalytic component 2	ENSG00000123908	8	Syndromic	2	0	1
AHNAK	AHNAKnucleoprotein	ENSG00000124942	11	Rare Single Gene Mutation	2	0	5
ANKRD17	ankyrin repeat domain 17	ENSG00000132466	4	Rare Single Gene Mutation, Syndromic	2	1	5
ANKS1B	ankyrin repeat and sterile alpha motif domain containing 1B	ENSG00000185046	12	Rare Single Gene Mutation, Syndromic	3	1	4
ANXA1	Annexin A1	ENSG00000135046	9	Rare Single Gene Mutation	2	0	2
AP1S2	adaptor related protein complex 1 sigma 2 subunit	ENSG00000182287	X	Rare Single Gene Mutation, Syndromic		1	6
APBA2	amyloid beta (A4) precursor protein-binding, family A, member 2	ENSG00000034053	15	Rare Single Gene Mutation	3	0	7
APBB1	amyloid beta precursor protein binding family B member 1	ENSG00000166313	11	Rare Single Gene Mutation, Functional	2	0	3
APH1A	APH1A gamma secretase subunit	ENSG00000117362	1	Rare Single Gene Mutation	2	0	3
ARHGAP11B	Rho GTPase activating protein 11B	ENSG00000284906	15	Rare Single Gene Mutation	3	0	3
ARHGAP32	Rho GTPase activating protein 32	ENSG00000134909	11	Rare Single Gene Mutation, Functional	3	0	7
ARHGAP5	Rho GTPase activating protein 5	ENSG00000100852	14	Rare Single Gene Mutation	3	0	5
ARHGEF10	Rho guanine nucleotide exchange factor 10	ENSG00000104728	8	Rare Single Gene Mutation, Functional	3	0	5
ARHGEF9	Cdc42 guanine nucleotide exchange factor (GEF) 9	ENSG00000131089	X	Rare Single Gene Mutation, Syndromic	1	0	11
ARID1B	AT-rich interaction domain 1B	ENSG00000049618	6	Rare Single Gene Mutation, Syndromic, Functional	1	0	56
ARID2	AT-rich interaction domain 2	ENSG00000189079	12	Rare Single Gene Mutation, Syndromic	3	1	9
ARNT2	aryl-hydrocarbon receptor nuclear translocator 2	ENSG00000172379	15	Rare Single Gene Mutation, Syndromic, Genetic Association	3	0	11
ARX	aristaless related homeobox	ENSG00000004848	X	Rare Single Gene Mutation, Syndromic	1	0	19
ASAP2	ArfGAP with SH3 domain, ankyrin repeat and PH domain 2	ENSG00000151693	2	Rare Single Gene Mutation	2	0	3
ASB14	ankyrin repeat and SOCS box containing 14	ENSG00000239388	3	Rare Single Gene Mutation	3	0	4
ASH1L	Ash1 (absent, small, or homeotic)-like (Drosophila)	ENSG00000116539	1	Rare Single Gene Mutation, Syndromic	1	0	18
ASMT	acetylserotonin O-methyltransferase	ENSG00000196433	X,Y	Rare Single Gene Mutation, Genetic Association	3	0	10
ASPM	abnormal spindle microtubule assembly	ENSG00000066279	1	Rare Single Gene Mutation, Syndromic, Functional	2	0	8
ASTN2	astrotactin 2	ENSG00000148219	9	Rare Single Gene Mutation, Genetic Association	2	0	14
ASXL3	Additional sex combs like 3 (Drosophila)	ENSG00000141431	18	Rare Single Gene Mutation, Syndromic	1	0	29
ATP10A	Probable phospholipid-transporting ATPase VA	ENSG00000206190	15	Rare Single Gene Mutation, Genetic Association, Functional	2	0	9
ATP1A1	ATPase Na+/K+ transporting subunit alpha 1	ENSG00000163399	1	Rare Single Gene Mutation, Syndromic	3	1	5
ATP1A3	ATPase Na+/K+ transporting subunit alpha 3	ENSG00000105409	19	Rare Single Gene Mutation, Syndromic, Functional	3	1	17
ATP2B2	ATPase, Ca++ transporting, plasma membrane 2	ENSG00000157087	3	Rare Single Gene Mutation, Genetic Association	2	0	10
ATP6V0A2	ATPase H+ transporting V0 subunit a2	ENSG00000185344	12	Rare Single Gene Mutation	3	0	3
ATRX	alpha thalassemia/mental retardation syndrome X-linked	ENSG00000085224	X	Rare Single Gene Mutation, Syndromic	1	0	24
AUTS2	autism susceptibility candidate 2	ENSG00000158321	7	Rare Single Gene Mutation, Syndromic, Genetic Association, Functional	1	0	43
ADORA2A	adenosine A2a receptor	ENSG00000128271	22	Genetic Association	3	0	7
AP2S1	adaptor related protein complex 2 subunit sigma 1	ENSG00000042753	19	Rare Single Gene Mutation	1	0	2
AVPR1A	arginine vasopressin receptor 1A	ENSG00000166148	12	Rare Single Gene Mutation, Genetic Association	2	0	24
AZGP1	alpha-2-glycoprotein 1, zinc-binding	ENSG00000160862	7	Rare Single Gene Mutation	3	0	3
BAZ2B	bromodomain adjacent to zinc finger domain 2B	ENSG00000123636	2	Rare Single Gene Mutation	1	0	6
BBS4	Bardet-Biedl syndrome 4	ENSG00000140463	15	Rare Single Gene Mutation, Syndromic	3	0	5
BCAS1	breast carcinoma amplified sequence 1	ENSG00000064787	20	Rare Single Gene Mutation	3	0	4
BCKDK	Branched chain ketoacid dehydrogenase kinase	ENSG00000103507	16	Rare Single Gene Mutation	1	0	4
BCL11A	B-cell CLL/lymphoma 11A (zinc finger protein)	ENSG00000119866	2	Rare Single Gene Mutation, Syndromic	1	0	21
ADRB2	adrenergic, beta-2-, receptor, surface	ENSG00000169252	5	Genetic Association	3	0	10
ALG6	ALG6, alpha-1,3-glucosyltransferase	ENSG00000088035	1	Syndromic		1	1
AR	androgen receptor		X	Genetic Association	3	0	6
AVPR1B	arginine vasopressin receptor 1B	ENSG00000198049	1	Genetic Association, Functional	3	0	8
BCORL1	BCL6 corepressor like 1	ENSG00000085185	X	Rare Single Gene Mutation, Syndromic		1	5
BIRC6	Baculoviral IAP repeat containing 6	ENSG00000115760	2	Rare Single Gene Mutation	3	0	11
BRAF	v-raf murine sarcoma viral oncogene homolog B	ENSG00000157764	7	Rare Single Gene Mutation, Syndromic	1	0	12
BRCA2	breast cancer 2, early onset	ENSG00000139618	13	Rare Single Gene Mutation	3	0	5
BRD4	bromodomain containing 4	ENSG00000141867	19	Rare Single Gene Mutation, Syndromic	3	0	4
BRSK2	BR serine/threonine kinase 2	ENSG00000174672	11	Rare Single Gene Mutation, Syndromic	1	0	4
BRWD3	bromodomain and WD repeat domain containing 3	ENSG00000165288	X	Syndromic		1	3
BST1	bone marrow stromal cell antigen 1	ENSG00000109743	4	Genetic Association, Functional	3	0	5
BTAF1	RNA polymerase II, B-TFIID transcription factor-associated, 170kDa (Mot1 homolog, S. cerevisiae)	ENSG00000095564	10	Rare Single Gene Mutation	2	0	7
BTRC	beta-transducin repeat containing E3 ubiquitin protein ligase	ENSG00000166167	10	Rare Single Gene Mutation	3	0	2
C12orf57	Chromosome 12 open reading frame 57	ENSG00000111678	12	Rare Single Gene Mutation, Syndromic		1	11
C15orf62	chromosome 15 open reading frame 62	ENSG00000188277	15	Rare Single Gene Mutation	3	0	2
C4B	complement component 4B	ENSG00000224389	6	Rare Single Gene Mutation, Genetic Association, Functional	3	0	6
CA6	carbonic anhydrase VI	ENSG00000131686	1	Rare Single Gene Mutation	3	0	6
CACNA1A	Calcium channel, voltage-dependent, P/Q type, alpha 1A subunit	ENSG00000141837	19	Rare Single Gene Mutation, Genetic Association	1	1	20
CACNA1B	calcium voltage-gated channel subunit alpha1 B	ENSG00000148408	9	Rare Single Gene Mutation, Syndromic, Genetic Association	3	0	9
CACNA1C	calcium channel, voltage-dependent, L type, alpha 1C subunit	ENSG00000151067	12	Rare Single Gene Mutation, Syndromic, Genetic Association, Functional	1	0	47
CACNA1D	calcium channel, voltage-dependent, L type, alpha 1D	ENSG00000157388	3	Rare Single Gene Mutation, Syndromic, Genetic Association, Functional	2	0	22
CACNA1E	calcium voltage-gated channel subunit alpha1 E	ENSG00000198216	1	Rare Single Gene Mutation	1	0	13
CACNA1F	calcium channel, voltage-dependent, alpha 1F	ENSG00000102001	X	Rare Single Gene Mutation, Genetic Association	3	0	8
CACNA1G	calcium channel, voltage-dependent, T type, alpha 1G subunit	ENSG00000006283	17	Rare Single Gene Mutation, Syndromic, Genetic Association	3	0	20
CACNA1H	calcium channel, voltage-dependent, alpha 1H subunit	ENSG00000196557	16	Rare Single Gene Mutation	2	0	27
CACNA1I	Calcium channel, voltage-dependent, T type, alpha 1I subunit	ENSG00000100346	22	Rare Single Gene Mutation, Genetic Association	3	0	7
CACNA2D1	calcium voltage-gated channel auxiliary subunit alpha2delta 1	ENSG00000153956	7	Rare Single Gene Mutation	3	0	3
CACNA2D3	Calcium channel, voltage-dependent, alpha 2/delta subunit 3	ENSG00000157445	3	Rare Single Gene Mutation	1	0	8
CACNB2	Calcium channel, voltage-dependent, beta 2 subunit	ENSG00000165995	10	Rare Single Gene Mutation, Genetic Association	2	0	6
CADM1	cell adhesion molecule 1	ENSG00000182985	11	Rare Single Gene Mutation	3	0	10
CADM2	Cell adhesion molecule 2	ENSG00000175161	3	Rare Single Gene Mutation, Genetic Association	3	0	4
CADPS	calcium dependent secretion activator	ENSG00000163618	3	Rare Single Gene Mutation, Genetic Association	3	0	3
CADPS2	Ca2+-dependent activator protein for secretion 2	ENSG00000081803	7	Rare Single Gene Mutation, Functional	3	0	12
CAMK2A	calcium/calmodulin dependent protein kinase II alpha	ENSG00000070808	5	Rare Single Gene Mutation, Syndromic, Genetic Association, Functional	3	1	8
CAMK2B	calcium/calmodulin dependent protein kinase II beta	ENSG00000058404	7	Rare Single Gene Mutation, Syndromic		1	7
CAMK4	calcium/calmodulin dependent protein kinase IV	ENSG00000152495	5	Rare Single Gene Mutation, Genetic Association	3	0	4
CAPN12	Calpain 12	ENSG00000182472	19	Rare Single Gene Mutation	3	0	6
CAPRIN1	Cell cycle associated protein 1	ENSG00000135387	11	Rare Single Gene Mutation, Functional	1	0	4
CARD11	caspase recruitment domain family member 11	ENSG00000198286	7	Rare Single Gene Mutation	3	0	1
CASK	calcium/calmodulin dependent serine protein kinase	ENSG00000147044	X	Rare Single Gene Mutation, Syndromic	1	0	18
CASZ1	castor zinc finger 1	ENSG00000130940	1	Rare Single Gene Mutation	1	0	5
CC2D1A	Coiled-coil and C2 domain containing 1A	ENSG00000132024	19	Rare Single Gene Mutation, Functional	2	0	13
CCDC88C	Coiled-coil domain containing 88C	ENSG00000015133	14	Rare Single Gene Mutation	3	0	6
CCDC91	coiled-coil domain containing 91	ENSG00000123106	12	Rare Single Gene Mutation	3	0	4
CCIN	calicin	ENSG00000185972	9	Rare Single Gene Mutation	3	0	2
CCNG1	cyclin G1	ENSG00000113328	5	Rare Single Gene Mutation	2	0	1
CCNK	cyclin K	ENSG00000090061	14	Rare Single Gene Mutation, Syndromic		1	3
CCSER1	coiled-coil serine rich protein 1	ENSG00000184305	4	Rare Single Gene Mutation	3	0	2
CCT4	Chaperonin containing TCP1, subunit 4 (delta)	ENSG00000115484	2	Rare Single Gene Mutation	2	0	3
CD276	CD276molecule	ENSG00000103855	15	Rare Single Gene Mutation	3	0	2
CD38	CD38 molecule	ENSG00000004468	4	Rare Single Gene Mutation, Genetic Association, Functional	3	0	9
CDC42BPB	CDC42 binding protein kinase beta (DMPK-like)	ENSG00000198752	14	Rare Single Gene Mutation, Syndromic	2	0	9
CDH10	cadherin 10, type 2 (T2-cadherin)	ENSG00000040731	5	Rare Single Gene Mutation, Genetic Association	3	0	10
CDH11	cadherin 11	ENSG00000140937	16	Rare Single Gene Mutation	3	0	4
BRINP3	BMP/retinoic acid inducible neural specific 3	ENSG00000162670	1	Rare Single Gene Mutation, Functional	3	0	2
CACNB1	calcium voltage-gated channel auxiliary subunit beta 1	ENSG00000067191	17	Rare Single Gene Mutation	3	0	1
CD99L2	CD99 molecule like 2	ENSG00000102181	X	Genetic Association	3	0	1
CDH13	cadherin 13	ENSG00000140945	16	Rare Single Gene Mutation	2	0	4
CDH22	cadherin-like 22	ENSG00000149654	20	Genetic Association	3	0	4
CDH8	cadherin 8, type 2	ENSG00000150394	16	Rare Single Gene Mutation	3	0	10
CDH9	cadherin 9, type 2 (T1-cadherin)	ENSG00000113100	5	Rare Single Gene Mutation, Genetic Association	3	0	7
CDK13	cyclin dependent kinase 13	ENSG00000065883	7	Rare Single Gene Mutation, Syndromic		1	12
CDK19	cyclin dependent kinase 19	ENSG00000155111	6	Rare Single Gene Mutation, Syndromic	3	1	5
CDK8	cyclin dependent kinase 8	ENSG00000132964	13	Rare Single Gene Mutation, Syndromic		1	3
CDKL5	cyclin-dependent kinase-like 5	ENSG00000008086	X	Rare Single Gene Mutation, Syndromic	1	0	39
CECR2	CECR2, histone acetyl-lysine reader	ENSG00000099954	22	Rare Single Gene Mutation	3	0	2
BICRA	BRD4 interacting chromatin remodeling complex associated protein	ENSG00000063169	19	Syndromic	2	0	1
BICDL1	BICD family like cargo adaptor 1	ENSG00000135127	12	Genetic Association	3	0	2
CELF4	CUGBP, Elav-like family member 4	ENSG00000101489	18	Rare Single Gene Mutation, Functional	1	0	12
CELF6	CUGBP, Elav-like family member 6	ENSG00000140488	15	Rare Single Gene Mutation, Genetic Association	3	0	4
CEP135	centrosomal protein 135	ENSG00000174799	4	Rare Single Gene Mutation, Syndromic	2	0	6
CEP290	Centrosomal protein 290kDa	ENSG00000198707	12	Rare Single Gene Mutation, Syndromic	3	1	8
CEP41	testis specific, 14	ENSG00000106477	7	Rare Single Gene Mutation, Syndromic	2	0	5
CGNL1	Cingulin-like 1	ENSG00000128849	15	Rare Single Gene Mutation	2	0	4
CHAMP1	chromosome alignment maintaining phosphoprotein 1	ENSG00000198824	13	Rare Single Gene Mutation, Syndromic	1	0	7
CHD1	chromodomain helicase DNA binding protein 1	ENSG00000153922	5	Rare Single Gene Mutation	3	1	4
CHD2	Chromodomain helicase DNA binding protein 2	ENSG00000173575	15	Rare Single Gene Mutation, Syndromic	1	0	55
CHD3	chromodomain helicase DNA binding protein 3	ENSG00000170004	17	Rare Single Gene Mutation, Syndromic	1	0	10
CHD7	chromodomain helicase DNA binding protein 7	ENSG00000171316	8	Rare Single Gene Mutation, Syndromic	1	0	30
CHD8	chromodomain helicase DNA binding protein 8	ENSG00000100888	14	Rare Single Gene Mutation, Syndromic, Functional	1	0	66
CDON	cell adhesion associated, oncogene regulated	ENSG00000064309	11	Rare Single Gene Mutation	3	0	1
CHKB	Choline kinase beta	ENSG00000100288	22	Rare Single Gene Mutation, Syndromic		1	6
CHMP1A	charged multivesicular body protein 1A	ENSG00000131165	16	Rare Single Gene Mutation, Syndromic	2	0	5
CHRM3	cholinergic receptor muscarinic 3	ENSG00000133019	1	Rare Single Gene Mutation, Genetic Association	3	0	6
CHRNA7	cholinergic receptor, nicotinic, alpha 7	ENSG00000175344	15	Rare Single Gene Mutation	2	0	14
CHRNB3	cholinergic receptor nicotinic beta 3 subunit	ENSG00000147432	8	Rare Single Gene Mutation	3	0	3
CIB2	Calcium and integrin binding family member 2	ENSG00000136425	15	Rare Single Gene Mutation	2	0	1
CIC	capicua transcriptional repressor	ENSG00000079432	19	Rare Single Gene Mutation, Functional	1	0	6
CLASP1	cytoplasmic linker associated protein 1	ENSG00000074054	2	Rare Single Gene Mutation	2	0	3
CLCN4	chloride voltage-gated channel 4	ENSG00000073464	X	Rare Single Gene Mutation, Syndromic	3	1	5
CLIP2	CAP-Gly domain containing linker protein 2	ENSG00000106665	7	Genetic Association	3	0	1
CLN8	Ceroid-lipofuscinosis, neuronal 8 (epilepsy, progressive with mental retardation)	ENSG00000182372	8	Rare Single Gene Mutation, Syndromic	3	0	3
CLTCL1	clathrin, heavy chain-like 1	ENSG00000070371	22	Rare Single Gene Mutation	3	0	6
CHM	CHMRab escort protein	ENSG00000188419	X	Rare Single Gene Mutation	3	0	6
CMIP	c-Maf inducing protein	ENSG00000153815	16	Rare Single Gene Mutation, Genetic Association	3	0	6
CMPK2	cytidine/uridine monophosphate kinase 2	ENSG00000134326	2	Rare Single Gene Mutation	3	0	2
CNGB3	cyclic nucleotide gated channel beta 3	ENSG00000170289	8	Rare Single Gene Mutation	3	0	3
CNKSR2	connector enhancer of kinase suppressor of Ras 2	ENSG00000149970	X	Rare Single Gene Mutation, Syndromic	2	1	7
CNOT3	CCR4-NOT transcription complex subunit 3	ENSG00000088038	19	Rare Single Gene Mutation, Syndromic	1	0	8
CNR1	cannabinoid receptor 1 (brain)	ENSG00000118432	6	Rare Single Gene Mutation, Genetic Association	2	0	7
CNTN3	contactin 3	ENSG00000113805	3	Rare Single Gene Mutation	3	0	5
CNTN4	contactin 4	ENSG00000144619	3	Rare Single Gene Mutation, Syndromic, Genetic Association, Functional	2	0	23
CNTN5	Contactin 5	ENSG00000149972	11	Rare Single Gene Mutation, Genetic Association	2	0	9
CNTN6	Contactin 6	ENSG00000134115	3	Rare Single Gene Mutation, Genetic Association	2	0	14
CNTNAP2	contactin associated protein-like 2	ENSG00000174469	7	Rare Single Gene Mutation, Syndromic, Genetic Association	2	1	71
CNTNAP3	contactin associated protein-like 3	ENSG00000106714	9	Rare Single Gene Mutation, Functional	2	0	6
CNTNAP4	Contactin associated protein-like 4	ENSG00000152910	16	Rare Single Gene Mutation, Functional	2	0	11
CNTNAP5	contactin associated protein-like 5	ENSG00000155052	2	Rare Single Gene Mutation, Genetic Association	3	0	13
COL28A1	collagen type XXVIII alpha 1 chain	ENSG00000215018	7	Rare Single Gene Mutation	3	0	3
CPT2	carnitine palmitoyltransferase 2	ENSG00000157184	1	Rare Single Gene Mutation	3	0	2
CPZ	carboxypeptidase Z	ENSG00000109625	4	Rare Single Gene Mutation	3	0	3
CREBBP	CREB binding protein	ENSG00000005339	16	Rare Single Gene Mutation, Syndromic, Genetic Association	1	0	30
CSDE1	cold shock domain containing E1	ENSG00000009307	1	Rare Single Gene Mutation, Syndromic	1	0	3
CSMD1	CUB and Sushi multiple domains 1	ENSG00000183117	8	Rare Single Gene Mutation, Genetic Association	3	0	14
CSNK1E	casein kinase 1 epsilon	ENSG00000213923	22	Rare Single Gene Mutation, Functional	3	0	5
CTCF	CCCTC-binding factor	ENSG00000102974	16	Rare Single Gene Mutation, Syndromic, Functional	1	0	19
CTNNA2	catenin alpha 2	ENSG00000066032	2	Syndromic		1	1
CTNNA3	catenin (cadherin-associated protein), alpha 3	ENSG00000183230	10	Rare Single Gene Mutation, Genetic Association	3	0	16
CTNNB1	catenin beta 1	ENSG00000168036	3	Rare Single Gene Mutation, Syndromic	1	0	25
CTNND2	Catenin (cadherin-associated protein), delta 2	ENSG00000169862	5	Rare Single Gene Mutation	2	0	7
CTTNBP2	cortactin binding protein 2	ENSG00000077063	7	Rare Single Gene Mutation, Syndromic, Functional	2	0	10
CUL3	Cullin 3	ENSG00000036257	2	Rare Single Gene Mutation, Genetic Association, Functional	1	0	24
CNOT1	CCR4-NOT transcription complex subunit 1	ENSG00000125107	16	Rare Single Gene Mutation, Syndromic	2	0	6
CORO1A	coronin 1A	ENSG00000102879	16	Rare Single Gene Mutation	1	0	2
CSNK1G1	casein kinase 1 gamma 1	ENSG00000169118	15	Rare Single Gene Mutation, Syndromic	3	0	2
CSNK2A1	casein kinase 2 alpha 1	ENSG00000101266	20	Rare Single Gene Mutation, Syndromic, Functional	3	1	13
CSNK2B	casein kinase 2 beta	ENSG00000204435	6	Syndromic		1	5
CUL7	Cullin 7	ENSG00000044090	6	Rare Single Gene Mutation	2	0	6
CUX1	cut like homeobox 1	ENSG00000257923	7	Rare Single Gene Mutation, Functional	2	0	6
CUX2	cut like homeobox 2	ENSG00000111249	12	Rare Single Gene Mutation, Syndromic	3	1	8
CX3CR1	Chemokine (C-X3-C motif) receptor 1	ENSG00000168329	3	Rare Single Gene Mutation, Functional	3	0	3
CYFIP1	cytoplasmic FMR1 interacting protein 1	ENSG00000273749	15	Rare Single Gene Mutation, Genetic Association, Functional	2	0	18
CYLC2	cylicin, basic protein of sperm head cytoskeleton 2	ENSG00000155833	9	Rare Single Gene Mutation	3	0	3
CYP27A1	cytochrome P450 family 27 subfamily A member 1	ENSG00000135929	2	Rare Single Gene Mutation, Syndromic		1	4
DAGLA	diacylglycerol lipase alpha	ENSG00000134780	11	Rare Single Gene Mutation, Functional	3	0	5
DAPP1	Dual adaptor of phosphotyrosine and 3-phosphoinositides	ENSG00000070190	4	Rare Single Gene Mutation	2	0	2
DDC	dopa decarboxylase	ENSG00000132437	7	Rare Single Gene Mutation, Genetic Association	3	0	3
DDX3X	DEAD (Asp-Glu-Ala-Asp) box helicase 3, X-linked	ENSG00000215301	X	Rare Single Gene Mutation, Syndromic	1	0	27
DDX53	DEAD (Asp-Glu-Ala-Asp) box polypeptide 53	ENSG00000184735	X	Rare Single Gene Mutation	3	0	3
DEAF1	DEAF1 transcription factor	ENSG00000177030	11	Rare Single Gene Mutation, Syndromic	1	0	20
DENR	density-regulated protein	ENSG00000139726	12	Rare Single Gene Mutation, Functional	2	0	4
DEPDC5	DEP domain containing 5	ENSG00000100150	22	Rare Single Gene Mutation, Syndromic		1	13
DHCR7	7-dehydrocholesterol reductase	ENSG00000172893	11	Rare Single Gene Mutation, Syndromic	1	0	18
DHX30	DExH-box helicase 30	ENSG00000132153	3	Rare Single Gene Mutation, Syndromic		1	4
DIP2A	DIP2 disco-interacting protein 2 homolog A (Drosophila)	ENSG00000160305	21	Rare Single Gene Mutation, Functional	1	0	9
DIP2C	disco interacting protein 2 homolog C	ENSG00000151240	10	Rare Single Gene Mutation	2	0	4
DISC1	disrupted in schizophrenia 1	ENSG00000162946	1	Rare Single Gene Mutation, Syndromic, Genetic Association	2	0	34
DIXDC1	DIX domain containing 1	ENSG00000150764	11	Rare Single Gene Mutation, Functional	3	0	4
DIPK2A	divergent protein kinase domain 2A	ENSG00000181744	3	Rare Single Gene Mutation	3	0	3
DLG1	discs large MAGUK scaffold protein 1	ENSG00000075711	3	Rare Single Gene Mutation	3	0	4
DLG2	discs large MAGUK scaffold protein 2	ENSG00000150672	11	Rare Single Gene Mutation	2	0	2
DLG4	discs large MAGUK scaffold protein 4	ENSG00000132535	17	Rare Single Gene Mutation, Syndromic, Functional	1	0	15
DLGAP1	DLG associated protein 1	ENSG00000170579	18	Rare Single Gene Mutation, Functional	2	0	10
DLGAP2	discs, large (Drosophila) homolog-associated protein 2	ENSG00000198010	8	Rare Single Gene Mutation	3	0	15
DLGAP3	DLG associated protein 3	ENSG00000116544	1	Rare Single Gene Mutation, Genetic Association, Functional	3	0	10
DLL1	delta like canonical Notch ligand 1	ENSG00000198719	6	Rare Single Gene Mutation, Syndromic	3	1	2
DLX3	distal-less homeobox 3	ENSG00000064195	17	Rare Single Gene Mutation	2	0	3
DLX6	distal-less homeobox 6	ENSG00000006377	7	Rare Single Gene Mutation	3	0	9
DMD	dystrophin (muscular dystrophy, Duchenne and Becker types)	ENSG00000198947	X	Rare Single Gene Mutation, Syndromic, Genetic Association		1	38
DMPK	dystrophia myotonica-protein kinase	ENSG00000104936	19	Rare Single Gene Mutation, Syndromic	1	0	10
CPEB4	cytoplasmic polyadenylation element binding protein 4	ENSG00000113742	5	Functional	2	0	1
CYP11B1	cytochrome P450, family 11, subfamily B, polypeptide 1	ENSG00000160882	8	Syndromic	3	0	4
DDHD2	DDHD domain containing 2	ENSG00000085788	8	Rare Single Gene Mutation, Genetic Association, Functional	2	0	4
DDX23	DEAD-box helicase 23	ENSG00000174243	12	Rare Single Gene Mutation, Syndromic		1	2
DLX2	distal-less homeobox 2	ENSG00000115844	2	Genetic Association	3	0	11
DMWD	DM1 locus, WD repeat containing	ENSG00000185800	19	Rare Single Gene Mutation	3	0	2
DMXL2	Dmx-like 2	ENSG00000104093	15	Rare Single Gene Mutation	3	0	6
DNAH10	Dynein, axonemal, heavy chain 10	ENSG00000197653	12	Rare Single Gene Mutation	3	0	7
DNAH17	dynein axonemal heavy chain 17	ENSG00000187775	17	Rare Single Gene Mutation	3	0	7
DNAH3	dynein axonemal heavy chain 3	ENSG00000158486	16	Rare Single Gene Mutation	3	0	6
DNER	Delta/notch-like EGF repeat containing	ENSG00000187957	2	Rare Single Gene Mutation, Genetic Association	3	0	3
DNMT3A	DNA (cytosine-5-)-methyltransferase 3 alpha	ENSG00000119772	2	Rare Single Gene Mutation, Syndromic, Genetic Association	1	0	18
DCC	DCCnetrin 1 receptor	ENSG00000187323	18	Genetic Association	2	0	3
DOCK1	Dedicator of cytokinesis 1	ENSG00000150760	10	Rare Single Gene Mutation	3	0	3
DOCK4	Dedicator of cytokinesis 4	ENSG00000128512	7	Rare Single Gene Mutation, Genetic Association, Functional	3	0	9
DOCK8	dedicator of cytokinesis 8	ENSG00000107099	9	Rare Single Gene Mutation	2	0	11
DOLK	dolichol kinase	ENSG00000175283	9	Syndromic		1	2
DPP10	Dipeptidyl-peptidase 10	ENSG00000175497	2	Rare Single Gene Mutation	2	0	11
DPP3	dipeptidyl peptidase 3	ENSG00000254986	11	Rare Single Gene Mutation	3	0	3
DPP4	Dipeptidyl-peptidase 4	ENSG00000197635	2	Rare Single Gene Mutation, Genetic Association	3	0	6
DPP6	dipeptidyl-peptidase 6	ENSG00000130226	7	Rare Single Gene Mutation, Genetic Association, Functional	3	0	25
DPYD	dihydropyrimidine dehydrogenase	ENSG00000188641	1	Rare Single Gene Mutation, Syndromic, Genetic Association	3	0	13
DPYSL2	dihydropyrimidinase like 2	ENSG00000092964	8	Rare Single Gene Mutation, Genetic Association, Functional	1	0	14
DPYSL3	dihydropyrimidinase like 3	ENSG00000113657	5	Rare Single Gene Mutation	3	0	2
DRD1	Dopamine receptor D1	ENSG00000184845	5	Genetic Association, Functional	3	0	4
DRD2	Dopamine receptor D2	ENSG00000149295	11	Rare Single Gene Mutation, Genetic Association	3	0	6
DRD3	dopamine receptor D3	ENSG00000151577	3	Rare Single Gene Mutation, Genetic Association	3	0	8
DSCAM	Down syndrome cell adhesion molecule	ENSG00000171587	21	Rare Single Gene Mutation, Genetic Association	1	0	11
DST	Dystonin	ENSG00000151914	6	Rare Single Gene Mutation	3	0	8
DUSP15	dual specificity phosphatase 15	ENSG00000149599	20	Rare Single Gene Mutation, Genetic Association	3	0	4
DVL3	Dishevelled segment polarity protein 3	ENSG00000161202	3	Rare Single Gene Mutation, Functional	3	0	3
DYDC1	DPY30 domain containing 1	ENSG00000170788	10	Rare Single Gene Mutation	3	0	2
DYDC2	DPY30 domain containing 2	ENSG00000133665	10		3	0	1
DYNC1H1	dynein cytoplasmic 1 heavy chain 1	ENSG00000197102	14	Rare Single Gene Mutation, Syndromic	1	0	18
DYRK1A	Dual-specificity tyrosine-(Y)-phosphorylation regulated kinase 1A	ENSG00000157540	21	Rare Single Gene Mutation, Syndromic, Functional	1	0	52
EBF3	early B-cell factor 3	ENSG00000108001	10	Rare Single Gene Mutation, Syndromic	1	0	10
EEF1A2	Eukaryotic translation elongation factor 1 alpha 2	ENSG00000101210	20	Rare Single Gene Mutation, Syndromic		1	13
EFR3A	EFR3 homolog A (S. cerevisiae)	ENSG00000132294	8	Rare Single Gene Mutation	2	0	5
EGR3	early growth response 3	ENSG00000179388	8	Rare Single Gene Mutation	3	0	2
EHMT1	Euchromatic histone-lysine N-methyltransferase 1	ENSG00000181090	9	Rare Single Gene Mutation, Syndromic, Functional	1	0	28
EIF3G	eukaryotic translation initiation factor 3 subunit G	ENSG00000130811	19	Rare Single Gene Mutation	1	0	4
EIF4E	eukaryotic translation initiation factor 4E	ENSG00000151247	4	Rare Single Gene Mutation, Genetic Association	3	0	12
ELAVL2	ELAV like neuron-specific RNA binding protein 2	ENSG00000107105	9	Rare Single Gene Mutation, Genetic Association, Functional	3	0	6
ELAVL3	ELAV like neuron-specific RNA binding protein 3	ENSG00000196361	19	Rare Single Gene Mutation	1	0	5
ELP4	Elongator acetyltransferase complex subunit 4	ENSG00000109911	11	Rare Single Gene Mutation, Genetic Association	2	0	7
EN2	engrailed homolog 2	ENSG00000164778	7	Rare Single Gene Mutation, Genetic Association, Functional	3	0	23
EP300	E1A binding protein p300	ENSG00000100393	22	Rare Single Gene Mutation, Syndromic	1	0	18
EP400	E1A binding protein p400	ENSG00000183495	12	Rare Single Gene Mutation	2	0	6
EPC2	Enhancer of polycomb homolog 2 (Drosophila)	ENSG00000135999	2	Rare Single Gene Mutation	3	0	4
EMSY	EMSY, BRCA2 interacting transcriptional repressor	ENSG00000158636	11	Rare Single Gene Mutation, Functional	2	0	4
EPHB2	EPH receptor B2	ENSG00000133216	1	Rare Single Gene Mutation	3	0	6
EPPK1	epiplakin 1	ENSG00000261150	8	Rare Single Gene Mutation	3	0	5
ERMN	ermin	ENSG00000136541	2	Rare Single Gene Mutation	3	0	1
ESR2	estrogen receptor 2 (ER beta)	ENSG00000140009	14	Rare Single Gene Mutation, Syndromic, Genetic Association	3	0	9
ESRRB	estrogen-related receptor beta	ENSG00000119715	14	Rare Single Gene Mutation, Genetic Association	3	0	7
ETFB	Electron-transfer-flavoprotein, beta polypeptide	ENSG00000105379	19	Rare Single Gene Mutation	2	0	4
EXOC3	exocyst complex component 3	ENSG00000180104	5	Rare Single Gene Mutation	3	0	1
EXOC5	exocyst complex component 5	ENSG00000070367	14	Rare Single Gene Mutation	3	0	2
EXOC6	exocyst complex component 6	ENSG00000138190	10	Rare Single Gene Mutation	3	0	1
EXOC6B	exocyst complex component 6B	ENSG00000144036	2	Rare Single Gene Mutation	3	0	4
EXT1	Exostosin 1	ENSG00000182197	8	Rare Single Gene Mutation, Genetic Association	3	0	6
FABP5	fatty acid binding protein 5 (psoriasis-associated)	ENSG00000164687	8	Rare Single Gene Mutation, Functional	3	0	7
FAM47A	family with sequence similarity 47 member A	ENSG00000185448	X	Rare Single Gene Mutation	3	0	1
ERBIN	erbb2 interacting protein	ENSG00000112851	5	Rare Single Gene Mutation	2	0	6
FAM98C	family with sequence similarity 98 member C	ENSG00000130244	19	Rare Single Gene Mutation	3	0	2
FAN1	FANCD2/FANCI-associated nuclease 1	ENSG00000198690	15	Rare Single Gene Mutation, Genetic Association	3	0	2
FAT1	FAT atypical cadherin 1	ENSG00000083857	4	Rare Single Gene Mutation, Functional	3	0	7
FBN1	Fibrillin 1	ENSG00000166147	15	Rare Single Gene Mutation	2	0	11
FBXO11	F-box protein 11	ENSG00000138081	2	Rare Single Gene Mutation, Syndromic	3	1	6
FBXO40	F-box protein 40	ENSG00000163833	3	Rare Single Gene Mutation, Genetic Association	3	0	4
FCRL6	Fc receptor like 6	ENSG00000181036	1	Rare Single Gene Mutation	3	0	4
FEZF2	FEZ family zinc finger 2	ENSG00000153266	3	Rare Single Gene Mutation, Genetic Association	3	0	9
FGA	Fibrinogen alpha chain	ENSG00000171560	4	Rare Single Gene Mutation, Genetic Association	3	0	2
FHIT	fragile histidine triad gene	ENSG00000189283	3	Rare Single Gene Mutation, Genetic Association	3	0	12
FMR1	fragile X mental retardation 1	ENSG00000102081	X	Rare Single Gene Mutation, Syndromic, Genetic Association, Functional	1	0	44
FOXG1	Forkhead box G1	ENSG00000176165	14	Rare Single Gene Mutation, Syndromic, Genetic Association	1	0	29
FOXP1	forkhead box P1	ENSG00000114861	3	Rare Single Gene Mutation, Syndromic, Genetic Association, Functional	1	0	52
FOXP2	forkhead box P2	ENSG00000128573	7	Rare Single Gene Mutation, Genetic Association	1	0	44
FRK	fyn-related kinase	ENSG00000111816	6	Rare Single Gene Mutation, Genetic Association	3	0	3
FRMPD4	FERM and PDZ domain containing 4	ENSG00000169933	X	Rare Single Gene Mutation, Syndromic		1	6
GABBR2	gamma-aminobutyric acid type B receptor subunit 2	ENSG00000136928	9	Rare Single Gene Mutation, Syndromic, Functional	3	1	12
GABRA3	Gamma-aminobutyric acid (GABA) A receptor, alpha 3	ENSG00000011677	X	Rare Single Gene Mutation		1	3
GABRA4	gamma-aminobutyric acid (GABA) A receptor, alpha 4	ENSG00000109158	4	Rare Single Gene Mutation, Genetic Association, Functional	3	0	7
GABRB3	gamma-aminobutyric acid (GABA) A receptor, beta 3	ENSG00000166206	15	Rare Single Gene Mutation, Genetic Association	1	0	39
GABRG3	gamma-aminobutyric acid type A receptor gamma3 subunit	ENSG00000182256	15	Genetic Association	2	0	9
GALNT13	polypeptide N-acetylgalactosaminyltransferase 13	ENSG00000144278	2	Rare Single Gene Mutation	3	0	4
GALNT14	polypeptide N-acetylgalactosaminyltransferase 14	ENSG00000158089	2	Rare Single Gene Mutation, Genetic Association	3	0	5
GALNT8	polypeptide N-acetylgalactosaminyltransferase 8	ENSG00000130035	12	Rare Single Gene Mutation	2	0	2
GATM	Glycine amidinotransferase (L-arginine:glycine amidinotransferase)	ENSG00000171766	15	Syndromic		1	2
EIF4G1	eukaryotic translation initiation factor 4 gamma 1	ENSG00000114867	3	Rare Single Gene Mutation, Functional	3	0	2
ELOVL2	ELOVL fatty acid elongase 2	ENSG00000197977	6	Genetic Association	3	0	1
ELP2	elongator acetyltransferase complex subunit 2	ENSG00000134759	18	Syndromic	2	1	6
ENPP1	ectonucleotide pyrophosphatase/phosphodiesterase 1	ENSG00000197594	6	Rare Single Gene Mutation	3	0	4
ERG	ERG, ETS transcription factor	ENSG00000157554	21	Genetic Association	3	0	1
FABP4	fatty acid binding protein 4	ENSG00000170323	8	Rare Single Gene Mutation	3	0	2
FBRSL1	fibrosin like 1	ENSG00000112787	12	Syndromic		1	1
FBXO33	F-box protein 33	ENSG00000165355	14	Genetic Association	3	0	3
FGF13	fibroblast growth factor 13	ENSG00000129682	X	Syndromic	3	1	1
FGF14	fibroblast growth factor 14	ENSG00000102466	13	Rare Single Gene Mutation	3	0	1
FRG1	FSHD region gene 1	ENSG00000109536	4	Rare Single Gene Mutation	2	0	1
FXN	frataxin	ENSG00000165060	9	Rare Single Gene Mutation	3	0	1
GABRB2	gamma-aminobutyric acid type A receptor subunit beta2	ENSG00000145864	5	Rare Single Gene Mutation	1	0	2
GALNT2	polypeptide N-acetylgalactosaminyltransferase 2	ENSG00000143641	1	Syndromic		1	2
GAS2	Growth arrest-specific 2	ENSG00000148935	11	Genetic Association	3	0	1
GDA	guanine deaminase	ENSG00000119125	9	Rare Single Gene Mutation, Genetic Association	3	0	2
GGNBP2	gametogenetin binding protein 2	ENSG00000278311	17	Rare Single Gene Mutation	2	0	2
GIGYF1	GRB10 interacting GYF protein 1	ENSG00000146830	7	Rare Single Gene Mutation	1	0	11
GIGYF2	GRB10 interacting GYF protein 2	ENSG00000204120	2	Rare Single Gene Mutation	1	0	8
GLIS1	GLIS family zinc finger 1	ENSG00000174332	1	Rare Single Gene Mutation, Genetic Association	3	0	2
GLO1	glyoxalase I	ENSG00000124767	6	Rare Single Gene Mutation, Genetic Association	3	0	10
GLRA2	glycine receptor, alpha 2	ENSG00000101958	X	Rare Single Gene Mutation, Functional	3	0	15
GNAS	GNAS complex locus	ENSG00000087460	20	Rare Single Gene Mutation	3	0	8
GNB1L	guanine nucleotide binding protein (G protein), beta polypeptide 1-like	ENSG00000185838	22	Rare Single Gene Mutation, Genetic Association	3	0	2
GPC4	glypican 4	ENSG00000076716	X	Rare Single Gene Mutation	2	0	2
GPC6	glypican 6	ENSG00000183098	13	Rare Single Gene Mutation, Genetic Association	3	0	8
GPD2	glycerol-3-phosphate dehydrogenase 2	ENSG00000115159	2	Rare Single Gene Mutation, Genetic Association	3	0	4
GPHN	Gephyrin	ENSG00000171723	14	Rare Single Gene Mutation	2	0	8
GPR37	G protein-coupled receptor 37	ENSG00000170775	7	Rare Single Gene Mutation	3	0	2
GPR85	G protein-coupled receptor 85	ENSG00000164604	7	Rare Single Gene Mutation, Genetic Association	3	0	4
GPX1	glutathione peroxidase 1		3	Genetic Association	3	0	5
GRIA1	glutamate ionotropic receptor AMPA type subunit 1	ENSG00000155511	5	Rare Single Gene Mutation	2	0	6
GRIA2	glutamate ionotropic receptor AMPA type subunit 2	ENSG00000120251	4	Rare Single Gene Mutation	1	0	4
GRID1	Glutamate receptor, ionotropic, delta 1	ENSG00000182771	10	Rare Single Gene Mutation, Genetic Association	2	0	6
GRID2	glutamate receptor, ionotropic, delta 2	ENSG00000152208	4	Rare Single Gene Mutation, Syndromic, Genetic Association	3	0	9
GRID2IP	Grid2 interacting protein	ENSG00000215045	7	Rare Single Gene Mutation	3	0	4
GRIK2	glutamate ionotropic receptor kainate type subunit 2	ENSG00000164418	6	Rare Single Gene Mutation, Genetic Association	2	0	19
GRIK3	glutamate ionotropic receptor kainate type subunit 3	ENSG00000163873	1	Rare Single Gene Mutation, Genetic Association	3	0	6
GRIK4	Glutamate receptor, ionotropic, kainate 4	ENSG00000149403	11	Rare Single Gene Mutation, Functional	3	0	5
GRIK5	Glutamate receptor, ionotropic, kainate 5	ENSG00000105737	19	Rare Single Gene Mutation	2	0	9
GRIN1	Glutamate receptor, ionotropic, N-methyl D-aspartate 1	ENSG00000176884	9	Rare Single Gene Mutation, Functional	2	0	18
GRIN2A	glutamate receptor, ionotropic, N-methyl D-aspartate 2A	ENSG00000183454	16	Rare Single Gene Mutation, Syndromic, Genetic Association	2	0	44
GRIN2B	glutamate receptor, inotropic, N-methyl D-apartate 2B	ENSG00000273079	12	Rare Single Gene Mutation, Syndromic, Genetic Association	1	0	59
FGFR1	fibroblast growth factor receptor 1	ENSG00000077782	8	Genetic Association	2	0	1
GALNT10	polypeptide N-acetylgalactosaminyltransferase 10	ENSG00000164574	5	Genetic Association	2	0	5
GFAP	glial fibrillary acidic protein	ENSG00000131095	17	Rare Single Gene Mutation	1	0	1
GNAI1	G protein subunit alpha i1	ENSG00000127955	7	Rare Single Gene Mutation, Syndromic	1	0	4
GRIP1	glutamate receptor interacting protein 1	ENSG00000155974	12	Rare Single Gene Mutation	2	0	13
GRM5	glutamate metabotropic receptor 5	ENSG00000168959	11	Rare Single Gene Mutation, Genetic Association, Functional	3	0	8
GRM7	Glutamate receptor, metabotropic 7	ENSG00000196277	3	Rare Single Gene Mutation, Genetic Association	3	0	13
GTF2I	general transcription factor IIi	ENSG00000263001	7	Rare Single Gene Mutation, Genetic Association	3	0	6
GUCY1A2	guanylate cyclase 1 soluble subunit alpha 2	ENSG00000152402	11	Rare Single Gene Mutation, Genetic Association	3	0	2
HCFC1	host cell factor C1	ENSG00000172534	X	Rare Single Gene Mutation, Syndromic		1	9
HCN1	Hyperpolarization activated cyclic nucleotide-gated potassium channel 1	ENSG00000164588	5	Rare Single Gene Mutation, Genetic Association		1	8
HDAC4	histone deacetylase 4	ENSG00000068024	2	Rare Single Gene Mutation, Syndromic, Genetic Association	3	1	16
HDAC8	histone deacetylase 8	ENSG00000147099	X	Rare Single Gene Mutation, Syndromic		1	8
H2BC11	H2B clustered histone 11		6	Rare Single Gene Mutation	3	0	3
HDLBP	high density lipoprotein binding protein	ENSG00000115677	2	Rare Single Gene Mutation	1	0	5
HECTD4	HECT domain E3 ubiquitin protein ligase 4	ENSG00000173064	12	Rare Single Gene Mutation	1	0	6
HECW2	HECT, C2 and WW domain containing E3 ubiquitin protein ligase 2	ENSG00000138411	2	Rare Single Gene Mutation, Syndromic	2	0	10
HEPACAM	hepatic and glial cell adhesion molecule	ENSG00000165478	11	Rare Single Gene Mutation, Syndromic		1	10
HERC2	HECT and RLD domain containing E3 ubiquitin protein ligase 2	ENSG00000128731	15	Rare Single Gene Mutation		1	8
HIVEP2	HIVEP zinc finger 2	ENSG00000010818	6	Rare Single Gene Mutation, Syndromic, Functional	1	0	9
HIVEP3	human immunodeficiency virus type I enhancer binding protein 3	ENSG00000127124	1	Rare Single Gene Mutation, Genetic Association	2	0	6
HLA-DPB1	major histocompatibility complex, class II, DP beta 1	ENSG00000223865	6	Rare Single Gene Mutation, Genetic Association	3	0	2
HNRNPH2	heterogeneous nuclear ribonucleoprotein H2	ENSG00000126945	X	Rare Single Gene Mutation, Syndromic	1	0	15
HNRNPU	heterogeneous nuclear ribonucleoprotein U	ENSG00000153187	1	Rare Single Gene Mutation, Syndromic, Functional	1	0	29
HOMER1	Homer homolog 1 (Drosophila)	ENSG00000152413	5	Rare Single Gene Mutation, Functional	3	0	5
HOXA1	homeobox A1	ENSG00000105991	7	Rare Single Gene Mutation, Syndromic, Genetic Association		1	15
HRAS	v-Ha-ras Harvey rat sarcoma viral oncogene homolog	ENSG00000174775	11	Rare Single Gene Mutation, Syndromic, Genetic Association	1	0	12
HTR1B	5-hydroxytryptamine (serotonin) receptor 1B	ENSG00000135312	6	Rare Single Gene Mutation, Genetic Association	3	0	6
HTR3A	5-hydroxytryptamine (serotonin) receptor 3A	ENSG00000166736	11	Rare Single Gene Mutation, Genetic Association, Functional	3	0	7
HTR3C	5-hydroxytryptamine (serotonin) receptor 3, family member C	ENSG00000178084	3	Rare Single Gene Mutation, Genetic Association	3	0	6
HUWE1	HECT, UBA and WWE domain containing 1, E3 ubiquitin protein ligase	ENSG00000086758	X	Rare Single Gene Mutation, Syndromic		1	20
HYDIN	HYDIN, axonemal central pair apparatus protein	ENSG00000157423	16	Rare Single Gene Mutation, Genetic Association	3	0	3
ICA1	islet cell autoantigen 1	ENSG00000003147	7	Rare Single Gene Mutation	2	0	8
IL1R2	interleukin 1 receptor, type II	ENSG00000115590	2	Rare Single Gene Mutation	3	0	6
IL1RAPL1	interleukin 1 receptor accessory protein-like 1	ENSG00000169306	X	Rare Single Gene Mutation	3	0	23
IL1RAPL2	interleukin 1 receptor accessory protein-like 2	ENSG00000189108	X	Rare Single Gene Mutation, Genetic Association	3	0	2
ILF2	Interleukin enhancer binding factor 2	ENSG00000143621	1	Rare Single Gene Mutation	2	0	5
IMMP2L	IMP2 inner mitochondrial membrane peptidase-like (S. cerevisiae)	ENSG00000184903	7	Rare Single Gene Mutation, Genetic Association, Functional	3	0	14
INPP1	inositol polyphosphate-1-phosphatase	ENSG00000151689	2	Rare Single Gene Mutation, Genetic Association	3	0	4
INTS1	integrator complex subunit 1	ENSG00000164880	7	Rare Single Gene Mutation, Syndromic		1	4
INTS6	Integrator complex subunit 6	ENSG00000102786	13	Rare Single Gene Mutation	2	0	4
IQGAP3	IQ motif containing GTPase activating protein 3	ENSG00000183856	1	Rare Single Gene Mutation	3	0	4
IQSEC2	IQ motif and Sec7 domain 2	ENSG00000124313	X	Rare Single Gene Mutation, Syndromic, Functional	1	0	33
IRF2BPL	Interferon regulatory factor 2 binding protein-like	ENSG00000119669	14	Rare Single Gene Mutation, Syndromic	1	0	8
ITGB3	integrin, beta 3 (platelet glycoprotein IIIa, antigen CD61)	ENSG00000259207	17	Rare Single Gene Mutation, Genetic Association	2	0	16
ITPR1	inositol 1,4,5-trisphosphate receptor type 1	ENSG00000150995	3	Rare Single Gene Mutation	3	0	11
ITSN1	intersectin 1	ENSG00000205726	21	Rare Single Gene Mutation	3	0	4
JARID2	jumonji and AT-rich interaction domain containing 2	ENSG00000008083	6	Rare Single Gene Mutation, Syndromic, Genetic Association	2	0	12
JMJD1C	jumonji domain containing 1C	ENSG00000171988	10	Rare Single Gene Mutation	3	0	9
KANK1	KN motif and ankyrin repeat domains 1	ENSG00000107104	9	Rare Single Gene Mutation	3	0	10
KANSL1	KAT8 regulatory NSL complex subunit 1	ENSG00000120071	17	Rare Single Gene Mutation, Syndromic	1	0	3
KAT2B	K(lysine) acetyltransferase 2B	ENSG00000114166	3	Rare Single Gene Mutation	2	0	6
KAT6A	K(lysine) acetyltransferase 6A	ENSG00000083168	8	Rare Single Gene Mutation, Syndromic	2	1	16
GSTM1	glutathione S-transferase M1	ENSG00000134184	1	Genetic Association	3	0	3
HLA-A	major histocompatibility complex, class I, A	ENSG00000206503	6	Genetic Association	3	0	10
HLA-B	Major histocompatibility complex, class I, B	ENSG00000234745	6	Genetic Association	3	0	5
HLA-DRB1	major histocompatibility complex, class II, DR beta 1	ENSG00000196126	6	Genetic Association	3	0	11
HLA-G	major histocompatibility complex, class I, G	ENSG00000204632	6	Genetic Association	3	0	4
HMGN1	high mobility group nucleosome binding domain 1	ENSG00000205581	21	Genetic Association	2	0	1
HNRNPD	heterogeneous nuclear ribonucleoprotein D	ENSG00000138668	4	Rare Single Gene Mutation	2	1	4
HNRNPF	heterogeneous nuclear ribonucleoprotein F	ENSG00000169813	10	Rare Single Gene Mutation	2	0	3
HNRNPK	heterogeneous nuclear ribonucleoprotein K	ENSG00000165119	9	Rare Single Gene Mutation, Syndromic	2	1	11
HNRNPR	heterogeneous nuclear ribonucleoprotein R	ENSG00000125944	1	Rare Single Gene Mutation	2	1	5
HNRNPUL2	heterogeneous nuclear ribonucleoprotein U like 2	ENSG00000214753	11	Rare Single Gene Mutation	2	1	2
HS3ST5	heparan sulfate (glucosamine) 3-O-sulfotransferase 5	ENSG00000249853	6	Genetic Association	3	0	7
HSD11B1	hydroxysteroid (11-beta) dehydrogenase 1	ENSG00000117594	1	Syndromic	3	0	8
IGF1	insulin like growth factor 1	ENSG00000017427	12	Rare Single Gene Mutation, Functional	3	0	8
KATNAL1	katanin catalytic subunit A1 like 1	ENSG00000102781	13	Rare Single Gene Mutation, Functional	3	0	2
KATNAL2	Katanin p60 subunit A-like 2	ENSG00000167216	18	Rare Single Gene Mutation	1	0	13
KCNB1	potassium voltage-gated channel subfamily B member 1	ENSG00000158445	20	Rare Single Gene Mutation, Syndromic	1	0	13
KCNC1	potassium voltage-gated channel subfamily C member 1	ENSG00000129159	11	Rare Single Gene Mutation	3	0	5
KCND2	potassium voltage-gated channel subfamily D member 2	ENSG00000184408	7	Rare Single Gene Mutation, Genetic Association	3	0	6
KCND3	potassium voltage-gated channel subfamily D member 3	ENSG00000171385	1	Rare Single Gene Mutation, Syndromic, Genetic Association	3	0	10
KCNJ10	potassium voltage-gated channel subfamily J member 10	ENSG00000177807	1	Rare Single Gene Mutation, Syndromic, Genetic Association	2	0	11
KCNJ15	potassium voltage-gated channel subfamily J member 15	ENSG00000157551	21	Rare Single Gene Mutation	3	0	3
KCNK7	potassium two pore domain channel subfamily K member 7	ENSG00000173338	11	Rare Single Gene Mutation	3	0	2
KCNMA1	potassium large conductance calcium-activated channel, subfamily M, alpha member 1	ENSG00000156113	10	Rare Single Gene Mutation, Syndromic	3	0	23
KCNQ2	potassium voltage-gated channel subfamily Q member 2	ENSG00000075043	20	Rare Single Gene Mutation, Syndromic, Genetic Association	2	0	29
KCNQ3	potassium voltage-gated channel subfamily Q member 3	ENSG00000184156	8	Rare Single Gene Mutation, Genetic Association	1	0	11
KCNS3	potassium voltage-gated channel modifier subfamily S member 3	ENSG00000170745	2	Rare Single Gene Mutation	2	0	4
KCTD13	Potassium channel tetramerisation domain containing 13	ENSG00000174943	16	Rare Single Gene Mutation, Functional	3	0	8
KDM1B	lysine demethylase 1B	ENSG00000165097	6	Rare Single Gene Mutation	3	0	2
KDM3B	lysine demethylase 3B	ENSG00000120733	5	Syndromic	1	0	1
KDM4B	lysine demethylase 4B	ENSG00000127663	19	Rare Single Gene Mutation, Syndromic, Functional	3	0	5
KDM4C	lysine demethylase 4C	ENSG00000107077	9	Rare Single Gene Mutation	2	0	3
KDM5B	Lysine (K)-specific demethylase 5B	ENSG00000117139	1	Rare Single Gene Mutation, Syndromic, Functional	1	0	16
KDM5C	lysine demethylase 5C	ENSG00000126012	X	Rare Single Gene Mutation, Syndromic, Functional	1	0	27
KDM6A	lysine demethylase 6A	ENSG00000147050	X	Rare Single Gene Mutation, Syndromic	2	0	7
KDM6B	Lysine (K)-specific demethylase 6B	ENSG00000132510	17	Rare Single Gene Mutation, Syndromic	1	0	12
KHDRBS2	KH domain containing, RNA binding, signal transduction associated 2	ENSG00000112232	6	Rare Single Gene Mutation	3	0	3
KIAA1586	KIAA1586	ENSG00000168116	6	Rare Single Gene Mutation	2	0	4
KAT6B	lysine acetyltransferase 6B	ENSG00000156650	10	Rare Single Gene Mutation	3	0	5
KDM5A	lysine demethylase 5A	ENSG00000073614	12	Rare Single Gene Mutation	2	0	1
KIAA0232	KIAA0232	ENSG00000170871	4	Rare Single Gene Mutation	1	0	3
KIF13B	Kinesin family member 13B	ENSG00000197892	8	Rare Single Gene Mutation	3	0	3
KIF14	kinesin family member 14	ENSG00000118193	1	Rare Single Gene Mutation, Syndromic	2	0	4
KIF1A	kinesin family member 1A	ENSG00000130294	2	Rare Single Gene Mutation, Syndromic	2	1	6
KIF5C	Kinesin family member 5C	ENSG00000168280	2	Rare Single Gene Mutation, Syndromic	3	1	10
KIRREL3	Kin of IRRE like 3 (Drosophila)	ENSG00000149571	11	Rare Single Gene Mutation	2	0	16
KLF16	Kruppel like factor 16	ENSG00000129911	19	Rare Single Gene Mutation	3	0	1
KMT2A	Lysine (K)-specific methyltransferase 2A	ENSG00000118058	11	Rare Single Gene Mutation, Syndromic	1	0	27
KMT2C	Lysine (K)-specific methyltransferase 2C	ENSG00000055609	7	Rare Single Gene Mutation, Syndromic, Functional	1	0	21
KMT2E	Lysine (K)-specific methyltransferase 2E	ENSG00000005483	7	Rare Single Gene Mutation, Syndromic, Genetic Association	1	0	12
KPTN	kaptin, actin binding protein	ENSG00000118162	19	Rare Single Gene Mutation, Syndromic		1	6
KRR1	KRR1, small subunit (SSU) processome component, homolog (yeast)	ENSG00000111615	12	Rare Single Gene Mutation, Genetic Association	3	0	2
KRT26	keratin 26	ENSG00000186393	17	Rare Single Gene Mutation	3	0	2
LAMA1	Laminin, alpha 1	ENSG00000101680	18	Rare Single Gene Mutation, Genetic Association	3	0	7
LAMB1	laminin, beta 1	ENSG00000091136	7	Rare Single Gene Mutation, Genetic Association	2	0	7
LEO1	LEO1 homolog, Paf1/RNA polymerase II complex component	ENSG00000166477	15	Rare Single Gene Mutation	2	0	4
LEP	Leptin	ENSG00000174697	7	Rare Single Gene Mutation	3	0	1
LILRB2	leukocyte immunoglobulin like receptor B2	ENSG00000131042	19	Rare Single Gene Mutation	3	0	2
LIN7B	lin-7 homolog B, crumbs cell polarity complex component	ENSG00000104863	19	Rare Single Gene Mutation	3	0	2
KMT5B	lysine methyltransferase 5B	ENSG00000110066	11	Rare Single Gene Mutation, Syndromic, Functional	1	0	14
LNPK	lunapark, ER junction formation factor	ENSG00000144320	2	Syndromic		1	1
LRBA	LPS-responsive vesicle trafficking, beach and anchor containing	ENSG00000198589	4	Rare Single Gene Mutation	3	0	6
LRFN2	leucine rich repeat and fibronectin type III domain containing 2	ENSG00000156564	6	Rare Single Gene Mutation, Genetic Association, Functional	3	0	4
LRFN5	leucine rich repeat and fibronectin type III domain containing 5	ENSG00000165379	14	Rare Single Gene Mutation, Genetic Association	3	0	6
LRP1	LDL receptor related protein 1	ENSG00000123384	12	Rare Single Gene Mutation	2	0	4
LRP2	LDL receptor related protein 2	ENSG00000081479	2	Rare Single Gene Mutation, Syndromic, Genetic Association	3	0	13
LRRC1	leucine rich repeat containing 1	ENSG00000137269	6	Rare Single Gene Mutation, Genetic Association	3	0	6
LRRC4	leucine rich repeat containing 4	ENSG00000128594	7	Rare Single Gene Mutation, Functional	3	0	3
LZTR1	Leucine-zipper-like transcription regulator 1	ENSG00000099949	22	Rare Single Gene Mutation, Syndromic	1	0	12
MACROD2	MACRO domain containing 2	ENSG00000172264	20	Rare Single Gene Mutation, Genetic Association	2	0	20
MAGEL2	MAGE-like 2	ENSG00000254585	15	Rare Single Gene Mutation, Syndromic	1	0	18
MAOA	monoamine oxidase A	ENSG00000189221	X	Rare Single Gene Mutation, Syndromic, Genetic Association, Functional	3	0	17
MAOB	monoamine oxidase B	ENSG00000069535	X	Rare Single Gene Mutation, Genetic Association, Functional	3	0	5
MAPK3	mitogen-activated protein kinase 3	ENSG00000102882	16	Rare Single Gene Mutation, Functional	3	0	6
MARK1	microtubule affinity regulating kinase 1	ENSG00000116141	1	Rare Single Gene Mutation, Genetic Association	3	0	10
MBD1	methyl-CpG binding domain protein 1	ENSG00000141644	18	Rare Single Gene Mutation	3	0	8
MBD3	methyl-CpG binding domain protein 3	ENSG00000071655	19	Rare Single Gene Mutation	3	0	4
MBD4	methyl-CpG binding domain protein 4	ENSG00000129071	3	Rare Single Gene Mutation	3	0	7
MBD5	Methyl-CpG binding domain protein 5	ENSG00000204406	2	Rare Single Gene Mutation, Syndromic, Functional	1	0	38
MBD6	Methyl-CpG binding domain protein 6	ENSG00000166987	12	Rare Single Gene Mutation	3	0	2
MBOAT7	membrane bound O-acyltransferase domain containing 7	ENSG00000125505	19	Rare Single Gene Mutation, Syndromic	1	0	11
MCM4	minichromosome maintenance complex component 4	ENSG00000104738	8	Rare Single Gene Mutation	3	0	2
MCM6	minichromosome maintenance complex component 6	ENSG00000076003	2	Rare Single Gene Mutation	3	0	2
MCPH1	microcephalin 1	ENSG00000147316	8	Rare Single Gene Mutation	3	0	16
MDGA2	MAM domain containing glycosylphosphatidylinositol anchor 2	ENSG00000139915	14	Rare Single Gene Mutation, Genetic Association	3	0	9
MECP2	Methyl CpG binding protein 2	ENSG00000169057	X	Rare Single Gene Mutation, Syndromic, Functional	1	0	90
KNG1	kininogen 1	ENSG00000113889	3	Rare Single Gene Mutation	3	0	1
LAS1L	LAS1 like ribosome biogenesis factor	ENSG00000001497	X	Rare Single Gene Mutation, Syndromic	3	0	4
LDB1	LIM domain binding 1	ENSG00000198728	10	Rare Single Gene Mutation	1	0	2
LDLR	low density lipoprotein receptor	ENSG00000130164	19	Rare Single Gene Mutation	3	0	1
LMX1B	LIM homeobox transcription factor 1 beta	ENSG00000136944	9	Genetic Association	2	0	1
LRRC4C	leucine rich repeat containing 4C	ENSG00000148948	11	Rare Single Gene Mutation	1	0	1
LZTS2	leucine zipper, putative tumor suppressor 2	ENSG00000107816	10	Genetic Association	3	0	4
MED12L	mediator complex subunit 12L	ENSG00000144893	3	Rare Single Gene Mutation, Syndromic	3	1	4
MED13	mediator complex subunit 13	ENSG00000108510	17	Rare Single Gene Mutation, Syndromic	1	0	4
MED13L	Mediator complex subunit 13-like	ENSG00000123066	12	Rare Single Gene Mutation, Syndromic	1	0	35
MEF2C	myocyte enhancer factor 2C	ENSG00000081189	5	Rare Single Gene Mutation, Syndromic, Genetic Association, Functional	1	0	40
KIZ	kizuna centrosomal protein	ENSG00000088970	20	Genetic Association, Functional	3	0	2
MAP1A	microtubule associated protein 1A	ENSG00000166963	15	Rare Single Gene Mutation	1	0	3
MAPT	microtubule associated protein tau	ENSG00000186868	17	Genetic Association, Functional	3	0	2
MAPT-AS1	MAPT antisense RNA 1	ENSG00000264589	17	Genetic Association	2	0	1
MEGF10	multiple EGF like domains 10	ENSG00000145794	5	Rare Single Gene Mutation, Genetic Association	3	0	6
MEGF11	multiple EGF like domains 11	ENSG00000157890	15	Rare Single Gene Mutation	3	0	5
MEIS2	Meis homeobox 2	ENSG00000134138	15	Rare Single Gene Mutation, Syndromic	1	0	9
MEMO1	mediator of cell motility 1	ENSG00000162959	2	Rare Single Gene Mutation, Functional	3	0	2
MET	met proto-oncogene (hepatocyte growth factor receptor)		7	Rare Single Gene Mutation, Genetic Association, Functional	2	0	39
MFRP	Membrane frizzled-related protein	ENSG00000235718	11	Rare Single Gene Mutation	2	0	6
MIB1	Mindbomb E3 ubiquitin protein ligase 1	ENSG00000101752	18	Rare Single Gene Mutation	3	0	8
MKX	mohawk homeobox	ENSG00000150051	10	Rare Single Gene Mutation	1	0	2
MLANA	melan-A	ENSG00000120215	9	Rare Single Gene Mutation	3	0	3
METTL26	methyltransferase like 26	ENSG00000130731	16	Rare Single Gene Mutation	3	0	2
MIR137	microRNA 137		1	Rare Single Gene Mutation, Syndromic, Genetic Association, Functional	2	0	10
MSANTD2	Myb/SANT DNA binding domain containing 2	ENSG00000120458	11	Rare Single Gene Mutation	3	0	1
MSR1	macrophage scavenger receptor 1	ENSG00000038945	8	Rare Single Gene Mutation	3	0	4
MTF1	metal-regulatory transcription factor 1	ENSG00000188786	1	Rare Single Gene Mutation, Syndromic, Genetic Association	3	0	5
MTHFR	methylenetetrahydrofolate reductase (NAD(P)H)	ENSG00000177000	1	Rare Single Gene Mutation, Syndromic, Genetic Association	3	0	18
MTOR	mechanistic target of rapamycin kinase	ENSG00000198793	1	Rare Single Gene Mutation, Syndromic, Functional	2	1	21
MUC12	mucin 12, cell surface associated	ENSG00000205277	7	Rare Single Gene Mutation	3	0	2
MUC4	mucin 4, cell surface associated	ENSG00000145113	3	Rare Single Gene Mutation	3	0	7
MYH10	myosin heavy chain 10	ENSG00000133026	17	Rare Single Gene Mutation	2	0	5
MYH4	Myosin, heavy chain 4, skeletal muscle	ENSG00000264424	17	Rare Single Gene Mutation	3	0	5
MYO16	myosin XVI	ENSG00000041515	13	Rare Single Gene Mutation, Genetic Association	3	0	8
MRTFB	myocardin related transcription factor B	ENSG00000186260	16	Rare Single Gene Mutation, Genetic Association	3	0	10
MYO1E	myosin IE	ENSG00000157483	15	Rare Single Gene Mutation	3	0	4
MYO5A	myosin VA	ENSG00000197535	15	Rare Single Gene Mutation, Genetic Association	2	0	5
MYO5C	myosin VC	ENSG00000128833	15	Rare Single Gene Mutation	3	0	3
MYO9B	Myosin IXB	ENSG00000099331	19	Rare Single Gene Mutation	2	0	4
MYT1L	Myelin transcription factor 1-like	ENSG00000186487	2	Rare Single Gene Mutation, Syndromic, Genetic Association	1	0	22
NAA15	N(alpha)-acetyltransferase 15, NatA auxiliary subunit	ENSG00000164134	4	Rare Single Gene Mutation, Syndromic	1	0	14
NAALADL2	N-acetylated alpha-linked acidic dipeptidase-like 2	ENSG00000177694	3	Rare Single Gene Mutation, Genetic Association	3	0	2
NACC1	nucleus accumbens associated 1	ENSG00000160877	19	Rare Single Gene Mutation, Syndromic	1	0	7
NAV2	neuron navigator 2	ENSG00000166833	11	Rare Single Gene Mutation	2	0	9
NBEA	neurobeachin	ENSG00000172915	13	Rare Single Gene Mutation, Syndromic, Functional	1	0	19
NCKAP1	NCK-associated protein 1	ENSG00000061676	2	Rare Single Gene Mutation, Syndromic	1	0	12
NCKAP5	NCK-associated protein 5	ENSG00000176771	2	Rare Single Gene Mutation	3	0	1
NCOR1	nuclear receptor corepressor 1	ENSG00000141027	17	Rare Single Gene Mutation, Functional	2	0	7
NEGR1	neuronal growth regulator 1	ENSG00000172260	1	Rare Single Gene Mutation, Genetic Association, Functional	3	0	6
NEO1	Neogenin 1	ENSG00000067141	15		3	0	1
NF1	neurofibromin 1 (neurofibromatosis, von Recklinghausen disease, Watson disease)	ENSG00000196712	17	Rare Single Gene Mutation, Syndromic, Genetic Association	1	0	25
NFE2L3	nuclear factor, erythroid 2 like 3	ENSG00000050344	7	Rare Single Gene Mutation	2	0	3
NEXMIF	neurite extension and migration factor	ENSG00000050030	X	Rare Single Gene Mutation, Syndromic, Functional	2	0	25
NFIA	nuclear factor I/A	ENSG00000162599	1	Rare Single Gene Mutation	3	0	13
NFIB	nuclear factor I B	ENSG00000147862	9	Rare Single Gene Mutation, Syndromic	3	1	5
NFIX	nuclear factor I/X (CCAAT-binding transcription factor)	ENSG00000008441	19	Rare Single Gene Mutation, Syndromic		1	11
NINL	Ninein-like	ENSG00000101004	20	Rare Single Gene Mutation	2	0	6
NIPA1	non imprinted in Prader-Willi/Angelman syndrome 1	ENSG00000170113	15	Rare Single Gene Mutation	3	0	5
NIPA2	non imprinted in Prader-Willi/Angelman syndrome 2	ENSG00000140157	15	Rare Single Gene Mutation	3	0	2
NIPBL	Nipped-B homolog (Drosophila)	ENSG00000164190	5	Rare Single Gene Mutation, Syndromic	1	0	13
NLGN1	neuroligin 1	ENSG00000169760	3	Rare Single Gene Mutation, Genetic Association	2	0	19
NLGN2	Neuroligin 2	ENSG00000169992	17	Rare Single Gene Mutation, Functional	1	0	8
NLGN3	neuroligin 3	ENSG00000196338	X	Rare Single Gene Mutation	1	0	36
MNT	MAX network transcriptional repressor	ENSG00000070444	17	Genetic Association	3	0	1
MSL3	MSL complex subunit 3	ENSG00000005302	X	Rare Single Gene Mutation, Syndromic	1	0	6
MSNP1AS	Moesinpseudogene 1, antisense		5	Genetic Association, Functional	2	0	13
MSX2	msh homeobox 2	ENSG00000120149	5	Rare Single Gene Mutation, Syndromic	3	0	2
MYH9	myosin heavy chain 9	ENSG00000100345	22	Rare Single Gene Mutation	2	0	5
MYLK	myosin light chain kinase	ENSG00000065534	3	Rare Single Gene Mutation	3	0	2
MYOCD	myocardin	ENSG00000141052	17	Rare Single Gene Mutation	3	0	2
NCAPH2	non-SMC condensin II complex subunit H2	ENSG00000025770	22	Rare Single Gene Mutation	3	0	1
NCOA1	nuclear receptor coactivator 1	ENSG00000084676	2	Rare Single Gene Mutation	1	0	2
NDUFA5	NADH dehydrogenase (ubiquinone) 1 alpha subcomplex, 5, 13kDa	ENSG00000128609	7	Genetic Association	3	0	3
NLGN4X	neuroligin 4, X-linked	ENSG00000146938	X	Rare Single Gene Mutation, Genetic Association	1	0	36
NLGN4Y	neuroligin 4, Y-linked	ENSG00000165246	Y	Rare Single Gene Mutation, Genetic Association, Functional	3	0	5
NOTCH2NL	notch 2 N-terminal like		1	Functional	3	0	1
NPAS2	neuronal PAS domain protein 2	ENSG00000170485	2	Genetic Association	3	0	4
NR1D1	nuclear receptor subfamily 1 group D member 1	ENSG00000126368	17	Rare Single Gene Mutation	3	0	3
NR2F1	nuclear receptor subfamily 2 group F member 1	ENSG00000175745	5	Rare Single Gene Mutation, Syndromic, Functional	3	1	19
NR3C2	Nuclear receptor subfamily 3, group C, member 2	ENSG00000151623	4	Rare Single Gene Mutation, Syndromic	1	0	8
NR4A2	nuclear receptor subfamily 4 group A member 2	ENSG00000153234	2	Rare Single Gene Mutation, Syndromic	1	0	8
NRCAM	neuronal cell adhesion molecule	ENSG00000091129	7	Rare Single Gene Mutation, Genetic Association	3	0	5
NRP2	neuropilin 2	ENSG00000118257	2	Rare Single Gene Mutation, Genetic Association	3	0	8
NRXN1	neurexin 1	ENSG00000179915	2	Rare Single Gene Mutation, Syndromic, Genetic Association, Functional	1	0	94
NRXN2	neurexin 2	ENSG00000110076	11	Rare Single Gene Mutation, Genetic Association	1	0	12
NRXN3	neurexin 3	ENSG00000021645	14	Rare Single Gene Mutation, Genetic Association	1	0	18
NSD1	nuclear receptor binding SET domain protein 1	ENSG00000165671	5	Rare Single Gene Mutation, Syndromic	1	0	21
NTNG1	netrin G1	ENSG00000162631	1	Rare Single Gene Mutation, Syndromic, Genetic Association	3	1	8
NTNG2	netrin G2	ENSG00000196358	9	Syndromic		1	3
NTRK1	neurotrophic tyrosine kinase, receptor, type 1	ENSG00000198400	1	Rare Single Gene Mutation, Syndromic	3	0	8
NTRK2	neurotrophic receptor tyrosine kinase 2	ENSG00000148053	9	Syndromic		1	3
NTRK3	neurotrophic tyrosine kinase, receptor, type 3	ENSG00000140538	15	Rare Single Gene Mutation, Syndromic, Genetic Association	3	0	14
NUAK1	NUAK family, SNF1-like kinase, 1	ENSG00000074590	12	Rare Single Gene Mutation, Functional	2	0	6
NSMCE3	NSE3 homolog, SMC5-SMC6 complex component	ENSG00000185115	15	Functional	3	0	3
MSRA	methionine sulfoxide reductase A	ENSG00000175806	8	Genetic Association, Functional	3	0	11
NKX2-2	NK2 homeobox 2	ENSG00000125820	20	Genetic Association, Functional	3	0	2
NOVA2	NOVA alternative splicing regulator 2	ENSG00000104967	19	Syndromic		1	1
NUDCD2	NudC domain containing 2	ENSG00000170584	5	Rare Single Gene Mutation	2	0	3
NUP133	nucleoporin 133kDa	ENSG00000069248	1	Rare Single Gene Mutation	3	0	4
NXPH1	neurexophilin 1	ENSG00000122584	7	Rare Single Gene Mutation	3	0	5
OCRL	oculocerebrorenal syndrome of Lowe	ENSG00000122126	X	Rare Single Gene Mutation, Syndromic		1	7
ODF3L2	outer dense fiber of sperm tails 3-like 2	ENSG00000181781	19	Rare Single Gene Mutation	3	0	1
OFD1	OFD1, centriole and centriolar satellite protein	ENSG00000046651	X	Rare Single Gene Mutation	3	0	3
OPHN1	oligophrenin 1	ENSG00000079482	X	Rare Single Gene Mutation, Syndromic	2	0	15
OR1C1	olfactory receptor, family 1, subfamily C, member 1	ENSG00000221888	1	Rare Single Gene Mutation	3	0	3
OR2M4	Olfactory receptor, family 2, subfamily M, member 4	ENSG00000171180	1	Genetic Association	3	0	1
OR2T10	olfactory receptor family 2 subfamily T member 10	ENSG00000184022	1	Rare Single Gene Mutation	3	0	3
OR52M1	Olfactory receptor, family 52, subfamily M, member 1	ENSG00000197790	11	Rare Single Gene Mutation	2	0	2
OTUD7A	OTU deubiquitinase 7A	ENSG00000169918	15	Rare Single Gene Mutation, Functional	2	0	4
OTX1	orthodenticle homeobox 1	ENSG00000115507	2	Genetic Association	3	0	3
OXT	oxytocin/neurophysin I prepropeptide	ENSG00000101405	20	Rare Single Gene Mutation, Genetic Association	3	0	5
NSD2	nuclear receptor binding SET domain protein 2	ENSG00000109685	4	Rare Single Gene Mutation, Syndromic	2	1	10
NUP155	nucleoporin 155	ENSG00000113569	5	Rare Single Gene Mutation	1	0	1
NXF1	nuclear RNA export factor 1	ENSG00000162231	11	Rare Single Gene Mutation	3	0	1
OXTR	oxytocin receptor	ENSG00000180914	3	Rare Single Gene Mutation, Genetic Association, Functional	2	0	48
P2RX5	Purinergic receptor P2X, ligand gated ion channel, 5	ENSG00000083454	17	Rare Single Gene Mutation	2	0	4
P4HA2	Prolyl 4-hydroxylase, alpha polypeptide II	ENSG00000072682	5	Rare Single Gene Mutation	2	0	4
PACS1	phosphofurin acidic cluster sorting protein 1	ENSG00000175115	11	Rare Single Gene Mutation, Syndromic	1	0	7
PACS2	phosphofurin acidic cluster sorting protein 2	ENSG00000179364	14	Rare Single Gene Mutation, Syndromic		1	6
PAFAH1B2	platelet activating factor acetylhydrolase 1b catalytic subunit 2	ENSG00000168092	11	Rare Single Gene Mutation	3	0	3
PAH	Phenylalanine hydroxylase	ENSG00000171759	12	Rare Single Gene Mutation, Syndromic	1	0	7
PAK1	p21 (RAC1) activated kinase 1	ENSG00000149269	11	Rare Single Gene Mutation, Syndromic		1	5
PAK2	p21 (RAC1) activated kinase 2	ENSG00000180370	3	Rare Single Gene Mutation, Syndromic	2	0	5
PAPOLG	poly(A) polymerase gamma	ENSG00000115421	2	Rare Single Gene Mutation	3	0	4
PARD3B	Par-3 partitioning defective 3 homolog B (C. elegans)	ENSG00000116117	2	Rare Single Gene Mutation, Genetic Association	2	0	7
PATJ	PATJ, crumbs cell polarity complex component	ENSG00000132849	1	Rare Single Gene Mutation, Genetic Association	3	0	4
PAX5	Paired box 5	ENSG00000196092	9	Rare Single Gene Mutation	1	0	8
PAX6	Paired box 6	ENSG00000007372	11	Rare Single Gene Mutation, Syndromic, Functional		1	7
PBX1	PBX homeobox 1	ENSG00000185630	1	Rare Single Gene Mutation	3	0	4
PCCA	propionyl-CoA carboxylase alpha subunit	ENSG00000175198	13	Rare Single Gene Mutation, Syndromic		1	10
PCCB	propionyl-CoA carboxylase beta subunit	ENSG00000114054	3	Rare Single Gene Mutation, Syndromic	1	1	9
PCDH10	protocadherin 10	ENSG00000138650	4	Rare Single Gene Mutation	3	0	8
PCDH11X	protocadherin 11 X-linked	ENSG00000102290	X	Rare Single Gene Mutation	3	0	2
PCDH15	protocadherin related 15	ENSG00000150275	10	Rare Single Gene Mutation, Syndromic, Genetic Association	3	0	6
PCDH19	protocadherin 19	ENSG00000165194	X	Rare Single Gene Mutation, Syndromic, Functional	1	0	38
PCDH9	protocadherin 9	ENSG00000184226	13	Rare Single Gene Mutation, Genetic Association	3	0	7
PCDHA1	Protocadherin alpha 1	ENSG00000204970	5	Rare Single Gene Mutation, Genetic Association	3	0	3
PCDHA10	Protocadherin alpha 10	ENSG00000250120	5	Rare Single Gene Mutation, Genetic Association	3	0	4
PCDHA11	Protocadherin alpha 11	ENSG00000249158	5	Rare Single Gene Mutation, Genetic Association	3	0	5
PCDHA12	Protocadherin alpha 12	ENSG00000251664	5	Rare Single Gene Mutation, Genetic Association	3	0	3
PCDHA13	Protocadherin alpha 13	ENSG00000239389	5	Rare Single Gene Mutation, Genetic Association	3	0	4
PCDHA2	Protocadherin alpha 2	ENSG00000204969	5	Rare Single Gene Mutation, Genetic Association	3	0	5
PCDHA3	Protocadherin alpha 3	ENSG00000255408	5	Rare Single Gene Mutation, Genetic Association	3	0	4
PCDHA4	Protocadherin alpha 4	ENSG00000204967	5	Rare Single Gene Mutation, Genetic Association	3	0	4
PCDHA5	Protocadherin alpha 5	ENSG00000204965	5	Rare Single Gene Mutation, Genetic Association	3	0	5
PCDHA6	Protocadherin alpha 6	ENSG00000081842	5	Rare Single Gene Mutation, Genetic Association	3	0	3
PCDHA7	Protocadherin alpha 7	ENSG00000204963	5	Rare Single Gene Mutation, Genetic Association	3	0	5
PCDHA8	Protocadherin alpha 8	ENSG00000204962	5	Rare Single Gene Mutation, Genetic Association	3	0	4
PCDHA9	Protocadherin alpha 9	ENSG00000204961	5	Rare Single Gene Mutation, Genetic Association	3	0	4
PCDHAC1	Protocadherin alpha subfamily C, 1	ENSG00000248383	5	Rare Single Gene Mutation, Genetic Association	3	0	3
PCM1	pericentriolar material 1	ENSG00000078674	8	Rare Single Gene Mutation	3	0	3
PDCD1	programmed cell death 1	ENSG00000188389	2	Rare Single Gene Mutation	3	0	3
PDE1C	phosphodiesterase 1C	ENSG00000154678	7	Rare Single Gene Mutation, Genetic Association	3	0	3
PDK2	pyruvate dehydrogenase kinase 2	ENSG00000005882	17	Rare Single Gene Mutation	3	0	4
PER1	period homolog 1 (Drosophila)		17	Rare Single Gene Mutation, Genetic Association	3	0	7
PER2	period circadian clock 2	ENSG00000132326	2	Rare Single Gene Mutation	2	0	5
PEX7	peroxisomal biogenesis factor 7	ENSG00000112357	6	Rare Single Gene Mutation, Genetic Association	3	0	4
PHF2	PHD finger protein 2	ENSG00000197724	9	Rare Single Gene Mutation	1	0	7
PHF21A	PHD finger protein 21A	ENSG00000135365	11	Rare Single Gene Mutation, Syndromic	1	0	11
PHF3	PHD finger protein 3	ENSG00000118482	6	Rare Single Gene Mutation	1	0	4
PHF8	PHD finger protein 8	ENSG00000172943	X	Rare Single Gene Mutation, Syndromic		1	10
PHIP	pleckstrin homology domain interacting protein	ENSG00000146247	6	Rare Single Gene Mutation, Syndromic	1	0	14
PHRF1	PHD and ring finger domains 1	ENSG00000070047	11	Rare Single Gene Mutation	2	0	4
PIK3R2	phosphoinositide-3-kinase regulatory subunit 2	ENSG00000105647	19	Rare Single Gene Mutation, Syndromic		1	5
PITX1	paired-like homeodomain 1	ENSG00000069011	5	Rare Single Gene Mutation, Genetic Association	3	0	6
PLAUR	Plasminogen activator, urokinase receptor	ENSG00000011422	19	Rare Single Gene Mutation, Genetic Association	3	0	2
PLCB1	phospholipase C, beta 1 (phosphoinositide-specific)	ENSG00000182621	20	Rare Single Gene Mutation	2	0	7
PLCD4	phospholipase C delta 4	ENSG00000115556	2	Rare Single Gene Mutation	3	0	3
PEBP4	phosphatidylethanolamine binding protein 4	ENSG00000134020	8	Rare Single Gene Mutation	3	0	1
PHF12	PHD finger protein 12	ENSG00000109118	17	Rare Single Gene Mutation	1	0	3
PHF7	PHD finger protein 7	ENSG00000010318	3	Rare Single Gene Mutation	2	0	3
PIK3CA	phosphatidylinositol-4,5-bisphosphate 3-kinase catalytic subunit alpha	ENSG00000121879	3	Rare Single Gene Mutation, Syndromic	3	0	5
PJA1	praja ring finger ubiquitin ligase 1	ENSG00000181191	X	Syndromic	3	0	1
PLN	phospholamban	ENSG00000198523	6	Rare Single Gene Mutation	3	0	4
PLXNA3	plexin A3	ENSG00000130827	X	Rare Single Gene Mutation	3	0	6
PLXNA4	Plexin A4	ENSG00000221866	7	Rare Single Gene Mutation, Functional	2	0	5
PLXNB1	plexin B1	ENSG00000164050	3	Rare Single Gene Mutation	2	0	3
PNPLA7	patatin like phospholipase domain containing 7	ENSG00000130653	9	Rare Single Gene Mutation	3	0	3
POGZ	Pogo transposable element with ZNF domain	ENSG00000143442	1	Rare Single Gene Mutation, Syndromic, Functional	1	0	36
POLA2	DNA polymerase alpha 2, accessory subunit	ENSG00000014138	11	Rare Single Gene Mutation	3	0	2
PCDHAC2	Protocadherin alpha subfamily C, 2	ENSG00000243232	5	Genetic Association	3	0	3
PHB	prohibitin	ENSG00000167085	17	Genetic Association	2	0	1
PIK3CG	phosphoinositide-3-kinase, catalytic, gamma polypeptide	ENSG00000105851	7	Genetic Association	3	0	4
POMGNT1	protein O-linked mannose N-acetylglucosaminyltransferase 1 (beta 1,2-)	ENSG00000085998	1	Rare Single Gene Mutation, Syndromic	1	0	5
POMT1	protein O-mannosyltransferase 1	ENSG00000130714	9	Rare Single Gene Mutation	3	0	3
PON1	paraoxonase 1	ENSG00000005421	7	Genetic Association	2	0	5
POT1	Protection of telomeres 1 homolog (S. pombe)	ENSG00000128513	7	Rare Single Gene Mutation	3	0	1
POU3F3	POU class 3 homeobox 3	ENSG00000198914	2	Syndromic		1	1
PPFIA1	PTPRF interacting protein alpha 1	ENSG00000131626	11	Rare Single Gene Mutation	3	0	3
PPM1D	protein phosphatase, Mg2+/Mn2+ dependent 1D	ENSG00000170836	17	Rare Single Gene Mutation, Syndromic	3	1	6
PPP1R1B	Protein phosphatase 1, regulatory (inhibitor) subunit 1B	ENSG00000131771	17	Genetic Association	3	0	1
PPP2CA	protein phosphatase 2 catalytic subunit alpha	ENSG00000113575	5	Syndromic		1	1
PPP2R1B	protein phosphatase 2 regulatory subunit A, beta	ENSG00000137713	11	Rare Single Gene Mutation	3	0	7
PPP2R5D	Protein phosphatase 2, regulatory subunit B', delta	ENSG00000112640	6	Rare Single Gene Mutation, Syndromic	1	0	18
PREX1	Phosphatidylinositol-3,4,5-trisphosphate-dependent Rac exchange factor 1	ENSG00000124126	20	Rare Single Gene Mutation, Genetic Association	2	0	3
PRICKLE1	Prickle homolog 1 (Drosophila)	ENSG00000139174	12	Rare Single Gene Mutation, Syndromic, Functional	2	0	4
PRICKLE2	prickle planar cell polarity protein 2	ENSG00000163637	3	Rare Single Gene Mutation, Functional	2	0	5
PRKAR1B	protein kinase cAMP-dependent type I regulatory subunit beta	ENSG00000188191	7	Rare Single Gene Mutation, Syndromic	3	0	5
PRKCA	protein kinase C alpha	ENSG00000154229	17	Rare Single Gene Mutation	3	0	4
PRKCB	protein kinase C beta	ENSG00000166501	16	Rare Single Gene Mutation, Genetic Association	2	0	7
PRKD1	Protein kinase D1	ENSG00000184304	14	Rare Single Gene Mutation, Syndromic		1	4
PRKD2	protein kinase D2	ENSG00000105287	19	Rare Single Gene Mutation	2	0	3
PRKDC	protein kinase, DNA-activated, catalytic polypeptide	ENSG00000253729	8	Rare Single Gene Mutation, Syndromic, Functional	3	0	6
PRODH	Proline dehydrogenase (oxidase) 1	ENSG00000100033	22	Syndromic, Genetic Association	2	1	6
PRPF39	pre-mRNA processing factor 39	ENSG00000185246	14	Rare Single Gene Mutation	3	0	3
PRR12	proline rich 12	ENSG00000126464	19	Rare Single Gene Mutation, Syndromic	1	0	3
PRKN	parkin RBR E3 ubiquitin protein ligase	ENSG00000185345	6	Rare Single Gene Mutation, Genetic Association	2	0	15
PRUNE2	prune homolog 2	ENSG00000106772	9	Rare Single Gene Mutation, Syndromic	3	0	9
PSD3	pleckstrin and Sec7 domain containing 3	ENSG00000156011	8	Rare Single Gene Mutation, Genetic Association	3	0	6
PSMD12	proteasome 26S subunit, non-ATPase 12	ENSG00000197170	17	Syndromic	1	0	3
PTBP2	polypyrimidine tract binding protein 2	ENSG00000117569	1	Rare Single Gene Mutation, Genetic Association	3	0	4
PTCHD1	patched domain containing 1	ENSG00000165186	X	Rare Single Gene Mutation, Genetic Association	1	0	13
PTEN	phosphatase and tensin homolog (mutated in multiple advanced cancers 1)	ENSG00000171862	10	Rare Single Gene Mutation, Syndromic, Functional	1	0	65
PTCHD1-AS	PTCHD1antisense RNA (head to head)	ENSG00000233067	X	Rare Single Gene Mutation	2	0	3
PTGS2	prostaglandin-endoperoxide synthase 2	ENSG00000073756	1	Rare Single Gene Mutation, Genetic Association, Functional	3	0	7
PTK7	Protein tyrosine kinase 7 (inactive)	ENSG00000112655	6	Rare Single Gene Mutation	1	0	5
PTPN11	protein tyrosine phosphatase, non-receptor type 11	ENSG00000179295	12	Rare Single Gene Mutation, Syndromic	1	0	17
PTPRB	protein tyrosine phosphatase, receptor type B	ENSG00000127329	12	Rare Single Gene Mutation, Genetic Association	3	0	3
PTPRC	protein tyrosine phosphatase, receptor type, C	ENSG00000081237	1	Rare Single Gene Mutation, Genetic Association	3	0	9
PTPRT	protein tyrosine phosphatase, receptor type, T	ENSG00000196090	20	Rare Single Gene Mutation, Functional	3	0	9
PXDN	peroxidasin	ENSG00000130508	2	Rare Single Gene Mutation	3	0	5
PYHIN1	Pyrin and HIN domain family, member 1	ENSG00000163564	1	Rare Single Gene Mutation	2	0	4
QRICH1	glutamine rich 1	ENSG00000198218	3	Rare Single Gene Mutation, Syndromic	2	0	7
RAB11FIP5	RAB11 family interacting protein 5	ENSG00000135631	2	Rare Single Gene Mutation, Functional	3	0	6
RAB2A	RAB2A, member RAS oncogene family	ENSG00000104388	8	Rare Single Gene Mutation	2	0	8
RAB39B	RAB39B, member RAS oncogene family	ENSG00000155961	X	Rare Single Gene Mutation, Syndromic, Functional	3	0	14
POLR3A	RNA polymerase III subunit A	ENSG00000148606	10	Rare Single Gene Mutation, Syndromic	3	1	8
PPP1R9B	protein phosphatase 1 regulatory subunit 9B	ENSG00000108819	17	Rare Single Gene Mutation	1	0	1
PPP3CA	protein phosphatase 3 catalytic subunit alpha	ENSG00000138814	4	Rare Single Gene Mutation, Syndromic	3	1	8
PPP5C	protein phosphatase 5 catalytic subunit	ENSG00000011485	19	Rare Single Gene Mutation	1	0	2
RAB43	RAB43, member RAS oncogene family	ENSG00000172780	3	Rare Single Gene Mutation	2	0	2
RAC1	Rac family small GTPase 1	ENSG00000136238	7	Syndromic, Functional		1	5
RAD21	RAD21cohesin complex component	ENSG00000164754	8	Syndromic		1	4
RAD21L1	RAD21 cohesin complex component like 1	ENSG00000244588	20	Rare Single Gene Mutation	3	0	2
RAI1	retinoic acid induced 1	ENSG00000108557	17	Rare Single Gene Mutation, Syndromic	1	0	25
RALA	RAS like proto-oncogene A	ENSG00000006451	7	Rare Single Gene Mutation, Syndromic		1	3
RALGAPB	Ral GTPase activating protein non-catalytic beta subunit	ENSG00000170471	20	Rare Single Gene Mutation	2	0	5
RANBP17	RAN binding protein 17	ENSG00000204764	5	Rare Single Gene Mutation	2	0	6
RAPGEF4	Rap guanine nucleotide exchange factor (GEF) 4	ENSG00000091428	2	Rare Single Gene Mutation	3	0	17
RASSF5	Ras association domain family member 5	ENSG00000266094	1	Rare Single Gene Mutation, Genetic Association	3	0	3
RBFOX1	RNA binding protein, fox-1 homolog (C. elegans) 1	ENSG00000078328	16	Rare Single Gene Mutation, Genetic Association	2	0	38
RBM27	RNA binding motif protein 27	ENSG00000091009	5	Rare Single Gene Mutation	2	0	3
REEP3	receptor accessory protein 3	ENSG00000165476	10	Rare Single Gene Mutation	3	0	3
RELN	Reelin	ENSG00000189056	7	Rare Single Gene Mutation, Syndromic, Genetic Association, Functional	1	0	55
RERE	Arginine-glutamic acid dipeptide (RE) repeats	ENSG00000142599	1	Rare Single Gene Mutation, Syndromic, Genetic Association	1	0	7
RFX3	regulatory factor X3	ENSG00000080298	9	Rare Single Gene Mutation, Syndromic	1	0	8
RGS7	regulator of G-protein signaling 7	ENSG00000182901	1	Rare Single Gene Mutation	3	0	6
RHEB	Ras homolog, mTORC1 binding	ENSG00000106615	7	Syndromic		1	1
RIMS1	Regulating synaptic membrane exocytosis 1	ENSG00000079841	6	Rare Single Gene Mutation, Genetic Association	1	0	8
RIMS3	regulating synaptic membrane exocytosis 3	ENSG00000117016	1	Rare Single Gene Mutation	3	0	4
RLIM	Ring finger protein, LIM domain interacting	ENSG00000131263	X	Rare Single Gene Mutation, Syndromic		1	5
RNF135	Ring finger protein 135	ENSG00000181481	17	Rare Single Gene Mutation, Syndromic, Genetic Association	3	1	4
RNF25	ring finger protein 25	ENSG00000163481	2	Rare Single Gene Mutation	3	0	2
RNF38	ring finger protein 38	ENSG00000137075	9	Rare Single Gene Mutation	3	0	2
ROBO2	roundabout guidance receptor 2	ENSG00000185008	3	Rare Single Gene Mutation, Genetic Association, Functional	2	0	8
RORA	RAR-related orphan receptor A	ENSG00000069667	15	Rare Single Gene Mutation, Syndromic, Genetic Association, Functional		1	18
RORB	RAR related orphan receptor B	ENSG00000198963	9	Rare Single Gene Mutation, Syndromic, Functional	1	0	7
RPL10	ribosomal protein L10	ENSG00000147403	X	Rare Single Gene Mutation, Syndromic	3	0	13
RP11-1407O15.2			17	Rare Single Gene Mutation	3	0	1
RPS6KA2	ribosomal protein S6 kinase, 90kDa, polypeptide 2	ENSG00000071242	6	Rare Single Gene Mutation	3	0	4
RPS6KA3	Ribosomal protein S6 kinase, 90kDa, polypeptide 3	ENSG00000177189	X	Rare Single Gene Mutation, Syndromic	3	1	9
SAE1	SUMO1 activating enzyme subunit 1	ENSG00000142230	19	Rare Single Gene Mutation	2	0	3
SAMD11	sterile alpha motif domain containing 11	ENSG00000187634	1	Rare Single Gene Mutation	3	0	2
SASH1	SAM and SH3 domain containing 1	ENSG00000111961	6	Rare Single Gene Mutation	3	0	2
SATB2	SATB homeobox 2	ENSG00000119042	2	Rare Single Gene Mutation, Syndromic, Genetic Association	3	1	34
SBF1	SET binding factor 1	ENSG00000100241	22	Rare Single Gene Mutation	2	0	9
SCFD2	sec1 family domain containing 2	ENSG00000184178	4	Rare Single Gene Mutation	3	0	2
SCN1A	sodium channel, voltage-gated, type I, alpha subunit	ENSG00000144285	2	Rare Single Gene Mutation, Syndromic, Genetic Association	1	0	68
RFX4	regulatory factor X4	ENSG00000111783	12	Rare Single Gene Mutation, Syndromic	3	1	2
RFX7	regulatory factor X7	ENSG00000181827	15	Rare Single Gene Mutation, Syndromic	3	1	3
RHOXF1	Rhox homeobox family, member 1	ENSG00000101883	X	Genetic Association	3	0	3
RIMS2	regulating synaptic membrane exocytosis 2	ENSG00000176406	8	Rare Single Gene Mutation, Syndromic, Genetic Association	3	1	3
RIT2	Ras-like without CAAX 2	ENSG00000152214	18	Genetic Association	3	0	3
RSRC1	arginine and serine rich coiled-coil 1	ENSG00000174891	3	Syndromic, Genetic Association		1	7
SATB1	SATB homeobox 1	ENSG00000182568	3	Rare Single Gene Mutation, Syndromic	1	0	3
SCAF4	SR-related CTD associated factor 4	ENSG00000156304	21	Rare Single Gene Mutation, Syndromic	2	0	2
SCN2A	sodium channel, voltage-gated, type II, alpha subunit	ENSG00000136531	2	Rare Single Gene Mutation, Syndromic	1	0	75
RPS10P2-AS1	ribosomal protein S10 pseudogene 2 anti-sense 1		20	Genetic Association, Functional	2	0	4
SCN4A	Sodium channel, voltage gated, type IV alpha subunit	ENSG00000007314	17	Rare Single Gene Mutation	3	0	4
SCN8A	sodium channel, voltage gated, type VIII, alpha subunit	ENSG00000196876	12	Rare Single Gene Mutation, Syndromic	1	0	39
SCN9A	sodium voltage-gated channel alpha subunit 9	ENSG00000169432	2	Rare Single Gene Mutation	2	0	5
SCP2	sterol carrier protein 2	ENSG00000116171	1	Rare Single Gene Mutation	3	0	2
SDC2	syndecan 2 (heparan sulfate proteoglycan 1, cell surface-associated, fibroglycan )	ENSG00000169439	8	Rare Single Gene Mutation, Genetic Association	3	0	4
SEMA5A	sema domain, seven thrombospondin repeats (type 1 and type 1-like), transmembrane domain (TM) and short cytoplasmic domain, (semaphorin) 5A	ENSG00000112902	5	Rare Single Gene Mutation, Genetic Association, Functional	2	0	17
SERPINE1	serpin family E member 1	ENSG00000106366	7	Genetic Association	3	0	2
SET	SETnuclear proto-oncogene	ENSG00000119335	9	Rare Single Gene Mutation	2	0	5
SETBP1	SET binding protein 1	ENSG00000152217	18	Rare Single Gene Mutation, Syndromic	1	0	17
SETD1B	SET domain containing 1B	ENSG00000139718	12	Rare Single Gene Mutation, Syndromic	3	1	12
SETD2	SET domain containing 2	ENSG00000181555	3	Rare Single Gene Mutation, Syndromic	1	0	15
SETD5	SET domain containing 5	ENSG00000168137	3	Rare Single Gene Mutation, Syndromic	1	0	28
SETDB1	SET domain, bifurcated 1	ENSG00000143379	1	Rare Single Gene Mutation	3	0	3
SETDB2	SET domain, bifurcated 2	ENSG00000136169	13	Rare Single Gene Mutation, Syndromic	3	0	2
SEZ6L2	SEZ6L2 seizure related 6 homolog (mouse)-like 2	ENSG00000174938	16	Rare Single Gene Mutation, Genetic Association	3	0	6
SF3B1	splicing factor 3b subunit 1	ENSG00000115524	2	Rare Single Gene Mutation	3	0	5
SGSH	N-sulfoglucosamine sulfohydrolase	ENSG00000181523	17	Rare Single Gene Mutation, Syndromic		1	5
SGSM3	Small G protein signaling modulator 3	ENSG00000100359	22	Rare Single Gene Mutation	3	0	5
SH3RF3	SH3 domain containing ring finger 3	ENSG00000172985	2	Rare Single Gene Mutation	3	0	3
SHANK1	SH3 and multiple ankyrin repeat domains 1	ENSG00000161681	19	Rare Single Gene Mutation, Genetic Association	2	0	8
SHANK2	SH3 and multiple ankyrin repeat domains 2	ENSG00000162105	11	Rare Single Gene Mutation, Syndromic, Genetic Association, Functional	1	0	40
SHANK3	SH3 and multiple ankyrin repeat domains 3	ENSG00000251322	22	Rare Single Gene Mutation, Syndromic, Genetic Association, Functional	1	0	92
SHOX	short stature homeobox	ENSG00000185960	X,Y	Rare Single Gene Mutation	2	0	2
SIK1	Salt-inducible kinase 1	ENSG00000142178	21	Rare Single Gene Mutation, Syndromic		1	5
SIN3A	SIN3 transcription regulator family member A	ENSG00000169375	15	Rare Single Gene Mutation, Syndromic	1	0	13
SLC12A5	Solute carrier family 12 (potassium/chloride transporter), member 5	ENSG00000124140	20	Rare Single Gene Mutation	2	0	6
SLC1A1	solute carrier family 1 (neuronal/epithelial high affinity glutamate transporter, system Xag), member 1	ENSG00000106688	9	Rare Single Gene Mutation, Genetic Association	3	0	12
SLC1A2	Solute carrier family 1 (glial high affinity glutamate transporter), member 2	ENSG00000110436	11	Rare Single Gene Mutation, Genetic Association, Functional		1	6
SLC22A9	solute carrier family 22 member 9	ENSG00000149742	11	Rare Single Gene Mutation	3	0	4
SLC24A2	solute carrier family 24 member 2	ENSG00000155886	9	Rare Single Gene Mutation	3	0	3
SLC25A12	solute carrier family 25 (mitochondrial carrier, Aralar), member 12	ENSG00000115840	2	Rare Single Gene Mutation, Genetic Association, Functional	3	0	23
SLC25A39	solute carrier family 25 member 39	ENSG00000013306	17	Rare Single Gene Mutation	3	0	3
SLC27A4	Solute carrier family 27 (fatty acid transporter), member 4	ENSG00000167114	9	Rare Single Gene Mutation	3	0	1
SETD1A	SET domain containing 1A, histone lysine methyltransferase	ENSG00000099381	16	Rare Single Gene Mutation, Syndromic	3	1	3
SIN3B	SIN3 transcription regulator family member B	ENSG00000127511	19	Rare Single Gene Mutation, Syndromic	2	1	4
SKI	SKIproto-oncogene	ENSG00000157933	1	Rare Single Gene Mutation	1	0	3
SLC29A4	solute carrier family 29 member 4	ENSG00000164638	7	Rare Single Gene Mutation	3	0	1
SLC38A10	solute carrier family 38, member 10	ENSG00000157637	17	Rare Single Gene Mutation	2	0	2
SLC45A1	solute carrier family 45 member 1	ENSG00000162426	1	Rare Single Gene Mutation, Syndromic		1	2
SLC4A10	solute carrier family 4, sodium bicarbonate transporter-like, member 10	ENSG00000144290	2	Rare Single Gene Mutation, Genetic Association	3	0	6
SLC6A1	Solute carrier family 6 (neurotransmitter transporter), member 1	ENSG00000157103	3	Rare Single Gene Mutation, Syndromic, Genetic Association	1	0	36
SLC6A3	Solute carrier family 6 (neurotransmitter transporter), member 3	ENSG00000142319	5	Rare Single Gene Mutation, Genetic Association, Functional	2	0	15
SLC6A4	solute carrier family 6 (neurotransmitter transporter, serotonin), member 4	ENSG00000108576	17	Rare Single Gene Mutation, Genetic Association	3	0	26
SLC6A8	solute carrier family 6 (neurotransmitter transporter, creatine), member 8	ENSG00000130821	X	Rare Single Gene Mutation, Syndromic	3	0	15
SLC7A3	Solute carrier family 7 (cationic amino acid transporter, y+ system), member 3	ENSG00000165349	X	Rare Single Gene Mutation	2	0	2
SLC7A5	solute carrier family 7 member 5	ENSG00000103257	16	Rare Single Gene Mutation, Functional	2	0	4
SLC7A7	solute carrier family 7 member 7	ENSG00000155465	14	Rare Single Gene Mutation	3	0	3
SLC9A6	solute carrier family 9 (sodium/hydrogen exchanger), member 6	ENSG00000198689	X	Rare Single Gene Mutation, Syndromic, Functional	1	0	18
SLC9A9	solute carrier family 9 (sodium/hydrogen exchanger), member 9	ENSG00000181804	3	Rare Single Gene Mutation, Genetic Association, Functional	3	0	12
SLCO1B3	Solute carrier organic anion transporter family, member 1B3	ENSG00000111700	12	Rare Single Gene Mutation	3	0	4
SLITRK5	SLIT and NTRK like family member 5	ENSG00000165300	13	Rare Single Gene Mutation, Functional	2	0	9
SMAD4	SMAD family member 4	ENSG00000141646	18	Rare Single Gene Mutation	2	0	6
SMARCA2	SWI/SNF related, matrix associated, actin dependent regulator of chromatin, subfamily a, member 2	ENSG00000080503	9	Rare Single Gene Mutation, Syndromic, Genetic Association	1	1	18
SMARCA4	SWI/SNF related, matrix associated, actin dependent regulator of chromatin, subfamily a, member 4	ENSG00000127616	19	Rare Single Gene Mutation, Syndromic	1	0	10
SMARCC2	SWI/SNF related, matrix associated, actin dependent regulator of chromatin, subfamily c, member 2	ENSG00000139613	12	Rare Single Gene Mutation, Syndromic, Functional	1	0	14
SMC1A	structural maintenance of chromosomes 1A	ENSG00000072501	X	Rare Single Gene Mutation, Syndromic		1	8
SMC3	structural maintenance of chromosomes 3	ENSG00000108055	10	Rare Single Gene Mutation, Syndromic	3	1	9
SMG6	SMG6, nonsense mediated mRNA decay factor	ENSG00000070366	17	Rare Single Gene Mutation	3	0	2
SMURF1	SMAD specific E3 ubiquitin protein ligase 1	ENSG00000198742	7	Rare Single Gene Mutation	3	0	2
SNAP25	Synaptosomal-associated protein, 25kDa	ENSG00000132639	20	Rare Single Gene Mutation, Genetic Association	3	0	7
SND1	staphylococcal nuclease and tudor domain containing 1	ENSG00000197157	7	Rare Single Gene Mutation, Genetic Association	3	0	8
SNTG2	syntrophin gamma 2	ENSG00000172554	2	Rare Single Gene Mutation	3	0	6
SNX14	Sorting nexin 14	ENSG00000135317	6	Rare Single Gene Mutation, Syndromic		1	6
SNX5	sorting nexin 5	ENSG00000089006	20	Rare Single Gene Mutation	2	0	3
SOD1	superoxide dismutase 1	ENSG00000142168	21	Rare Single Gene Mutation, Genetic Association, Functional	3	0	3
SON	SONDNA binding protein	ENSG00000159140	21	Rare Single Gene Mutation, Syndromic, Functional	1	0	8
SOX5	SRY-box 5	ENSG00000134532	12	Rare Single Gene Mutation, Syndromic, Genetic Association	1	0	14
SPARCL1	SPARC like 1	ENSG00000152583	4	Rare Single Gene Mutation, Functional	2	0	3
SPAST	Spastin	ENSG00000021574	2	Rare Single Gene Mutation, Syndromic	1	0	14
SPEN	spenfamily transcriptional repressor	ENSG00000065526	1	Rare Single Gene Mutation, Syndromic	2	0	12
SPP2	secreted phosphoprotein 2	ENSG00000072080	2	Rare Single Gene Mutation	3	0	4
SRCAP	Snf2 related CREBBP activator protein	ENSG00000080603	16	Rare Single Gene Mutation, Syndromic	1	0	6
SRGAP3	SLIT-ROBO Rho GTPase activating protein 3	ENSG00000196220	3	Rare Single Gene Mutation	3	0	5
SRSF11	serine and arginine rich splicing factor 11	ENSG00000116754	1	Rare Single Gene Mutation	2	0	4
SSRP1	structure specific recognition protein 1	ENSG00000149136	11	Rare Single Gene Mutation	3	0	2
ST7	suppression of tumorigenicity 7	ENSG00000004866	7	Rare Single Gene Mutation	3	0	4
ST8SIA2	ST8 alpha-N-acetyl-neuraminide alpha-2,8-sialyltransferase 2	ENSG00000140557	15	Rare Single Gene Mutation, Genetic Association	2	0	9
STAG1	stromal antigen 1	ENSG00000118007	3	Rare Single Gene Mutation, Syndromic		1	4
STX1A	Syntaxin 1A (brain)	ENSG00000106089	7	Rare Single Gene Mutation, Genetic Association	3	0	6
STXBP1	Syntaxin binding protein 1	ENSG00000136854	9	Rare Single Gene Mutation, Syndromic, Functional	1	0	49
SLC22A15	Solute carrier family 22, member 15	ENSG00000163393	1	Genetic Association	3	0	1
SLC25A27	solute carrier family 25 member 27	ENSG00000153291	6	Genetic Association	3	0	1
SLC35B1	solute carrier family 35 member B1	ENSG00000121073	17	Genetic Association	2	0	1
SORCS3	sortilin related VPS10 domain containing receptor 3	ENSG00000156395	10	Rare Single Gene Mutation, Syndromic, Genetic Association	2	0	6
SOX6	SRY-box transcription factor 6	ENSG00000110693	11	Syndromic		1	1
SPTBN1	spectrin beta, non-erythrocytic 1	ENSG00000115306	2	Rare Single Gene Mutation, Syndromic	2	1	4
STK39	serine threonine kinase 39 (STE20/SPS1 homolog, yeast)	ENSG00000198648	2	Genetic Association	3	0	5
STXBP5	Syntaxin binding protein 5 (tomosyn)	ENSG00000164506	6	Rare Single Gene Mutation	2	0	6
STYK1	Serine/threonine/tyrosine kinase 1	ENSG00000060140	12	Rare Single Gene Mutation, Genetic Association	3	0	2
SUPT16H	SPT16 homolog, facilitates chromatin remodeling subunit	ENSG00000092201	14	Rare Single Gene Mutation	2	1	6
SYAP1	Synapse associated protein 1	ENSG00000169895	X	Rare Single Gene Mutation	3	0	2
SYBU	syntabulin	ENSG00000147642	8	Rare Single Gene Mutation	3	0	1
SYCE1	synaptonemal complex central element protein 1	ENSG00000171772	10	Rare Single Gene Mutation	3	0	1
SYN1	Synapsin 1	ENSG00000008056	X	Rare Single Gene Mutation, Functional	1	0	22
SYN2	Synapsin II	ENSG00000157152	3	Rare Single Gene Mutation, Genetic Association, Functional	3	0	6
SYNCRIP	synaptotagmin binding cytoplasmic RNA interacting protein	ENSG00000135316	6	Rare Single Gene Mutation	3	0	7
SYNE1	spectrin repeat containing, nuclear envelope 1	ENSG00000131018	6	Rare Single Gene Mutation, Genetic Association	3	1	17
SYNGAP1	synaptic Ras GTPase activating protein 1	ENSG00000197283	6	Rare Single Gene Mutation, Syndromic, Functional	1	0	63
SRPRA	SRP receptor subunit alpha	ENSG00000182934	11	Rare Single Gene Mutation	1	0	2
SYNJ1	synaptojanin 1	ENSG00000159082	21	Rare Single Gene Mutation	3	0	1
SYT1	synaptotagmin 1	ENSG00000067715	12	Rare Single Gene Mutation, Syndromic		1	3
TAF1	TATA-box binding protein associated factor 1	ENSG00000147133	X	Rare Single Gene Mutation, Syndromic		1	11
TAF1C	TATA-box binding protein associated factor, RNA polymerase I subunit C	ENSG00000103168	16	Rare Single Gene Mutation, Genetic Association	3	0	2
TAF6	TATA-box binding protein associated factor 6	ENSG00000106290	7	Rare Single Gene Mutation	2	0	3
TANC2	etratricopeptide repeat, ankyrin repeat and coiled-coil containing 2	ENSG00000170921	17	Rare Single Gene Mutation, Syndromic	1	0	11
TAOK1	TAO kinase 1	ENSG00000160551	17	Rare Single Gene Mutation, Syndromic	1	0	4
TAOK2	TAO kinase 2	ENSG00000149930	16	Rare Single Gene Mutation, Functional	2	0	6
TBC1D23	TBC1 domain family member 23	ENSG00000036054	3	Syndromic		1	2
TBC1D31	TBC1 domain family, member 31	ENSG00000156787	8	Rare Single Gene Mutation	2	0	4
TBC1D5	TBC1 domain family, member 5	ENSG00000131374	3	Rare Single Gene Mutation, Genetic Association	3	0	8
TBCK	TBC1 domain containing kinase	ENSG00000145348	4	Rare Single Gene Mutation, Syndromic	1	0	2
TBL1XR1	transducin beta like 1 X-linked receptor 1	ENSG00000177565	3	Rare Single Gene Mutation, Syndromic	1	0	24
TBR1	T-box, brain, 1	ENSG00000136535	2	Rare Single Gene Mutation, Syndromic, Genetic Association, Functional	1	0	33
TBX1	T-box 1	ENSG00000184058	22	Syndromic, Functional		1	5
TCF20	Transcription factor 20 (AR1)	ENSG00000100207	22	Rare Single Gene Mutation, Syndromic	1	0	11
TCF4	Transcription factor 4	ENSG00000196628	18	Rare Single Gene Mutation, Syndromic, Genetic Association, Functional	1	0	52
TCF7L2	Transcription factor 7-like 2 (T-cell specific, HMG-box)	ENSG00000148737	10	Rare Single Gene Mutation, Syndromic	1	0	8
TECTA	tectorin alpha	ENSG00000109927	11	Rare Single Gene Mutation	3	0	7
TERF2	Telomeric repeat binding factor 2	ENSG00000132604	16	Rare Single Gene Mutation	2	0	3
TET2	Tet methylcytosine dioxygenase 2	ENSG00000168769	4	Rare Single Gene Mutation	2	0	4
THBS1	Thrombospondin 1	ENSG00000137801	15	Rare Single Gene Mutation, Genetic Association	3	0	4
THRA	thyroid hormone receptor alpha	ENSG00000126351	17	Rare Single Gene Mutation, Functional	3	0	5
TLK2	tousled-like kinase 2	ENSG00000146872	17	Rare Single Gene Mutation, Syndromic	1	0	17
TM4SF19	transmembrane 4 L six family member 19	ENSG00000145107	3	Rare Single Gene Mutation	3	0	3
TM4SF20	Transmembrane 4 L six family member 20	ENSG00000168955	2	Rare Single Gene Mutation		1	1
TMEM39B	transmembrane protein 39B	ENSG00000121775	1	Rare Single Gene Mutation	3	0	4
TMLHE	trimethyllysine hydroxylase, epsilon	ENSG00000185973	X	Rare Single Gene Mutation, Genetic Association	2	0	5
TNRC6B	Trinucleotide repeat containing 6B	ENSG00000100354	22	Rare Single Gene Mutation, Syndromic	2	0	11
TERB2	telomere repeat binding bouquet formation protein 2	ENSG00000167014	15	Rare Single Gene Mutation	3	0	1
SYP	synaptophysin	ENSG00000102003	X	Rare Single Gene Mutation	3	0	3
TBX22	T-box transcription factor 22	ENSG00000122145	X	Rare Single Gene Mutation	3	0	2
TEK	TEKreceptortyrosine kinase	ENSG00000120156	9	Rare Single Gene Mutation	1	0	1
TET3	tet methylcytosine dioxygenase 3	ENSG00000187605	2	Rare Single Gene Mutation, Syndromic		1	2
TFB2M	transcription factor B2, mitochondrial	ENSG00000162851	1	Rare Single Gene Mutation	3	0	1
TM9SF4	transmembrane 9 superfamily member 4	ENSG00000101337	20	Rare Single Gene Mutation	1	0	2
TMEM134	transmembrane protein 134	ENSG00000172663	11	Rare Single Gene Mutation	3	0	1
TOP3B	Topoisomerase (DNA) III beta	ENSG00000100038	22	Rare Single Gene Mutation, Genetic Association, Functional	3	0	6
TRAF7	TNF receptor associated factor 7	ENSG00000131653	16	Rare Single Gene Mutation, Syndromic	1	0	7
TRAPPC6B	trafficking protein particle complex 6B	ENSG00000182400	14	Rare Single Gene Mutation, Syndromic		1	5
TRAPPC9	trafficking protein particle complex 9	ENSG00000167632	8	Rare Single Gene Mutation, Syndromic	2	0	15
TRIO	Trio Rho guanine nucleotide exchange factor	ENSG00000038382	5	Rare Single Gene Mutation, Syndromic	1	0	30
TNS2	tensin 2	ENSG00000111077	12	Rare Single Gene Mutation	3	0	1
TRIP12	Thyroid hormone receptor interactor 12	ENSG00000153827	2	Rare Single Gene Mutation, Syndromic	1	0	21
TRPC6	Transient receptor potential cation channel, subfamily C, member 6	ENSG00000137672	11	Rare Single Gene Mutation	2	0	3
TRPM1	transient receptor potential cation channel subfamily M member 1	ENSG00000134160	15	Rare Single Gene Mutation	2	0	4
TRRAP	transformation/transcription domain associated protein	ENSG00000196367	7	Rare Single Gene Mutation, Syndromic	3	1	9
TSC1	tuberous sclerosis 1	ENSG00000165699	9	Rare Single Gene Mutation, Syndromic	1	0	21
TSC2	tuberous sclerosis 2	ENSG00000103197	16	Rare Single Gene Mutation, Syndromic, Genetic Association	1	0	34
TSHZ3	teashirt zinc finger homeobox 3	ENSG00000121297	19	Rare Single Gene Mutation, Functional	1	0	3
TSPAN17	tetraspanin 17	ENSG00000048140	5	Rare Single Gene Mutation	3	0	3
TSPAN4	tetraspanin 4	ENSG00000214063	11	Rare Single Gene Mutation	3	0	4
TSPAN7	tetraspanin 7	ENSG00000156298	X	Rare Single Gene Mutation	3	0	7
TTI2	TELO2 interacting protein 2	ENSG00000129696	8	Rare Single Gene Mutation		1	2
TTN	titin	ENSG00000155657	2	Rare Single Gene Mutation, Syndromic	3	1	23
TUBGCP5	tubulin, gamma complex associated protein 5	ENSG00000275835	15	Rare Single Gene Mutation	3	0	4
UBE3A	ubiquitin protein ligase E3A	ENSG00000114062	15	Rare Single Gene Mutation, Syndromic, Genetic Association	1	0	31
TSPOAP1	TSPO associated protein 1	ENSG00000005379	17	Rare Single Gene Mutation	3	0	5
UBE3C	Ubiquitin protein ligase E3C	ENSG00000009335	7	Rare Single Gene Mutation	2	0	4
UBN2	ubinuclein 2	ENSG00000157741	7	Rare Single Gene Mutation	2	0	4
UBR5	ubiquitin protein ligase E3 component n-recognin 5	ENSG00000104517	8	Rare Single Gene Mutation	2	0	7
UIMC1	ubiquitin interaction motif containing 1	ENSG00000087206	5	Rare Single Gene Mutation	3	0	5
UNC13A	unc-13 homolog A	ENSG00000130477	19	Rare Single Gene Mutation, Syndromic	3	1	8
UNC79	unc-79 homolog, NALCN channel complex subunit	ENSG00000133958	14	Rare Single Gene Mutation	2	0	4
UNC80	unc-80 homolog, NALCN activator	ENSG00000144406	2	Rare Single Gene Mutation	3	0	5
UPF2	UPF2, regulator of nonsense mediated mRNA decay	ENSG00000151461	10	Rare Single Gene Mutation, Functional	3	0	8
UPF3B	UPF3B, regulator of nonsense mediated mRNA decay	ENSG00000125351	X	Rare Single Gene Mutation, Syndromic	1	0	16
USH2A	usherin	ENSG00000042781	1	Rare Single Gene Mutation	3	0	6
USP15	ubiquitin specific peptidase 15	ENSG00000135655	12	Rare Single Gene Mutation	2	0	3
USP45	Ubiquitin specific peptidase 45	ENSG00000123552	6	Rare Single Gene Mutation	2	0	3
USP7	Ubiquitin specific peptidase 7 (herpes virus-associated)	ENSG00000187555	16	Rare Single Gene Mutation, Syndromic	2	1	7
SYT17	synaptotagmin XVII	ENSG00000103528	16	Genetic Association	3	0	2
TBL1X	transducin (beta)-like 1X-linked	ENSG00000101849	X	Genetic Association	3	0	1
TDO2	tryptophan 2,3-dioxygenase	ENSG00000151790	4	Genetic Association	3	0	4
TPO	Thyroid peroxidase	ENSG00000115705	2	Genetic Association	3	0	1
TRAPPC2L	trafficking protein particle complex 2 like	ENSG00000167515	16	Rare Single Gene Mutation, Syndromic	3	0	3
TRIM23	tripartite motif containing 23	ENSG00000113595	5	Rare Single Gene Mutation	1	0	4
TRIM32	tripartite motif containing 32	ENSG00000119401	9	Rare Single Gene Mutation, Functional	3	0	3
TRIM33	Tripartite motif containing 33	ENSG00000197323	1	Genetic Association	3	0	1
TTC25	tetratricopeptide repeat domain 25	ENSG00000204815	17	Genetic Association	3	0	1
UBE2H	ubiquitin-conjugating enzyme E2H (UBC8 homolog, yeast)	ENSG00000186591	7	Genetic Association	3	0	2
UNC5D	unc-5 netrin receptor D	ENSG00000156687	8	Rare Single Gene Mutation	3	0	3
USP9X	ubiquitin specific peptidase 9 X-linked	ENSG00000124486	X	Rare Single Gene Mutation, Syndromic, Functional	1	1	11
USP9Y	ubiquitin specific peptidase 9, Y-linked	ENSG00000114374	Y	Rare Single Gene Mutation, Genetic Association	3	0	2
VAMP2	vesicle associated membrane protein 2	ENSG00000220205	17	Rare Single Gene Mutation, Syndromic		1	3
VEZF1	vascular endothelial zinc finger 1	ENSG00000136451	17	Rare Single Gene Mutation	1	0	3
VIL1	Villin 1	ENSG00000127831	2	Rare Single Gene Mutation	2	0	3
VPS13B	vacuolar protein sorting 13 homolog B (yeast)	ENSG00000132549	8	Rare Single Gene Mutation, Syndromic	1	0	20
UBR1	ubiquitin protein ligase E3 component n-recognin 1	ENSG00000159459	15	Rare Single Gene Mutation	1	0	1
VASH1	vasohibin 1	ENSG00000071246	14	Genetic Association	3	0	4
VDR	vitamin D receptor	ENSG00000111424	12	Genetic Association, Functional	3	0	10
VSIG4	V-set and immunoglobulin domain containing 4	ENSG00000155659	X	Rare Single Gene Mutation	3	0	2
VWA7	von Willebrand factor A domain containing 7	ENSG00000204396	6	Rare Single Gene Mutation	3	0	1
WAC	WW domain containing adaptor with coiled-coil	ENSG00000095787	10	Rare Single Gene Mutation, Syndromic	1	0	21
WASF1	WAS protein family member 1	ENSG00000112290	6	Syndromic		1	1
WDFY3	WD repeat and FYVE domain containing 3	ENSG00000163625	4	Rare Single Gene Mutation, Syndromic, Functional	1	0	18
WDFY4	WDFY family member 4	ENSG00000128815	10	Rare Single Gene Mutation	2	0	7
WDR26	WD repeat domain 26	ENSG00000162923	1	Rare Single Gene Mutation, Syndromic		1	6
WNK3	WNK lysine deficient protein kinase 3	ENSG00000196632	X	Rare Single Gene Mutation	3	0	6
WNT1	Wingless-type MMTV integration site family, member 1	ENSG00000125084	12	Genetic Association	3	0	3
WWOX	WW domain containing oxidoreductase	ENSG00000186153	16	Rare Single Gene Mutation, Syndromic	2	0	9
XPC	xeroderma pigmentosum, complementation group C	ENSG00000154767	3	Rare Single Gene Mutation, Syndromic		1	11
XPO1	exportin 1	ENSG00000082898	2	Rare Single Gene Mutation, Genetic Association	3	0	7
YEATS2	YEATS domain containing 2	ENSG00000163872	3	Rare Single Gene Mutation, Genetic Association	3	0	2
YTHDC2	YTH domain containing 2	ENSG00000047188	5	Rare Single Gene Mutation, Genetic Association	3	0	5
YWHAE	tyrosine 3-monooxygenase/tryptophan 5-monooxygenase activation protein epsilon	ENSG00000108953	17	Rare Single Gene Mutation	3	0	5
YY1	YY1transcription factor	ENSG00000100811	14	Rare Single Gene Mutation, Syndromic, Functional		1	5
ZBTB16	Zinc finger and BTB domain containing 16	ENSG00000109906	11	Rare Single Gene Mutation, Genetic Association, Functional	3	0	3
ZBTB20	Zinc finger and BTB domain containing 20	ENSG00000181722	3	Rare Single Gene Mutation, Syndromic	1	0	25
ZC3H11A	zinc finger CCCH-type containing 11A	ENSG00000058673	1	Rare Single Gene Mutation	3	0	3
ZC3H4	zinc finger CCCH-type containing 4		19	Rare Single Gene Mutation	2	0	4
ZFYVE26	zinc finger FYVE-type containing 26	ENSG00000072121	14	Rare Single Gene Mutation	3	0	4
ZMYND11	Zinc finger, MYND-type containing 11	ENSG00000015171	10	Rare Single Gene Mutation, Syndromic	2	0	12
ZNF18	zinc finger protein 18	ENSG00000154957	17	Rare Single Gene Mutation	3	0	1
WWP1	WW domain containing E3 ubiquitin protein ligase 1	ENSG00000123124	8	Rare Single Gene Mutation	3	0	2
XRCC6	X-ray repair cross complementing 6	ENSG00000196419	22	Rare Single Gene Mutation	3	0	2
YWHAG	tyrosine 3-monooxygenase/tryptophan 5-monooxygenase activation protein gamma	ENSG00000170027	7	Rare Single Gene Mutation, Syndromic	3	1	7
ZMIZ1	zinc finger MIZ-type containing 1	ENSG00000108175	10	Rare Single Gene Mutation, Syndromic	2	1	4
ZMYM2	zinc finger MYM-type containing 2	ENSG00000121741	13	Rare Single Gene Mutation, Syndromic	2	1	6
ZNF292	zinc finger protein 292	ENSG00000188994	6	Rare Single Gene Mutation, Syndromic	1	0	7
ZNF385B	Zinc finger protein 385B	ENSG00000144331	2	Genetic Association	3	0	2
ZNF462	Zinc finger protein 462	ENSG00000148143	9	Rare Single Gene Mutation, Syndromic	1	0	10
ZNF517	Zinc finger protein 517	ENSG00000197363	8	Rare Single Gene Mutation	3	0	3
ZNF548	zinc finger protein 548	ENSG00000188785	19	Rare Single Gene Mutation	3	0	3
ZNF559	Zinc finger protein 559	ENSG00000188321	19	Rare Single Gene Mutation	3	0	6
ZNF626	zinc finger protein 626	ENSG00000188171	19	Rare Single Gene Mutation	3	0	2
ZNF713	Zinc finger protein 713	ENSG00000178665	7	Rare Single Gene Mutation	3	0	2
ZNF774	Zinc finger protein 774	ENSG00000196391	15	Rare Single Gene Mutation	3	0	3
ZNF804A	Zinc finger protein 804A	ENSG00000170396	2	Rare Single Gene Mutation, Genetic Association, Functional	2	0	15
ZNF827	Zinc finger protein 827	ENSG00000151612	4	Genetic Association	3	0	1
ZSWIM6	zinc finger SWIM-type containing 6	ENSG00000130449	5	Syndromic, Genetic Association		1	3
ZWILCH	zwilchkinetochore protein	ENSG00000174442	15	Rare Single Gene Mutation	3	0	4
ZMYND8	zinc finger MYND-type containing 8	ENSG00000101040	20	Rare Single Gene Mutation	1	0	4

## Sheet: 1255 autism risk genes in AutDB
Gene Symbol	Gene Name	Entrez GeneID	Alternate Names	Chromosome Number	Chromosomal Location	UniprotID	OMIM	Molecular Function	Support for Autism	Evidence of Support	Number of gene association studies	Number of positive association studies	Positive Reference	Number of negative association studies	Negative Reference	Primay Reference	Most cited	Most Recent	Supporting
ABAT	4-aminobutyrate aminotransferase	18	GABAT, NPD009, GABA-AT, GABA transaminase	16	16p13.2	P80404	613163	The encoded protein mediates catabolism of GABA into succinic semialdehyde.	Genetic Association	Genetic association has been found between the ABAT gene and autism in an IMGSAC cohort (Barnby et al., 2005).	5	0		0		15830322	30921259554704	16793827	31398340
ABCA10	ATP-binding cassette, sub-family A (ABC1), member 10	10349	EST698739	17	17q24.3	Q8WWZ4	612508	The membrane-associated protein encoded by this gene is a member of the superfamily of ATP-binding cassette (ABC) transporters. ABC proteins transport various molecules across extra- and intracellular membranes. The probable transporter encoded by this gene may play a role in macrophage lipid homeostasis.	Rare single gene variant	A recurrent homozygous nonsense variant in the ABCA10 gene (p.Arg1322Ter) was found to segregate with ASD in two out of four multiplex families (Lim et al., 2013).	1	0		0		23352160
ABCA13	ATP binding cassette subfamily A member 13	154664		7	7p12.3	Q86UQ4	607807	In human, the ATP-binding cassette (ABC) family of transmembrane transporters has at least 48 genes and 7 gene subfamilies. This gene is a member of ABC gene subfamily A (ABCA). Genes within the ABCA family typically encode several thousand amino acids. Like other ABC transmembrane transporter proteins, this protein has 12 or more transmembrane alpha-helix domains that likely arrange to form a si…	Rare single gene variant	De novo missense variants in the ABCA13 gene have been identified in ASD probands in whole-exome sequencing studies (Neale et al., 2012; Iossifov et al., 2012; De Rubeis et al., 2014). A heterozygous deletion disrupting the ABCA13 gene was identified in a Japanese macaque that spontaneously displayed autistic traits such as impaired social ability and restricted and repetitive behaviors; no CNVs …	6	0		0		22495311		29092799	2.25422e+31
ABCA7	ATP-binding cassette, sub-family A (ABC1), member 7	10347	ABCA-SSN, ABCX	19	19p13.3	Q8IZY2	605414	The protein encoded by this gene is a member of the superfamily of ATP-binding cassette (ABC) transporters. It plays a role in phagocytosis by macrophages of apoptotic cells and may function in apolipoprotein-mediated phospholipid efflux from cells, mediate cholesterol efflux, and regulate cellular ceramide homeostasis during keratinocytes differentiation.	Rare single gene variant	ABCA7 showed the strongest evidence of being associated with autism (OR=8.5 0.75) with all rare variant transmission disequilibrium test (RV-TDT) methods (range of p-values, 1.4E-04 to 2.9E-04) that were used to analyze exome data from 199 autism trios from the Simons Simplex Collection (He et al., 2014).	4	0		0		24360806			2.53638e+23
ACE	angiotensin I converting enzyme	1636	ACE1, CD143, DCP, DCP1, ICH, MVCD3	17	17q23.3	P12821	106180	This gene encodes an enzyme that plays a key role in the renin-angiotensin system and is involved in catalyzing the conversion of angiotensin I into a physiologically active peptide angiotensin II, a potent vasopressor and aldosterone-stimulating peptide that controls blood pressure and fluid-electrolyte balance.	Rare single gene variant	Association between two polymorphisms of the ACE gene thought to regulate the level of enzyme activity (the insertion/deletion polymorphism and rs4343) and autism was observed in a case-control analysis of 120 Iranian ASD cases and 120 age and sex-matched controls of Caucasin origin (Firouzabadi et al., 2016). A de novo predicted damaging missense variant in the ACE gene was observed in an ASD pr…	3	0		0		27082637			2536376831398340
ACHE	Acetylcholinesterase (Yt blood group)	43	ACEE, ARACHE, N-ACHE, YT	7	7q22.1	P22303	100740	Acetylcholinesterase hydrolyzes the neurotransmitter acetylcholine at neuromuscular junctions and brain cholinergic synapses, and thus terminates signal transmission. Role in neuronal apoptosis.	Rare single gene variant	This gene was identified by TADA (transmission and de novo association) analysis of a combined dataset from the Simons Simplex Collection (SSC) and the Autism Sequencing Consortium (ASC) as a gene strongly enriched for variants likely to affect ASD risk with a false discovery rate (FDR) of <0.1 (Sanders et al., 2015).	5	0		0		26402605		26401017	2.53638e+23
ACTB	actin beta	60	BRWS1, PS1TP5BP1	7	7p22.1	P60709	102630	This gene encodes one of six different actin proteins. Actins are highly conserved proteins that are involved in cell motility, structure, integrity, and intercellular signaling. The encoded protein is a major constituent of the contractile apparatus and one of the two nonmuscle cytoskeletal actins that are ubiquitously expressed. Mutations in this gene cause Baraitser-Winter syndrome 1, which is…	Syndromic	A de novo missense variant in the ACTB gene has been identified in an ASD proband from the Autism Sequencing Consortium (De Rubeis et al., 2014). Gain-of-function variants in the ACTB gene are associated with Baraitser-Winter syndrome 1 (BRWS; OMIM 243310), and while intellectual disability is frequently observed in individals with this syndrome (29/33 in Verloes et al., 2015), to date the preval…	5	0		0		25363760			2.50523e+31
ACTL6B	actin like 6B	51412	ACTL6, BAF53B, arpNalpha	7	7q22.1	O94805	612458	The protein encoded by this gene is a member of a family of actin-related proteins (ARPs) which share significant amino acid sequence identity to conventional actins. Both actins and ARPs have an actin fold, which is an ATP-binding cleft, as a common feature. The ARPs are involved in diverse cellular processes, including vesicular transport, spindle orientation, nuclear migration and chromatin re…	Rare single gene variant	Analysis of 135 ASD probands from consanguineous marriages recruited for the Simons Recessive Autism Cohort (SRAC) in Wenderski et al., 2000 identified six families with segregating loss-of-function variants in ACTL6B; when considering all coding genes, ACTL6B showed genome-wide significance for variants in the SRAC. In the same report, Actl6b knockout mice on two genetic backgrounds displayed AS…	9	0		0		31031012		32312822	2.65399e+55
ACTN4	actinin alpha 4	81	ACTININ-4, FSGS, FSGS1	19	19q13.2	O43707	604638	This gene encoded a F-actin cross-linking protein that is thought to anchor actin to a variety of intracellular structures.	Rare single gene variant	This gene was originally identified as an ASD candidate gene based on its enrichment in an autism-associated protein interaction module; sequencing of post-mortem brain tissue from 25 ASD cases resulted in the identification of significant non-synonymous variants in this gene with an expected false-positive rate at 0.1, confirming the involvement of this module with autism (Li et al., 2014).	4	0		0		25549968		30123108	2536376825533960
ACY1	aminoacylase 1	95	ACY-1, ACY1D	3	3p21.2	Q03154	104620	This gene encodes a cytosolic, homodimeric, zinc-binding enzyme that catalyzes the hydrolysis of acylated L-amino acids to L-amino acids and an acyl group, and has been postulated to function in the catabolism and salvage of acylated amino acids. Mutations in this gene cause aminoacylase-1 deficiency (ACY1D) [MIM:609924], a metabolic disorder characterized by central nervous system defects and in…	Syndromic	A homozyous missense variant in the ACY1 gene (c.1057C>T; p.Arg353Cys) was identified in a patient with ACY1 deficiency who was diagnosed with autistic syndrome (Tylki-Szymanska et al., 2010). Autistic features have also been reported in other individuals with ACY1 deficiency (Sommer et al., 2011; Alessandri et al., 2018).	9	0		0		20480396	16465618		1.75628e+55
ADA	adenosine deaminase	100		20	20q13.12	P00813	608958	The encoded protein catalyzes the hydrolysis of adenosine to inosine.	Genetic Association	Several studies have found a genetic association between the ADA gene and autism. Positive associations have been found in Italian and North American population samples.	7	2	1112118217340200	0		11354825	4117384	16258000	2871495131398340
ADCY3	adenylate cyclase 3	109	AC-III, AC3	2	2p23.3	O60266	600291	This gene encodes adenylyl cyclase 3 which is a membrane-associated enzyme and catalyzes the formation of the secondary messenger cyclic adenosine monophosphate (cAMP).	Rare single gene variant	Three de novo missense variants in the ADCY3 gene were identified in ASD probands from the Autism Sequencing Consortium in De Rubeis et al., 2014. A fourth de novo missense variant in this gene was identified by whole genome sequencing in an ASD proband as part of the MSSNG initiative in Yuen et al., 2017. Based on the discovery of four de novo missense variants in ASD cases, a z-score > 2.0 for …	2	0		0		25363760		28263302
ADCY5	Adenylate cyclase 5	111	AC5, FDFM	3	3q21.1	O95622	600293	This gene encodes a member of the membrane-bound adenylyl cyclase enzymes. Adenylyl cyclases mediate G protein-coupled receptor signaling through the synthesis of the second messenger cAMP. Activity of the encoded protein is stimulated by the Gs alpha subunit of G protein-coupled receptors and is inhibited by protein kinase A, calcium and Gi alpha subunits.	Rare Single Gene variant	De novo variants in this gene were identified in two separate reports using ASD probands from the Simons Simplex Collection (Sanders et al. 2012a, 2012b)	7	0		0		22495309			2.3161e+47
ADK	adenosine kinase	132	AK	10	10q22.2	P55263	102750	This gene encodes an enzyme which catalyzes the transfer of the gamma-phosphate from ATP to adenosine, thereby serving as a regulator of concentrations of both extracellular adenosine and intracellular adenine nucleotides. Adenosine has widespread effects on the cardiovascular, nervous, respiratory, and immune systems and inhibitors of the enzyme could play an important pharmacological role in in…	Rare Single Gene variant	A rare mutation in the ADK gene has been identified with ASD (Najmabadi et al., 2011).	2	0		0		21937992			28940097
ADNP	Activity-dependent neuroprotector homeobox	23394	ADNP1	20	20q13.13	Q9H2P0	611386	Potential transcription factor that may mediate some of the neuroprotective peptide VIP-associated effects involving normal growth and cancer proliferation. In brain, expression is stronger in the cerebellum and cortex regions.	Rare Single Gene variant	Recurrent mutations in the ADNP gene have been identified in multiple individuals with ASD as described below. Two de novo frameshift variants in ADNP were identified in unrelated simplex ASD cases in two reports by O'Roak and colleagues in 2012 (PMIDs 22495309 and 23160955). An additional seven de novo LoF variants were identified in patients with ASD in Helsmoortel et al., 2014, giving a curren…	52	0		0		22495309		2.45313e+63	23160955,25057125,25081361,25418537,25533962,26168855,26402605,26637798,26845707,27031564,27479843,27525107,27824329,27848944,28191889,28263302,28407407,28475273,28579975,28708303,29286531,29424797,29475819,29780943,29899371,30107084,30504930,30555518,30564305,30675382,30679581,31029150,31038196,31127536,31130284,31406558,31452935,31981491,32275126,32714933,33004838,33590427,33624935
ADORA2A	adenosine A2a receptor	135	RDC8; hA2aR; ADORA2	22	22q11.23	P29274	102776	The encoded protein is a receptor subtypes for adenosine	Genetic association	Genetic association has been found between the ADORA2A gene and autism in a Caucasian sample (Freitag et al., 2010).	7	0		0		19565319	79536359262401	1.81846e+31
ADORA3	Adenosine A3 receptor	140	RP11-552M11.7, A3AR, AD026, bA552M11.5	1	1p13.2	P33765	600445	This gene encodes a protein that belongs to the family of adenosine receptors, which are G-protein-coupled receptors that are involved in a variety of intracellular signaling pathways and physiological functions. The receptor encoded by this gene mediates a sustained cardioprotective function during cardiac ischemia, it is involved in the inhibition of neutrophil degranulation in neutrophil-media…	Functional	Sequencing of the ADORA3 gene in a case-control sample showed an overall increase in rare coding variants in ASD cases vs. controls (P=0.013); among the case-specific ADORA3 coding variants were two rare missense variants (Leu90Val and Val171Ile) that affected activity of SERT, the gene product of the ASD-associated gene SLC6A4 (Campbell et al., 2013).	2	0		0		23953133			21705486
ADRB2	adrenergic, beta-2-, receptor, surface	154	BAR, B2AR, ADRBR, ADRB2R, BETA2AR	5	5q32	P07550	109690	This gene encodes beta-2-adrenergic receptor which is a member of the G protein- coupled receptor superfamily.	Genetic Association	Studies have found genetic association between the ADRB2 gene and autism. Association was found in the AGRE cohort along with additional samples.	10	1	16417856	0		17199132	88377799363896	1.71751e+47
ADSL	adenylosuccinate lyase	158		22	22q13.1	P30566	608222	The encoded protein mediates de novo synthesis of purines and formation of adenosine monophosphate from inosine monophosphate.	Rare Single Gene variant	This gene has been associated with syndromic autism, where a subpopulation of individuals with a given syndrome develop autism. Rare mutations in the ADSL gene have been found. For example, one study (Sivendran et al., 2004) found an autistic individual with two heterozygous ADSL mutations.	6	0		0		15471876	13020016150139	16403972	2653989129286530
ADSS2	adenylosuccinate synthase 2	159	ADEH, ADSS, ADSS 2	1	1q44	P30520	103060	This gene encodes the enzyme adenylosuccinate synthetase which catalyzes the first committed step in the conversion of inosine monophosphate to adenosine monophosphate.	Rare single gene variant	A de novo splice-site variant in the ADSS2 gene (formerly known as ADSS) was identified in an ASD proband from the Autism Sequencing Consortium in De Rubeis et al., 2014, while a de novo missense variant in this gene was identified in a Canadian ASD proband in Tammimies et al., 2015. TADA analysis of 4,504 ASD trios and 3,012 unaffected control/siblings trios from trio-based exome/genome sequenci…	3	0		0		25363760		31332282	26325558
AFF2	AF4/FMR2 family, member 2	2334	FMR2, FMR2P, FRAXE, MRX2, OX19	X	Xq28	P51816	300806	This gene encodes a putative transcriptional activator that is a member of the AF4FMR2 gene family. This gene is associated with the folate-sensitive fragile X E locus on chromosome X. A repeat polymorphism in the fragile X E locus results in silencing of this gene causing Fragile X E syndrome. Fragile X E syndrome is a form of nonsyndromic X-linked mental retardation. Alternate splicing results …	Syndromic	Rare mutations in the AFF2 gene have been identified with autism and ADHD (Abrams et al., 1997) as well as with X-linked intellectual disability (XLID) (Stettner et al., 2011) and developmental and speech delay (Sahoo et al., 2011). In addition, this gene has been associated with syndromic autism, where a subpopulation of individuals with a given syndrome develop autism. In particular, a rare mut…	16	0		0		9034011		22773736	1.04248e+111
AGAP1	ArfGAP with GTPase domain, ankyrin repeat and PH domain 1	116987	AGAP-1,CENTG2, GGAP1, cnt-g2	2	2q37.2	Q9UPQ3	608651	This gene encodes a member of an ADP-ribosylation factor GTPase-activating protein family involved in membrane trafficking and cytoskeleton dynamics. This gene functions as a direct regulator of the adaptor-related protein complex 3 on endosomes.	Rare Single Gene variant, Genetic Association	Rare variants in the AGAP1 gene have been identified with autism (Wassink et al., 2005).	8	0		0		15892143	12388557	1.53817e+23	2.44108e+23
AGAP2	ArfGAP with GTPase domain, ankyrin repeat and PH domain 2	116986	CENTG1, GGAP2, PIKE	12	12q14.1	Q99490	605476	The protein encoded by this gene belongs to the centaurin gamma-like family. It mediates anti-apoptotic effects of nerve growth factor by activating nuclear phosphoinositide 3-kinase.	Rare single gene variant	De novo missense variants in the AGAP2 gene have previously been identified in ASD cases (De Rubeis et al., 2014; Iossifov et al., 2014). An additional de novo missense variant in this gene was identified by whole genome sequencing in an ASD proband from a multiplex family as part of the MSSNG initiative in Yuen et al., 2017. Based on the discovery of multiple de novo missense variants in ASD cas…	5	0		0		25363760		28263302	2.53638e+23
AGAP5	ArfGAP with GTPase domain, ankyrin repeat and PH domain 5	729092	CTGLF2	10	10q22.2	A6NIR3		Putative GTPase-activating protein.	Rare single gene variant	Integration of familial whole-exome datasets of 3,531 individuals from 1,704 simplex ASD families and 50 multiplex ASD families and expression data from the BrainSpan Atlas of the Developmental Human Brain in Luo et al., 2020 identified a neurodevelopmentally co-regulated, sex-differentially expressed cluster of exons enriched with ASD-segregating deleterious variants in the AGAP5 gene (Bonferron…	1	0		0		32778826
AGBL4	ATP/GTP binding protein-like 4	84871	RP11-342A17.1, CCP6	1	1p33	Q5VU57		Metallocarboxypeptidase that mediates deglutamylation of target proteins such as tubulins and MYLK.	Rare Single Gene variant	Rare deletions involving the AGBL4 gene have been identified in individuals with ASD (Pinto et al., 2010).	3	0		0		20531469			2327588923632790
AGMO	alkylglycerol monooxygenase	392636	tcag7.1136, TMEM195	7	7p21.2	Q6ZNB7	613738	The protein encoded by this gene is a tetrahydrobiopterin- and iron-dependent enzyme that cleaves the ether bond of alkylglycerols. Sequence comparisons distinguish this protein as forming a third, distinct class of tetrahydrobiopterin-dependent enzymes.	Genetic Association	A rare CNV in the AGMO (TMEM195) gene has been identified with autism in AGRE, NIMH and additional cohorts (Sebat et al., 2007).	7	0		0		17363630			2.07977e+47
AGO1	argonaute 1, RISC catalytic component	26523	EIF2C, EIF2C1, GERP95, Q99, hAgo1	1	1p34.3	Q9UL18	606228	This gene encodes a member of the argonaute family of proteins, which associate with small RNAs and have important roles in RNA interference (RNAi) and RNA silencing. This protein binds to microRNAs (miRNAs) or small interfering RNAs (siRNAs) and represses translation of mRNAs that are complementary to them. It is also involved in transcriptional gene silencing (TGS) of promoter regions that are …	Rare single gene variant	De novo missense variants that were predicted in silico to be damaging were observed in the AGO1 gene in an ASD proband from the Simons Simplex Collection (Iossifov et al., 2014) and an ASD proband from a cohort of 262 Japanese trios (Takata et al., 2018). TADA-Denovo analysis using a combined dataset of previously published cohorts from the Simons Simplex Collection and the Autism Sequencing Con…	7	0		0		25363768		2934677030213760	2.30209e+31
AGO2	argonaute RISC catalytic component 2	27161	CASC7, EIF2C2, LINC00980, PPD, Q10	8	8q24.3	Q9UKV8	606229	This gene encodes a member of the Argonaute family of proteins which play a role in RNA interference. The encoded protein is highly basic, and contains a PAZ domain and a PIWI domain. It may interact with dicer1 and play a role in short-interfering-RNA-mediated gene silencing.	Syndromic	Lessel et al., 2020 identified 13 heterozygous variants in the AGO2 gene that impaired shRNA-meidated silencing in 21 patients affected by disturbances in neurological development; all 21 affected individuals presented with intellectual disability, motor delay, and delayed speech and language development, while 9/16 (56%) of affected individuals also presented with autistic features.	1	0		0		33199684
AGO3	argonaute RISC catalytic component 3	192669	EIF2C3	1	1p34.3	Q9H9G7	607355	Required for RNA-mediated gene silencing (RNAi). Binds to short RNAs such as microRNAs (miRNAs) and represses the translation of mRNAs which are complementary to them.	Rare single gene variant	De novo missense variants in the AGO3 gene have been identified in two probands with ASD (De Rubeis et al., 2014; Yuen et al., 2017) and one proband with an unspecified developmental disorder (Deciphering Developmental Disorders Study 2017). An integrated meta-analysis of de novo mutation data from a combined dataset of 10,927 individuals with neurodevelopmental disorders identified AGO3 as a gen…	5	0		0		25363760		30559488	2.81357e+23
AGO4	argonaute RISC catalytic component 4	192670	EIF2C4	1	1p34.3	Q9HCK5	607356	This gene encodes a member of the Argonaute family of proteins which contain PAZ and PIWI domains and play an integral role in RNA interference and short-interfering-RNA-mediated gene silencing.	Rare single gene variant	De novo missense variants in the AGO4 gene have been identified in two ASD probands (De Rubeis et al., 2014). An integrated meta-analysis of de novo mutation data from a combined dataset of 10,927 individuals with neurodevelopmental disorders identified AGO4 as a gene with an excess of missense variants (false discovery rata < 5%, count >1); AGO4 was similarly identified as a gene with an excess …	3	0		0		25363760		30559488	31398340
AGTR2	angiotensin II receptor, type 2	186	AT2, ATGR2, MRX88	X	Xq23	P50052	300034	The protein encoded by this gene is an integral membrane protein that belongs to the G-protein coupled receptor 1 family, and functions as a receptor for angiotensin II.	Rare Single Gene variant	This gene has been associated with syndromic autism, where a subpopulation of individuals with a given syndrome develop autism. Rare mutations in the AGTR2 gene have also been identified with mental retardation. These mutations included translocation, frameshift and missense variations.	5	0		0		12089445		16769992	2.22691e+23
AHDC1	AT-hook DNA binding motif containing 1	27245	MRD25	1	1p36.11-p35.3	Q5TGY3	615790	This gene encodes a protein containing two AT-hooks, which likely function in DNA binding. Mutations in this gene were found in individuals with Xia-Gibbs syndrome (OMIM 615829), a syndrome characterized by intellectual disability, expressive language delay, hypotonia, and obstructive sleep apnea (Xia et al., 2014).	Syndromic	Novel de novo variants in the AHDC1 gene (one frameshift, one missense variant predicted to be benign) were identified in ASD probands from the Simons Simplex Collection in Iossifov et al., 2014. Exome sequencing of 2157 cases with intellectual disability or developmental delay in Yang et al., 2016 identified seven proband-patient trios with de novo AHDC1 variants; probands typically presented wi…	15	0		0		25363768		2714857429696770	2.47919e+95
AHI1	Abelson helper integration site 1	54806	ORF1; AHI-1; JBTS3; FLJ14023; FLJ20069; dJ71N10.1; DKFZp686J1653	6	6q23.3	Q8N157	608894	This gene is apparently required for both cerebellar and cortical development in humans. Mutations in this gene cause specific forms of Joubert syndrome-related disorders. It encodes a modular protein that contains one SH3 motif and seven WD40 repeats	Rare Single Gene variant	This gene has been associated with syndromic autism, where a subpopulation of individuals with a given syndrome develop autism. In particular, several studies have found genetic association and rare variants in the AHI1 gene that are associated with Joubert syndrome. In addition, genetic association between AHI1 and schizophrenia has been seen in a large European sample.	19	0		0		18782849	1532254615467980	1.62443e+79	2.33522e+47
AHNAK	AHNAKnucleoprotein	79026	AHNAKRS, PM227	11	11q12.3	Q09666	103390	The protein encoded by this gene is a large (700 kDa) structural scaffold protein consisting of a central domain with 128 aa repeats. The encoded protein may play a role in such diverse processes as blood-brain barrier formation, cell structure and migration, cardiac calcium channel regulation, and tumor metastasis. A much shorter variant encoding a 17 kDa isoform exists for this gene, and the sh…	Rare single gene variant	De novo missense variants in AHNAK have been identified in ASD probands from the Autism Sequencing Consortium (De Rubeis et al., 2014), the Simons Simplex Collection (Iossifov et al., 2014; Turner et al., 2017), and the SPARK cohort (Wang et al., 2020). Single-molecule molecular inversion probe (smMIP) sequencing of 3,363 probands from cohorts with a primary diagnosis of ASD in Wang et al., 2020 …	5	0		0		33004838			2.53638e+31
AKAP9	A kinase (PRKA) anchor protein 9	10142	AKAP-9, AKAP350, AKAP450, CG-NAP, HYPERION, LQT11, MU-RMS-40.16A, PPP1R45, PRKA9, YOTIAO	7	7q21.2	Q99996	604001	Binds to type II regulatory subunits of protein kinase A. Scaffolding protein that assembles several protein kinases and phosphatases on the centrosome and Golgi apparatus. May be required to maintain the integrity of the Golgi apparatus. Isoform4is associated with the N-methyl-D-aspartate receptor and is specifically found in the neuromuscular junction (NMJ) as well as in neuronal synapses, sugg…	Rare single gene variant	This gene was identified by TADA (transmission and de novo association) analysis of a combined dataset from the Simons Simplex Collection (SSC) and the Autism Sequencing Consortium (ASC) as a gene strongly enriched for variants likely to affect ASD risk with a false discovery rate (FDR) of <0.1 (Sanders et al., 2015); among the variants identified in this gene was one de novo loss-of-function (Lo…	5	0		0		26402605			2.53638e+31
ALDH1A3	aldehyde dehydrogenase 1 family member A3	220	ALDH1A6, ALDH6, RALDH3	15	15q26.3	P47895	600463	This gene encodes an aldehyde dehydrogenase enzyme that uses retinal as a substrate. Mutations in this gene have been associated with microphthalmia, isolated 8.	Syndromic	Homozygosity for one splice-site and two missense mutations in the ALDH1A3 gene was identified in three consanguineous families segregating with anophthalmia and microphthalmia (A/M); in one of these families, affected individuals with a homozygous missense variant in ALDH1A3 were also diagnosed with autism (Fares-Taie et al., 2013). However, in a report in which additional individuals with anoph…	5	0		1	24568872	23312594		24024553	2364682725533960
ALDH5A1	aldehyde dehydrogenase 5 family, member A1 (succinate-semialdehyde dehydrogenase )	7915	SSDH, SSADH	6	6p22.3	P51649	610045	The encoded protein is a mitochondrial NAD(+)-dependent succinic semialdehyde dehydrogenase.	Syndromic	This gene has been associated with syndromic autism, where a subpopulation of individuals with a given syndrome develop autism.	12	0		0		12743223	8689400	153419101650448	2.53638e+62
ALG6	ALG6, alpha-1,3-glucosyltransferase	29929	CDG1C	1	1p31.3	Q9Y672	604566	This gene encodes a member of the ALG6/ALG8 glucosyltransferase family that catalyzes the addition of the first glucose residue to the growing lipid-linked oligosaccharide precursor of N-linked glycosylation. Mutations in this gene are associated with congenital disorder of glycosylation, type Ic (CDG1C; OMIM 603147), a multisystem disorder resulting in a wide variety of clinical features, includ…	Syndromic	Evaluation of the clinical data from 41 patients with congenital disorder of glycosylation, type Ic, mediated by ALG6 mutations (ALG6-CDG) found that behavioral problems or mood disorders occurred in 14 patients, with most of these 14 patients showing autistic features. Furthermore, five patients with ALG6-CDG were diagnosed with autism (Morava et al., 2016).	1	0		0		27287710
AMPD1	Adenosine monophosphate deaminase 1	270	RP5-1000E10.1, MAD, MADA, MMDD	1	1p13.2	P23109	102770	Adenosine monophosphate deaminase 1 catalyzes the deamination of AMP to IMP in skeletal muscle and plays an important role in the purine nucleotide cycle. Deficiency of the muscle-specific enzyme is apparently a common cause of exercise-induced myopathy and probably the most common cause of metabolic myopathy in humans.	Genetic association	Variants in and adjacent to the AMPD1 gene were found to associate with ASD in a genome-wide assocation study using two Chinese cohorts for gene discovery and three European datasets for replication analysis (Xia et al., 2013). Case-specific functional variants in the AMPD1 gene have also been identified in ASD cases of Han Chinese descent (Zhang et al., 2014).	3	0		0		24189344		25155876	25363760
AMT	Aminomethyltransferase	275	GCE, GCST, GCVT, NKH	3	3p21.31	P48728	238310	This gene encodes one of four critical components of the glycine cleavage system. Mutations in this gene have been associated with glycine encephalopathy.	Rare single gene variant	Homozygous missense variants in the AMT gene were identified that segregated with ASD in two separate pedigrees (one multiplex, one simplex) consisting of affected children born to consanguineous parents (Yu et al., 2013).	1	0		0		23352163
ANK2	Ankyrin 2, neuronal	287	ANK-2, LQT4, brank-2	4	4q25-q26	Q01484	106410	This gene encodes a member of the ankyrin family of proteins that link the integral membrane proteins to the underlying spectrin-actin cytoskeleton. This gene is associated with Long QT syndrome 4 (LQT4) [MIM:600919], a heart disorder characterized by a prolonged QT interval on the ECG and polymorphic ventricular arrhythmias.	Rare Single Gene variant	A total of three de novo loss-of-function (LoF) variants in the ANK2 gene have been identified in ASD probands from the Simons Simplex Collection (PMIDs 22542183, 24267886, 25363768), while a fourth de novo LoF in this gene was identified in an ASD proband from the Autism Sequencing Consortium in De Rubeis et al., 2014 (PMID 25363760). Analysis of rare coding variation in 3,871 ASD cases and 9,93…	18	0		0		22542183		2.42679e+23	2.53638e+111
ANK3	ankyrin 3	288	RP11-369L1.1, ANKYRIN-G	10	10q21.2	Q12955	600465	Ankyrins are a family of proteins that are believed to link the integral membrane proteins to the underlying spectrin-actin cytoskeleton and play key roles in activities such as cell motility, activation, proliferation, contact, and the maintenance of specialized membrane domains. Multiple isoforms of ankyrin with different affinities for various target proteins are expressed in a tissue-specific…	Genetic Association	Three different missense mutations in the ANK3 gene, including a recurrent de novo mutation, were identified in four unrelated ASD patients in an exome sequencing report using cases from AGRE (Bi et al., 2012).	26	8	1.74861e+63	0		22865819		2.33901e+47	2.24953e+87
ANKRD11	ankyrin repeat domain 11	29123	T13; LZ16; ANCO-1	16	16q24.3	Q6UB99	611192	This locus encodes an ankryin repeat domain-containing protein. The encoded protein inhibits ligand-dependent activation of transcription. Mutations in this gene have been associated with KBG syndrome, which is characterized by macrodontia, distinctive craniofacial features, short stature, skeletal anomalies, global developmental delay, seizures and intellectual disability.	Rare Single Gene variant	Studies have identified rare mutations in the ANKRD11 gene with autism.	51	0		0		18252227	15184363	1.72863e+55	19920853,21654729,21782149,24690944,25125236,25167861,25284784,25363768,25473036,25533962,25574603,25652421,27435318,27479843,27605097,27620904,27667684,27667800,27824329,27848944,27900361,28250421,28263302,28333917,28554332,28771251,29100083,29158550,29286531,29346770,30088855,30945278,31209962,31406558,31981491,32094338,32760686,33262785,33619735,33624935,33644862,33753861
ANKRD17	ankyrin repeat domain 17	26057	GTAR, MASK2, NY-BR-16	4	4q13.3	O75179	615929	The protein encoded by this gene belongs to the family of ankyrin repeat-containing proteins, and contains two distinct arrays of ankyrin repeats in its amino-terminal region, one with 15 ankyrin repeats, and the other with 10 ankyrin repeats. It also contains a nuclear export signal, nuclear localization signal, and a cyclin-binding RXL motif. Localization of this protein to the nucleus has been…	Rare single gene variant	De novo variants in the ANKRD17 gene, including a frameshift variant and several missense variants, have been identified in ASD probands from the Simons Simplex Collection, the Autism Sequencing Consortium, and AGRE (De Rubeis et al., 2014; Iossifov et al., 2014; Yuen et al., 2017; Satterstrom et al., 2020). Chopra et al., 2021 reported 34 individuals from 32 families with heterozygous ANKRD17 va…	5	0		0		25363760		33909992	2.53638e+23
ANKS1B	ankyrin repeat and sterile alpha motif domain containing 1B	56899	AIDA, AIDA-1, ANKS2, EB-1, EB1, cajalin-2	12	12q23.1	Q7Z6G8	607815	This gene encodes a multi-domain protein that is predominantly expressed in brain and testis. This protein interacts with amyloid beta protein precursor (AbetaPP) and may have a role in normal brain development, and in the pathogenesis of Alzheimer's disease.	Rare single gene variant	This gene was originally identified as an ASD candidate gene based on its enrichment in an autism-associated protein interaction module. Sequencing of post-mortem brain tissue from 25 ASD cases resulted in the identification of significant non-synonymous variants in this gene with an expected false-positive rate at 0.1, confirming the involvement of this module with autism; this finding was furth…	4	0		0		25549968		31388001	3169665832530560
ANXA1	Annexin A1	301	RP11-71A24.1, ANX1, LPC1,ANXA1	9	9q21.13	P04083	151690	This gene encodes a calcium/phospholipid-binding protein which promotes membrane fusion and is involved in exocytosis, as well as regulates phospholipase A2 activity.	Rare single gene variant	A recurrent duplication overlapping the last four exons and 3'UTR region of the ANXA1 gene was found to have an overall prevalence of 11/3,643 (0.30%) in unrelated ASD patients but was not identified in 5,374 controls (P=4.64 x 10-5) (Correia et al., 2014).	2	0		0		24720851			25363760
AP1S2	adaptor related protein complex 1 sigma 2 subunit	8905	DC22, MGC:1902, MRX59, MRXS21, MRXSF, SIGMA1B	X	Xp22.2	P56377	300629	Adaptor protein complex 1 is found at the cytoplasmic face of coated vesicles located at the Golgi complex, where it mediates both the recruitment of clathrin to the membrane and the recognition of sorting signals within the cytosolic tails of transmembrane receptors. This complex is a heterotetramer composed of two large, one medium, and one small adaptin subunit. The protein encoded by this gen…	Syndromic	A maternally-inherited nonsense variant in the AP1S2 gene (c.154C>T; p.Arg52Ter) was identified in three affected males from a XLMR pedigree: two siblings with profound mental retardation (MR) and DSM-IV diagnoses of ASD, and a maternal uncle with profound MR (Borck et al., 2008).	6	0		0		18428203	17186471	23756445	1.76175e+23
AP2S1	adaptor related protein complex 2 subunit sigma 1	1175	AP17, CLAPS2, FBH3, FBHOk, HHC3	19	19q13.32	P53680	602242	One of two major clathrin-associated adaptor complexes, AP-2, is a heterotetramer which is associated with the plasma membrane. This complex is composed of two large chains, a medium chain, and a small chain. This gene encodes the small chain of this complex.	Rare single gene variant	Two de novo missense variants that were predicted to be probably damaging (defined as MPC 2) were identified in the AP2S1 gene in ASD probands from the Simons Simplex Collection and the Autism Sequencing Consortium (Iossifov et al., 2014; Satterstrom et al., 2020), while two additional protein-truncating variants in this gene were observed in case samples from the Danish iPSYCH study (Satterstrom…	2	0		0		25363768		31981491
APBA2	amyloid beta (A4) precursor protein-binding, family A, member 2	321	X11L; MINT2; LIN-10; HsT16821; MGC99508; D15S1518E; MGC:14091	15	15q13.1	Q99767	602712	A neuronal adapter protein essential for synaptic transmission.	Rare Single Gene variant	Rare mutations in the APBA2 gene have been identified with autism (Babatz et al., 2009) as well as with schizophrenia (Kirov et al., 2008).	7	0		0		20029827	10336668	1.79891e+31	27525107
APBB1	amyloid beta precursor protein binding family B member 1	322	FE65, MGC:9072, RIR	11	11p15.4	O00213	602709	Transcription coregulator that can have both coactivator and corepressor functions. Adapter protein that forms a transcriptionally active complex with the gamma-secretase-derived amyloid precursor protein (APP) intracellular domain.	Functional	A de novo loss-of-function variant in the APBB1 gene was identified in an ASD proband from the Simons Simplex Collection in Iossifov et al., 2014. TADA-Annotations (TADA-A) analysis of whole-genome sequencing data from five studies with a total of 314 ASD-affected subjects in Liu et al., 2018 identified APBB1 as an ASD risk gene with a false discovery rate (FDR) < 0.1; among the de novo variants …	3	0		0		25363768		29754769	24853428
APH1A	APH1A gamma secretase subunit	51107	RP4-790G17.3, 6530402N02Rik, APH-1, APH-1A, CGI-78	1	1q21.2	Q96BI3	607629	This gene encodes an essential subunit of the gamma-secretase complex, an endoprotease complex that catalyzes the intramembrane cleavage of integral proteins such as Notch receptors and APP (beta-amyloid precursor protein).	Rare single gene variant	This gene was identified in an ASD whole-exome sequencing study and subsequent TADA (transmission and de novo association) analysis as a gene strongly enriched for variants likely to affect ASD risk with a false discovery rate (FDR) of <0.1 (De Rubeis et al., 2014).	3	0		0		25363760			2640260527824320
AR	androgen receptor	367	KD; AIS; TFM; DHTR; SBMA; NR3C4; SMAX1; HUMARA; AR	X	Xq12	P10275	313700	The protein functions as a steroid-hormone activated transcription factor.	Genetic Association	Genetic association has been found between the AR gene and autism (Henningsson et al., 2009).	6	0		0		19167832	162721152062380	1.66032e+23
ARHGAP11B	Rho GTPase activating protein 11B	89839	B'-T, FAM7B1, GAP (1-8)	15	15q13.2	Q3KRB8		This protein activates Rho-like small GTPases. Small GTPases cluster into distinct families, and all act as molecular switches, active in their GTP-bound form but inactive when GDP-bound. The Rho family of GTPases activates effectors involved in a wide variety of developmental processes, including regulation of cytoskeleton formation, cell proliferation and the JNK signaling pathway.	Rare Single Gene variant	Rare ARHGAP11B deletions were found in two patients with autism and intellectual disability (Leblond et al., 2012).	3	0		0		22346768			3088634031883780
ARHGAP32	Rho GTPase activating protein 32	9743	GC-GAP, GRIT, PX-RICS, RICS, p200RhoGAP, p250GAP	11	11q24.3	A7KAX9	608541	RICS, the protein encoded by the ARHGAP32 gene, is a neuron-associated GTPase-activating protein that may regulate dendritic spine morphology and strength by modulating Rho GTPase.	Multigenic CNV	Jacobsen syndrome is a contiguous gene disorder caused by the deletion of the end of the long arm of chromosome 11 characterized by intellectual disability and dysmorphic features. 8 of 17 Jacobsen syndrome patients (47%) described in Akshoomoff et al., 2015 exhibited behavioral characteristics consistent with an autism spectrum disorder diagnosis, leading to the identification of an autism criti…	7	0		0		25058499		26979507	2.53638e+39
ARHGAP5	Rho GTPase activating protein 5	394	GFI2, RhoGAP5, p190-B, p190BRhoGAP	14	14q12	Q13017	602680	Rho GTPase activating protein 5 negatively regulates RHO GTPases, a family which may mediate cytoskeleton changes by stimulating the hydrolysis of bound GTP.	Rare single gene variant	Two de novo variants in the ARHGAP5 gene (one loss-of-function variant, one missense variant predicted in silico to be damaging) were identified in ASD probands (De Rubeis et al., 2014; Iossifov et al., 2014). TADA-Denovo analysis using a combined dataset of previously published cohorts from the Simons Simplex Collection and the Autism Sequencing Consortium, as well as a novel cohort of 262 Japan…	5	0		0		25363768		29346770	2.53638e+23
ARHGEF10	Rho guanine nucleotide exchange factor 10	9639	GEF10, SNCV	8	8p23.3	O15013	608136	This gene encodes a Rho guanine nucleotide exchange factor (GEF). Rho GEFs regulate the activity of small Rho GTPases by stimulating the exchange of guanine diphosphate (GDP) for guanine triphosphate (GTP) and may play a role in neural morphogenesis. Mutations in this gene are associated with slowed nerve conduction velocity (SNCV).	Rare single gene variant	Arhgef10 knockout mice were found to exhibit reduced social interaction, hyperactivity, decreased depression-like and anxiety-like behavior, increased levels of neurotransmitters including serotonin, norepinephrine, and dopamine in different brain regions, and decreased levels of monoamine oxidase A (MAO-A) in several brain regions (Lu et al., 2018). De novo and inherited missense variants in ARH…	5	0		0		29456827			2.53638e+31
ARHGEF9	Cdc42 guanine nucleotide exchange factor (GEF) 9	23229	COLLYBISTIN, EIEE8, HPEM-2, PEM-2, PEM2	X	Xq11.1-q11.2	O43307	300429	The protein encoded by this gene is a Rho-like GTPase that acts as a guanine nucleotide exchange factor (GEF) for CDC42 and other genes and promotes the formation of GPHN clusters. Variants in this gene are associated with a form of early infantile epileptic encephalopathy (EIEE8, OMIM 300607).	Rare single gene variant	A de novo deletion encompassing the ARHGEF9 gene was identified in a male patient presenting with mild-to-moderate autism, severe intellectual disability, and epilepsy; iPSC-derived neural progenitor cells from this patient showed a complete loss of CB expression and hyperactivation of mTORC1 signaling under basal conditions (Machado et al., 2016). A second de novo deletion involving the ARHGEF9 …	11	0		0		25898924		28589176	1.52153e+71
ARID1B	AT-rich interaction domain 1B	57492	RP11-419L10.1, 6A3-5, BAF250B, BRIGHT, DAN15, ELD/OSA1, KIAA1235, MRD12, OSA2, P250R	6	6q25.3	Q8NFD5	614556	This locus encodes an AT-rich DNA interacting domain-containing protein. The encoded protein is a component of the SWI/SNF chromatin remodeling complex and may play a role in cell-cycle activation. The protein encoded by this locus is similar to AT-rich interactive domain-containing protein 1A. These two proteins function as alternative, mutually exclusive ARID-subunits of the SWI/SNF complex. Th…	Rare single gene variant	Two de novo frameshift variants in the ARID1B gene were identified by exome sequencing in unrelated simplex ASD cases (PMIDs 22495309 and 23160955). Nord et al., 2011 (PMID 21448237) had previously identified a de novo deletion within the ARID1B gene resulting in reduced transcript expression in a patient with autism, and a de novo translocation and deletions disrupting ARID1B had previously been…	56	0		0		21448237		2.18012e+31	22405089,22426308,22426309,22495309,23160955,23275889,24569609,24674232,25356899,25533962,25961944,26402605,26637798,26845707,27479843,27620904,27667684,27824329,27848944,28191889,28263302,28323383,28539120,28554332,28708303,28714951,28940097,28965761,29100083,29286531,29805044,30055038,30504930,30564305,31130284,31209962,31398340,31406558,31452935,31674007,31981384,31981491,32277047,32339967,325…
ARID2	AT-rich interaction domain 2	196528	BAF200, CSS6, p200	12	12q12	Q68CP9	609539	This gene encodes a member of the AT-rich interactive domain (ARID)-containing family of DNA-binding proteins. Members of the ARID family have roles in embryonic patterning, cell lineage gene regulation, cell cycle control, transcriptional regulation and chromatin structure modification. This protein functions as a subunit of the polybromo- and BRG1-associated factor or PBAF (SWI/SNF-B) chromatin…	Rare single gene variant	A de novo missense variant that was predicted to be damaging was observed in the ARID2 gene in an ASD proband from the Simons Simplex Collection in Iossifov et al., 2014, while a de novo splice-site variant in this gene was identified in an ASD proband from the ASPIRE cohort in Callaghan et al., 2019. Heterozygous variants in the ARID2 gene are also associated with a form of Coffin-Siris syndrome…	9	0		0		25363768		31038196	2.62385e+55
ARNT2	aryl-hydrocarbon receptor nuclear translocator 2	9915	bHLHe1; KIAA0307	15	15q25.1	Q9HBZ2	606036	A member of the basic-helix-loop-helix-Per-Arnt-Sim (bHLH-PAS) superfamily of transcription factors	Syndromic	Genetic association has been found between the ARNT2 gene and both autism and Asperger syndrome (Chakrabarti et al., 2009). In addition, rare variants in the ARNT2 gene have been identified in patients with ASD (Vaags et al., 2012; Neale et al., 2012).	11	1	25745553	0		19598235	1.13189e+22	1.90744e+31	2220924522495310
ARX	aristaless related homeobox	170302	aristaless related homeobox,ISSX, PRTS, MRX36, MRX43, MRX54, MRXS1	X	Xp21.3	Q96QS3	300382	This gene is a homeobox-containing gene expressed during development. The encoded protein is a transcription factor required for normal brain development.	Rare single gene variant	This gene has been associated with syndromic autism, where a subpopulation of individuals with a given syndrome develop autism. For example, a number of studies have shown that mutations in the ARX gene are identified with a diverse spectrum of disease that includes cognitive impairment, epilepsy and severe cortical malformations.	19	0		0		14631200	1.19719e+31	1665097828627410	2.1625e+95
ASAP2	ArfGAP with SH3 domain, ankyrin repeat and PH domain 2	8853	AMAP2, CENTB3, DDEF2, PAG3, PAP, Pap-alpha, SHAG1	2	2p25.1	O43150	603817	The encoded protein has catalytic activity for class I and II ArfGAPs in vitro, and can bind the class III Arf ARF6 without immediate GAP activity. The encoded protein is believed to function as an ARF GAP that controls ARF-mediated vesicle budding when recruited to Golgi membranes. In addition, it functions as a substrate and downstream target for PYK2 and SRC, a pathway that may be involved in …	Rare single gene variant	Rare de novo missense variants in the ASAP2 gene were identified in ASD probands by whole-exome sequencing in De Rubeis et al., 2014 and by whole-genome sequencing in Yuen et al., 2016. CNV analysis of 1,108 ASD cases, 2,458 schizophrenia (SCZ) cases, and 2,095 controls from a Japanese population in Kushima et al., 2018 demonstrated that significant enrichment of exonic CNVs affecting the ASAP2 g…	3	0		0		25363760		30208311	27525107
ASB14	ankyrin repeat and SOCS box containing 14	142686		3	3p14.3	A6NK59		The protein encoded by this gene is a member of the ankyrin repeat and SOCS box-containing (ASB) family of proteins. They contain ankyrin repeat sequence and a SOCS box domain. The SOCS box serves to couple suppressor of cytokine signalling (SOCS) proteins and their binding partners with the elongin B and C complex, possibly targeting them for degradation.	Rare single gene variant	A de novo frameshift variant and two de novo missense variants have been observed in the ASB14 gene in ASD probands (Iossifov et al., 2014; Yuen et al., 2016; Yuen et al., 2017). TADA analysis of 4,504 ASD trios and 3,012 unaffected control/siblings trios from trio-based exome/genome sequencing studies identified ASB14 as an ASD candidate gene with a q-value < 0.1 (Du et al., 2019).	4	0		0		25363768		31332282	2752510728263300
ASH1L	Ash1 (absent, small, or homeotic)-like (Drosophila)	55870	ASH11, KMT2H,ASH1L	1	1q22	Q9NR48	607999	This gene encodes a member of the trithorax group of transcriptional activators. The encoded product functions as a histone methyltransferase specifically methylating 'Lys-36' of histone H3 (H3K36me).	Rare single gene variant	Two de novo loss-of-function (LoF) variants in the ASH1L gene were identified in ASD probands from the Simons Simplex Collection (PMIDs 24267886, 25363768), while a third de novo LoF variant in this gene was identified in one ASD proband from 2,270 trios screened by the Autism Sequencing Consortium in De Rubeis et al., 2014 (PMID 25363760). Analysis of rare coding variation in 3,871 ASD cases and…	18	0		0		24267886		2.53638e+47	2.63256e+87
ASMT	acetylserotonin O-methyltransferase	438	RP13-297E16.2, ASMTY, HIOMT, HIOMTY	X,Y	Xp22.33	P46597	300015, 402500	melatonin biosynthesis	Rare Single Gene variant, Genetic Association	Studies have found genetic association and rare variants in the ASMT gene that are identified with autism.	10	2	1892593123995770	0		17505466	14275158487129	17204557	2.32759e+31
ASPM	abnormal spindle microtubule assembly	259266	ASP, Calmbp1, MCPH5	1	1q31.3	Q8IZT6	605481	This gene is the human ortholog of the Drosophila melanogaster 'abnormal spindle' gene (asp), which is essential for normal mitotic spindle function in embryonic neuroblasts. Studies in mouse also suggest a role of this gene in mitotic spindle regulation, with a preferential role in regulating neurogenesis. Biallelic mutations in the ASPM gene are responsible for a form of autosomal recessive pri…	Syndromic	A de novo missense variant in the ASPM gene was identified in an ASD proband from the Simons Simplex Collection in Iossifov et al., 2014. Rare inherited loss-of-function and damaging missense variants in the ASPM gene were identified in ASD probands from the Simons Simplex Collection in Krumm et al., 2015 and in a cohort of Chinese ASD probands in Guo et al., 2017. Subsequent Transmission and De …	8	0		0		25363768	12355089	28831199	1.45746e+39
ASTN2	astrotactin 2	23245	RP11-45A16.2, KIAA0634, bA67K19.1	9	9q33.1	O75129	612856	This gene encodes a protein that is expressed in the brain and may function in neuronal migration, based on functional studies of the related astrotactin 1 gene in human and mouse. A deletion at this locus has been associated with schizophrenia.	Rare Single Gene variant	Association has been found between the ASTN2 gene and autism. Glessner et al. (2009) identified a rare ASTN2 deletion in an autism case. Another study found a link between rare ASTN2 CNVs and schizophrenia.	14	2	2809816228540020	0		19404257	3276720	1.88391e+47	2.32759e+31
ASXL3	Additional sex combs like 3 (Drosophila)	80816	KIAA1713	18	18q12.1	Q9C0F0	615115	Putative Polycomb group (PcG) protein. PcG proteins act by forming multiprotein complexes, which are required to maintain the transcriptionally repressive state of homeotic genes throughout development. PcG proteins are not required to initiate repression, but to maintain it during later stages of development. They probably act via methylation of histones, rendering chromatin heritably changed in…	Syndromic	Four de novo loss-of-function (LoF) variants in the ASXL3 gene have been identified in ASD probands (PMIDs 24044690, 25363760, 28263302). Analysis of rare coding variation in 3,871 ASD cases and 9,937 ancestry-matched or paternal controls from the Autism Sequencing Consortium (ASC) in De Rubeis et al., 2014 identified ASXL3 as a gene meeting high statistical significance with a 0.01 < FDR 0.05, m…	29	0		0		24044690		2.33837e+31	2.66473e+191
ATP10A	Probable phospholipid-transporting ATPase VA	57194	ATP10C	15	15q12	O60312	605855	The encoded protein is a member of the aminophospholipid-transporting ATPase family.	Genetic Association	Conflicting studies have shown positive genetic association and no genetic association of the ATP10C gene with autism.	9	0		1	11857573	12851639	11326269	16517145	2.53638e+39
ATP1A1	ATPase Na+/K+ transporting subunit alpha 1	476	CMT2DD	1	1p13.1	P05023	182310	The protein encoded by this gene belongs to the family of P-type cation transport ATPases, and to the subfamily of Na+/K+ -ATPases. Na+/K+ -ATPase is an integral membrane protein responsible for establishing and maintaining the electrochemical gradients of Na and K ions across the plasma membrane. These gradients are essential for osmoregulation, for sodium-coupled transport of a variety of organ…	Rare single gene variant	Two de novo variants in the ATP1A1 gene (one loss-of-function, one damaging missense) were identified in ASD probands in whole-exome sequencing studies (De Rubeis et al., 2014; Iossifov et al., 2014). De novo missense variants in the ATP1A1 gene that resulted in loss of Na+,K+-ATPase function and abnormal cation permeabilities were identified in three unrelated individuals presenting with general…	5	0		0		25363760		30388404	2.53638e+23
ATP1A3	ATPase Na+/K+ transporting subunit alpha 3	478	AHC2, CAPOS, DYT12, RDP	19	19q13.2	P13637	182350	The protein encoded by this gene belongs to the family of P-type cation transport ATPases, and to the subfamily of Na+/K+ -ATPases. Na+/K+ -ATPase is an integral membrane protein responsible for establishing and maintaining the electrochemical gradients of Na and K ions across the plasma membrane. This gene encodes an alpha 3 catalytic subunit. Heterozygous variants in ATP1A3 are responsible for …	Syndromic	Two siblings from a British family with CAPOS syndrome and a p.Glu818Lys missense variant in ATP1A3 were diagnosed with autism spectrum disorder; this variant was also observed in two additional families with CAPOS syndrome in the absence of ASD (Demos et al., 2014). A probably damaging missense variant in ATP1A3 was identified in an ASD proband from the Autism Sequencing Consortium (De Rubeis et…	17	0		0		24468074		2.72762e+23	2.48426e+103
ATP2B2	ATPase, Ca++ transporting, plasma membrane 2	108733	PMCA2, PMCA2a, PMCA2i	3	3p25.3	Q01814	108733	This gene encodes the plasma membrane calcium ATPase isoform 2. The protein encoded by this gene belongs to the family of P-type primary ion transport ATPases characterized by the formation of an aspartyl phosphate intermediate during the reaction cycle. These enzymes remove bivalent calcium ions from eukaryotic cells against very large concentration gradients and play a critical role in intracel…	Genetic Association	Genetic association has been found between the ATP2B2 gene and autism in a combined AGRE, ISART (Italian) and US cohort (Carayol et al., 2011). A de novo missense variant that was predicted to be damaging was identified in the ATP2B2 gene in an ASD proband from the Simons Simplex Collection in Iossifov et al., 2014, and two de novo nonsense variants in this gene were observed in ASD probands from…	10	3	2.27396e+23	0		21757185		2371529729346770	2.53638e+31
ATP6V0A2	ATPase H+ transporting V0 subunit a2	23545	A2, ARCL, ARCL2A, ATP6A2, ATP6N1D, J6B7, RTF, STV1, TJ6, TJ6M, TJ6S, VPH1, WSS	12	12q24.31	Q9Y487	611716	The protein encoded by this gene is a subunit of the vacuolar ATPase (v-ATPase), an heteromultimeric enzyme that is present in intracellular vesicles and in the plasma membrane of specialized cells, and which is essential for the acidification of diverse cellular components. V-ATPase is comprised of a membrane peripheral V(1) domain for ATP hydrolysis, and an integral membrane V(0) domain for pro…	Rare single gene variant	Rare inherited loss-of-function and damaging missense variants in the ATP6V0A2 gene were identified in ASD probands from the Simons Simplex Collection in Krumm et al., 2015; targeted sequencing of 536 Chinese ASD probands and 1457 Chinese controls in Guo et al., 2017 identified additional rare inherited variants in this gene in ASD probands. Subsequent Transmission and De Novo Association (TADA) …	3	0		0		25961944		28831199	31398340
ATRX	alpha thalassemia/mental retardation syndrome X-linked	546	RP5-875J14.1, ATR2, JMS, MGC2094, MRXHF1, RAD54, RAD54L, SFM1, SHS, XH2, XNP, ZNF-HX	X	Xq21.1	P46100	300032	The protein encoded by this gene contains an ATPase/helicase domain, and thus it belongs to the SWI/SNF family of chromatin remodeling proteins. Mutations in this gene are associated with an X-linked mental retardation (XLMR) syndrome most often accompanied by alpha-thalassemia (ATRX) syndrome. These mutations have been shown to cause diverse changes in the pattern of DNA methylation, which may p…	Syndromic	A rare mutation in the ATRX gene has been identified with ASD (Gong et al., 2008).	24	0		0		16722615		25147162	1.83614e+173
AUTS2	autism susceptibility candidate 2	26053		7	7q11.22	Q5D049	607270	unknown	Rare Single Gene variant	Multiple studies have identified rare mutations in the AUTS2 gene with autism. In addition, several studies have found that rare variants in AUTS2 are identified with mental retardation, ADHD, epilepsy and genetically associated with alcohol consumption.	43	1	28540026	0		12160723	17211639	1.95469e+103	1.63951e+215
AVPR1A	arginine vasopressin receptor 1A	552		12	12q14.2	P37288	600821	The encoded protein is a receptor for arginine vasopressin. It belongs to the G -protein coupled receptor family.	Rare Single Gene variant, Genetic Association	Several studies have found genetic association and rare variants in the AVPR1A gene that are identified with autism. Cohorts and populations studied include CLSA, US, Israeli and Korean, In addition, the AVPR1A gene has been found to be genetically associated with creative dance performance in an Israeli cohort. A recent study reported association of the RS3 allele and human maternal behavior (Av…	24	10	1.20826e+79	0		16520824	10466725	1.59472e+47	1.84909e+47
AVPR1B	arginine vasopressin receptor 1B	553	AVPR3	1	1q32.1	P47901	600264	The protein encoded by this gene acts as receptor for arginine vasopressin. The activity of this receptor is mediated by G proteins which activate a phosphatidyl-inositol-calcium second messenger system.	Functional	Family-based association testing in 207 families with an ASD proband identified association between two SNPs in the AVPR1B gene (rs28632197, P=0.006 and rs35369693, p=0.025) and a diagnosis of ASD (Francis et al., 2016). Avpr1b knockout mice exhibit a number of behavioral abnormalities, including abnormalities in social behavior and aggression, some of which were gender-specific (Wersinger et al.…	8	2	1790913119598230	0		27920663			1.24e+39
AZGP1	alpha-2-glycoprotein 1, zinc-binding	563	ZA2G, ZAG	7	7q22.1	P25311	194460	Stimulates lipid degradation in adipocytes and causes the extensive fat losses associated with some advanced cancers. May bind polyunsaturated fatty acids.	Rare single gene variant	Two non-synonymous postzygotic mosaic mutations (PZMs) in the gene were identified in ASD probands in Lim et al., 2017; comparison with a background set of 84,448 privately inherited variants demonstrated that this gene harbored more PZMs than expected based on background rates (2/571 observed vs. 4/84,448 expected; hypergeometric P-value of 2.7E-04). A de novo frameshift variant in the AZGP1 gen…	3	0		0		28714951			2826330231398340
BAZ2B	bromodomain adjacent to zinc finger domain 2B	29994	WALp4	2	2q24.2	Q9UIF8	605683	This gene belongs to the bromodomain gene family. Members of this gene family encode proteins that are integral components of chromatin remodeling complexes. The encoded protein showed strong preference for the activating H3K14Ac mark in a histone peptide screen, suggesting a potential role in transcriptional activation.	Rare single gene variant	Two de novo variants in the BAZ2B gene (a loss-of-function variant and a damaging missense variant) were identified in ASD probands from the Simons Simplex Collection in Iossifov et al., 2014. A second loss-of-function (LoF) variant in BAZ2B was identified in a patient presenting with ASD, moderate intellectual disability, and macrocephaly in Bowling et al., 2017. A third LoF variant in this gene…	6	0		0		25363768		2886714231999380	2.74798e+23
BBS4	Bardet-Biedl syndrome 4	585		15	15q24.1	Q96RK4	600374	This gene is a member of the Bardet-Biedl syndrome (BBS) gene family. Bardet-Biedl syndrome is an autosomal recessive disorder characterized by severe pigmentary retinopathy, obesity, polydactyly, renal malformation and cognitive disability. The proteins encoded by BBS gene family members are structurally diverse. The similar phenotypes exhibited by mutations in BBS gene family members are likely…	Rare single gene variant	Inherited exon-disruptive deletions in the BBS4 gene was identified in two unrelated ASD cases (Girirajan et al., 2013).	5	1	28472652	0		23375656			2.78489e+23
BCAS1	breast carcinoma amplified sequence 1	8537	AIBC1, NABC1	20	20q13.2	O75363	602968	This gene is a candidate oncogene that resides in a region at 20q13 which is amplified in a variety of tumor types and associated with more aggressive tumor phenotypes. It is expressed in brain and prostate, and at lower levels in testis, intestine and colon, overexpressed in most breast cancer cell lines, and down-regulated in some colorectal tumors.	Rare single gene variant	This gene was originally identified as an ASD candidate gene based on its enrichment in an autism-associated protein interaction module. Sequencing of post-mortem brain tissue from 25 ASD cases resulted in the identification of significant non-synonymous variants in this gene with an expected false-positive rate at 0.1, confirming the involvement of this module with autism; this finding was furth…	4	0		0		25549968			2.5534e+23
BCKDK	Branched chain ketoacid dehydrogenase kinase	10295	BCKDKD, BDK	16	16p11.2	O14874	614901	Catalyzes the phosphorylation and inactivation of the branched-chain alpha-ketoacid dehydrogenase complex, the key regulatory enzyme of the valine, leucine and isoleucine catabolic pathways. Key enzyme that regulate the activity state of the BCKD complex. Defects in this gene are associated with branched-chain ketoacid dehydrogenase kinase deficiency (BCKDKD) [MIM:614923], a metabolic disorder ch…	Rare single gene variant	Three different homozygous variants (one nonsense, one frameshift, one missense) in the BCKDK gene that segregated with disease were identified in three consanguineous families presenting with autism and ID (Novarino et al., 2012).	4	0		0		22956686		2371669424449430	31398340
BCL11A	B-cell CLL/lymphoma 11A (zinc finger protein)	53335	BCL11A-L-S,BCL11A-XL,BCL11a-M, CTIP1, EVI9, HBFQTL5, ZNF856,BCL11A	2	2p16.1	Q9H165	606557	This gene encodes a C2H2 type zinc-finger protein by its similarity to the mouse Bcl11a/Evi9 protein that functions as a myeloid and B-cell proto-oncogene. BCL11A resides within the dyslexia susceptibility candidate region 3 (DYX3) and has been proposed to be a candidate gene in chromosome 2p16.1-p15 deletion syndrome.	Rare single gene variant	A de novo loss-of-function variant in the BCL11A gene has been identified in an ASD proband from the Simons Simplex Collection (Iossifov et al., 2014). This gene was also identified in an ASD whole-exome sequencing study and subsequent TADA (transmission and de novo association) analysis as a gene strongly enriched for variants likely to affect ASD risk with a false discovery rate (FDR) of <0.1 (…	21	0		0		22542183		2.53638e+31	2.48106e+127
BCORL1	BCL6 corepressor like 1	63035	BCoR-L1, CXorf10	X	Xq26.1	Q5H9F3	300688	The protein encoded by this gene is a transcriptional corepressor that is found tethered to promoter regions by DNA-binding proteins. The encoded protein can interact with several different class II histone deacetylases to repress transcription.	Rare single gene variant	Shukla et al., 2019 reported five individuals from three pedigrees with maternally-inherited missense variants in the BCORL1 gene that presented with an X-linked neurodevelopmental disorder characterized by intellectual disability, behavioral abnormalities, and dysmorphic features; autism spectrum disorder was reported in all five individuals in this report. A rare de novo missense variant in thi…	5	0		0		30941876			2.53638e+31
BICDL1	BICD family like cargo adaptor 1	92558	BICDR-1, BICDR1,CCDC64, CCDC64A, H_267D11.1	12	12q24.23	Q6ZP65		This protein is a component of the secretory vesicle machinery in developing neurons that acts as a regulator of neurite outgrowth.	Genetic Association	Genetic association has been found between the BICDL1 gene (formerly known as the CCDC64 gene) and autism in two large cohorts (AGRE and ACC) of European ancestry and replicated in two other cohorts (CAP and CART) (Wang et al., 2009).	2	1	22935194	0		19404256
BICRA	BRD4 interacting chromatin remodeling complex associated protein	29998	GLTSCR1	19	19q13.33	Q9NZM4	605690	Component of SWI/SNF chromatin remodeling subcomplex GBAF that carries out key enzymatic activities, changing chromatin structure by altering DNA-histone contacts within a nucleosome in an ATP-dependent manner. May play a role in BRD4-mediated gene transcription.	Syndromic	Barish et al., 2020 identified 12 individuals with rare variants in the BICRA gene that exhibited neurodevelopmental phenotypes including developmental delay, intellectual disability, autism spectrum disorder, and behavioral abnormalities as well as dysmorphic features.	1	0		0		33232675
BIRC6	Baculoviral IAP repeat containing 6	57448	APOLLON, BRUCE	2	2p22.3	Q9NR09	605638	This gene encodes a protein with a BIR (baculoviral inhibition of apoptosis protein repeat) domain and a UBCc (ubiquitin-conjugating enzyme E2, catalytic) domain that inhibits apoptosis by facilitating the degradation of apoptotic proteins by ubiquitination.	Rare single gene variant	Three de novo variants in this gene (one nonsense, two missense) have been identified in simplex ASD probands (Iossifov et al., 2012; De Rubeis et al., 2014). Furthermore, an inherited LoF variant in this gene was observed in both affected siblings from a quartet ASD family (Yuen et al., 2015). This gene was also included in a set of genes strongly enriched for those likely to affect risk (FDR < …	11	0		0		22542183		2.53638e+23	2.84403e+55
BRAF	v-raf murine sarcoma viral oncogene homolog B	673	B-RAF1, BRAF1, NS7, RAFB1	7	7q34	P15056	164757	This gene encodes a protein belonging to the raf/mil family of serine/threonine protein kinases. This protein plays a role in regulating the MAP kinase/ERKs signaling pathway, which affects cell division, differentiation, and secretion. Mutations in this gene are associated with cardiofaciocutaneous syndrome (CFC) [MIM:115150], a disease characterized by heart defects, mental retardation and a di…	Syndromic	De novo missense variants in the BRAF gene have been identified in ASD probands from the Autism Sequencing Consortium (De Rubeis et al., 2014) and the SPARK cohort (Wang et al., 2020). Single-molecule molecular inversion probe (smMIP) sequencing of 125 genes in over 16,000 cases with neurodevelopmental disorders and comparison of the mutation burden to non-psychiatric controls from ExAC in Wang e…	12	0		0		24458522	1643962116474400	2410167833004830	1.77043e+55
BRCA2	breast cancer 2, early onset	675	RP11-298P3.4, BRCC2, BROVCA2, FACD, FAD, FAD1, FANCB, FANCD, FANCD1, GLM3, PNCA2	13	13q13.1	P51587	600185	Inherited mutations in BRCA2 confer increased lifetime risk of developing breast or ovarian cancer. Both BRCA1 and BRCA2 are involved in maintenance of genome stability, specifically the homologous recombination pathway for double-strand DNA repair. The BRCA2 protein contains several copies of a 70 aa motif called the BRC motif, and these motifs mediate binding to the RAD51 recombinase which func…	Rare Single Gene variant	Rare mutations in the BRCA2 gene have been identified in individuals with ASD (Neale et al., 2012).	5	0		0		22495311			2.53638e+31
BRD4	bromodomain containing 4	23476	CAP, HUNK1, HUNKI, MCAP	19	19p13.12	O60885	608749	BRD4 encodes a chromatin reader protein that recognizes and binds acetylated histones and plays a key role in transmission of epigenetic memory across cell divisions and transcription regulation. The protein encoded by the BRD4 gene remains associated with acetylated chromatin throughout the entire cell cycle and provides epigenetic memory for postmitotic G1 gene transcription by preserving acety…	Rare single gene variant	A de novo in-frame deletion variant in the BRD4 gene was identified in an ASD proband from the Simons Simplex Collection in Iossifov et al., 2012; functional characterization in Korb et al., 2017 demonstrated that this variant prevented a Brd4-induced increase in spine formation in transfected neurons compared to wild-type Brd4, suggesting a loss-of-function effect. Korb et al., 2017 also demonst…	4	0		0		22542183		2882355629379190	25961944
BRINP3	BMP/retinoic acid inducible neural specific 3	339479	DBCCR1L, DBCCR1L1, FAM5C	1	1q31.1	Q76B58	618390	Inhibits neuronal cell proliferation by negative regulation of the cell cycle transition. Promotes pituitary gonadotrope cell proliferation, migration and invasion, when overexpressed. May play a role in cell pituitary tumor development.	Functional	Two non-overlapping homozygous deletions adjacent to the BRINP3 gene that overlapped with non-coding epigenetic marks were identified in unrelated ASD probands born to consanguineous families from the HMCA cohort (Schmitz-Abe et al., 2020). Brinp3 -/- mice had previously been shown to exhibit marked changes in anxiety-response on the elevated plus maze and evidence of altered sociability (Berkowi…	2	0		0		32820185			27826231
BRSK2	BR serine/threonine kinase 2	9024	C11orf7, PEN11B, SAD1, SADA, STK29	11	11p15.5	Q8IWQ3	609236	Serine/threonine-protein kinase that plays a key role in polarization of neurons and axonogenesis, cell cycle progress and insulin secretion.	Rare single gene variant	A de novo loss-of-function variant in the BRSK2 gene was identified in an ASD proband from the Autism Sequencing Consortium (De Rubeis et al., 2014), while a de novo in-frame deletion variant in this gene was observed in an ASD proband from the Simons Simplex Collection (Iossifov et al., 2014). Hiatt et al., 2019 identified nine individuals with rare heterozygous variants in the BRSK2 gene that p…	4	0		0		25363760		3087963831452930	25363768
BRWD3	bromodomain and WD repeat domain containing 3	254065	BRODL, MRX93	X	Xq21.1	Q6RI45	300553	The protein encoded by this gene contains a bromodomain and several WD repeats. It is thought to have a chromatin-modifying function, and may thus play a role in transcription.	Syndromic	Variants in the BRWD3 gene are responsible for a form of X-linked intellectual disability associated with macrocephaly (Field et al., 2007; Tatton-Brown et al., 2017). A review of 17 males with 12 distinct null variants and 2 partial gene deletions in BRWD3 demonstrated that behavioral issues were present in 75% of patients, with ASD observed in 3 patients and shyness in social situations observe…	3	0		0		17668385		31714006	28475857
BST1	bone marrow stromal cell antigen 1	683	CD157	4	4p15.32	Q10588	600387	Bone marrow stromal cell antigen-1 is a stromal cell line-derived glycosylphosphatidylinositol-anchored molecule that facilitates pre-B-cell growth. The deduced amino acid sequence exhibits 33% similarity with CD38.	Multigenic CNV	Two intronic SNPs in the BST1 gene were shown to have significantly higher allele frequencies in Japanese ASD cases compared to unaffected Japanese controls (rs4301112, OR=6.4, p=0.0007; and rs28532698, OR=6.2, p=0.0012) that remained significant after multiple testing correction in Yokoyama et al., 2015. BST1-knockout mice were shown to exhibit anxiety-related and depression-like behaviors, whic…	5	0		1	29216786	26010484		28340569	2463408724795580
BTAF1	RNA polymerase II, B-TFIID transcription factor-associated, 170kDa (Mot1 homolog, S. cerevisiae)	9044	MOT1, TAF(II)170, TAF172, TAFII170	10	10q23.32	O14981	605191	This gene encodes a TAF (TATA box-binding protein-associated factor), which associates with TBP (TATA box-binding protein) to form the B-TFIID complex that is required for transcription initiation of genes by RNA polymerase II. This TAF has DNA-dependent ATPase activity, which drives the dissociation of TBP from DNA, freeing the TBP to associate with other TATA boxes or TATA-less promoters.	Rare Single Gene variant	A rare duplication in the BTAF1 gene has been identified with ASD (Salyakina et al., 2011).	7	0		0		22016809		26401017	2.53638e+39
BTRC	beta-transducin repeat containing E3 ubiquitin protein ligase	8945	BETA-TRCP, FBW1A, FBXW1, FBXW1A, FWD1, bTrCP, bTrCP1, betaTrCP	10	10q24.32	Q9Y297	603482	Substrate recognition component of a SCF (SKP1-CUL1-F-box protein) E3 ubiquitin-protein ligase complex which mediates the ubiquitination and subsequent proteasomal degradation of target proteins. SCF(BTRC) mediates the ubiquitination of CTNNB1 and participates in Wnt signaling (PMIDs 12077367 and 12820959).	Rare single gene variant	A de novo splice-site variant and a transmitted protein-truncating variant in the BTRC gene were observed in ASD probands from the Autism Sequencing Consortium (De Rubeis et al., 2014), while a de novo damaging missense variant in the same gene was identifed in an ASD proband from a multiplex family from the iHART cohort (Ruzzo et al., 2019). TADA analysis of de novo and transmitted variants from…	2	0		0		25363760		31398340
C12orf57	Chromosome 12 open reading frame 57	113246	C10, GRCC10, TEMTYS	12	12p13.31	Q99622	615140	Function unknown; ubiquitously expressed in human tissues, with high expression in fetal brain. Temtamy syndrome (OMIM:218340), which is characterized by mental retardation with or without craniofacial dysmorphism, ocular coloboma, or abnormal corpus callosum, can be caused by homozygous or compound heterozygous mutation in the C12ORF57 gene.	Syndromic	The same homozygous variant in the C12orf57 gene (c.1A>G; p.Met1?) was detected in ten affected individuals from four consanguineous families of Arab descent; all affected individuals presented with developmental delay/intellectual disability, autistic features, and hypoplasia or agenesis of the corpus callosum (Akizu et al., 2013).	11	0		0		23453666		29383837	2.34537e+71
C15orf62	chromosome 15 open reading frame 62	643338		15	15q15.1	A8K5M9		This gene encodes for a protein of unknown function.	Rare single gene variant	A de novo stop-loss variant in the C15orf62 gene was identified in an ASD proband from the Simons Simplex Collection in O'Roak et al., 2012. Targeted sequencing of 536 Chinese ASD probands and 1457 Chinese controls in Guo et al., 2017 detected a rare inherited loss-of-function variant in this gene in a Chinese ASD proband. Transmission and De Novo Association (TADA) analysis of a combined cohort …	2	0		0		22495309		28831199
C4B	complement component 4B	721	CH, C4A, C4F, CO4, C4B1, C4B2, C4B3, C4B5, C4A13, C4A91, C4B12, CPAMD3	6	6p21.33	P0C0L5	120820	The encoded protein is part of the classical pathway of the complement system.	Genetic Association	Genetic association has been found between the C4B gene and autism (Odell et al., 2005). As well, studies have found decreased plasma concentrations of the C4B protein in autistic patients.	6	2	77609858118537	0		15694999	64015497541036		30675382
CA6	carbonic anhydrase VI	765	CA-VI; GUSTIN; MGC21256	1	1p36.23	P23280	114780	The protein encoded by this gene is one of several isozymes of carbonic anhydrase.	Rare Single Gene variant	Rare variants in the CA6 gene have been identified with autism (Bucan et al., 2009).	6	0		0		19557195	1.06162e+28	18091364
CACNA1A	Calcium channel, voltage-dependent, P/Q type, alpha 1A subunit	773	APCA, BI, CACNL1A4, CAV2.1, EA2, FHM, HPCA, MHP, MHP1, SCA6	19	19p13.13	O00555	601011	This gene encodes the pore-forming alpha-1A subunit, which is predominantly expressed in neuronal tissue, for voltage-dependent calcium channels. Mutations in this gene are associated with several neurological disorders: episodic ataxia, type 2 (OMIM 108500); migraine, familial hemiplegic, 1 (OMIM 141500); and spinocerebellar atxia 6 (OMIM 183086).	Rare single gene variant	Variants affecting the CACNA1A gene were identified in affected individuals from four unrelated families presenting with a spectrum of cognitive impairment including intellectual disability, executive dysfunction, ADHD and/or autism, as well as childhood-onset epileptic encephalopathy with refractory absence epilepsy, febrile seizures, downbeat nystagmus and episodic ataxia (Damaj et al., 2015).	20	0		1	26566276	25735478		2675883326938440	2.35956e+127
CACNA1B	calcium voltage-gated channel subunit alpha1 B	774	BIII, CACNL1A5, CACNN, Cav2.2	9	9q34.3	Q00975	601012	The protein encoded by this gene is the pore-forming subunit of an N-type voltage-dependent calcium channel, which controls neurotransmitter release from neurons. The encoded protein forms a complex with alpha-2, beta, and delta subunits to form the high-voltage activated channel. This channel is sensitive to omega-conotoxin-GVIA and omega-agatoxin-IIIA but insensitive to dihydropyridines.	Genetic association	In a study of 20 unrelated children with variable phenotypes found to have gains in DNA copy number in the subtelomeric 9q34 region, seven were found to carry monogenic duplications encompassing the CACNA1B gene. Four of these children with monogenic CACNA1B duplications were diagnosed with ASD (Yatensko et al., 2012).	9	2	1906514320489170	0		22890305			2.17034e+47
CACNA1C	calcium channel, voltage-dependent, L type, alpha 1C subunit	775	TS, CACH2, CACN2, CaV1.2, CCHL1A1, CACNL1A1	12	12p13.33	O95234	114205	This gene encodes an alpha-1 subunit of a voltage-dependent calcium channel. Calcium channels mediate the influx of calcium ions into the cell upon membrane polarization.	Syndromic	This gene has been associated with syndromic autism, where a subpopulation of individuals with a given syndrome develop autism. In particular, mutation of the CACNA1C gene has been found to be associated with Timothy syndrome, patients which all also fall under the category of ASD. In addition, several studies have shown a genetic association between the CACNA1C gene and schizophrenia as well as …	47	4	2.1927e+31	1	31334289	15454078	114411828622942	1.58636e+175	2.1625e+135
CACNA1D	calcium channel, voltage-dependent, L type, alpha 1D	776	CACH3, CACN4, CCHL1A2, CACNL1A2	3	3p21.1	Q01668	114206	The encoded protein has low voltage-gated calcium channel activity. Mutations in this gene are responsible for primary aldosteronism with seizures and neurologic abnormalities (PASNA; OMIM 615474).	Functional	Rare de novo missnese variants in the CACNA1D gene have been identified in ASD probands from the Simons Simplex Collection (ORoak et al., 2012; Iossifov et al., 2012).	22	1	29483656	0		10611367	11285265	1.61723e+23	1.56895e+127
CACNA1E	calcium voltage-gated channel subunit alpha1 E	777	BII, CACH6, CACNL1A6, Cav2.3	1	1q25.3	Q15878	601013	This gene encodes the alpha-1E subunit of R-type calcium channels, which belong to the 'high-voltage activated' group that may be involved in the modulation of firing patterns of neurons important for information processing.	Rare single gene variant	Two de novo variants (a missense variant and a synonymous variant predicted in PMID 26938441 to affect splicing regulation by altering an exonic splicing regulator) were observed in the CACNA1E gene in ASD probands (O'Roak et al., 2012; Neale et al., 2012). Evaluation of the statistical significance of observing multiple functional de novo variants in this gene, taking into account gene length an…	13	0		0		22495309		2693844130343940	1.66316e+79
CACNA1F	calcium channel, voltage-dependent, alpha 1F	778	JM8, JMC8, CSNB2, CSNBX2	X	Xp11.23	O60840	300110	The encoded protein has low voltage-gated calcium channel activity.	Genetic Association	This gene has been associated with syndromic autism, where a subpopulation of individuals with a given syndrome develop autism. Genetic association has also been found between the CACNA1F gene and schizophrenia in a Caucasian-European cohort from the UK population (Wei and Hemmings, 2006).	8	0		0		9662399	14973233	1.61551e+31	2170344832530560
CACNA1G	calcium channel, voltage-dependent, T type, alpha 1G subunit	8913	NBR13; Cav3.1; Ca(V)T.1; MGC117234	17	17q21.33	O43497	604065	Voltage-activated calcium channels	Genetic Association	Genetic association has been found between the CACNA1G gene and autism in the AGRE cohort (Strom et al., 2010). Recently, a de novo synonymous variant in this gene was identified in an ASD proband from the Simons Simplex Collection (Iossifov et al., 2012).	20	1	28540026	0		19455149	1.04935e+23	1.9004e+55	2.17034e+63
CACNA1H	calcium channel, voltage-dependent, alpha 1H subunit	8912	T-type Ca(V)3.2 channels, CACNA1HB	16	16p13.3	O95180	607904	This gene encodes a T-type member of the alpha-1 subunit family, a protein in the voltage-dependent calcium channel complex. Calcium channels mediate the influx of calcium ions into the cell upon membrane polarization.	Rare Single Gene variant	Rare mutations in the CACNA1H gene have been identified with autism. In one study, missense mutations in CACNA1H were found in 6 of 461 individuals with ASD (Splawski et al., 2006).	27	0		0		16754686	14729682	1.67597e+95	2.17034e+103
CACNA1I	Calcium channel, voltage-dependent, T type, alpha 1I subunit	8911	RP1-172B20.4, Cav3.3, ca(v)3.3	22	22q13.1	Q9P0X4	608230	This gene encodes the pore-forming alpha subunit of a voltage gated calcium channel. The encoded protein is a member of a subfamily of calcium channels referred to as is a low voltage-activated, T-type, calcium channel. The channel encoded by this protein is characterized by a slower activation and inactivation compared to other T-type calcium channels. This protein may be involved in calcium sig…	Genetic association	An imputed SNP within the CACNA1I gene (rs5750860) showed association with ASD in a family-based association study in a combined sample of 2,781 parent/affected child trios from 543 multiplex Caucasian ASD families from the Autism Genetics Resource Exchange (AGRE) and 1,651 multiplex and simplex Caucasian ASD families from the Autism Genome Project (AGP) (Lu et al., 2012).	7	0		0		23241247		26401017	2.39113e+39
CACNA2D1	calcium voltage-gated channel auxiliary subunit alpha2delta 1	781	CACNA2, CACNL2A, CCHL2A, LINC01112, lncRNA-N3	7	7q21.11	P54289	114204	The preproprotein encoded by this gene is cleaved into multiple chains that comprise the alpha-2 and delta subunits of the voltage-dependent calcium channel complex. Calcium channels mediate the influx of calcium ions into the cell upon membrane polarization. Mutations in this gene can cause cardiac deficiencies, including Brugada syndrome and short QT syndrome.	Rare single gene variant	A de novo missense variant that was predicted to be damaging (p.Arg351Thr) was observed in the CACNA2D1 gene in an ASD proband from the Simons Simplex Collection (Iossifov et al., 2014); functional characterization of this variant in Risher et al., 2018 demonstrated that CACNA2D1-p.Arg351Thr failed to rescue defects in synaptogenesis in transfected organotypic slices from Cacna2d1-knockout mice. …	3	0		0		25363768		30054448	25074461
CACNA2D3	Calcium channel, voltage-dependent, alpha 2/delta subunit 3	55799	HSA272268	3	3p21.1-p14.3	Q8IZS8	606399	This gene encodes a member of the alpha-2/delta subunit family, a protein in the voltage-dependent calcium channel complex. The alpha-2/delta subunit of voltage-dependent calcium channels regulates calcium current density and activation/inactivation kinetics of the calcium channel. Acts as a regulatory subunit for P/Q-type calcium channel (CACNA1A), N-type (CACNA1B), L-type (CACNA1C OR CACNA1D) b…	Rare single gene variant	This gene was identified in an ASD whole-exome sequencing study and subsequent TADA (transmission and de novo association) analysis as a gene strongly enriched for variants likely to affect ASD risk with a false discovery rate (FDR) of <0.1 (De Rubeis et al., 2014).	8	0		0		22542183		25363760	2.78243e+47
CACNB1	calcium voltage-gated channel auxiliary subunit beta 1	782	CAB1, CACNLB1, CCHLB1	17	17q12	Q02641	114207	The protein encoded by this gene belongs to the calcium channel beta subunit family. It plays an important role in the calcium channel by modulating G protein inhibition, increasing peak calcium current, controlling the alpha-1 subunit membrane targeting and shifting the voltage dependence of activation and inactivation.	Rare single gene variant	Genome-wide investigation of tandem repeats in 17,231 genomes of families with autism from the Autism Speaks MSSNG project and the Simons Simplex Collection in Trost et al., 2020 identified a rare tandem repeat expansion in the CACNB1 gene (chr17:39182673-39183931 (AAGGAGGAG;AAGAAGGAG)) in seven unrelated ASD probands. This tandem repeat in CACNB1 was observed in more than 0.1% of ASD-affected in…	1	0		0		32717741
CACNB2	Calcium channel, voltage-dependent, beta 2 subunit	783	RP11-383B4.2, CACNLB2, CAVB2, MYSB,CACNB2	10	10p12.33-p12.31	Q08289	600003	This gene encodes a subunit of a voltage-dependent calcium channel protein that is a member of the voltage-gated calcium channel superfamily. The beta subunit of voltage-dependent calcium channels contributes to the function of the calcium channel by increasing peak calcium current, shifting the voltage dependencies of activation and inactivation, modulating G protein inhibition and controlling t…	Genetic association	Three rare missense variants in the CACNB2 gene were identified in ASD probands from the Autism Genetic Resource Exchange (AGRE); while these variants showed incomplete segregation with ASD in the probands' respective families, all three variants altered time-dependent inactivation of Ca2+ channels in whole-cell patch-clamp recordings of HEK293 cells expressing mutant CACNB2 (Breitenkamp et al., …	6	2	2345388529483650	0		24752249			2.56219e+23
CADM1	cell adhesion molecule 1	23705	BL2; ST17; IGSF4; NECL2; RA175; TSLC1; IGSF4A; Necl-2; SYNCAM; sgIGSF; sTSLC-1; synCAM1; MGC51880; MGC149785; DKFZp686F1789; CADM1	11	11q23.3	Q9BY67	605686	The gene encodes a brain-specific, immunoglobulin domain-containing protein. It binds to intracellular PDZ-domain proteins and functions as a homophilic cell adhesion molecule at the synapse.	Rare Single Gene variant	Rare variants in the CADM1 gene have been identified with autism (Zhiling et al., 2008).	10	0		0		18957284	12202822	1.80549e+31	2.36328e+31
CADM2	Cell adhesion molecule 2	253559	IGSF4D, NECL3, Necl-3, SynCAM 2, synCAM2	3	3p12.1	Q8N3J6	609938	Adhesion molecule that engages in homo- and heterophilic interactions with the other nectin-like family members, leading to cell aggregation. Important for synapse organization, providing regulated trans-synaptic adhesion.	Genetic association	CADM2 was identified in an ASD candidate gene via homozygous haplotype mapping analysis performed on 1,402 Autism Genome Project trios genotyped for 1 million single nucleotide polymorphisms (SNPs) (Casey et al., 2012).	4	1	25477900	0		21996756			1861555731452930
CADPS	calcium dependent secretion activator	8618	CADPS1, CAPS, CAPS1, UNC-31	3	3p14.2	Q9ULU8	604667	This gene encodes a novel neural/endocrine-specific cytosolic and peripheral membrane protein required for the Ca2+-regulated exocytosis of secretory vesicles. The protein acts at a stage in exocytosis that follows ATP-dependent priming, which involves the essential synthesis of phosphatidylinositol 4,5-bisphosphate (PtdIns(4,5)P2).	Genetic association	An intronic SNP in the CADPS gene (SNP ID rs1452075) was the index variant for a locus that demonstrated significant association with ASD in a genome-wide meta-analysis of cases and controls (P = 2.1E-07); multi-trait analysis of genome-wide association (MTAG) using GWAS data for ASD and educational attainment showed that this locus reached genome-wide significance (P = 3.17E-09) (Grove et al., 2…	3	0		0		30804558			2722512931231130
CADPS2	Ca2+-dependent activator protein for secretion 2	93664	FLJ40851, KIAA1591	7	7q31.32	Q658Q2	609978	The encoded protein has calcium-binding activity and mediates vesicle exocytosis.	Rare Single Gene variant	Studies have found rare variants in the CADPS2 gene to be associated with autism, although one study found no genetic association in a family-based TDT test (Cisternas et al., 2003).	12	0		0		12659812		1.73444e+55	1.73802e+31
CAMK2A	calcium/calmodulin dependent protein kinase II alpha	815	CAMKA	5	5q32	Q9UQM7	114078	The product of this gene belongs to the serine/threonine protein kinases family, and to the Ca(2+)/calmodulin-dependent protein kinases subfamily. The alpha chain encoded by this gene is required for hippocampal long-term potentiation (LTP) and spatial learning. In addition to its calcium-calmodulin (CaM)-dependent activity, this protein can undergo autophosphorylation, resulting in CaM-independe…	Rare single gene variant	A de novo missense variant in the CAMK2A gene (c.548A>T;p.Glu183Val) was identified in an ASD proband from the Simons Simplex Collection in Iossifov et al., 2014; additional functional characterizaton in Stephenson et al., 2017 demonstrated the p.Glu183Val missense variant disrupted multiple CaMKII functions, induced synaptic deficits and caused ASD-related behavioral alterations in mice. A de no…	8	1	29147782	0		25363768		2.81304e+23	2.95604e+23
CAMK2B	calcium/calmodulin dependent protein kinase II beta	816	CAM2, CAMK2, CAMKB	7	7p13	Q13554	607707	The product of this gene belongs to the serine/threonine protein kinase family and to the Ca(2+)/calmodulin-dependent protein kinase subfamily. Calcium signaling is crucial for several aspects of plasticity at glutamatergic synapses. In mammalian cells, the enzyme is composed of four different chains: alpha, beta, gamma, and delta. The product of this gene is a beta chain.	Syndromic	Kury et al., 2017 reported 10 individuals with intellectual disability that were found to carry de novo variants in the CAMK2B gene, many of which were experimentally shown to have either loss-of-function or gain-of-function effects; three of these individuals also presented with ASD/autistic features.	7	0		0		29100089		29712998	2.93468e+39
CAMK4	calcium/calmodulin dependent protein kinase IV	814	CaMK IV, CaMK-GR, CaMKIV, caMK	5	5q22.1	Q16566	114080	The product of this gene belongs to the serine/threonine protein kinase family, and to the Ca(2+)/calmodulin-dependent protein kinase subfamily. This enzyme is a multifunctional serine/threonine protein kinase with limited tissue distribution, that has been implicated in transcriptional regulation in lymphocytes, neurons and male germ cells.	Genetic association	De novo variants in the CAMK4 gene have been identified in three individuals presenting with dystonia and involuntary movements including chorea or myoclonus, developmental delay, intellectual disability, and ASD and other behavioral problems (Zech et al., 2018; Zech et al., 2020; Zech et al., 2021). A coding-synonymous variant in the CAMK4 gene (rs25925) had previously been shown to associate wi…	4	0		0		24442360			3.02626e+23
CAPN12	Calpain 12	147968		19	19q13.2	Q6ZSI9	608839	The protein encoded by this gene is a calcium-regulated non-lysosomal thiol-protease with broad endoepeptidase specificy.	Rare single gene variant	This gene was identified by TADA (transmission and de novo association) analysis of a combined dataset from the Simons Simplex Collection (SSC) and the Autism Sequencing Consortium (ASC) as a gene strongly enriched for variants likely to affect ASD risk with a false discovery rate (FDR) of <0.1 (Sanders et al., 2015).	6	0		0		26402605			2.53638e+39
CAPRIN1	Cell cycle associated protein 1	4076	GPIAP1, GPIP137, M11S1, RNG105, p137GPI	11	11p13	Q14444	601178	May regulate the transport and translation of mRNAs of proteins involved in synaptic plasticity in neurons and cell proliferation and migration in multiple cell types. In neuronal cells, directly binds to several mRNAs associated with RNA granules, including BDNF, CAMK2A, CREB1, MAP2, NTRK2 mRNAs, as well as to GRIN1 and KPNB1 mRNAs, but not to rRNAs .	Functional	CAPRIN1 interacts with Fragile X Mental Retardation Protein (FMRP) at the level of the translation machinery as well as in trafficking neuronal granules (El Fatimay et al., 2012). A de novo nonsense variant in CAPRIN1 was identified in a male ASD proband (Jiang et al., 2013).	4	0		0		23849776		22737234	2686540331398340
CARD11	caspase recruitment domain family member 11	84433	BENTA, BIMP3, CARMA1, IMD11, PPBL	7	7p22.2	Q9BXL7	607210	The protein encoded by this gene belongs to the membrane-associated guanylate kinase (MAGUK) family, a class of proteins that functions as molecular scaffolds for the assembly of multiprotein complexes at specialized regions of the plasma membrane. This protein is also a member of the CARD protein family, which is defined by carrying a characteristic caspase-associated recruitment domain (CARD) (…	Rare single gene variant	Two non-synonymous postzygotic mosaic mutations (PZMs) in the CARD11 gene were identified in ASD probands in Lim et al., 2017; comparison with a background set of 84,448 privately inherited variants demonstrated that this gene harbored more PZMs than expected based on background rates (2/571 observed vs. 7/84,448 expected; hypergeometric P-value of 9.4E-04).	1	0		0		28714951
CASK	calcium/calmodulin dependent serine protein kinase	8573	CAGH39, CAMGUK, CMG, FGS4, LIN2, MICPCH, MRXSNA, TNRC8	X	Xp11.4	O14936	300172	This gene encodes a calcium/calmodulin-dependent serine protein kinase. The encoded protein is a MAGUK (membrane-associated guanylate kinase) protein family member. These proteins are scaffold proteins and the encoded protein is located at synapses in the brain. Mutations in this gene are associated with FG syndrome 4 (OMIM 300422) and mental retardation and microcephaly with pontine and cerebell…	Syndromic	A likely damaging missense variant in the CASK gene was identified in an ASD proband from the Simons Simplex Collection in Iossifov et al., 2014. A de novo possibly damaging missense variant in CASK was identified in a female proband from the Deciphering Developmental Disorders (DDD) study presenting with autism, ADHD, developmental delay, and hypotonia (PMID 25533962). Mutations in this gene are…	18	0		0		25363768		28191889	1.07492e+127
CASZ1	castor zinc finger 1	54897	CAS11, CST, SRG, ZNF693, dJ734G22.1	1	1p36.22	Q86V15	609895	The protein encoded by this gene is a zinc finger transcription factor and may function as a tumor suppressor.	Rare single gene variant	De novo likely gene-disruptive (LGD) variants in the CASZ1 gene have been identified in two ASD-affected siblings from a multiplex family (Yuen et al., 2017), one proband with intellectual disability (Lelieveld et al., 2016), and one proband with an unspecified developmental disorder (Deciphering Developmental Disorders Study 2017). An integrated meta-analysis of de novo mutation data from a comb…	5	0		0		28263302		30559488	2.74798e+23
CC2D1A	Coiled-coil and C2 domain containing 1A	54862	FREUD-1, Freud-1/Aki1, MRT3	19	19p13.12	Q6P1N0	610055	This gene encodes a transcriptional repressor that binds specifically to the DRE (dual repressor element) and represses HTR1A gene transcription in neuronal cells. Performs an essential function in controlling the functional maturation of synapses. Mutations in this gene are associated with mental retardation, autosomal recessive 3 (MRT3) [MIM:608443], a non-syndromic disorder characterized by si…	Rare single gene variant	Autosomal-recessive founder" mutations in the CC2D1A gene were identified in 4 families with a total of 16 individuals affected by a spectrum of cognitive and social impairments including ASD non-syndromic ID and seizures (Manzini et al.2014)."	13	0		0		25066123	16033914	26826102	1.71494e+79
CCDC88C	Coiled-coil domain containing 88C	440193	DAPLE, HKRP2, KIAA1509, SCA40	14	14q32.11-q32.12	Q9P219	611204	This gene encodes a ubiquitously expressed coiled-coil domain-containing protein that interacts with the dishevelled protein and is a negative regulator of the canonical Wnt signaling pathway, acting downstream of DVL to inhibit CTNNB1/Beta-catenin stabilization. Mutations in this gene cause autosomal recessive, primary non-syndromic congenital hydrocephalus; a condition characterized by excessiv…	Rare single gene variant	Two de novo missense variants in the CCDC88C gene were identified in simplex ASD probands, with no de novo events in this gene observed in 1,786 unaffected siblings from the Simons Simplex Collection (P=0.07) (Iossifov et al., 2014; Krumm et al., 2015).	6	0		0		25961944			2.53638e+39
CCDC91	coiled-coil domain containing 91	55297	HSD8, p56	12	12p11.22	Q7Z6B0		Involved in the regulation of membrane traffic through the trans-Golgi network (TGN).	Rare single gene variant	This gene was identified as a novel ASD candidate gene in Gonzalez-Mantilla et al., 2016 based on the presence of two potentially pathogenic loss-of-function variants in ASD cases (a de novo single gene deletion in Shen et al., 2010, and a maternally-inherited single gene deletion in Nava et al., 2014).	4	0		0		20231187		26817790	2363279431398340
CCIN	calicin	881	BTBD20, KBTBD14	9	9p13.3	Q13939	603960	The protein encoded by this gene is a basic protein of the sperm head cytoskeleton. This protein contains kelch repeats and a BTB/POZ domain and is necessary for normal morphology during sperm differentiation.	Rare single gene variant	Two de novo variants (one frameshift, one missense ) in the CCIN gene were observed in an ASD proband from the Autism Sequencing Consortium (De Rubeis et al., 2014). TADA analysis of 4,504 ASD trios and 3,012 unaffected control/siblings trios from trio-based exome/genome sequencing studies identified CCIN as an ASD candidate gene with a q-value < 0.1 (Du et al., 2019).	2	0		0		25363760		31332282
CCNG1	cyclin G1	900	CCNG	5	5q34	P51959	601578	The eukaryotic cell cycle is governed by cyclin-dependent protein kinases (CDKs) whose activities are regulated by cyclins and CDK inhibitors. The protein encoded by this gene is a member of the cyclin family and may play a role in growth regulation. Its associated with G2/M phase arrest in response to DNA damage and may be an intermediate by which p53 mediates its role as an inhibitor of cellula…	Rare single gene variant	CNV analysis of 1,108 ASD cases, 2,458 schizophrenia (SCZ) cases, and 2,095 controls from a Japanese population in Kushima et al., 2018 demonstrated that significant enrichment of exonic CNVs affecting the CCNG1 gene was observed in a combined cohort of ASD and SCZ cases compared to controls [3 CNVs from ASD cases and 3 CNVs from SCZ cases (6 total) vs. 1 CNV in controls (Odds ratio 2.75, P = 3.2…	1	0		0		30208311
CCNK	cyclin K	8812	CPR4	14	14q32.2	O75909	603544	The protein encoded by this gene is a member of the transcription cyclin family. These cyclins may regulate transcription through their association with and activation of cyclin-dependent kinases (CDK) that phosphorylate the C-terminal domain (CTD) of the large subunit of RNA polymerase II. This gene product may play a dual role in regulating CDK and RNA polymerase II activities.	Syndromic	Four individuals with de novo variants affecting the CCNK gene presented with a syndromic neurodevelopmental disorder characterized by developmental delay and intellectual disability, language defects, and distinctive facial dysmorphisms; three individuals also displayed extremely severe deficits in social communication, with two further showing autistic features (Fan et al., 2018). Cyclin K, the…	3	0		0		30122539			2674871131452930
CCSER1	coiled-coil serine rich protein 1	401145	FAM190A	4	4q22.1	Q9C0I3			Rare single gene variant	A de novo nonsense variant in the CCSER1 gene was identified in an ASD proband from the Autism Sequencing Consortium (De Rubeis et al., 2014), while a paternally-transmitted nonsense variant in this gene was observed in all four affected siblings from an ASD multiplex family from the iHART cohort (Ruzzo et al., 2019). TADA analysis of de novo and transmitted variants from iHART, the Simons Simple…	2	0		0		25363760		31398340
CCT4	Chaperonin containing TCP1, subunit 4 (delta)	10575	CCT-DELTA, Cctd, SRB	2	2p15	P50991	605142	This gene encodes a molecular chaperone that assists the folding of proteins upon ATP hydrolysis. As part of the BBS/CCT complex may play a role in the assembly of BBSome, a complex involved in ciliogenesis regulating transports vesicles to the cilia. Known to play a role, in vitro, in the folding of actin and tubulin.	Rare single gene variant	Two de novo missense variants in the CCT4 gene were identified in ASD probands from the Simons Simplex Collection in Iossifov et al., 2014. Krumm et al., 2015 reported that no de novo SNVs in this gene were observed in SSC unaffected siblings (de novo SNV P-value <0.05), and no rare effect types were reported in the Exome Variant Server.	3	0		0		25363768		26401017	25961944
CD276	CD276molecule	80381	4Ig-B7-H3, B7-H3, B7H3, B7RP-2	15	15q24.1	Q5ZPR3	605715	The protein encoded by this gene belongs to the immunoglobulin superfamily, and thought to participate in the regulation of T-cell-mediated immune response; it could also play a key role in providing the placenta and fetus with a suitable immunological environment throughout pregnancy.	Rare single gene variant	Targeted sequencing of a cohort of 536 Chinese ASD probands and 1457 Chinese controls in Guo et al., 2017 identified three inherited loss-of-function variants in the CD276 gene in ASD probands. Transmission and De Novo Association (TADA) analysis of this cohort of Chinese ASD cases and controls in Guo et al., 2017 identified the CD276 gene as an ASD candidate gene with a PTADA between 0.001 and 0…	2	0		0		28831199			31398340
CD38	CD38 molecule	952	T10	4	4p15.32	P28907	107270	CD38 is a novel multifunctional ectoenzyme widely expressed in cells and tissues especially in leukocytes. CD38 also functions in cell adhesion, signal transduction and calcium signaling. CD38 synthesizes cyclic ADP-ribose, a second messenger for glucose-induced insulin secretion. CD38 also has cADPr hydrolase activity and moonlights as a receptor in cells of the immune system.	Genetic Association	Genetic association has been found between the CD38 gene and ASD in a high-functioning U.S. AGRE cohort as well as a smaller Japanese cohort (Munesue et al., 2010). In addition, a significant reduction in CD38 expression was seen in ASD subjects compared to their unaffected" parents and genetic association was found with several CD38 haplotypes and ASD in an Israeli population cohort (Lerer et al…	9	2	2118220632116480	0		20435366		2.22781e+23	2.46341e+23
CD99L2	CD99 molecule like 2	83692	UNQ1964/PRO4486, CD99B, DKFZp761H2024, MIC2L1	X	Xq28	Q8TCZ2	300846	This gene encodes a cell-surface protein that is similar to CD99. A similar protein in mouse functions as an adhesion molecule during leukocyte extravasation.	Genetic association	Family-based tests of association computed on the 22,904 single nucleotide polymorphisms (SNPs) from the 2,012 immune-related genes on 1,510 trios available at the Autism Genetic Resource Exchange (AGRE) repository revealed that several SNPs in immune-related genes remained statistically significantly associated with ASD after adjusting for multiple comparisons. Specifically, a significant associ…	1	0		0		22681640
CDC42BPB	CDC42 binding protein kinase beta (DMPK-like)	9578	MRCKB	14	14q32.32	614062	614062	This gene encodes a serine/threonine-protein kinase that is an important downstream effector of CDC42 and plays a role in the regulation of cytoskeleton reorganization and cell migration.	Rare single gene variant	A de novo LoF variant and a de novo missense variant that is predicted to be damaging were identified in ASD probands from the Simons Simplex Collection and the Autism Sequencing Consortium, respectively (PMID 22495309, 25363760). Analysis of rare coding variation in 3,871 ASD cases and 9,937 ancestry-matched or paternal controls from the Autism Sequencing Consortium (ASC) identified CDC42BPB as …	9	0		0		22495309		2.53638e+23	2.5534e+39
CDH10	cadherin 10, type 2 (T2-cadherin)	1008	T2-cadherin	5	5p14.2-p14.1	Q9Y6N8	604555	cell adhesion	Genetic Association	Genetic association has been found between the CDH10 gene and autism in two large cohorts (AGRE and ACC) of European ancestry and replicated in two other cohorts (CAP and CART) (Wang et al., 2009).	10	2	2273963322935190	0		19404256	1038661610861220	1618161618084250	2.59619e+23
CDH11	cadherin 11	1009	CAD11, CDHOB, OB, OSF-4,CDH11	16	16q21	P55287	600023	Cadherins are calcium-dependent cell adhesion proteins. They preferentially interact with themselves in a homophilic manner in connecting cells; cadherins may thus contribute to the sorting of heterogeneous cell types. Expressed mainly in brain but also found in other tissues. Expressed in neuroblasts.	Rare Single Gene variant/genetic association	A de novo partial deletion of CDH11, which was associated with one of the breakpoints of a de novo complex chromosomal rearrangement, was identified in a sporadic patient with ASD, mild intellectual disability, and ADHD; in the same report, a case-control study for 14 SNP variants in the CDH11 gene in 519 ASD cases and 1,192 controls showed significant overpresentation of rs7187376C/C genotypes i…	4	0		0		24839052			2.74313e+23
CDH13	cadherin 13	1012	CDHH, P105	16	16q23.3	P55290	601364	This gene encodes a member of the cadherin superfamily. The encoded protein is localized to the surface of the cell membrane and is anchored by a GPI moiety, rather than by a transmembrane domain. The protein lacks the cytoplasmic domain characteristic of other cadherins, and so is not thought to be a cell-cell adhesion glycoprotein. This protein acts as a negative regulator of axon growth during…	Rare single gene variant	A de novo missense variant that was predicted to be damaging was observed in the CDH13 gene in an ASD proband from the Simons Simplex Collection (Iossifov et al., 2014). CNV analysis of 1,108 ASD cases, 2,458 schizophrenia (SCZ) cases, and 2,095 controls from a Japanese population in Kushima et al., 2018 demonstrated that significant enrichment of exonic CNVs affecting the CDH13 gene was observed…	4	0		0		25363768		3020831133972690	31398340
CDH22	cadherin-like 22	64405	C20orf25, MGC39564, dJ998H6.1	20	20q13.12	Q9UJ99	609920	cell adhesion	Genetic Association	Genetic association has been found between the CDH22 gene and autism in two large cohorts (AGRE and ACC) of European ancestry and replicated in two other cohorts (CAP and CART) (Wang et al., 2009).	4	1	22935194	0		19404256	10727640	16896191
CDH8	cadherin 8, type 2	1006	Cadherin-8	16	16q21	P55286	603008	An integral membrane proteins that mediates calcium-dependent cell-cell adhesion	Rare Single Gene variant	Rare mutations in the CDH8 gene have been identified with autism (Pagnamenta et al., 2011).	10	0		0		20972252	151740697982033	2.08472e+23	2.38797e+31
CDH9	cadherin 9, type 2 (T1-cadherin)	1007	MGC125386, cadherin-9	5	5p14.1	Q9ULB4	609974	cell adhesion	Genetic Association	Genetic association has been found between the CDH9 gene and autism in two large cohorts (AGRE and ACC) of European ancestry and replicated in two other cohorts (CAP and CART) (Wang et al., 2009).	7	2	2273963322935190	0		19404256	10861224	7668045	2441084731046790
CDK13	cyclin dependent kinase 13	8621	CDC2L, CDC2L5, CHDFIDD, CHED, hCDK13	7	7p14.1	Q14004	603309	The protein encoded by this gene is a member of the cyclin-dependent serine/threonine protein kinase family. Cyclin-dependent kinase which displays CTD kinase activity and is required for RNA splicing. Has CTD kinase activity by hyperphosphorylating the C-terminal heptapeptide repeat domain (CTD) of the largest RNA polymerase II subunit RPB1, thereby acting as a key regulator of transcription elo…	Rare single gene variant	Heterozygous mutations in the CDK13 gene are associated with congenital heart defects, dysmorphic facial features, and intellectual developmental disorder (CHDFIDD; OMIM 617360) (Sifrim et al., 2016; Bostwick et al., 2017). Phenotypic characterization of 16 individuals with heterozygous CDK13 variants in Hamilton et al., 2017 demonstrated that, in addition to previously identified phenotypes such…	12	0		0		29021403			2.53638e+87
CDK19	cyclin dependent kinase 19	23097	CDC2L6, CDK11, DEE87, EIEE87, bA346C16.3	6	6q21	Q9BWU1	614720	This gene encodes a protein that is one of the components of the Mediator co-activator complex. The Mediator complex is a multi-protein complex required for transcriptional activation by DNA binding transcription factors of genes transcribed by RNA polymerase II. The protein encoded by this gene is similar to cyclin-dependent kinase 8 which can also be a component of the Mediator complex.	Rare single gene variant	A rare de novo missense variant in the CDK19 gene was identified in an ASD proband from the Simons Simplex Collection in Iossifov et al., 2014, while a de novo nonsense variant in this gene was observed in an ASD proband from the Autism Sequencing Consortium in Satterstrom et al., 2020. De novo missense variants in the CDK19 gene have been shown to cause a form of developmental and epileptic ence…	5	0		0		25363768		33495529	3.19815e+23
CDK8	cyclin dependent kinase 8	1024	K35	13	13q12.13	P49336	603184	This gene encodes a member of the cyclin-dependent protein kinase (CDK) family. CDK family members are known to be important regulators of cell cycle progression. This kinase and its regulatory subunit, cyclin C, are components of the Mediator transcriptional regulatory complex, involved in both transcriptional activation and repression by phosphorylation of the carboxy-terminal domain of the lar…	Syndromic	Calpena et al., 2019 reported eight different heterozygous missense variants in the CDK8 gene in twelve unrelated subjects presenting with a syndromic developmental disorder characterized by overlapping phenotypes including hypotonia, intellectual disability, behavioral disorders, variable facial dysmorphism, and congenital heart disease; seven of ten of the older individuals in this cohort had f…	3	0		0		30905399			3306752133958710
CDKL5	cyclin-dependent kinase-like 5	6792	STK9	X	Xp22.13	O76039	300203	This gene is a member of Ser/Thr protein kinase family and encodes a phosphorylated protein with protein kinase activity.	Syndromic	This gene has been identified with syndromic autism, where a subpopulation of individuals with a given syndrome develop autism. In particular, studies have found that rare mutations in the CDKL5 gene are identified with Rett syndrome. In addition, CDKL5 mutations have also been identified with epilepsy and Angelman syndrome.	39	1	23934111	0		15492925		1.66117e+79	2.1625e+215
CDON	cell adhesion associated, oncogene regulated	50937	CDO1, HPE11, ORCAM,CDON	11	11q24.2	Q4KMG0	608707	This gene encodes a cell surface receptor that is a member of the immunoglobulin superfamily. The encoded protein contains three fibronectin type III domains and five immunoglobulin-like C2-type domains. This protein is a member of a cell-surface receptor complex that mediates cell-cell interactions between muscle precursor cells and positively regulates myogenesis. Heterozygous mutations in this…	Rare single gene variant	Genome-wide investigation of tandem repeats in 17,231 genomes of families with autism from the Autism Speaks MSSNG project and the Simons Simplex Collection in Trost et al., 2020 identified a rare tandem repeat expansion in the CDON gene (chr11:126063945-126066092 (AAGAGGTGGCAGTATT)) in six unrelated ASD probands. This tandem repeat in CDON was observed in more than 0.1% of ASD-affected individua…	1	0		0		32717741
CECR2	CECR2, histone acetyl-lysine reader	27443		22	22q11.1-q11.21	Q9BXF3	607576	This gene encodes a bromodomain-containing protein that is involved in chromatin remodeling, and may additionally play a role in DNA damage response. The encoded protein functions as part of an ATP-dependent complex that is involved in neurulation. This gene is a candidate gene for Cat Eye Syndrome.	Rare single gene variant	A deletion disurpting an exon of the CECR2 gene was detected in a female ASD patient; this variant was not observed in controls (Prasad et al., 2012).	2	0		0		23275889			25363760
CELF4	CUGBP, Elav-like family member 4	56853	BRUNOL-4, BRUNOL4	18	18q12.2	Q9BZC1	612679	RNA-binding protein implicated in the regulation of pre-mRNA alternative splicing. Mediates exon inclusion and/or exclusion in pre-mRNA that are subject to tissue-specific and developmentally regulated alternative splicing. When expressed ubiquitously, CELF4 is strongly expressed in the cerebellum, hippocampus, amygdala, temporal and frontal cortex and frontal lobes.	Functional	A complex de novo chromosomal rearrangement disrupting the CELF4 gene was identified in a male patient with borderline IQ, developmental and behavioral disorders (inlcuding autistic behavior), myopia, obesity, and febrile seizures in childhood (Halgren et al., 2012). Two de novo loss-of-function (LoF) variants in this gene have been identified in ASD probands (Krumm et al., 2015; Lim et al., 2017…	12	0		0		22617346			1.7677e+87
CELF6	CUGBP, Elav-like family member 6	60677	BRUNOL6	15	15q23	Q96J87	612681	RNA-binding protein implicated in the regulation of pre-mRNA alternative splicing. Mediates exon inclusion and/or exclusion in pre-mRNA that are subject to tissue-specific and developmentally regulated alternative splicing.	Genetic association/Rare single gene variant/Functional	A SNP located in the 5'UTR of an alternative first exon of the CELF6 gene (rs2959930) associated with autism in male probands from AGRE using the transmission disequilibrium test (TDT). Screening for rare variants in the alternative first exon and exons 11-13 of the CELF6 gene in 384 male white ASD probands from AGRE identified a paternally-inherited nonsense variant in a male proband that showed…	4	0		0		23407934			2.88312e+23
CEP135	centrosomal protein 135	9662	CEP4, KIAA0635, MCPH8	4	4q12	Q66GS9	611423	This gene encodes a centrosomal protein, which acts as a scaffolding protein during early centriole biogenesis, and is also required for centriole-centriole cohesion during interphase. Homozygous mutations in this gene are associated with autosomal recessive primary microcephaly-8 (MCPH8; OMIM 614673), a disorder characterized by severe intellectual disability and unintelligible speech (Hussain e…	Syndromic	Two de novo damaging missense variants in the CEP135 gene were identified in ASD probands from the Simons Simplex Collection and the Autism Sequencing Consortium (De Rubeis et al., 2014; Iossifov et al., 2014). Rare inherited loss-of-function and damaging missense variants in this gene were detected in ASD probands from the Simons Simplex Collection (Krumm et al., 2015) and in a cohort of Chinese…	6	0		0		25363760		28831199	2.25214e+31
CEP290	Centrosomal protein 290kDa	80184	3H11Ag, BBS14, CT87, JBTS5, LCA10, MKS4, NPHP6, POC3, SLSN6, rd16	12	12q21.32	O15078	610142	Part of the tectonic-like complex which is required for tissue-specific ciliogenesis and may regulate ciliary membrane composition. Required for the correct localization of ciliary and phototransduction proteins in retinal photoreceptor cells; may play a role in ciliary transport processes. Defects in this gene are associated with several diseases, including Joubert syndrome 5 (JBTS5) [MIM:610188…	Syndromic	33% of patients with CEP-290 isolated Leber Congenital Amaurosis ascertained by Coppieters et al., 2010, also presented with mental retardation and/or autism, in contrast to only 8% of patients with mutations in other LCA-related genes; most specifically, three patients with CEP290-related LCA and one patient with CEP290-related Senior-Loken syndrome presented with autism in this report.	8	0		0		20683928		2593744630478280	2.41759e+39
CEP41	testis specific, 14	95681	Cep41; DKFZp762H1311; TSGA14	7	7q32.2	Q9BYV8	610523	A centrosomal protein	Rare Single Gene variant	Rare mutations in the CEP41 gene have been identified with autism (Korvatska et al., 2011).	5	0		0		21438139	14962666	2017465130664610	22246503
CGNL1	Cingulin-like 1	84952	JACOP	15	15q21.3	Q0VF96	607856	This gene encodes a member of the cingulin family that localizes to both adherens and tight cell-cell junctions and mediates junction assembly and maintenance by regulating the activity of the small GTPases RhoA and Rac1.	Rare single gene variant	Two de novo missense variants in the CGNL1 gene have been identified in ASD probands from the Simons Simplex Collection, with no de novo events in this gene observed in 1,786 unaffected siblings (P=0.04) (Iossifov et al., 2014; Krumm et al., 2015).	4	0		0		25961944			2.53638e+23
CHAMP1	chromosome alignment maintaining phosphoprotein 1	283489	C13orf8, CAMP, CHAMP, MRD40, ZNF828	13	13q34	Q96JM3	616327	This gene encodes a zinc finger protein that functions as a regulator of chromosome segregation in mitosis. The encoded protein is required for correct alignment of chromosomes on the metaphase plate, and plays a role in maintaining the attachment of sister kinetochores to microtubules from opposite spindle poles.	Syndromic	Mutations in the CHAMP1 gene are associated with a form of autosomal dominant intellectual disability (MRD40; OMIM 616579); affected individuals frequently display behavioral abnormalities, and autism or autistic features such as stereotypic behavior have been observed in a subset of individuals with this disorder (Hempel et al., 2015; Isidor et al., 2016; Tanaka et al., 2016; Okamoto et al., 201…	7	0		0		26340335		34021018	2.67514e+39
CHD1	chromodomain helicase DNA binding protein 1	1105		5	5q15-q21.1	O14646	602118	The CHD family of proteins is characterized by the presence of chromo (chromatin organization modifier) domains and SNF2-related helicase/ATPase domains. CHD genes alter gene expression possibly by modification of chromatin structure thus altering access of the transcriptional apparatus to its chromosomal DNA template.ATP-dependent chromatin-remodeling factor which functions as substrate recognit…	Rare single gene variant	A de novo damaging missense variant and a de novo frameshift variant in the CHD1 gene have been identified in ASD probands from the Autism Sequencing Consortium and the Simons Simplex Collection (Neale et al., 2012; Iossifov et al., 2014). Pilarowski et al., 2017 described six patients with heterozygous CHD1 missense variants; two of these patients were diagnosed with autism.	4	0		0		22495311		28866611	2536376825418530
CHD2	Chromodomain helicase DNA binding protein 2	1106	EEOC	15	15q26.1	O14647	602119	The CHD family of proteins is characterized by the presence of chromo (chromatin organization modifier) domains and SNF2-related helicase/ATPase domains. CHD genes alter gene expression possibly by modification of chromatin structure thus altering access of the transcriptional apparatus to its chromosomal DNA template.	Syndromic	Six de novo variants in the CHD2 gene (four truncating variants and two missense variants disrupting highly conserved residues in the SNF2-related helicase/ATPase domain) were identified in individuals with a wide range of epileptic encephalopathies; all six of these individuals exhibited moderate-to-severe intellectual disability, and two individuals also displayed ASD (Carvill et al., 2013). De…	55	2	2393411128472650	0		23708187		2.42071e+31	18386809,22178256,22495311,23020937,24614520,24768552,25262651,25284784,25356899,25363760,25363768,25533962,25672921,26262932,26402605,26754451,27479843,27525107,27615324,27824329,27848944,28191889,28263302,28554332,28714951,28910737,28960266,29346770,29529558,29740950,30277262,30564305,30945278,31130284,31170314,31171384,31273778,31406558,31452935,31677157,31771860,31914951,31981491,31993582,320…
CHD3	chromodomain helicase DNA binding protein 3	1107	Mi-2a, Mi2-ALPHA, ZFH	17	17p13.1	Q12873	602120	This gene encodes a member of the CHD family of proteins which are characterized by the presence of chromo (chromatin organization modifier) domains and SNF2-related helicase/ATPase domains. This protein is one of the components of a histone deacetylase complex referred to as the Mi-2/NuRD complex which participates in the remodeling of chromatin by deacetylating histones. Chromatin remodeling is…	Rare single gene variant	Two de novo missense variants and one de novo in-frame deletion variant were identified in the CHD3 gene in ASD probands following whole-exome or whole-genome sequencing (Iossifov et al., 2014; Yuen et al., 2016; Yuen et al., 2017). Snijders Blok et al., 2018 described a cohort of 35 individuals with de novo CHD3 mutations and overlapping phenotypes, including developmental delay/intellectual dis…	10	0		0		25363768		3.03972e+23	2.75251e+47
CHD7	chromodomain helicase DNA binding protein 7	55636	FLJ20357, FLJ20361, IS3, KAL5, KIAA1416	8	8q12.2	Q9P2D1	608892	This gene encodes a protein that contains several helicase family domains. Mutations in this gene have been found in some patients with the CHARGE syndrome.	Syndromic	This gene has been associated with syndromic autism, where a subpopulation of individuals with a given syndrome develop autism. In particular, rare mutations of the CHD7 gene have been identified with CHARGE syndrome (Vissers et al., 2004), and a rare mutation in the CHD7 gene has been identified in an individual with ASD (ORoak et al., 2012).	30	0		0		15300250		2.31347e+63	2.04531e+167
CHD8	chromodomain helicase DNA binding protein 8	57680	HELSNF1	14	14q11.2	Q9HCK8	610528	This gene encodes a DNA helicase that functions as a transcription repressor by remodeling chromatin structure. It binds beta-catenin and negatively regulates Wnt signaling pathway, which plays a pivotal role in vertebrate early development and morphogenesis. Alternatively spliced transcript variants encoding different isoforms have been found for this gene.	Multigenic CNV	Recurrent mutations in the CHD8 gene have been identified in multiple individuals with ASD as described below. O'Roak et al., 2012a reported 2 de novo loss-of-function (LoF) mutations in CHD8 among 209 simplex ASD families (PMID 22495309). In a screen of 44 genes in 2,446 ASD probands from the Simons Simplex Collection, O'Roak et al., 2012b identified 6 additional de novo CHD8 LoF mutations (PMID…	66	0		0		22495309		2.49989e+71	17545556,20453063,22521361,23160955,24776741,25257502,25363768,25418537,25533962,26402605,26637798,26789910,26834018,26921529,27595554,27824329,27841880,28191889,28263302,28344757,28475857,28714951,28831199,29158550,30107084,30108144,30277262,30376831,30392784,30402882,30555518,30564305,30631761,30670789,31001818,31031587,31038196,31130284,31209962,31220273,31398340,31452935,31721432,31751304,317…
CHKB	Choline kinase beta	1120	CHETK, CHKL, CK, CKB, CKEKB, EK, EKB, MDCMC	22	22q13.33	Q9Y259	612395	The protein encoded by the CHKB gene catalyzes the first step in phosphatidylethanolamine biosynthesis and consequently plays as a key role in phospholipid biosynthesis. Homozygous or compound heterozygous mutations in this gene are responsible for megaconial type congenital muscular dystrophy (OMIM 602541).	Syndromic	Clinical characterization of 15 patients from 14 unrelated families with megaconial type congenital muscular dystrophy caused by CHKB mutations found that 8/15 patients presented with autistic features/behavioral problems (Haliloglu et al., 2015). A homozygous frameshift variant in CHKB was previously identifed in a patient with megaconial type congenital muscular dystrophy and a diagnosis of aut…	6	0		0		26067811			2.36929e+39
CHM	CHMRab escort protein	1121	DXS540, GGTA, HSD-32, REP-1, TCD	X	Xq21.2	P24386	300390	This gene encodes component A of the RAB geranylgeranyl transferase holoenzyme. In the dimeric holoenzyme, this subunit binds unprenylated Rab GTPases and then presents them to the catalytic Rab GGTase subunit for the geranylgeranyl transfer reaction. Rab GTPases need to be geranylgeranyled on either one or two cysteine residues in their C-terminus to localize to the correct intracellular membran…	Rare single gene variant	A de novo splice-site variant in the CHM gene was identified in an ASD proband from (Yuen et al., 2017), while rare de novo non-coding variants in this gene have been identified in ASD probands from multiple studies (Michaelson et al., 2012; Turner et al., 2016; Yuen et al., 2017; Turner et al., 2017). More recently, a maternally-inherited missense variant in CHM was identified in a male ASD prob…	6	0		0		28263302			2.32601e+39
CHMP1A	charged multivesicular body protein 1A	5119	CHMP1, PCH8, PCOLN3, PRSM1, VPS46-1, VPS46A	16	16q24.3	Q9HD42	164010	Probable peripherally associated component of the endosomal sorting required for transport complex III (ESCRT-III) which is involved in multivesicular bodies (MVBs) formation and sorting of endosomal cargo proteins into MVBs. MVBs contain intraluminal vesicles (ILVs) that are generated by invagination and scission from the limiting membrane of the endosome and mostly are delivered to lysosomes en…	Syndromic	De novo damaging missense variants in the CHMP1A gene were identifed in ASD probands from the Simons Simplex Collection and the Autism Sequencing Consortium (De Rubeis et al., 2014; Iossifov et al., 2014). Rare inherited loss-of-function variants in this gene were observed in ASD probands from the Simons Simplex Collection (Krumm et al., 2015) and in a cohort of Chinese ASD probands (Guo et al., …	5	0		0		25363760		28831199	2.30233e+23
CHRM3	cholinergic receptor muscarinic 3	1131	EGBRS, HM3	1	1q43	P20309	118494	The muscarinic cholinergic receptors belong to a larger family of G protein-coupled receptors. The functional diversity of these receptors is defined by the binding of acetylcholine and includes cellular responses such as adenylate cyclase inhibition, phosphoinositide degeneration, and potassium channel mediation. Muscarinic receptors influence many effects of acetylcholine in the central and per…	Multigenic CNV	A 473 kb deletion harboring the CHRM3 gene was identified in a male patient with autistic disorder who had social withdrawal, eating problems, repetitive stereotypic behaviors including self-injurious head banging and hair pulling, and no seizures, anxiety, or mood swings (Petersen et al., 2012).	6	1	29483656	0		23253743			2.21862e+31
CHRNA7	cholinergic receptor, nicotinic, alpha 7	1139	CHRNA7-2, NACHRA7	15	15q13.3	P36544	118511	The nicotinic acetylcholine receptors (nAChRs) are members of a superfamily of ligand-gated ion channels that mediate fast signal transmission at synapses. The nAChRs are thought to be hetero-pentamers composed of homologous subunits. The protein encoded by this gene forms a homo-oligomeric channel, displays marked permeability to calcium ions and is a major component of brain nicotinic receptors…	Multigenic CNV	A rare deletion in the CHRNA7 gene has been identified with developmental delay and intellectual disability (Mikhail et al., 2011). In addition, a rare CHRNA7 duplication was found in two patients with autism and intellectual disability (Leblond et al., 2012).	14	0		0		22031302		2442412529129310	1.98985e+87
CHRNB3	cholinergic receptor nicotinic beta 3 subunit	1142		8	8p11.21	Q05901	118508	The CHRNB3 gene encodes for a member of a superfamily of ligand-gated ion channels (the nicotinic acetylcholine receptors, or nAChRs) that mediate fast signal transmission at synapses.	Rare single gene variant	Two novel overlapping CNVs involving the CHRNB3 gene were identified in unrelated ASD cases in Prasad et al., 2012; however, these CNVs resided within an intronic region of the gene, no comparison with controls was reported, and segregation of the CNV with ASD was incomplete (i.e., not all affected siblings were positive for the CNV).	3	0		0		23275889			3139834031674000
CIB2	Calcium and integrin binding family member 2	10518	DFNB48, KIP2, USH1J	15	15q25.1	O75838	605564	The protein encoded by this gene is similar to that of KIP/CIB, calcineurin B, and calmodulin. The encoded protein is a calcium-binding regulatory protein that interacts with DNA-dependent protein kinase catalytic subunits (DNA-PKcs), and it is involved in photoreceptor cell maintenance.	Rare single gene variant	Three novel overlapping CNVs involving the CIB2 gene were identified in unrelated ASD cases (Prasad et al., 2012).	1	0		0		23275889
CIC	capicua transcriptional repressor	23152		19	19q13.2	Q96RK0	612082	The protein encoded by this gene is an ortholog of the Drosophila melanogaster capicua gene, and is a member of the high mobility group (HMG)-box superfamily of transcriptional repressors. It may play a role in development of the central nervous system.	Rare single gene variant	A de novo loss-of-function (LoF) variant in the CIC gene was first identified in an ASD proband from the Simons Simplex Collection (Iossifov et al., 2014). A second de novo LoF variant in this gene was identified by whole genome sequencing in an ASD proband from a simplex family as part of the MSSNG initiative in Yuen et al., 2017. Based on the discovery of two de novo LoF variants in ASD cases, …	6	0		0		25363768		2826330228288110	2.10764e+23
CLASP1	cytoplasmic linker associated protein 1	23332	MAST1	2	2q14.2-q14.3	Q7Z460	605852	CLASPs, such as CLASP1, are nonmotor microtubule-associated proteins that interact with CLIPs. CLASP1 is involved in the regulation of microtubule dynamics at the kinetochore and throughout the spindle.	Rare single gene variant	Three de novo missense variants in the CLASP1 gene had previously been identified in ASD probands (one proband from the Autism Sequencing Consortium in De Rubeis et al., 2014, and two others from the Simons Simplex Collection in Iossifov et al., 2014). A fourth de novo missense variant in this gene was identified by whole genome sequencing in an ASD proband as part of the MSSNG initiative in Yuen…	3	0		0		25363760		28263302	25363768
CLCN4	chloride voltage-gated channel 4	1183	CLC4, ClC-4, ClC-4A, MRX15, MRX49, MRXSRC	X	Xp22.2	302910	302910	Proton-coupled chloride transporter. Functions as antiport system and exchanges chloride ions against protons.	Syndromic	De novo damaging missense variants (defined by CADD score 25) in the CLCN4 gene were identified in two ASD probands from the Autism Sequencing Consortium (Kosmicki et al., 2017), while a third de novo damaging missense variant in this gene was observed in an ASD proband from the SPARK cohort (Feliciano et al., 2019). A meta-analysis of de novo variants in 4773 published ASD trios and 465 SPARK tr…	5	0		0		31452935			2.75508e+29
CLIP2	CAP-Gly domain containing linker protein 2	7461	CLIP, CLIP-115, CYLN2, WBSCR3, WBSCR4, WSCR3, WSCR4	7	7q11.23	Q9UDT6	603432	The protein encoded by this gene belongs to the family of cytoplasmic linker proteins, which have been proposed to mediate the interaction between specific membranous organelles and microtubules. This protein was found to associate with both microtubules and an organelle called the dendritic lamellar body. This gene is hemizygously deleted in Williams syndrome, a multisystem developmental disorde…	Genetic association	Quantitative GWAS analysis of 2,509 ASD probands from a German cohort and the Autism Genome Project in Yousaf et al., 2020 identified two intronic SNPs in the CLIP2 gene (rs34459814 and rs34083004) that each reached genome-wide significance for association with the Social Interaction subdomain of the Autism Diagnostic Interview-Revised (ADI-R) (P-values 2.5E-08 and 3.7E-08, respectively).	1	0		0		32624584
CLN8	Ceroid-lipofuscinosis, neuronal 8 (epilepsy, progressive with mental retardation)	2055	C8orf61, EPMR	8	8p23.3	Q9UBY8	607837	This gene encodes a transmembrane protein belonging to a family of proteins containing TLC domains, which are postulated to function in lipid synthesis, transport, or sensing. Mutations in this gene are associated with progressive epilepsy with mental retardation (EMPR; OMIM 600143), which is a subtype of neuronal ceroid lipofuscinoses (NCL).	Syndromic	A missense variant in the CLN8 gene segregated with ASD in a multi-generational Japanese family consisting of a father diagnosed with PDD-NOS and three affected male offspring diagnosed with Asperger syndrome (Egawa et al., 2015).	3	0		1	26657971	25806950	10508524
CLTCL1	clathrin, heavy chain-like 1	8218	CHC22, CLH22, CLTCL, CLTD, FLJ36032	22	22q11.21	P53675	601273	Clathrin is the major protein of the polyhedral coat of coated pits and vesicles. Two different adapter protein complexes link the clathrin lattice either to the plasma membrane or to the trans-Golgi network	Rare single gene variant	A homozygous mutation in the CLTCL1 gene was found to segregate perfectly with disease in a multiplex ASD family. No homozygotes for his mutation were observed in 1328 control chromosomes. Seven additional compound heterozygous mutations in the CLTCL1 gene were identified in ASD cases from the replication cohort that were not observed in 371 controls (Chahrour et al., 2012).	6	0		0		22511880			2.41269e+39
CMIP	c-Maf inducing protein	80790	KIAA1694, TCMIP	16	16q23.2-q23.3	Q8IY22	610112	This gene encodes a c-Maf inducing protein that plays a role in T-cell signaling pathway. Association studies has shown a possible association between variation in the CMIP gene and nonword repetition ability in specific language impairment (Newbury et al., 2009), as well as between variation in CMIP and dyslexia/reading disability (Scerri et al., 2011).	Genetic Association	Single nucleotide polymorphism (SNP) array analysis showed a de novo 280kb deletion on chromosome 16q23.2 involving the CMIP gene in a girl with ASD and developmental delay (Van der Aa et al., 2012). De novo deletions involving the CMIP gene were identified in two additional patients diagnosed with ASD and ADHD and presenting with gastrointestinal issues in Luo et al., 2017.	6	1	25448322	0		22689534			1.96467e+31
CMPK2	cytidine/uridine monophosphate kinase 2	129607	NDK, TMPK2, TYKi, UMP-CMPK2	2	2p25.2	Q5EBM0	611787	This gene encodes one of the enzymes in the nucleotide synthesis salvage pathway that may participate in terminal differentiation of monocytic cells.	Rare single gene variant	A de novo nonsense variant in the CMPK2 gene was identified in an ASD proband from the Simons Simplex Collection (Iossifov et al., 2014), while a de novo frameshift variant in this gene was observed in an ASD proband from a multiplex family from the iHART cohort (Ruzzo et al., 2019). TADA analysis of de novo and transmitted variants from iHART, the Simons Simplex Collection, the Autism Sequencing…	2	0		0		25363768		31398340
CNGB3	cyclic nucleotide gated channel beta 3	54714	ACHM1	8	8q21.3	Q9NQW8	605080	This gene encodes the beta subunit of a cyclic nucleotide-gated ion channel. The encoded beta subunit appears to play a role in modulation of channel function in cone photoreceptors. This heterotetrameric channel is necessary for sensory transduction, and mutations in this gene have been associated with achromatopsia 3, progressive cone dystrophy, and juvenile macular degeneration, also known as …	Rare single gene variant	A de novo nonsense variant in the CNGB3 gene was identified in an ASD proband from the Autism Sequencing Consortium in De Rubeis et al., 2014; this variant was later determined to be a postzygotic mosaic mutation (PZM) in Lim et al., 2017. A second non-synonymous PZM in this gene was identified in an ASD proband in Lim et al., 2017; comparison with a background set of 84,448 privately inherited v…	3	0		0		25363760		28714951	31398340
CNKSR2	connector enhancer of kinase suppressor of Ras 2	22866	CNK2, KSR2, MAGUIN	X	Xp22.12	Q8WXI2	300724	This gene encodes a multidomain protein that functions as a scaffold protein to mediate the mitogen-activated protein kinase pathways downstream from Ras. This gene product is induced by vitamin D and inhibits apoptosis in certain cancer cells. It may also play a role in ternary complex assembly of synaptic proteins at the postsynaptic membrane and coupling of signal transduction to membrane/cyto…	Syndromic	Analysis of de novo variants identified in patients from the Deciphering Developmental Disorders (DDD) Study cohort, along with meta-analysis of probands from previously published studies, identified CNKSR2 as a gene exceeding genome-wide significance (P<7.0E-07) (Deciphering Developmental Disorders Study, 2017). Of the five cases with de novo loss-of-function variants in the CNKSR2 gene from the…	7	0		0		28135719			2.25119e+47
CNOT1	CCR4-NOT transcription complex subunit 1	23019	AD-005, CDC39, HPE12, NOT1, NOT1H	16	16q21	A5YKK6	604917	Scaffolding component of the CCR4-NOT complex which is one of the major cellular mRNA deadenylases and is linked to various cellular processes including bulk mRNA degradation, miRNA-mediated repression, translational repression during translational initiation and general transcription regulation. Additional complex functions may be a consequence of its influence on mRNA expression. Its scaffoldin…	Rare single gene variant	A de novo missense variant that was predicted to be damaging was identified in the CNOT1 gene in an ASD proband from the Simons Simplex Collection (Iossifov et al., 2014). A recurrent missense variant in CNOT1 (p.Arg535Cys) has been found to result in holoprosencephaly-12 with or without pancreatic agenesis, a developmental disorder characterized by abnormal separation of the embryonic forebrain …	6	0		0		25363768		32553196	2.74798e+31
CNOT3	CCR4-NOT transcription complex subunit 3	4849	LENG2, NOT3, NOT3H	19	19q13.42	O75175	604910	This gene encodes for a component of the CCR4-NOT complex which is one of the major cellular mRNA deadenylases and is linked to various cellular processes including bulk mRNA degradation, miRNA-mediated repression, translational repression during translational initiation and general transcription regulation.	Rare single gene variant	Analysis of de novo variants identified in patients from the Deciphering Developmental Disorders (DDD) Study cohort, along with meta-analysis of probands from previously published studies, identified CNOT3 as a gene exceeding genome-wide significance (P<7.0E-07) (Deciphering Developmental Disorders Study, 2017). Of the seven cases with de novo variants in the CNOT3 gene from the DDD cohort, four …	8	0		0		28135719			2.24953e+55
CNR1	cannabinoid receptor 1 (brain)	1268	CB1, CNR, CB-R, CB1A, CANN6, CB1K5	6	6q15	P21554	114610	The encoded protein has cannabinoid receptor activity.	Genetic Association	Genetic association has been found between the CNR1 gene and striatal response to happy faces in a Caucasian cohort (Chakrabarti et al., 2006).	7	0		0		16623851	103412549888857	1672353716819550	2337565629145490
CNTN3	contactin 3	5067	BIG-1, PANG, PCS	3	3p12.3	Q9P232	601325	Contactins mediate cell surface interactions during nervous system development. Has some neurite outgrowth-promoting activity.	Rare Single Gene variant	A rare mutation in the CNTN3 gene has been identified in a patient with ASD (Vaags et al., 2012).	5	1	28472652	1	25621974	22209245			1862166324690940
CNTN4	contactin 4	152330	AXCAM; BIG-2; CNTN4A; MGC33615; CNTN4	3	3p26.3-p26.2	Q8IWV2	607280	This gene encodes a member of the contactin family of immunoglobulins. Contactins are axon-associated cell adhesion molecules that function in neuronal network formation and plasticity. The encoded protein is a glycosylphosphatidylinositol-anchored neuronal membrane protein that may play a role in the formation of axon connections in the developing nervous system.	Syndromic	Several studies have found rare single gene variations in the CNTN4 gene in patients with ASD. These variations include deletions, missense mutations and a duplication. For example, a deletion in the CNTN4 gene was found in a patient with PDD-NOS and mild intellectual disability (Leblond et al., 2012). On the contrary, one study attempted to find a genetic association between CNTN4 variants and a…	23	4	1.94043e+31	1	25621974	18349135	151061228586965	1.83671e+39	1.83743e+79
CNTN5	Contactin 5	53942	HNB-2s, MGC163491, NB-2	11	11q22.1	O94779	607219	Contactins mediate cell surface interactions during nervous system development. Has some neurite outgrowth-promoting activity in the cerebral cortical neurons but not in hippocampal neurons. Probably involved in neuronal activity in the auditory system	Rare single gene variant	A paternally-inherited deletion of the CNTN5 gene co-segregated with ASD in a multiplex family with three affected male children (van Daalen et al., 2011)	9	2	2393411125337070	1	25621974	21837366			2.32759e+39
CNTN6	Contactin 6	27255	MGC133256, NB3	3	3p26.3	Q9UQ52	607220	The protein encoded by this gene is a member of the immunoglobulin superfamily. It is a glycosylphosphatidylinositol (GPI)-anchored neuronal membrane protein that functions as a cell adhesion molecule. It may play a role in the formation of axon connections in the developing nervous system.	Rare single gene variant	A de novo duplication of the CNTN6 gene was identified in an autistic proband from a simplex family (van Daalen et al., 2011).	14	1	25337070	2	2562197430836150	21837366		2716676028641100	2.53638e+63
CNTNAP2	contactin associated protein-like 2	26047	CDFE; NRXN4; CASPR2; DKFZp781D1846	7	7q35-q36.1	Q9UHC6.1	604569	This gene encodes a member of the neurexin family which functions in the vertebrate nervous system as cell adhesion molecules and receptors. This protein is localized at the juxtaparanodes of myelinated axons and associated with potassium channels.	Syndromic	Several studies have found a genetic association of the CNTNAP2 gene with autism. Among these, one study (Li et al., 2010) found positive association with the Chinese Han population. In addition, rare variants in the CNTNAP2 gene, including deletions and nonsynonymous changes, are also suggested to play a role in autism, ID, DD and language impairment. Interestingly, positive associations with CN…	71	12	1.81799e+95	5	2.32771e+39	18179894	10624965	1.91095e+119	1.28097e+295
CNTNAP3	contactin associated protein-like 3	79937	RP11-204I2.1, CASPR3, CNTNAP3A, RP11-138L21.1, RP11-290L7.1	9	9p12	Q9BZ76	610517	The protein encoded by this gene belongs to the NCP family of cell-recognition molecules. This family represents a distinct subgroup of the neurexins. NCP proteins mediate neuron-glial interactions in vertebrates and glial-glial contact in invertebrates. The protein encoded by this gene may play a role in cell recognition within the nervous system. Alternatively spliced transcript variants encodi…	Rare Single Gene variant	A rare mutation in the CNTNAP3 gene has been identified in a patient with Asperger syndrome (Vaags et al., 2012).	6	0		0		22209245			2.68078e+39
CNTNAP4	Contactin associated protein-like 4	85445	CASPR4	16	16q23.1	Q9C0A0	610518	This gene product belongs to the neurexin family, members of which function in the vertebrate nervous system as cell adhesion molecules and receptors.	Rare Single Gene variant	Cntnap4 mutant mice display augmented midbrain dopaminergic release in the nucleus accumbens, a severe and highly penetrant over-grooming behavior, elevated startle responses and abnormal PPI indexes. Furthermore, deletions involving the CNTNAP4 gene were identified in patients with ASD, ADHD, and schizophrenia (Karayannis et al., 2014).	11	0		1	25621974	24870235		2554996826401010	2.05027e+55
CNTNAP5	contactin associated protein-like 5	129684	caspr5	2	2q14.3	Q8WYK1	610519	A multidomain transmembrane protein involved in cell adhesion and intercellular communication	Genetic Association	Rare mutations in the CNTNAP5 gene have been identified with autism in an IMGSAC cohort (Pagnamenta et al., 2010) as well as in two siblings with autism (Vaags et al., 2012). In addition, genetic association has been found of the CNTNAP5 gene with bipolar disorder (in Norwegian and Icelandic cohorts) as well as with treatment response in schizophrenic patients.	13	1	25337070	1	25621974	20346443	16845472	1972143320451250	2.22092e+55
COL28A1	collagen type XXVIII alpha 1 chain	340267	COL28	7	7p21.3	Q2UY09	609996	COL28A1 belongs to a class of collagens containing von Willebrand factor (VWF; MIM 613160) type A (VWFA) domains and may act as a cell-binding protein.	Rare single gene variant	Rare inherited loss-of-function and damaging missense variants in the COL28A1 gene were identified in ASD probands from the Simons Simplex Collection (Krumm et al., 2015) and in Chinese ASD probands (Guo et al., 2017). Transmission and De Novo Association (TADA) analysis of a cohort of 536 Chinese ASD probands and 1457 Chinese controls in Guo et al., 2017 identified the COL28A1 gene as an ASD can…	3	0		0		25961944		28831199	31398340
CORO1A	coronin 1A	11151	CLABP, CLIPINA, HCORO1, IMD8, TACO, p57	16	16p11.2	P31146	605000	This gene encodes a member of the WD repeat protein family. WD repeats are minimally conserved regions of approximately 40 amino acids typically bracketed by gly-his and trp-asp (GH-WD), which may facilitate formation of heterotrimeric or multiprotein complexes. Members of this family are involved in a variety of cellular processes, including cell cycle progression, signal transduction, apoptosis…	Rare single gene variant	Two de novo missense variants that were predicted to be probably damaging (defined as MPC 2) were identified in the CORO1A gene in ASD probands from the Autism Sequencing Consortium (Satterstrom et al., 2020). TADA analysis of de novo variants from the Simons Simplex Collection and the Autism Sequencing Consortium and protein-truncating variants from iPSYCH in Satterstrom et al., 2020 identified …	2	0		0		31981491			33432195
CPEB4	cytoplasmic polyadenylation element binding protein 4	80315	CPE-BP4, hCPEB-4	5	5q35.2	Q17RY0	610607	This gene encodes a sequence-specific RNA-binding protein that binds to the cytoplasmic polyadenylation element (CPE), an uridine-rich sequence element (consensus sequence 5'-UUUUUAU-3') within the mRNA 3'-UTR.	Functional	Parras et al., 2018 reported that: (1) CPEB4 bound to the transcripts of a number of high-confidence ASD risk genes, including AUTS2, DYRK1A, CUL3, and PTCHD1; (2) the brains of idiopathic ASD cases showed imbalances in CPEB4 transcript isoforms that resulted from decreased inclusion of a neuron-specific microexon and reduced poly (A)-tail length in 9% of the transcriptome, with this percentage b…	1	0		0		30111840
CPT2	carnitine palmitoyltransferase 2	1376	CPT1, CPTASE, IIAE4	1	1p32.3	P23786	600650	The protein encoded by this gene is a nuclear protein which is transported to the mitochondrial inner membrane. Together with carnitine palmitoyltransferase I, the encoded protein oxidizes long-chain fatty acids in the mitochondria. Defects in this gene are associated with mitochondrial long-chain fatty-acid (LCFA) oxidation disorders.	Rare single gene variant	Targeted sequencing of a cohort of 536 Chinese ASD probands and 1457 Chinese controls in Guo et al., 2017 identified a de novo damaging missense variant, two inherited loss-of-function variants, and an inherited damaging missense variant in the CPT2 gene in ASD probands. Transmission and De Novo Association (TADA) analysis of this cohort of Chinese ASD cases and controls in Guo et al., 2017 ident…	2	0		0		28831199			29346770
CPZ	carboxypeptidase Z	8532		4	4p16.1	Q66K79	603105	This gene encodes a member of the metallocarboxypeptidase family. This enzyme displays carboxypeptidase activity towards substrates with basic C-terminal residues. It is most active at neutral pH and is inhibited by active site-directed inhibitors of metallocarboxypeptidases.	Rare single gene variant	De novo damaging missense variants (defined by CADD score 25) in the CPZ gene were identified in ASD probands from the Simons Simplex Collection and the Autism Sequencing Consortium (De Rubeis et al., 2014; Iossifov et al., 2014), while a third de novo damaging missense variant in this gene was observed in an ASD proband from the SPARK cohort (Feliciano et al., 2019). A meta-analysis of de novo v…	3	0		0		25363760		31452935	25363768
CREBBP	CREB binding protein	1387	CBP, KAT3A, RSTS	16	16p13.3	Q92793	600140	This gene is ubiquitously expressed and is involved in the transcriptional coactivation of many different transcription factors. First isolated as a nuclear protein that binds to cAMP-response element binding protein (CREB), this gene is now known to play critical roles in embryonic development, growth control, and homeostasis by coupling chromatin remodeling to transcription factor recognition. …	Syndromic	Genetic association has been found between the CREBBP gene and ASD in an IMGSAC cohort (Barnby et al., 2005). This gene has also been associated with syndromic autism, where a subpopulation of individuals with a given syndrome develop autism. In particular, rare mutations of the CREBBP gene have been identified in studies of patients with Rubinstein-Taybi syndrome (RTS).	30	1	28472652	0		15830322		2640101729551560	1.20703e+206
CSDE1	cold shock domain containing E1	7812	D1S155E, UNR	1	1p13.2	O75534	191510	RNA-binding protein. Required for internal initiation of translation of human rhinovirus RNA. May be involved in translationally coupled mRNA turnover. Implicated with other RNA-binding proteins in the cytoplasmic deadenylation/translational and decay interplay of the FOS mRNA mediated by the major coding-region determinant of instability (mCRD) domain.	Rare single gene variant	A de novo nonsense variant in the CSDE1 gene was identified in an ASD proband from the Simons Simplex Collection (SSC; Iossifov et al., 2014). Guo et al., 2019 initially targeted the coding region of the CSDE1 gene using a modified single-molecule molecular inversion probe approach among 4,045 ASD probands from the Autism Clinical and Genetic Resources in China (ACGC) cohort and identified de nov…	3	0		0		25363768		31579823	33867523
CSMD1	CUB and Sushi multiple domains 1	64478	UNQ5952/PRO19863, PPP1R24	8	8p23.2	Q96PZ7	608397	Weakly expressed in most tissues, except in brain (expressed at intermediate levels in brain, including cerebellum, substantia nigra, hippocampus, and fetal brain). Variants in this gene have been shown to associate with schizophrenia and bipolar disorder.	Rare Single Gene variant	Potentially damaging heterozygous missense variants in the CSMD1 gene were identified in affected members of two extended multiplex ASD families (Cukier et al., 2014).	14	2	2631468429483650	0		24410847			2.24953e+87
CSNK1E	casein kinase 1 epsilon	1454	CKIepsilon, HCKIE	22	22q13.1	P49674	600863	The protein encoded by this gene is a serine/threonine protein kinase and a member of the casein kinase I protein family, whose members have been implicated in the control of cytoplasmic and nuclear processes, including DNA replication and repair. The encoded protein is found in the cytoplasm as a monomer and can phosphorylate a variety of proteins, including itself. This protein has been shown t…	Functional	Two de novo missense variants that were predicted in silico to be damaging were identified in the CSNK1E gene in ASD probands from the Autism Sequencing Consortium in De Rubeis et al., 2014. TADA-Denovo analysis using a combined dataset of previously published cohorts from the Simons Simplex Collection and the Autism Sequencing Consortium, as well as a novel cohort of 262 Japanese ASD trios, in T…	5	0		0		25363760		29346770	1.07751e+22
CSNK1G1	casein kinase 1 gamma 1	53944	CK1gamma1	15	15q22.31	Q9HCP0	606274	This gene encodes a member of the casein kinase I gene family. This family is comprised of serine/threonine kinases that phosphorylate acidic proteins such as caseins. The encoded kinase plays a role in cell cycle checkpoint arrest in response to stalled replication forks by phosphorylating Claspin.	Rare single gene variant	Gold et al., 2020 presented detailed clinical histories for five individuals with variants in the CSNK1G1 gene (one patient who was previously reported in Martin et al., 2014, and four previously unpublished patients); all five patients presented with developmental delay, and three individuals were reported to have a diagnosis of autism spectrum disorder.	2	0		0		33009664			24463883
CSNK2A1	casein kinase 2 alpha 1	1457	CK2A1, CKII, Cka1, Cka2, OCNDS	20	20p13	P68400	115440	Casein kinase II is a serine/threonine protein kinase that phosphorylates acidic proteins such as casein. It is involved in various cellular processes, including cell cycle control, apoptosis, and circadian rhythm. The kinase exists as a tetramer and is composed of an alpha, an alpha-prime, and two beta subunits. The alpha subunits contain the catalytic activity while the beta subunits undergo au…	Rare single gene variant	Two rare de novo missense variants in the CSNK2A1 gene have been identified in ASD probands from simplex families from the Simons Simplex Collection (Iossifov et al., 2014) and the ASD: Genomes to Outcome Study cohort (Yuen et al., 2017). Heterozygous variants in the CSNK2A1 gene are also responsible for Okur-Chung neurodevelopmental syndrome (OMIM 617062), an autosomal dominant disorder characte…	13	0		0		25363768		33944995	2.70486e+87
CSNK2B	casein kinase 2 beta	1460	CK2B, CK2N, CSK2B, Ckb1, Ckb2, G5A, POBINDS	6	6p21.33	P67870	115441	This gene encodes the beta subunit of casein kinase II, a ubiquitous protein kinase which regulates metabolic pathways, signal transduction, transcription, translation, and replication. The enzyme is composed of three subunits, alpha, alpha prime and beta, which form a tetrameric holoenzyme. The alpha and alpha prime subunits are catalytic, while the beta subunit serves regulatory functions. The …	Syndromic	Heterozygous variants in the CSNK2B gene are responsible for Poirier-Bienvenu neurodevelopmental syndrome, a neurologic disorder characterized in most cases by early-onset seizures and variably impaired intellectual development (ID); autism spectrum disorder or autistic features have been observed in a subset of affected individuals (Poirier et al., 2017; Sakaguchi et al., 2017; Nakashima et al.,…	5	0		0		28585349		34041744	2.87626e+23
CTCF	CCCTC-binding factor	10664	MRD21	16	16q22.1	P49711	604167	This gene is a member of the BORIS + CTCF gene family and encodes a transcriptional regulator protein with 11 highly conserved zinc finger (ZF) domains. This nuclear protein is able to use different combinations of the ZF domains to bind different DNA target sequences and proteins. Depending upon the context of the site, the protein can bind a histone acetyltransferase (HAT)-containing complex an…	Functional	CTCF interacts with CHD8 (Ishihara et al., 2006); de novo loss-of-function variants in the CHD8 gene have been strongly implicated in ASD. In 2013, de novo variants in the CTCF gene were identified in three individuals with intellectual disability, microcephaly, and growth retardation; autistic features were also observed in one of these individuals (Gregor et al. 2013).	19	1	28472652	0		16949368		2.22109e+47	2.53638e+87
CTNNA2	catenin alpha 2	1496	CAP-R, CAPR, CT114, CTNR	2	2p12	P26232	114025	May function as a linker between cadherin adhesion receptors and the cytoskeleton to regulate cell-cell adhesion and differentiation in the nervous system. Regulates morphological plasticity of synapses and cerebellar and hippocampal lamination during development.	Syndromic	Biallelic variants in the CTNNA2 gene were identified in seven individuals from three consanguineous families presenting with a syndrome characterized by neuronal migration defects and pachygyria, global developmental delay (including delayed or absent social development), intellectual disability, seizures, and autistic features (Schaffer et al., 2018).	1	0		0		30013181
CTNNA3	catenin (cadherin-associated protein), alpha 3	29119	RP11-433J16.1, MGC26194, MGC75041, VR22	10	10q21.3	Q9UI47	607667	cell adhesion	Genetic Association	Genetic association has been found between the CTNNA3 gene and autism in two large cohorts (AGRE and ACC) of European ancestry and replicated in two other cohorts (CAP and CART) (Wang et al., 2009). In addition, rare deletions in the CTNNA3 gene have been identified in individuals with ASD (ORoak et al., 2012). As well, genetic association has been found between the CTNNA3 gene and Alzheimer's di…	16	1	19812673	0		19404256		1.77617e+23	2.24953e+87
CTNNB1	catenin beta 1	1499	OK/SW-cl.35, CTNNB	3	3p22.1	P35222	116806	The protein encoded by this gene is part of a complex of proteins that constitute adherens junctions (AJs). AJs are necessary for the creation and maintenance of epithelial cell layers by regulating cell growth and adhesion between cells. The encoded protein also anchors the actin cytoskeleton and may be responsible for transmitting the contact inhibition signal that causes cells to stop dividing…	Rare Single Gene variant	De novo variants in this gene were identified in two separate reports using ASD probands from the Simons Simplex Collection (Sanders et al. 2012a, 2012b)	25	0		0		22495309		2.6401e+31	2.3034e+159
CTNND2	Catenin (cadherin-associated protein), delta 2	1501	GT24, NPRAP	5	5p15.2	Q9UQB3	604275	This gene encodes an adhesive junction associated protein of the armadillo/beta-catenin superfamily and is implicated in brain and eye development and cancer formation.	Rare single gene variant	Missense variants at conserved residues of the CTNND2 gene were found to be significantly more frequent in autism cases than in controls (P=0.04 vs. 1000 Genomes Project; P=7.8E-04 vs. Exome Variant Server); several of these missense variants exhibited loss-of-function effects by functional analysis in zebrafish embryos and cultured hippocampal neurons (Turner et al., 2015).	7	0		0		25807484			2.78243e+47
CTTNBP2	cortactin binding protein 2	83992	Orf4, C7orf8, CORTBP2, FLJ34229, KIAA1758, MGC104579	7	7q31.31	O43389	609772	A similar gene in rat interacts with a central regulator of the actin cytoskeleton.	Rare Single Gene variant	Rare mutations in the CTTNBP2 gene were identified with autism; however, genetic association was not found when allele frequencies were compared to the control cohort (Cheung et al., 2001).	10	0		0		11707066	15364959	2536376033168100	2.25422e+47
CUL3	Cullin 3	8452	CUL-3, PHA2E	2	2q36.2	Q13618	603136	This gene encodes a member of the cullin protein family. The encoded protein plays a critical role in the polyubiquitination and subsequent degradation of specific protein substrates as the core component and scaffold protein of an E3 ubiquitin ligase complex. Complexes including the encoded protein may also play a role in late endosome maturation.	Rare single gene variant	Two de novo loss-of-function (LoF) mutations (both nonsense variants) were reported in the CUL3 gene in unrelated ASD cases (PMIDs 22495309 and 22914163). Analysis of rare coding variation in 3,871 ASD cases and 9,937 ancestry-matched or paternal controls from the Autism Sequencing Consortium (ASC) in De Rubeis et al., 2014 identified CUL3 as a gene meeting high statistical significance with a FD…	24	1	29483656	0		22495309		2.33495e+39	2.11455e+135
CUL7	Cullin 7	9820	3M1, KIAA0076, dJ20C7.5	6	6p21.1	Q14999	609577	The protein encoded by this gene is a component of an E3 ubiquitin-protein ligase complex that interacts with TP53, CUL9, and FBXW8 proteins. Defects in this gene are a cause of 3M syndrome type 1 (3M1).	Rare single gene variant	Two de novo missense variants in the CUL7 gene have been identified in ASD probands from the Simons Simplex Collection, with no de novo events in this gene observed in 1,786 unaffected siblings (P=0.04) (Iossifov et al., 2014; Krumm et al., 2015). Furthermore, two inherited likely gene-disruptive variants in CUL7 were identified in simplex ASD probands with none observed in unaffected siblings (K…	6	0		0		25363768			2.59619e+39
CUX1	cut like homeobox 1	1523	CASP, CDP, CDP/Cut, CDP1, COY1, CUTL1, CUX, Clox, Cux/CDP, GOLIM6, Nbla10317, p100, p110, p200, p75	7	7q22.1	P39880	116896	The protein encoded by this gene is a member of the homeodomain family of DNA binding proteins. It may regulate gene expression, morphogenesis, and differentiation and it may also play a role in the cell cycle progession.	Functional	A rare G>A mutation within the human accelerated region HAR426, for which existing ChIA-Pet data showed an interaction with the dosage-sensitive CUX1 promoter 200 kb distal, was homozygous in three individuals presenting with ASD and ID from two unrelated consanguineous families; functional analysis of this variant in luciferase reporter assays demonstrated that while HAR426 joined to the human C…	6	0		0		27667684			2.05109e+39
CUX2	cut like homeobox 2	23316	CDP2, CUTL2	12	12q24.11-q24.12	O14529	610648	This gene encodes a protein which contains three CUT domains and a homeodomain; both domains are DNA-binding motifs. The encoded protein may be a transcription factor involved in neural specification.	Rare single gene variant	A de novo nonsense variant in the CUX2 gene was identified in an ASD proband from the Autism Sequencing Consortium in De Rubeis et al., 2014. Chatron et al., 2018 identified nine patients with a recurrent de novo missense variant in the CUX2 gene (p.Glu590Lys) that presented with developmental and epileptic encephalopathy; in addition to recurrent phenotypes including epilepsy and intellectual di…	8	0		0		25363760	1523845015452850	29630738	1.80338e+31
CX3CR1	Chemokine (C-X3-C motif) receptor 1	1524	CCRL1, CMKBRL1, CMKDR1, GPR13, GPRV28, V28	3	3p22.2	P49238	601470	Receptor for the CX3C chemokine fractalkine and mediates both its adhesive and migratory functions. Expressed in lymphoid and neural tissues.	Functional	Mice lacking the chemokine receptor Cx3cr1 exhibit a transient reduction of microglia during the early postnatal period and a consequent deficit in synaptic pruning, which in turn is associated with weak synaptic transmission, decreased functional brain connectivity, deficits in social interaction and increased repetitive-behavior phenotypes that have been previously associated with autism and ot…	3	0		0		24487234		28763059	18762240
CYFIP1	cytoplasmic FMR1 interacting protein 1	23191	P140SRA-1, SHYC, SRA1	15	15q11.2	Q7L576	606322	Component of the CYFIP1-EIF4E-FMR1 complex which binds to the mRNA cap and mediates translational repression. In the CYFIP1-EIF4E-FMR1 complex this subunit is an adapter between EIF4E and FMR1. Promotes the translation repression activity of FMR1 in brain probably by mediating its association with EIF4E and mRNA. Regulates formation of membrane ruffles and lamellipodia. Plays a role in axon outgr…	Multigenic CNV	A rare CYFIP1 deletion was found in a patient with PDD-NOS and mild intellectual disability (Leblond et al., 2012).	18	3	2.44424e+23	0		22346768		2.40504e+55	1.14387e+55
CYLC2	cylicin, basic protein of sperm head cytoskeleton 2	1539		9	9q31.1	Q14093	604035	Possible architectural role during spermatogenesis. May be involved in spermatid differentiation.	Rare single gene variant	This gene was identified as a novel ASD candidate gene in Gonzalez-Mantilla et al., 2016 based on the presence of two potentially pathogenic loss-of-function variants in ASD cases (a maternally-inherited single gene deletion in an SSC proband in Levy et al., 2011, and a single gene deletion of unknown origin in Stobbe et al., 2013).	3	0		0		21658582		26817790	23765050
CYP11B1	cytochrome P450, family 11, subfamily B, polypeptide 1	1584	FHI; CPN1; CYP11B; P450C11; FLJ36771; DKFZp686B05283	8	8q24.3	P15538	610613	This gene encodes a member of the cytochrome P450 superfamily of enzymes participating in the conversion of progesterone to cortisol in the adrenal cortex.	Syndromic	Genetic association has been found between the CYP11B1 gene and both autism and Asperger syndrome (Chakrabarti et al., 2009).	4	0		0		19598235	108288258506298	19029289
CYP27A1	cytochrome P450 family 27 subfamily A member 1	1593	CP27, CTX, CYP27	2	2q35	Q02318	606530	This gene encodes a member of the cytochrome P450 superfamily of enzymes. The cytochrome P450 proteins are monooxygenases which catalyze many reactions involved in drug metabolism and synthesis of cholesterol, steroids and other lipids. This mitochondrial protein oxidizes cholesterol intermediates as part of the bile synthesis pathway. Since the conversion of cholesterol to bile acids is the majo…	Syndromic	Homozygous or compound heterozygous variants in the CYP27A1 gene are responsible for cerebrotendinous xanthomatosis (CTX; OMIM 213700), a rare inherited lipid-storage disease characterized clinically by progressive neurologic dysfunction, premature atherosclerosis, and cataracts (Gallus et al., 2006). Review of a retrospective patient file of 77 genetically confirmed Dutch CTS patients determined…	4	0		0		28894950	16816916		3139834032349000
DAGLA	diacylglycerol lipase alpha	747	C11orf11, DAGL(ALPHA), DAGLALPHA, NSDDR	11	11q12.2	Q9Y4D2	614015	This gene encodes a diacylglycerol lipase. The encoded enzyme is involved in the biosynthesis of the endocannabinoid 2-arachidonoyl-glycerol.	Rare single gene variant	A paternally-inherited deletion disrupting seven exons of the DAGLA gene was identified in a male ASD proband and an affected male sibling; however, this deletion was also observed in an unaffected male sibling but was not observed in controls (Prasad et al., 2012).	5	0		0		23275889			2.72193e+31
DAPP1	Dual adaptor of phosphotyrosine and 3-phosphoinositides	27071	HSPC066, BAM32	4	4q23	Q9UN19	605768	May act as a B-cell-associated adapter that regulates B-cell antigen receptor (BCR)-signaling downstream of PI3K.	Rare single gene variant	A novel recurrent duplication involving the DAPP1 gene was identified in two unrelated ASD cases (Prasad et al., 2012).	2	0		0		23275889			31771860
DCC	DCCnetrin 1 receptor	1630	CRC18, CRCR1, HGPPS2, IGDCC1, MRMV1, NTN1R1	18	18q21.2	P43146	120470	This gene encodes a netrin 1 receptor. The transmembrane protein is a member of the immunoglobulin superfamily of cell adhesion molecules, and mediates axon guidance of neuronal growth cones towards sources of netrin 1 ligand. The cytoplasmic tail interacts with the tyrosine kinases Src and focal adhesion kinase (FAK, also known as PTK2) to mediate axon attraction.	Genetic association	A cross-trait meta-analysis of genome-wide association studies on schizophrenia (65,967 cases), bipolar disorder (41,653 cases), autism spectrum disorder (46,350 cases), ADHD (55,374 cases) and depression (688,809 cases) identified an intronic SNP in the DCC gene that reached genome-wide significance for ASD following MTAG analysis (P-value 2.69E-08) (Wu et al., 2020). Other SNPs in this gene hav…	3	2	2970047530718900	0		32606422
DDC	dopa decarboxylase	1644	AADC	7	7p12.2-p12.1	P20711	107930	The encoded protein catalyzes the decarboxylation of L-3,4-dihydroxyphenylalanine (DOPA) to dopamine, L-5-hydroxytryptophan to serotonin and L-tryptophan to tryptamine. Defects in this gene are the cause of aromatic L-amino-acid decarboxylase deficiency (AADCD). AADCD deficiency is an inborn error in neurotransmitter metabolism that leads to combined serotonin and catecholamine deficiency.	Genetic association	A significant association was obtained between the DDC gene and autism in the single-marker analysis (rs6592961, P = 0.00047) in a case-control genetic association study consisting of 326 unrelated autistic patients and 350 gender-matched controls from Spain (Toma et al., 2012). These findings suggest that common allelic variants in the DDC gene may be involved in autism susceptibility.	3	0		1	11992572	22397633			33431980
DDHD2	DDHD domain containing 2	23259	SAMWD1, SPG54, iPLA(1)gamma	8	8p11.23	O94830	615003	This gene encodes a phospholipase enzyme containing sterile-alpha-motif (SAM), WWE, and DDHD domains. This protein participates in membrane trafficking between the endoplastic reticulum and the Golgi body. Mutations in this gene can cause autosomal recessive spastic paraplegia 54.	Rare single gene variant	Genome-wide association analysis of 6222 ASD case-pseudocontrol pairs from the SPARK cohort in Matoba et al., 2020 identified a novel genome-wide significant locus (rs60527016 at chr8:38.19M-38.45M); subsequent massively parallel reporter assay (MPRA) identified a putative casual variant within this novel locus (rs7001340), and expression quantitative trait loci data demonstrated an association b…	4	1	32366953	0		32747698			2403519427919060
DDX23	DEAD-box helicase 23	9416	PRPF28, SNRNP100, U5-100K, U5-100KD, prp28	12	12q13.12	Q9BUQ8	612172	This gene encodes a member of the DEAD box protein family. DEAD box proteins, characterized by the conserved motif Asp-Glu-Ala-Asp (DEAD), are putative RNA helicases. They are implicated in a number of cellular processes involving alteration of RNA secondary structure, such as translation initiation, nuclear and mitochondrial splicing, and ribosome and spliceosome assembly. The protein encoded by…	Rare single gene variant	Burns et al., 2021 described a cohort of nine unrelated individuals with de novo missense variants in the DDX23 gene presenting with a syndromic neurodevelopmental disorder characterized by developmental delay, abnormal muscle tone, autism spectrum disorder or autistic features, seizures, short stature, decreased body weight, and dysmorphic facial features. A de novo missense variant in the DDX23…	2	0		0		34050707			25363768
DDX3X	DEAD (Asp-Glu-Ala-Asp) box helicase 3, X-linked	1654	CAP-Rf, DBX, DDX14, DDX3, HLP2	X	Xp11.4	O00571	300160	The protein encoded by this gene is a member of the large DEAD-box protein family, that is defined by the presence of the conserved Asp-Glu-Ala-Asp (DEAD) motif,and acts as a multifunctional ATP-dependent RNA helicase. Nuclear roles for the encoded protein include transcriptional regulation, mRNP assembly, pre-mRNA splicing, and mRNA export, while in the cytoplasm, this protein is thought to be i…	Rare single gene variant	35 unique de novo variants (including 19 predicted loss-of-function alleles and 5 missense variants experimentally shown to be loss-of-function) in the DDX3X gene were identified in 38 female cases with intellectual disability, 20 of whom also presented with behavioral problems including autism spectrum disorder, hyperactivity, and aggression (Snijders Blok et al., 2015). A de novo splice-site va…	27	0		0		26235985		32135084	2.53638e+199
DDX53	DEAD (Asp-Glu-Ala-Asp) box polypeptide 53	168400	CAGE, CT26	X	Xp22.11	Q86TM3		This intronless gene encodes a protein which contains several domains found in members of the DEAD-box helicase protein family. Other members of this protein family participate in ATP-dependent RNA unwinding.	Rare Single Gene variant	Rare deletions involving the DDX53 gene have been identified in individuals with ASD (Pinto et al., 2010).	3	0		0		20531469			2327588923632790
DEAF1	DEAF1 transcription factor	10522	SPN, NUDR, ZMYND5	11	11p15.5	O75398	602635	Transcription factor that binds to sequence with multiple copies of 5'-TTC[CG]G-3' present in its own promoter and that of the HNRPA2B1 gene and down-regulates transcription of these genes. Binds to the retinoic acid response element (RARE) 5'-AGGGTTCACCGAAAGTTCA-3'. Activates the proenkephalin gene independently of promoter binding, probably through protein-protein interaction. When secreted, be…	Rare single gene variant	De novo missense variants in the DEAF1 gene that resulted in impaired transcriptional regulation of the DEAF1 promoter were identified in four individuals with intellectual disability, mild motor delay, and severely affected speech development; three of these individuals also displayed severe behavioral problems consisting of autistic, hyperactive, compulsive, and aggressive behavior with strikin…	20	0		0		24726472		2640101730923360	2.10764e+135
DENR	density-regulated protein	8562	DRP, DRP1, SMAP-3	12	12q24.31	O43583	604550	This gene encodes a protein that is involved in mRNA translation initiation by promoting the recruitment of aminoacetyled initiator tRNA to P site of 40S ribosomes. Haas et al., 2016 demonstrated that DENR controls radial migration in the mouse brain through its binding partner MCTS1.	Rare single gene variant	De novo missense variants in the DENR gene were identified in two unrelated ASD probands (Neale et al., 2012; Haas et al., 2016); additional functional characterization of these variants in Haas et al., 2016 demonstrated effects on migration, dendritic branching, and dendritic spine properties of cortical neurons.	4	0		0		22495311		27239039	3067943234016970
DEPDC5	DEP domain containing 5	9681	LL22NC03-113A11.1, DEP.5	22	22q12.2-q12.3	O75140	614191	Unknown function; shared homology with G protein signaling molecules and neuronal localization suggest a role in neuronal signal transduction.	Syndromic	Mutations in the DEPDC5 gene have been implicated in familial focal epilepsy with variable foci (FFEVF) and autosomal dominant focal epilepsies (Dibbens et al., 2013; Ishida et al., 2013; Scheffer et al., 2014). In one FFEVF family (A1) reported in Dibbens et al., 2013, three affected family members also had ASD, including one individual with ASD who had not had seizures. Scheffer et al., 2014 id…	13	0		0		23542697		2948186430093710	2.35427e+79
DHCR7	7-dehydrocholesterol reductase	1717	SLOS; delta-7-dehydrocholesterol reductase, delta7-sterol reductase	11	11q13.4	Q9UBM7	602858	This gene encodes an enzyme that removes the C(7-8) double bond in the B ring of sterols and catalyzes the conversion of 7-dehydrocholesterol to cholesterol.	Syndromic	This gene has been associated with syndromic autism, where a subpopulation of individuals with Smith-Lemli-Opitz syndrome (SLOS) develop autism (Tierney et al., 2001).	18	0		0		11223857	1.67613e+21	1.66874e+39	1.466e+71
DHX30	DExH-box helicase 30	22907	DDX30, RETCOR	3	3p21.31	Q7L2E3	616423	DEAD box proteins, characterized by the conserved motif Asp-Glu-Ala-Asp (DEAD), are putative RNA helicases. They are implicated in a number of cellular processes involving alteration of RNA secondary structure such as translation initiation, nuclear and mitochondrial splicing, and ribosome and spliceosome assembly. Based on their distribution patterns, some members of this DEAD box protein family…	Syndromic	Lessel et al., 2017 identified six different de novo missense variants in the DHX30 gene in 12 unrelated individuals affected by a neurodevelopmental disorder characterized by global developmental delay, intellectual disability, severe speech impairment, hypotonia, and gait abnormalities; in addition to these core phenotypes, seven individuals also presented with autistic features.	4	0		0		29100085			3.13983e+23
DIP2A	DIP2 disco-interacting protein 2 homolog A (Drosophila)	23181	C21orf106, DIP2	21	21q22.3	Q14689	607711	The protein encoded by this gene may be involved in axon patterning in the central nervous system.	Rare single gene variant	Two de novo loss-of-function variants in the DIP2A gene have been identified in ASD probands from the Simons Simplex Collection (refs).	9	0		0		22542183		2536376826401010	2.64026e+47
DIP2C	disco interacting protein 2 homolog C	22982	KIAA0934	10	10p15.3	Q9Y2E4	611380	This gene encodes a member of the disco-interacting protein homolog 2 family. The protein shares strong similarity with a Drosophila protein which interacts with the transcription factor disco and is expressed in the nervous system.	Rare single gene variant	A de novo loss-of-function (LoF) variant in the DIP2C gene was first identified in an ASD proband from the Simons Simplex Collection (Iossifov et al., 2014). A second de novo LoF variant in this gene was identified by whole genome sequencing in an ASD proband from a simplex family as part of the MSSNG initiative in Yuen et al., 2017. Based on the discovery of two de novo LoF variants in ASD cases…	4	0		0		25363768		28263302	3187331033679880
DIPK2A	divergent protein kinase domain 2A	205428	C3orf58, DIA1, GoPro49, HASF	3	3q24	Q8NDZ4	612200	May play a role in cardiomyocyte proliferation through paracrine signaling and activation of the PPI3K-AKT-CDK7 signaling cascade.	Rare Single Gene variant	Rare variants in the DIPK2A gene (previously known as the C3orf58 gene) have been identified with autism in the HMCA cohort (Morrow et al., 2008).	3	0		0		18621663		23840464	23879678
DISC1	disrupted in schizophrenia 1	27185	SCZD9, KIAA0457	1	1q42.2	Q9NRI5	605210	This gene encodes a protein with multiple coiled coil motifs and is involved in neurite outgrowth and cortical development through its interaction with other proteins.	Syndromic	Several studies have found genetic association and rare variants in the DISC1 gene that are associated with autism. Positive associations have been found in the Chinese Han population and in the Finnish population (for both autism and Asperger syndrome; Kilpinen et al., 2008). In addition, genetic association between DISC1 and a psychosis phenotype was found in a Finnish sample, and association w…	34	2	2156963223732870	0		17579608	1281298616293760	1.74814e+183	1.96065e+47
DIXDC1	DIX domain containing 1	85458	CCD1	11	11q23.1	Q155Q3	610493	The protein encoded by this gene is a positive regulator of the Wnt signaling pathway and is found associated with gamma tubulin at the centrosome.	Functional	Exome sequence analysis of the DIXDC1 gene in 5977 ASD cases and 7734 controls identified a greater burden of rare sequencing-disrupting SNVs (nonsense, missense, conserved splice-site disrupting) in both DIXDC1 isoforms in cases compared to controls [isoform 1: 68/5977 cases (1.14%) vs. 64/7734 controls (0.83%), p=0.033; isoform 2: 53/5977 cases (8.9%) vs. 41/7734 controls (0.53%), p=0.006] (Mar…	4	0		0		27752079			2.06246e+23
DLG1	discs large MAGUK scaffold protein 1	1739	DLGH1, SAP-97, SAP97, dJ1061C18.1.1, hdlg	3	3q29	Q12959	601014	This gene encodes a multi-domain scaffolding protein that is required for normal development. This protein may have a role in septate junction formation, signal transduction, cell proliferation, synaptogenesis and lymphocyte activation.	Rare single gene variant	This gene was originally identified as an ASD candidate gene based on its enrichment in an autism-associated protein interaction module. Sequencing of post-mortem brain tissue from 25 ASD cases resulted in the identification of significant non-synonymous variants in this gene with an expected false-positive rate at 0.1, confirming the involvement of this module with autism; this finding was furth…	4	0		0		25549968			2.72714e+23
DLG2	discs large MAGUK scaffold protein 2	1740	PPP1R58, PSD-93, PSD93, chapsyn-110	11	11q14.1	Q15700	603583	This gene encodes a member of the membrane-associated guanylate kinase (MAGUK) family. The encoded protein forms a heterodimer with a related family member that may interact at postsynaptic sites to form a multimeric scaffold for the clustering of receptors, ion channels, and associated signaling proteins.	Rare single gene variant	A de novo missense variant that was predicted by PolyPhen-2 to be probably damaging (Mis3) was identified in an ASD proband from the Autism Sequencing Consortium (De Rubeis et al., 2014). Ruzzo et al., 2019 identified three multiplex ASD families from the iHART cohort in which at least one proband in each family had a 2.5-kb deletion in the promoter of the DLG2 gene; no deletions were found to ov…	2	0		0		25363760		31398340
DLG4	discs large MAGUK scaffold protein 4	1742	PSD95, SAP-90, SAP90	17	17p13.1	P78352	602887	This gene encodes a member of the membrane-associated guanylate kinase (MAGUK) family. It heteromultimerizes with another MAGUK protein, DLG2, and is recruited into NMDA receptor and potassium channel clusters. These two MAGUK proteins may interact at postsynaptic sites to form a multimeric scaffold for the clustering of receptors, ion channels, and associated signaling proteins.	Functional	Four de novo likely gene-disruptive (LGD) variants in the DLG4 gene were identified in ASD probands (three from the SPARK cohort, one from the ITAN cohort) in Wang et al., 2020. DLG4 knockout mice displayed increased repetitive behaviors, abnormal communication and social behaviors, impaired motor coordination, and increased stress reactivity and anxiety-related responses (Feyder et al., 2010). I…	15	0		0		20952458		2.555e+31	2.30209e+79
DLGAP1	DLG associated protein 1	9229	DAP-1, DAP-1-ALPHA, DAP-1-BETA, DAP1A, DLGAP1B, GKAP, SAPAP1, hGKAP, DLGAP1	18	18p11.31	O14490	605445	The protein encoded by this gene is expressed in the brain, localizes to the postsynaptic density, and interacts with a number of ASD-associated proteins, including DLG1, DLG4, SHANK1, SHANK2 and SHANK3.	Rare single gene variant	This gene was originally identified as an ASD candidate gene based on its enrichment in an autism-associated protein interaction module; sequencing of post-mortem brain tissue from 25 ASD cases resulted in the identification of significant non-synonymous variants in this gene with an expected false-positive rate at 0.1, confirming the involvement of this module with autism (Li et al., 2014).	10	0		0		25549968			2.5534e+71
DLGAP2	discs, large (Drosophila) homolog-associated protein 2	9228	DAP2; SAPAP2	8	8p23.3	Q9P1A6	605438	The encoded protein is a membrane-associated guanylate kinase localized at the post-synaptic density in neuronal cells.	Rare Single Gene variant	Rare mutations in the DLGAP2 gene have been identified with autism. In separate studies, de novo duplications were found in patients with ASD (Marshall et al., 2008; Pinto et al., 2010).	15	0		0		18252227	15207911	1.80558e+23	2.05315e+79
DLGAP3	DLG associated protein 3	58512	DAP3, SAPAP3	1	1p34.3	O95886	611413	May play a role in the molecular organization of synapses and neuronal cell signaling. Could be an adapter protein linking ion channel to the subsynaptic cytoskeleton. May induce enrichment of PSD-95/SAP90 at the plasma membrane.	Functional	Deletion of DLGAP3 in mice results in increased anxiety and compulsive grooming behavior, which can be alleviated by a selective serotonin reuptake inhibitor, as well as defects in cortico-striatal synapses (Welch et al., 2007). Rare and common variants in the DLGAP3 have subsequently been shown to associate with obsessive-compulsive disorder (OCD) , Tourette Syndrome (TS), and pathological groom…	10	2	1905123721184590	0		17713528	10527873	2341459323754400	1.90965e+31
DLL1	delta like canonical Notch ligand 1	28514	DELTA1, DL1, Delta	6	6q27	O00548	606582	DLL1 is a human homolog of the Notch Delta ligand and is a member of the delta/serrate/jagged family. It plays a role in mediating cell fate decisions during hematopoiesis. It may play a role in cell-to-cell communication.	Rare single gene variant	A de novo frameshift variant in the DLL1 gene was identified in an ASD proband from the Simons Simplex Collection in O'Roak et al., 2014. Fischer-Zirnsak et al., 2019 identified 15 individuals from 12 unrelated families with heterozygous and likely pathogenic DLL1 variants; the most common phenotypes observed in this cohort were developmental delay/intellectual disability (12/14), autism spectrum…	2	0		0		25418537		31353024
DLX2	distal-less homeobox 2	1746	DLX-2, TES1, TES-1	2	2q31.1	Q07687	126255	The encoded protein is a homeobox transcription factor.	Genetic Association	Genetic association has been found between the DLX2 gene and autism in AGRE and ASD-CARC cohorts (Liu et al., 2009).	11	0		0		18728693	1.20507e+28	1.76789e+47
DLX3	distal-less homeobox 3	1747	AI4, TDO	17	17q21.33	O60479	600525	Likely to play a regulatory role in the development of the ventral forebrain and may play a role in craniofacial patterning and morphogenesis. Trichodentoosseous syndrome (TDO), an autosomal dominant condition, has been correlated with DLX3 gene mutation.	Rare single gene variant	De novo missense variants in the DLX3 gene have been identified in two ASD probands (Iossifov et al., 2014). An integrated meta-analysis of de novo mutation data from a combined dataset of 10,927 individuals with neurodevelopmental disorders identified DLX3 as a gene with an excess of missense variants (false discovery rata < 5%, count >1); DLX3 was similarly identified as a gene with an excess o…	3	0		0		25363768		30559488	33004838
DLX6	distal-less homeobox 6	1750	MGC125282; MGC125283; MGC125284; MGC125285; DLX6	7	7q21.3	P56179	600030	Transcription factor	Rare Single Gene variant	Rare mutations in the DLX6 gene have been identified with autism (Nakashima et al., 2010).	9	0		0		19195802	1.21936e+23	1.742e+31	28344757
DMD	dystrophin (muscular dystrophy, Duchenne and Becker types)	1756	BMD; CMD3B; DXS142; DXS164; DXS206; DXS230; DXS239; DXS268; DXS269; DXS270; DXS2 72	X	Xp21.2-p21.1	P11532	300377	This gene spans a genomic range of greater than 2 Mb and encodes a large protein containing an N-terminal actin-binding domain and multiple spectrin repeats. The encoded protein forms a component of the dystrophin-glycoprotein complex (DGC), which bridges the inner cytoskeleton and the extracellular matrix. Deletions, duplications, and point mutations at this gene locus may cause Duchenne muscula…	Syndromic	This gene has been associated with syndromic autism, where a subpopulation of individuals with a given syndrome develop autism. In addition, studies have found positive genetic associations between the DMD gene and ASD in US and European population samples (Wang et al., 2009; Chung et al., 2011). Also, rare mutations involving the DMD gene have been identified in individuals with ASD (Pinto et al…	38	4	1.94043e+31	0		16417872	3.28267e+20	1.7109e+87	2.05315e+151
DMPK	dystrophia myotonica-protein kinase	1760	DM; DM1; DMK; MDPK; DM1PK; MT-PK	19	19q13.32	Q09013	605377	The protein encoded by this gene is a serine-threonine kinase that is closely related to other kinases that interact with members of the Rho family of small GTPases.	Syndromic	This gene has been associated with syndromic autism, where a subpopulation of individuals with a given syndrome develop autism. For example, positive genetic association has been found between a triplet repeat in the DMPK gene and autism with increasing repeat expansions in a Swedish population (Ekstrom et al., 2008).	10	0		0		18228241	1.09761e+22	1827248332717740	2.53638e+31
DMWD	DM1 locus, WD repeat containing	1762	D19S593E, DMR-N9, DMRN9, gene59	19	19q13.32	Q09019	609857		Rare single gene variant	A de novo likely gene-disruptive (LGD) variant in the DMWD gene was identified in an ASD proband from a simplex family from the ASD: Genomes to Outcome Study cohort (Yuen et al., 2017), while a second de novo LGD variant in this gene was identified in an ASD proband from the SPARK cohort (Feliciano et al., 2019). A meta-analysis of de novo variants in 4773 published ASD trios and 465 SPARK trios …	2	0		0		28263302		31452935
DMXL2	Dmx-like 2	23312	PEPNS, RC3	15	15q21.2	Q8TDJ6	612186	This gene encodes a protein with 12 WD domains; proteins with WD domains are involved in many functions including participation in signal transduction pathways. May serve as a scaffold protein for MADD and RAB3GA on synaptic vesicles and plays a role in the brain as a key controller of neuronal and endocrine homeostatic processes.	Rare single gene variant	Two de novo missense variants in the DMXL2 gene were identified in simplex ASD probands, with no de novo events in this gene observed in 1,786 unaffected siblings from the Simons Simplex Collection (P=0.07) (Iossifov et al., 2014; Krumm et al., 2015).	6	0		0		25363768			2.59619e+39
DNAH10	Dynein, axonemal, heavy chain 10	196385	hCG_1811879	12	12q24.31	Q8IVF4	605884	Dyneins are microtubule-associated motor protein complexes composed of several heavy, light, and intermediate chains. The axonemal dyneins, found in cilia and flagella, are components of the outer and inner dynein arms attached to the peripheral microtubule doublets. DNAH10 is an inner arm dynein heavy chain	Rare single gene variant	A de novo missense variant in this gene has been identified in a simplex ASD proband (Iossifov et al., 2012). Furthermore, an inherited LoF variant in this gene was observed in both affected siblings from a quartet ASD family (Yuen et al., 2015). This gene was also included in a set of genes strongly enriched for those likely to affect risk (FDR < 0.30) (De Rubeis, et al., 2014).	7	1	28472652	0		22542183		2536376025621890	2.59619e+23
DNAH17	dynein axonemal heavy chain 17	8632	DNAHL1, DNEL2	17	17q25.3	Q9UFH2	610063	Dyneins are microtubule-associated motor protein complexes composed of several heavy, light, and intermediate chains. DNAH17 is a heavy chain associated with axonemal dynein.	Rare single gene variant	A de novo nonsense variant in the DNAH17 gene was identified in an ASD proband from the Autism Sequencing Consortium in De Rubeis et al., 2014; this variant was later determined to be a postzygotic mosaic mutation (PZM) in Lim et al., 2017. A second non-synonymous PZM in this gene was identified in an ASD proband in Lim et al., 2017; comparison with a background set of 84,448 privately inherited …	7	0		0		25363760		28714951	2.24953e+39
DNAH3	dynein axonemal heavy chain 3	55567	DNAHC3-B, DNAHC3B, HDHC8, HEL-36, HSADHC3	16	16p12.3	Q8TD57	603334	This gene belongs to the dynein family, whose members encode large proteins that are constituents of the microtubule-associated motor protein complex. This complex is composed of dynein heavy, intermediate and light chains, which can be axonemal or cytoplasmic. This protein is an axonemal dynein heavy chain. It is involved in producing force for ciliary beating by using energy from ATP hydrolysis.	Rare single gene variant	Rare inherited loss-of-function and damaging missense variants in the DNAH3 gene were identified in ASD probands from the Simons Simplex Collection (Krumm et al., 2015) and in Chinese ASD probands (Guo et al., 2017). Transmission and De Novo Association (TADA) analysis of a cohort of 536 Chinese ASD probands and 1457 Chinese controls in Guo et al., 2017 identified the DNAH3 gene as an ASD candida…	6	0		0		25961944		28831199	2.8715e+31
DNER	Delta/notch-like EGF repeat containing	92737	UNQ262/PRO299, UNQ26, bet	2	2q36.3	Q8NFT8	607299	Activator of the NOTCH1 pathway. May mediate neuron-glia interaction during astrocytogenesis	Genetic association	A SNP within the DNER gene showed association in the secondary analyses in a combined AGP GWA sample (Anney et al., 2012).	3	0		0		22843504			2327588931452930
DNMT3A	DNA (cytosine-5-)-methyltransferase 3 alpha	1788	DNMT3A2, M.HsaIIIA, TBRS	2	2p23.3	Q9Y6K1	602769	The protein encoded by this gene is required for genome-wide de novo methylation and is essential for the establishment of DNA methylation patterns during development. It plays a role in paternal and maternal imprinting.	Rare single gene variant	This gene was identified by TADA (transmission and de novo association) analysis of a combined dataset from the Simons Simplex Collection (SSC) and the Autism Sequencing Consortium (ASC) as a gene strongly enriched for variants likely to affect ASD risk with a false discovery rate (FDR) of <0.1 (Sanders et al., 2015); among the variants identified in this gene was one de novo loss-of-function (Lo…	18	1	30786140	0		26402605		29900417	2.38498e+119
DOCK1	Dedicator of cytokinesis 1	1793	DOCK180, ced5	10	10q26.2	Q14185	601403	This gene encodes a member of the dedicator of cytokinesis protein family. Dedicator of cytokinesis proteins act as guanine nucleotide exchange factors for small Rho family G proteins. The encoded protein regulates the small GTPase Rac, thereby influencing several biological processes, including phagocytosis and cell migration.	Rare single gene variant	A loss-of-function variant in the DOCK1 gene was identified in an ASD proband and an ASD-affected mother, but not in an unaffected sibling (Griswold et al., 2015). A de novo missense variant in this gene was also identifed in an ASD proband from the Simons Simplex Collection (Iossifov et al., 2014).	3	0		0		26185613			2536376831696650
DOCK4	Dedicator of cytokinesis 4	9732	WUGSC:H_GS034D21.1	7	7q31.1	Q8N1I0	607679	Involved in regulation of adherens junction between cells. Plays a role in cell migration. Functions as a guanine nucleotide exchange factor (GEF), which activates Rap1 small GTPase by exchanging bound GDP for free GTP.	Genetic association/multigenic CNV	Assocation between the DOCK4 gene and ASD has been observed in two studies (Maestrini et al., 2010; Liang et al., 2014). Deletions involving the DOCK4 gene has also been implicated in ASD and dyslexia (Maestrini et al., 2010; Pagnamenta et al., 2010).	9	2	2459969026176690	0		19401682		2353670623720740	2.03464e+31
DOCK8	dedicator of cytokinesis 8	81704	HEL-205, MRD2, ZIR8	9	9p24.3	Q8NF50	611432	This gene encodes a member of the DOCK180 family of guanine nucleotide exchange factors. Guanine nucleotide exchange factors interact with Rho GTPases and are components of intracellular signaling networks. Mutations in this gene result in the autosomal recessive form of the hyper-IgE syndrome.	Rare single gene variant	A total of two de novo loss-of-function variants in the DOCK8 gene have been observed in ASD probands from the Autism Sequencing Consortium and the Autism Clinical and Genetic Resources in China (ACGC) cohort (De Rubeis et al., 2014; Wang et al., 2016). The 9p24.3 locus, which contains the DOCK8 gene, overlaps with linkage regions identified in large autism extended pedigrees (Allen-Brady et al.,…	11	0		0		25363760		29191242	1.80607e+71
DOLK	dolichol kinase	22845	UNQ2422/PRO4980, CDG1M, DK, DK1, SEC59, TMEM15	9	9q34.11	Q9UPQ8	610746	The protein encoded by this gene catalyzes the CTP-mediated phosphorylation of dolichol, and is involved in the synthesis of Dol-P-Man, which is an essential glycosyl carrier lipid for C- and O-mannosylation, N- and O-linked glycosylation of proteins, and for the biosynthesis of glycosyl phosphatidylinositol anchors in endoplasmic reticulum. Mutations in this gene are associated with dolichol kin…	Syndromic	A homozygous variant in the DOLK gene predicted to abolish the initiator Met residue and prevent translation (p.M1?; c.2T>C) was identified in two affected siblings born to consanguineous parents who presented with West syndrome that later developed into intellectual disability and, in one case, ASD (Helander et al., 2013).	2	0		0		23890587			31031587
DPP10	Dipeptidyl-peptidase 10	57628	DPL2; DPPY; DPRP3	2	2q14.1	Q8N608.1	608209	Binds specific voltage-gated potassium channels and alters their expression and biophysical properties	Rare Single Gene variant	Rare mutations in the DPP10 gene have been identified with autism (Marshall et al., 2008).	11	0		1	28670437	18252227	15454437	1.6738e+39	2.32759e+23
DPP3	dipeptidyl peptidase 3	10072	DPPIII	11	11q13.2	Q9NY33	606818	This gene encodes a protein that is a member of the M49 family of metallopeptidases. This cytoplasmic protein binds a single zinc ion with its zinc-binding motif (HELLGH) and has post-proline dipeptidyl aminopeptidase activity, cleaving Xaa-Pro dipeptides from the N-termini of proteins.	Rare single gene variant	Two de novo variants (one splice-site variant, one missense variant) in the DPP3 gene were identified in ASD probands from the Autism Sequencing Consortium in De Rubeis et al., 2014. TADA analysis of 4,504 ASD trios and 3,012 unaffected control/siblings trios from trio-based exome/genome sequencing studies identified DPP3 as an ASD candidate gene with a q-value < 0.1 (Du et al., 2019).	3	0		0		25363760		31332282	31398340
DPP4	Dipeptidyl-peptidase 4	1803	ADABP, ADCP2, CD26, DPPIV, TP103	2	2q24.2	P27487	102720	The protein encoded by this gene is identical to adenosine deaminase complexing protein-2, and to the T-cell activation antigen CD26. It is an intrinsic membrane glycoprotein and a serine exopeptidase that cleaves X-proline dipeptides from the N-terminus of polypeptides.	Rare single gene variant	A recurrent homozygous splice-site variant in the DPP4 gene was found to segregate with ASD in one out of two multiplex families (Lim et al., 2013). A de novo frameshift variant in the DPP4 gene has also been identified (De Rubeis et al., 2014).	6	2	2809816228540020	0		23352160		26938441	2249530925363760
DPP6	dipeptidyl-peptidase 6	1804	DPPX; MGC46605	7	7q36.2	P42658.1	126141	This protein modulates the kinetics of transient A-type currents.	Genetic Association	Rare mutations in the DPP6 gene have been identified with autism (Marshall et al., 2008; ORoak et al., 2012). In addition, genetic association has been found between DPP6 and amyotrophic lateral sclerosis (ALS) (van Es et al., 2008).	25	0		0		18252227	9811881	1.68992e+103	2.24953e+79
DPYD	dihydropyrimidine dehydrogenase	1806	DHP; DPD; MGC70799; MGC132008	1	1p21.3	Q12882	274270	The encoded protein is a pyrimidine catabolic enzyme and participates in the initial and rate-limiting factor in the pathway of uracil and thymidine catabolism. Biallelic mutations in this gene are responsible for dihydropyrimidine dehydrogenase (DPD) deficiency (OMIM 274270).	Rare Single Gene variant	1p21.3 microdeletions affecting DPYD have been identified in individuals with ASD (Carter et al., 2011), intellectual disability (Willemsen et al., 2011), and syndromic obesity (D'Angelo et al., 2015); inherited missense variants in this gene have alo observed (Carter et al., 2011; Li et al., 2017).	13	2	2345388529483650	0		18252227	3335642	17065071	2.11147e+63
DPYSL2	dihydropyrimidinase like 2	1808	CRMP-2, CRMP2, DHPRP2, DRP-2, DRP2, N2A3, ULIP-2, ULIP2	8	8p21.2	Q16555	602463	This gene encodes a member of the collapsin response mediator protein family. Collapsin response mediator proteins form homo- and hetero-tetramers and facilitate neuron guidance, growth and polarity. The encoded protein promotes microtubule assembly and is required for Sema3A-mediated growth cone collapse, and also plays a role in synaptic signaling through interactions with calcium channels. Thi…	Genetic association	De novo missense variants that were predicted in silico to be damaging were identified in the DPYSL2 gene in an ASD proband from the Autism Sequencing Consortium (De Rubeis et al., 2014) and the Simons Simplex Collection (Iossifov et al., 2014). TADA-Denovo analysis using a combined dataset of previously published cohorts from the Simons Simplex Collection and the Autism Sequencing Consortium, as…	14	5	1.26792e+39	2	1632117020414250	25363760		2934677029892010	2.53638e+31
DPYSL3	dihydropyrimidinase like 3	1809	CRMP-4, CRMP4, DRP-3, DRP3, LCRMP, ULIP, ULIP-1	5	5q32	Q14195	601168	Necessary for signaling by class 3 semaphorins and subsequent remodeling of the cytoskeleton. Plays a role in axon guidance, neuronal growth cone collapse and cell migration	Rare single gene variant	A de novo missense variant in the DPYSL3 gene was identified in an ASD proband from the Simons Simplex Collection in Iossifov et al., 2014; this variant was predicted to be possibly damaging and was present in both dbSNP and ESP. A rare de novo missense variant in DPYSL3 (p.Ser541Tyr) that was experimentally shown to result in a partial loss-of-function effect was identified in an ASD proband fro…	2	0		0		25363768		29196732
DRD1	Dopamine receptor D1	1812	DADR, DRD1A	5	5q35.2	P21728	126449	This gene encodes the D1 subtype of the dopamine receptor, the most abundant dopamine receptor in the central nervous system. This G-protein coupled receptor stimulates adenylyl cyclase and activates cyclic AMP-dependent protein kinases. D1 receptors regulate neuronal growth and development, mediate some behavioral responses, and modulate dopamine receptor D2-mediated events	Genetic association	A DRD1 haplotype was found to be associated with risk for autism spectrum disorders in male-only affected sib-pair families (Hettinger et al., 2008).	4	0		0		18205172	15717291		2084412527483340
DRD2	Dopamine receptor D2	1813	D2DR, D2R	11	11q23.2	P14416	126450	This gene encodes the D2 subtype of the dopamine receptor. This G-protein coupled receptor inhibits adenylyl cyclase activity. A missense mutation in this gene causes myoclonus dystonia; other mutations have been associated with schizophrenia.	Rare single gene variant	Case-control and family-based association analysis of the DRD2 gene in a cohort of 112 male-only affected sib-pair ASD families and a comparison cohort of 253 controls revealed an increased frequency of the rs1800498 TT genotype in affected males compared to the comparison group (p=0.007) (Hettinger et al., 2012). Family-based assocation tests in the same report showed that the rs1800498 T allele…	6	3	2.54483e+23	0		22559203			2170344825533960
DRD3	dopamine receptor D3	1814	D3DR; ETM1; FET1; MGC149204; MGC149205; DRD3	3	3q13.31	P35462	126451	This gene encodes the D3 subtype of dopamine receptor	Genetic Association	Genetic association has been found between the DRD3 gene and autism in the Dutch and UK populations (de Krom et al., 2009).	8	1	25792691	0		19058789	1.1334e+21	1733241119017530	21703448
DSCAM	Down syndrome cell adhesion molecule	1826	CHD2, CHD2-42, CHD2-52	21	21q22.2	O60469	602523	This gene is a member of the immunoglobulin superfamily of cell adhesion molecules (Ig-CAMs), and is involved in human central and peripheral nervous system development. This gene is a candidate for Down syndrome and congenital heart disease (DSCHD)	Rare single gene variant	Three de novo loss-of-function (LoF) variants in the DSCAM gene were identified in ASD probands from the Simons Simplex Collection in Iossifov et al., 2014 (PMID 25363768), while a fourth de novo LoF variant in this gene was identified in one ASD proband from 2,270 trios screened by the Autism Sequencing Consortium in De Rubeis et al., 2014 (PMID 25363760). Two additional de novo LoF variants wer…	11	1	28540026	0		25363768		2640101726749300	2.64026e+55
DST	Dystonin	667	RP3-361I14.2, BP240, BPA, BPAG1, CATX-15, CATX15, D6S1101, DMH, DT, HSAN6, MACF2	6	6p12.1	Q03001	113810	Cytoskeletal linker protein that acts as an integrator of intermediate filaments, actin and microtubule cytoskeleton networks. Isoform 7 regulates the organization and stability of the microtubule network of sensory neurons to allow axonal transport. Defects in this gene are associated with hereditary sensory and autonomic neuropathy 6 (HSAN6) [MIM:614653], a genetically and clinically heterogene…	Rare single gene variant	Five case-specific loss-of-function variants were identified in the DST gene following the sequencing of 215 synaptic genes in 147 cases with ASD, 273 cases with schizophrenia, and 287 controls (Kenny et al., 2013).	8	0		0		24126926			2.52848e+55
DUSP15	dual specificity phosphatase 15	128853	C20orf57, VHY	20	20q11.21	Q9H1R2	616776	The protein encoded by this gene has both protein-tyrosine phophatase activity and serine/threonine-specific phosphatase activity, and therefore is known as a dual specificity phosphatase. This protein may function in the differentiation of oligodendrocytes.	Rare single gene variant	A de novo missense variant in the DUSP15 gene that was predicted to be damaging was identified in an ASD proband in Neale et al., 2012; a second de novo missense variant in this gene that was predicted to be disease causing by MutationTaster was identified in an ASD proband of Chinese Han descent in Tian et al., 2016. An assocation study consisting of 255 children with ASD and 427 ethnically-matc…	4	0		0		27223645			2.24953e+23
DVL3	Dishevelled segment polarity protein 3	1857		3	3q27.1	Q92997	601368	This gene is a member of a multi-gene family which shares strong similarity with the Drosophila dishevelled gene, dsh. The Drosophila dishevelled gene encodes a cytoplasmic phosphoprotein that regulates cell proliferation.	Rare single gene variant	A de novo frameshift variant in DVL3 was observed in an ASD proband from the Simons Simplex Collection (Dong et al., 2014). More recently, a Dvl1/Dvl3+/ mouse model was shown to display adult social and repetitive behavioral abnormalities associated with transient embryonic brain enlargement during deep layer cortical neuron formation, phenotypes which could be rescued by pharmacological activati…	3	0		0		25284784		2683014227008540
DYDC1	DPY30 domain containing 1	143241	RSD9, DPY30D1	10	10q23.1	Q8WWB3	615154	Plays a crucial role during acrosome biogenesis. Expressed in brain and testis.	Multigenic CNV	A recurrent bigenic duplication involving the DYDC1 and DYDC2 genes was identified in seven unrelated ASD cases but not in 580 controls (Girirajan et al., 2013).	2	0		0		23375656			31209396
DYDC2	DPY30 domain containing 2	84332		10	10q23.1	Q96IM9		This gene encodes a member of a family of proteins that contains a DPY30 domain. This gene locus overlaps with a closely related gene on the opposite strand (DYDC1).	Multigenic CNV	A recurrent bigenic duplication involving the DYDC1 and DYDC2 genes was identified in seven unrelated ASD cases but not in 580 controls (Girirajan et al., 2013).	1	0		0		23375656
DYNC1H1	dynein cytoplasmic 1 heavy chain 1	1778	CMT2O, DHC1, DHC1a, DNCH1, DNCL, DNECL, DYHC, Dnchc1, HL-3, SMALED1, p22	14	14q32.31	Q14204	600112	This gene encodes a member of the cytoplasmic dynein heavy chain family. Dyneins are a group of microtubule-activated ATPases that function as molecular motors. Mutations in the DYNC1H1 gene are associated with autosomal dominant mental retardation-13 (MRD13; OMIM 614563), a form of intellectual disability associated with variable neuronal migration defects resulting in cortical malformations (Vi…	Rare single gene variant	De novo missense variants in the DYNC1H1 gene have previously been identified in ASD cases (De Rubeis et al., 2014; Iossifov et al., 2014). An additional de novo missense variant in this gene was identified by whole genome sequencing in an ASD proband from a simplex family as part of the MSSNG initiative in Yuen et al., 2017. Based on the discovery of multiple de novo missense variants in ASD cas…	18	0		0		25363760		2826330228714950	2.10764e+119
DYRK1A	Dual-specificity tyrosine-(Y)-phosphorylation regulated kinase 1A	1859	DYRK, DYRK1, HP86, MNB, MNBH, MRD7	21	21q22.13	Q13627	600855	This gene encodes a member of the Dual-specificity tyrosine phosphorylation-regulated kinase (DYRK) family. It may play a significant role in a signaling pathway regulating cell proliferation and may be involved in brain development. It is localized in the Down syndrome critical region of chromosome 21, and is considered to be a strong candidate gene for learning defects associated with Down synd…	Syndromic	Recurrent mutations in the DYRK1A gene have been identified in multiple individuals with ASD as described below. A total of four de novo LoF variants in the DYRK1A gene were identified in ASD probands from the Simons Simplex Collection (PMIDs 22495309, 22542183, 23160955, 25363768). Analysis of rare coding variation in 3,871 ASD cases and 9,937 ancestry-matched or paternal controls from the Autis…	52	0		0		22495309		2.30996e+71	18405873,21294719,22542183,23160955,25167861,25363768,25533962,25641759,26544041,26846091,26922654,27620904,27824329,27841880,27848944,28053047,28097321,28167836,28191889,28263302,28554332,28831199,29034068,30564305,30831192,30842647,31031587,31058587,31130284,31209962,31263215,31398340,31873310,31981491,32094338,32193494,32467234,32555303,33004838,33562844,33644862,33753861
EBF3	early B-cell factor 3	253738	COE3, EBF-3, HADDS, O/E-2, OE-2	10	10q26.3	Q9H4W6	607407	This gene encodes a member of the early B-cell factor (EBF) family of DNA binding transcription factors. EBF proteins are involved in B-cell differentiation, bone development and neurogenesis, and may also function as tumor suppressors. The encoded protein inhibits cell survival through the regulation of genes involved in cell cycle arrest and apoptosis, and aberrant methylation or deletion of th…	Rare single gene variant	Heterozygous mutations in the EBF3 gene are associated with hypotonia, ataxia, and delayed development syndrome (HADDS; OMIM 617330), a neurodevelopmental syndrome characterized by congenital hypotonia, delayed psychomotor development, variable intellectual disability with speech delay, variable dysmorphic facial features, and ataxia, often associated with cerebellar hypoplasia (Sleven et al., 20…	10	0		0		29162653			2.53638e+71
EEF1A2	Eukaryotic translation elongation factor 1 alpha 2	1917	EEF1AL, EF-1-alpha-2, EF1A, HS1, STN, STNL	20	20q13.33	Q05639	602959	This protein promotes the GTP-dependent binding of aminoacyl-tRNA to the A-site of ribosomes during protein biosynthesis.	Syndromic	Heterozygous variants in the EEF1A2 gene are associated with a form of early infantile epileptic encephalopathy (EIEE33; OMIM 616409) and a form of autosomal dominant intellectual disability (MRD38; OMIM 616393), a less severe disorder with overlapping features. De Ligt et al., 2012 and Nakajima et al., 2014 identifed de novo missense variants in the EEF1A2 gene in three unrelated patients presen…	13	0		0		24697219			2.3034e+94
EFR3A	EFR3 homolog A (S. cerevisiae)	23167	KIAA0143	8	8q24.22	Q14156	611798	This gene encodes a membrane protein that is a component of a protein complex required for PtdIns4P synthesis. Studies with orthologous gene in mouse show that it is differentially expressed in the auditory brainstem neurons of mice with hearing deficit, compared to mice with normal hearing ability, suggesting a role for this gene in hearing.	Rare Single Gene variant	Rare nonsynonymous variants in the EFR3A gene were found to be more common among cases (16/2196; 0.73%) than matched controls (12/3389; 0.35%), and were statistically more common at conserved nucleotides based on an experiment-wide significance threshold (P=0.0077, permutation test); variants likely to be deleterious were also statistically more common in cases than controls (P=0.017, Fisher exac…	5	0		0		24860643			2.24953e+31
EGR3	early growth response 3	1960	EGR-3, PILOT	8	8p21.3	Q06889	602419	This gene encodes a transcriptional regulator that belongs to the EGR family of C2H2-type zinc-finger proteins. It is an immediate-early growth response gene which is induced by mitogenic stimulation. The protein encoded by this gene participates in the transcriptional regulation of genes in controling biological rhythm. It may also play a role in a wide variety of processes including muscle deve…	Rare single gene variant	De novo damaging missense variants in the EGR3 gene were identified in ASD probands from the Autism Sequencing Consortium (De Rubeis et al., 2014) and the SPARK cohort (Feliciano et al., 2019). A meta-analysis of de novo variants in 4773 published ASD trios and 465 SPARK trios using TADA identified EGR3 as a gene with a false discovery rate 0.2.	2	0		0		25363760			31452935
EHMT1	Euchromatic histone-lysine N-methyltransferase 1	79813	RP11-188C12.1, DKFZp667M072, EUHMTASE1, Eu-HMTase1, FLJ12879, FP13812, GLP, GLP1, KIAA1876, KMT1D, bA188C12.1	9	9q34.3	Q9H9B1	607001	The protein encoded by this gene is a histone methyltransferase that is part of the E2F6 complex, which represses transcription. This protein may be involved in the silencing of MYC- and E2F-responsive genes and therefore could play a role in the G0/G1 cell cycle transition. Defects in this gene are a cause of chromosome 9q subtelomeric deletion syndrome (9q-syndrome).	Syndromic	This gene was identified as an ASD candidate gene following the identification of a balanced chromosomal abnormality (BCA) leading to gene disruption in an ASD case (Talkowski et al., 2012). This BCA-disrupted gene was also individually implicated by case-control CNV burden or by a minimum of 3 CNVs in neuodevelopmental disorder (NDD) cases with none in controls in a follow-up study in the same r…	28	0		0		22521361	16826528	2.28014e+23	1.58052e+183
EIF3G	eukaryotic translation initiation factor 3 subunit G	8666	EIF3-P42, EIF3S4, eIF3-delta, eIF3-p44	19	19p13.2	O75821	603913	The protein encoded by this gene is a component of the eukaryotic translation initiation factor 3 (eIF-3) complex, which is required for several steps in the initiation of protein synthesis.	Rare single gene variant	De novo variants in the EIF3G gene, including a missense variant and a synonymous variant predicted in PMID 26938441 to affect splicing regulation by altering an exonic splicing regulator, have been identified in ASD probands from the Simons Simplex Collection (O'Roak et al., 2012; Iossifov et al., 2012). Evaluation of the statistical significance of observing multiple functional de novo variants…	4	0		0		22542183		26938441	2249530931981490
EIF4E	eukaryotic translation initiation factor 4E	1977	CBP; EIF4F; EIF4E1; EIF4EL1; MGC111573; EIF4E	4	4q23	P06730	133440	Translation initiation factor involved in directing ribosomes to the cap structure of mRNAs	Rare single gene variant	Rare variants in the EIF4E gene have been identified with autism (Neves-Pereira et al., 2009).	12	1	24818597	0		19556253	1.17781e+36	1.72778e+23	2255810727525100
EIF4G1	eukaryotic translation initiation factor 4 gamma 1	1981	EIF-4G1, EIF4F, EIF4G, EIF4GI, P220, PARK18	3	3q27.1	Q04637	600495	The protein encoded by this gene is a component of the multi-subunit protein complex EIF4F. This complex facilitates the recruitment of mRNA to the ribosome, which is a rate-limiting step during the initiation phase of protein synthesis. The recognition of the mRNA cap and the ATP-dependent unwinding of 5'-terminal secondary structure is catalyzed by factors in this complex. The subunit encoded b…	Rare single gene variant	A rare and potentially damaging de novo missense variant in the EIF4G1 gene was identified in an ASD proband from the Simons Simplex Collection in Iossifov et al., 2014. Gonatopoulos-Pournatzis et al., 2020 demonstrated that microexon splicing in eIF4G translation initiation factors, a process involved in regulation of the neuronal proteome and higher order cognitive functions, was disrupted in p…	2	0		0		31999954			25363768
ELAVL2	ELAV like neuron-specific RNA binding protein 2	1993	HEL-N1, HELN1, HUB	9	9p21.3	Q12926	601673	The protein encoded by this gene is a neural-specific RNA-binding protein that is known to bind to several 3' UTRs, including its own and also that of FOS and ID. The encoded protein may recognize a GAAA motif in the RNA.	Rare single gene variant	A de novo loss-of-function variant in the ELAVL2 gene was identified in an ASD proband from the Simons Simplex Collection (Iossifov et al., 2014). RNAi-mediated knockdown on ELAVL2 in primary human neurons and RNA sequencing identified a number of alternatively spliced transcripts downstream of ELAVL2 that overlap with RBFOX1 targets as well as targets of FMR1, as well as alternatively spliced an…	6	1	28540026	0		25363768		27260404	2.74798e+23
ELAVL3	ELAV like neuron-specific RNA binding protein 3	1995	HUC, HUCL, PLE21	19	19p13.2	Q14576	603458	A member of the ELAVL protein family, ELAV-like 3 is a neural-specific RNA-binding protein which contains three RNP-type RNA recognition motifs. The observation that ELAVL3 is one of several Hu antigens (neuronal-specific RNA-binding proteins) recognized by the anti-Hu serum antibody present in sera from patients with paraneoplastic encephalomyelitis and sensory neuronopathy (PEM/PSN) suggests it…	Rare single gene variant	Two de novo missense variants in the ELAVL3 gene were identified in ASD probands from the Simons Simplex Collection in Iossifov et al., 2014. Krumm et al., 2015 reported that no de novo SNVs in this gene were observed in SSC unaffected siblings (de novo SNV P-value <0.05), and no rare effect types were reported in the Exome Variant Server.	5	0		0		25363768			2.59619e+31
ELOVL2	ELOVL fatty acid elongase 2	54898	SSC2	6	6p24.2	Q9NXB9	611814	The protein encoded by the ELOVL2 gene catalyzes the first and rate-limiting reaction of the four that constitute the long-chain fatty acids elongation cycle.	Genetic association	Three SNPs in the ELOVL2 gene were found to be associated with increased ASD risk in a case-control association analysis of 243 Chinese ASD patients and 243 unrelated healthy controls in Sun et al., 2018.	1	0		0		30180836
ELP2	elongator acetyltransferase complex subunit 2	55250	MRT58, SHINC-2, STATIP1, StIP	18	18q12.2	Q6IA86	616054	The protein encoded by this gene is a core subunit of the elongator complex, a histone acetyltransferase complex that associates with RNA polymerase II. In addition to histone acetylation, the encoded protein effects transcriptional elongation and may help remodel chromatin.	Syndromic	Biallelic variants in the ELP2 gene have been shown to be responsible for a form of autosomal-recessive intellectual disability (Najmabadi et al., 2011; Cohen et al., 2015; Turkyilmaz and Sager, 2020; Dogan et al., 2021); affected individuals frequently display behavioral abnormalities such as self-injurious behavior and aggressive behavior, as well as stereotypic movements. Kojic et al. 2021 cha…	6	0		0		25847581		33976153	2.1938e+31
ELP4	Elongator acetyltransferase complex subunit 4	26610	AN, C11orf19, PAX6NEB, PAXNEB, dJ68P15A.1, hELP4	11	11p13	Q96EB1	606985	The protein encoded by the ELP4 gene acts as subunit of the RNA polymerase II elongator complex, which is a histone acetyltransferase component of the RNA polymerase II (Pol II) holoenzyme and is involved in transcriptional elongation. Elongator may play a role in chromatin remodeling and is involved in acetylation of histones H3 and probably H4. This gene has also been associated with Rolandic e…	Multigenic CNV	A case-control analysis of the frequency of ELP4 CNVs from 2,845 ASD cases compared with 6,469 control individuals identified a significant excess of CNVs in cases vs. controls (P=2.7 x 10-3) (Addis et al., 2015).	7	1	19172991	0		26010655			1.83227e+39
EMSY	EMSY, BRCA2 interacting transcriptional repressor	56946	C11orf30, GL002	11	11q13.5	Q7Z589	608574	Regulator which is able to repress transcription, possibly via its interaction with a multiprotein chromatin remodeling complex that modifies the chromatin.	Rare single gene variant	Single-gene expression analysis of brain cortical tissue samples from 47 ASD cases and 57 controls identified EMSY (formerly known as C11orf30) as a gene showing transcriptome-wide significant differential gene expression (0.6-fold decrease) between autism and control brains (P=3.29E-07; threshold for transcriptome-wide significance set at P<4.76E-07) (Gupta et al., 2014). A de novo LoF variant i…	4	0		0		25494366		26401017	2536376031398340
EN2	engrailed homolog 2	2020	AUTS1, engrailed 2, engrailed-2	7	7q36.3	P19622	131310	The encoded protein is a transcription factor.	Genetic Association	Several studies have found genetic association between the EN2 gene and autism. In particular, studies have found associations in the Chinese Han population as well as AGRE, NIMH and CPEA cohorts. However, another study found no genetic association between EN2 and autism in an AGRE cohort (Zhong et al., 2003).	23	4	1.62522e+31	3	1.25256e+23	15024396	29073207909289	1.62676e+63	2.21805e+39
ENPP1	ectonucleotide pyrophosphatase/phosphodiesterase 1	5167	ARHR2, COLED, M6S1, NPP1, NPPS, PC-1, PCA1, PDNP1	6	6q23.2	P22413	173335	This gene is a member of the ecto-nucleotide pyrophosphatase/phosphodiesterase (ENPP) family. The encoded protein is a type II transmembrane glycoprotein comprising two identical disulfide-bonded subunits. This protein has broad specificity and cleaves a variety of substrates, including phosphodiester bonds of nucleotides and nucleotide sugars and pyrophosphate bonds of nucleotides and nucleotide…	Rare single gene variant	Rare de novo non-coding variants in the ENPP1 gene have been identified in ASD probands in multiple studies (Yuen et al., 2017; Turner et al., 2017; Werling et al., 2018), while a de novo in-frame deletion variant in this gene was identified in a male ASD proband from a cohort of 100 Vietnamese children with ASD (Tran et al., 2020).	4	0		0		32193494			2.82633e+23
EP300	E1A binding protein p300	2033	RP1-85F18.1, KAT3B, RSTS2, p300	22	22q13.2	Q09472	602700	This gene encodes the adenovirus E1A-associated cellular p300 transcriptional co-activator protein. It functions as a histone acetyltransferase that regulates transcription via chromatin remodeling and is important in the processes of cell proliferation and differentiation. It mediates cAMP-gene regulation by binding specifically to phosphorylated CREB protein. This gene has also been identified …	Syndromic	A rare mutation in the EP300 gene has been identified in a patient with ASD (Vaags et al., 2012).	18	0		0		22209245	15706485	2640101727465820	1.72994e+111
EP400	E1A binding protein p400	57634	CAGH32, DKFZP434I225, FLJ42018, FLJ45115, P400, TNRC12	12	12q24.33	Q96L91	606265	Component of the NuA4 histone acetyltransferase complex which is involved in transcriptional activation of select genes principally by acetylation of nucleosomal histones H4 and H2A. This modification may both alter nucleosome - DNA interactions and promote interaction of the modified histones with other proteins which positively regulate transcription. May be required for transcriptional activat…	Rare single gene variant	A compound heterozygous mutation in the EP400 gene was identified in an ASD proband from a nonconsanguineous family that showed evidence of distant shared ancestry as identified by homozygosity analysis (Chahrour et al., 2012). A de novo missense variant in the gene was subseuqently identified by exome sequencing in an ASD case from the Simons Simplex Collection (Iossifov et al., 2012).	6	0		0		22511880		26401017	2.25422e+31
EPC2	Enhancer of polycomb homolog 2 (Drosophila)	26122	DKFZp566F2124, EPC-LIKE	2	2q23.1	Q52LR7	611000	EPC2 belongs to the enhancer of polycomb family and may play a role in transcription or DNA repair.	Rare single gene variant	EPC2 is frequently deleted along with MBD5 in cases with 2q23.1 microdeletion syndrome. While MBD5 is generally thought to be the casual locus of the syndrome, EPC2 may be responsible in part for the broader phentoype observed in patients with larger 2q23.1 deletions compared to those patients with a deletion of MBD5 only.	4	0		0		18812405	19904302		1980948422085990
EPHB2	EPH receptor B2	2048	CAPB, DRT, EK5, EPHT3, ERK, Hek5, PCBC, Tyro5	1	1p36.12	P29323	600997	This gene encodes a member of the Eph receptor family of receptor tyrosine kinase transmembrane glycoproteins. These receptors are composed of an N-terminal glycosylated ligand-binding domain, a transmembrane region and an intracellular kinase domain. They bind ligands called ephrins and are involved in diverse cellular processes including motility, division, and differentiation. A distinguishing…	Rare single gene variant	Two de novo variants (one nonsense, one missense) in the EPHB2 gene were identified in separate next-generation sequencing reports using ASD probands (Sanders et al., 2012; Kong et al., 2012).	6	0		0		22495306			2.29142e+39
EPPK1	epiplakin 1	83481	EPIPL, EPIPL1	8	8q24.3	P58107	607553	The protein encoded by this gene belongs to the plakin family of proteins, which play a role in the organization of cytoskeletal architecture. This family member is composed of several highly homologous plakin repeats. It may function to maintain the integrity of keratin intermediate filament networks in epithelial cells.	Rare single gene variant	Four non-synonymous postzygotic mosaic mutations (PZMs) in the gene were identified in ASD probands in Lim et al., 2017; comparison with a background set of 84,448 privately inherited variants demonstrated that this gene harbored more PZMs than expected based on background rates (4/571 observed vs. 58/84,448 expected; hypergeometric P-value of 6.6E-04).	5	0		0		28714951			2.53638e+31
ERBIN	erbb2 interacting protein	55914	ERBB2IP, HEL-S-78, LAP2	5	5q12.3	Q96RT1	606944	This gene is a member of the leucine-rich repeat and PDZ domain (LAP) family that binds to the unphosphorylated form of the ERBB2 protein and regulates ERBB2 function and localization. It has also been shown to affect the Ras signaling pathway by disrupting Ras-Raf interaction.	Rare single gene variant	This gene, formerly known as ERBB2IP, was originally identified as an ASD candidate gene based on its enrichment in an autism-associated protein interaction module. Sequencing of post-mortem brain tissue from 25 ASD cases resulted in the identification of significant non-synonymous variants in this gene with an expected false-positive rate at 0.1, confirming the involvement of this module with au…	6	0		0		25549968		2640101726402600	2.53638e+23
ERG	ERG, ETS transcription factor	2078	erg-3, p55	21	21q22.2	P11308	165080	This gene encodes a member of the erythroblast transformation-specific (ETS) family of transcriptions factors. All members of this family are key regulators of embryonic development, cell proliferation, differentiation, angiogenesis, inflammation, and apoptosis. The protein encoded by this gene is mainly expressed in the nucleus. It contains an ETS DNA-binding domain and a PNT (pointed) domain wh…	Genetic association	A SNP within the ERG gene showed association in the secondary analyses in a combined AGP GWA sample (Anney et al., 2012).	1	0		0		22843504
ERMN	ermin	57471	JN, KIAA1189	2	2q24.1	Q8TAM6	610072	The protein encoded by the ERMN gene plays a role in cytoskeletal rearrangements during the late wrapping and/or compaction phases of myelinogenesis as well as in maintenance and stability of myelin sheath in the adult. It may also play an important role in late-stage oligodendroglia maturation, myelin/Ranvier node formation during CNS development, and in the maintenance and plasticity of related…	Rare single gene variant	Analysis of methylation changes in blood DNA from 53 male ASD patients and 757 healthy controls found that hypomethylation caused by rare genetic variants (meSNVs) at six loci significantly associated with ASD (q-value <0.05); among the meSNVs identified was a differentially methylated CpG (DMCpG) at the GALNT5-ERMN locus in two ASD cases, one of whom displayed ERMN overexpression (Homs et al., 2…	1	0		0		27404287
ESR2	estrogen receptor 2 (ER beta)	2100	Erb; ESRB; ESTRB; NR3A2; ER-BETA; ESR-BETA	14	14q23.2-q23.3	Q92731	601663	This gene encodes a member of the family of estrogen receptors	Syndromic	Genetic association has been found between the ESR2 gene and both autism and Asperger syndrome (Chakrabarti et al., 2009).	9	1	29526366	0		19598235	1.06007e+23	1818765519559070	2327588931398340
ESRRB	estrogen-related receptor beta	2103	DFNB35, ERR2, ERRb, ERRbeta, ERRbeta-2, ESRL2, NR3B2	14	14q24.3	O95718	602167	steroid hormone receptor, transcription factor	Genetic Association	Genetic association has been found between the ESRRB gene and autism in two large cohorts (AGRE and ACC) of European ancestry and replicated in two other cohorts (CAP and CART) (Wang et al., 2009).	7	1	22935194	0		19404256	9344655	1.81799e+23	23275889
ETFB	Electron-transfer-flavoprotein, beta polypeptide	2109	FP585, MADD	19	19q13.41	P38117	130410	This gene encodes electron-transfer-flavoprotein, beta polypeptide, which shuttles electrons between primary flavoprotein dehydrogenases involved in mitochondrial fatty acid and amino acid catabolism and the membrane-bound electron transfer flavoprotein ubiquinone oxidoreductase. Deficiencies in this gene have been implicated in glutaric aciduria 2B (GA2B) [MIM:231680].	Rare single gene variant	This gene was identified in an ASD whole-exome sequencing study and subsequent TADA (transmission and de novo association) analysis as a gene strongly enriched for variants likely to affect ASD risk with a false discovery rate (FDR) of <0.1 (De Rubeis et al., 2014).	4	0		0		22495309		25363760	2871495131452930
EXOC3	exocyst complex component 3	11336	SEC6, SEC6L1, Sec6p	5	5p15.33	O60645	608186	The protein encoded by this gene is a component of the exocyst complex, a multiple protein complex essential for targeting exocytic vesicles to specific docking sites on the plasma membrane.	Rare single gene variant	This gene was originally identified as an ASD candidate gene based on its enrichment in an autism-associated protein interaction module; sequencing of post-mortem brain tissue from 25 ASD cases resulted in the identification of significant non-synonymous variants in this gene with an expected false-positive rate at 0.1, confirming the involvement of this module with autism (Li et al., 2014).	1	0		0		25549968
EXOC5	exocyst complex component 5	10640	HSEC10, PRO1912, SEC10, SEC10L1, SEC10P	14	14q22.3	O00471	604469	The protein encoded by this gene is a component of the exocyst complex, a multiple protein complex essential for targeting exocytic vesicles to specific docking sites on the plasma membrane.	Rare single gene variant	This gene was originally identified as an ASD candidate gene based on its enrichment in an autism-associated protein interaction module; sequencing of post-mortem brain tissue from 25 ASD cases resulted in the identification of significant non-synonymous variants in this gene with an expected false-positive rate at 0.1, confirming the involvement of this module with autism (Li et al., 2014).	2	0		0		25549968			25363760
EXOC6	exocyst complex component 6	54536	RP11-348J12.4A, SEC15, SEC15L, SEC15L1, SEC15L3, Sec15p, EXOC6	10	10q23.33	Q8TAG9	609672	The product of this gene belongs to the SEC15 family. This protein is essential for vesicular traffic from the Golgi apparatus to the cell surface in yeast. It is one of the components of a multiprotein complex required for exocytosis.	Rare single gene variant	This gene was originally identified as an ASD candidate gene based on its enrichment in an autism-associated protein interaction module. Sequencing of post-mortem brain tissue from 25 ASD cases resulted in the identification of significant non-synonymous variants in this gene with an expected false-positive rate at 0.1, confirming the involvement of this module with autism; this finding was furth…	1	0		0		25549968
EXOC6B	exocyst complex component 6B	23233	SEC15B, SEC15L2	2	2p13.2	Q9Y2D4	607880	Component of the exocyst complex involved in the docking of exocytic vesicles with fusion sites on the plasma membrane.	Rare single gene variant	The EXOC6B gene was found to be disrupted by a de novo balanced translocation t(2;8)(p13.2;q22.1) in a female patient with a severe clinical phenotype including intellectual disability, epilepsy, behavioral features resembling autism, and minor dysmorphic features (Fruhmesser et al., 2013).	4	0		0		23422942			2.38374e+23
EXT1	Exostosin 1	2131	EXT, LGCR, LGS, TRPS2, TTV	8	8q24.11	Q16394	608177	This gene encodes an endoplasmic reticulum-resident type II transmembrane glycosyltransferase involved in the chain elongation step of heparan sulfate biosynthesis. Appears to be a tumor suppressor. Mutations in this gene are responsible for multiple hereditary exostoses (an autosomal dominant disorder characterized by multiple projections of bone capped by cartilage), trichorhinophalangeal syndr…	Rare single gene variant	Deletion mutations in the EXT1 gene were detected in two boys from separate families presenting with hereditary multiple exostoses and autism associated with mental retardation (Li et al., 2002). Inactivation of the EXT1 gene in mice resulted in impairments in social interaction, expression of stereotyped, repetitive behavior, and impairments in ultrasonic vocalization, as well as some associated…	6	1	28540026	0		12032595	9756849	22411800	2536376028867140
FABP4	fatty acid binding protein 4	2167	A-FABP, AFABP, ALBP, HEL-S-104, aP2	8	8q21.13	P15090	600434	FABP4 encodes the fatty acid binding protein found in adipocytes. Fatty acid binding proteins are a family of small, highly conserved, cytoplasmic proteins that bind long-chain fatty acids and other hydrophobic ligands. It is thought that FABPs roles include fatty acid uptake, transport, and metabolism.	Rare single gene variant	Investigation of adipose tissue development as a pathophysiological marker of autism spectrum disorder by examining the serum levels of adipokines and other metabolic markers in 123 Japanese children with ASD and 92 typically developing Japanese children in Maekawa et al., 2020 found that FABP4 protein levels were significantly lower in ASD children than in typically developing subjects at presch…	2	0		0		33225276			25363768
FABP5	fatty acid binding protein 5 (psoriasis-associated)	2171	EFABP; E-FABP; PAFABP; PA-FABP; FABP5	8	8q21.13	Q01469	605168	The encoded protein binds long-chain fatty acids and other hydrophobic ligands	Rare Single Gene variant, Genetic Association	Some rare and some common variants in the FABP5 gene were found in autistic patients. However, none were found to have significant genetic association with autism (Maekawa et al., 2010).	7	0		0		20057506	108569181512466	1930756520014380	2502731931398340
FAM47A	family with sequence similarity 47 member A	158724		X	Xp21.1	Q5JRC9		This gene encodes a protein of unknown function.	Rare single gene variant	Maternally-inherited loss-of-function variants in the FAM47A gene were identified in two male ASD probands by whole genome sequencing as part of the MSSNG initiative in Yuen et al., 2017. Based on the discovery of multiple LoF variants and a probability of LoF intolerance rate (pLI) > 0.65, FAM47A was determined to be an ASD candidate gene in this report.	1	0		0		28263302
FAM98C	family with sequence similarity 98 member C	147965		19	19q13.2	Q17RN3			Rare single gene variant	Transmitted protein-truncating variants (PTVs) in the FAM98C gene were identified in probands from the Autism Sequencing Consortium (De Rubeis et al., 2014), while a de novo splice-site variant and transmitted nonsense variants in this gene were identified in ASD probands from multiplex families from the iHART cohort (Ruzzo et al., 2019). TADA analysis of de novo and transmitted variants from iHA…	2	0		0		25363760		31398340
FAN1	FANCD2/FANCI-associated nuclease 1	22909	KIAA1018, KMIN, MTMR15, RP11-540B6.6	15	15q13.3	Q9Y2M0	613534	Nuclease required for maintenance of chromosomal stability. Plays a key role in DNA repair of DNA interstrand cross-links (ICL). Defects in this gene are associated with Interstitial nephritis, karyomegalic (KMIN) (MIM:614817).	Rare single gene variant	Rare nonsynonymous variants in the FAN1 gene were found to cluster significantly in individuals affected with ASD and schizophrenia within a 20-kb window that spans several key functional domains of the gene (Ionita-Laza et al., 2013). In particular, a missense variant within the FAN1 gene that displayed a 4/0 transmitted/untransmitted ratio in schizophrenia patients was also found to have an inc…	2	1	32450113	0		24344280
FAT1	FAT atypical cadherin 1	2195	CDHF7, CDHR8, FAT, ME5, hFat1	4	4q35.2	Q14517	600976	This gene is an ortholog of the Drosophila fat gene, which encodes a tumor suppressor essential for controlling cell proliferation during Drosophila development. The gene product is a member of the cadherin superfamily, a group of integral membrane proteins characterized by the presence of cadherin-type repeats. In addition to containing 34 tandem cadherin-type repeats, the gene product has five …	Rare Single Gene variant	Rare de novo missense variants in the FAT1 gene have been identified in ASD probands by whole-exome sequencing in two reports (Neale et al., 2012; Iossifov et al., 2014), while inherited damaging missense variants in FAT1 have been observed in affected individuals from three extended multiplex ASD families (Cukier et al., 2014).	7	0		0		22495311			2.41269e+47
FBN1	Fibrillin 1	2200	ACMICD, ECTOL1, FBN, GPHYSD2, MASS, MFS1, OCTD, SGS, SSKS, WMS, WMS2	15	15q21.1	P35555	134797	This gene encodes a member of the fibrillin family. The encoded protein is a large, extracellular matrix glycoprotein that serve as a structural component of 10-12 nm calcium-binding microfibrils. These microfibrils provide force bearing structural support in elastic and nonelastic connective tissue throughout the body. Mutations in this gene are associated with Marfan syndrome, isolated ectopia …	Rare single gene variant	Two de novo missense variants in the FBN1 gene were identified in ASD probands from the Simons Simplex Collection in Iossifov et al., 2012 and Iossifov et al., 2014. Krumm et al., 2015 reported that no de novo SNVs in this gene were observed in SSC unaffected siblings (de novo SNV P-value <0.05), and no rare effect types were reported in the Exome Variant Server. A third de novo missense variant …	11	0		0		22542183		2640101726785490	2.53638e+63
FBRSL1	fibrosin like 1	57666		12	12q24.33	Q9HCM7			Syndromic	Ufartes et al., 2020 reported three individuals with truncating variants in the FBRSL1 gene presenting with a syndrome characterized by global developmental delay/intellectual disability, speech delay, autistic behavior, microcephaly, swallowing difficulties, postnatal growth retardation, skeletal abnormalities, respiratory failure, and dysmorphic features.	1	0		0		32424618
FBXO11	F-box protein 11	80204	FBX11, PRMT9, UBR6, UG063H01, VIT1	2	2p16.3	Q86XK2	607871	This gene encodes a member of the F-box protein family which is characterized by an approximately 40 amino acid motif, the F-box. The F-box proteins constitute one of the four subunits of ubiquitin protein ligase complex called SCFs (SKP1-cullin-F-box), which function in phosphorylation-dependent ubiquitination. The F-box proteins are divided into 3 classes: Fbws containing WD-40 domains, Fbls co…	Rare single gene variant	Rare de novo variants (one loss-of-function, one damaging missense) were identified in ASD probands from the Simons Simplex Collection (Iossifov et al., 2012; Iossifov et al., 2014). Gregor et al., 2018 reported 20 individuals with de novo FBXO11 variants presenting with a variable neurodevelopmental disorder; behavioral abnormalities (including ASD or autistic features) were observed in 17/20 ca…	6	0		0		25961944		30057029	2.53638e+31
FBXO33	F-box protein 33	254170	BMND12, Fbx33, c14_5247	14	14q21.1	Q7Z6M2	609103	This locus represents an member of the F-box gene family. The encoded protein contains an F-box motif and a domain that might form a structure similar to a leucine-rich repeat found in placental RNAse inhibitor.	Genetic Association	Genetic association has been found between the FBXO33 gene and autism in two large cohorts (AGRE and ACC) of European ancestry and replicated in two other cohorts (CAP and CART) (Wang et al., 2009).	3	2	2293519425284310	0		19404256
FBXO40	F-box protein 40	51725	FBX40, KIAA1195, MGC129902, MGC129903	3	3q13.33	Q9UH90	609107	Ubiquitin-protein ligase	Genetic Association	In a genome-wide study, association was found between CNVs in the FBXO40 gene and autism in AGRE and ACC cohorts (European ancestry) (Glessner et al., 2009). In addition, a rare variant in the FBXO40 gene has been identified in two siblings with ASD (Vaags et al., 2012).	4	0		0		19404257		17928169	2220924524410840
FCRL6	Fc receptor like 6	343413	FcRH6	1	1q23.2	Q6DN72	613562	This gene is xpressed by cytolytic cells including NK cells, effector and effector-memory CD8+ T-cells and Interacts with PTPN11.	Rare single gene variant	A de novo splice-site variant in the FCRL6 gene was identified in an ASD proband from the Simons Simplex Collection in Sanders et al., 2012. Additional loss-of-function and damaging missense variants in this gene were identified in ASD probands from the Autism Sequencing Consortium in De Rubeis et al., 2014. Rare inherited loss-of-function variants in FCRL6 were identified in ASD probands from th…	4	0		0		22495306		28831199	2536376025961940
FEZF2	FEZ family zinc finger 2	55079	FEZ, FEZL, FKSG36, FLJ10142, TOF, ZFP312, ZNF312	3	3p14.2	Q8TBJ5	607414	Regulation of transcription	Genetic Association	Genetic association has been found between the FEZF2 gene and autism in two large cohorts (AGRE and ACC) of European ancestry and replicated in two other cohorts (CAP and CART) (Wang et al., 2009). In addition, a rare mutation in the FEZF2 gene has been identified in an individual with ASD (Sanders et al., 2012). A de novo loss-of-function variant in FEZF2 was identified in an ASD proband from th…	9	1	22935194	0		19404256	1246912516157270	1.86789e+23	2249530627431290
FGA	Fibrinogen alpha chain	2243	Fib2	4	4q31.3	P02671	134820	The protein encoded by this gene is the alpha component of fibrinogen, a blood-borne glycoprotein comprised of three pairs of nonidentical polypeptide chains. Following vascular injury, fibrinogen is cleaved by thrombin to form fibrin which is the most abundant component of blood clots. In addition, various cleavage products of fibrinogen and fibrin regulate cell adhesion and spreading, display v…	Genetic association	Two SNPs in the FGA gene (rs2070025 and rs2070011) showed association with ASD in a Korean case-control population (Ro et al., 2013).	2	0		0		24192574			31398340
FGF13	fibroblast growth factor 13	2258	DEE90, FGF-13, FGF2, FHF-2, FHF2, LINC00889	X	Xq26.3	Q92913	300070	The protein encoded by this gene is a member of the fibroblast growth factor (FGF) family. FGF family members possess broad mitogenic and cell survival activities, and are involved in a variety of biological processes, including embryonic development, cell growth, morphogenesis, tissue repair, tumor growth, and invasion. This gene is located in a region on chromosome X, which is associated with B…	Syndromic	Fry et al., 2021 demonstrated that missense variants in the N-terminal domain of the A isoform of the FGF13 gene caused an X-linked developmental and epileptic encephalopathy (developmental and epileptic encephalopathy-90; OMIM 301058); all seven affected individuals in this report (two sibling pairs and three unrelated males) presented with intractable focal seizures and severe-profound developm…	1	0		0		33245860
FGF14	fibroblast growth factor 14	2259	FGF-14, FHF-4, FHF4, SCA27	13	13q33.1	Q92915	601515	The protein encoded by this gene is a member of the fibroblast growth factor (FGF) family. FGF family members possess broad mitogenic and cell survival activities, and are involved in a variety of biological processes, including embryonic development, cell growth, morphogenesis, tissue repair, tumor growth and invasion. A mutation in this gene is associated with autosomal dominant cerebral ataxia…	Rare single gene variant	Genome-wide investigation of tandem repeats in 17,231 genomes of families with autism from the Autism Speaks MSSNG project and the Simons Simplex Collection in Trost et al., 2020 identified a rare tandem repeat expansion in the FGF14 gene (chr13:102160822-102162469 (AAGGAG;AAGAGG; AAAGAAGAAG)) in seven unrelated ASD probands. This tandem repeat in FGF14 was observed in more than 0.1% of ASD-affec…	1	0		0		32717741
FGFR1	fibroblast growth factor receptor 1	2260	BFGFR, CD331, CEK, ECCL, FGFBR, FGFR-1, FLG, FLT-2, FLT2, HBGFR, HH2, HRTFDS, KAL2, N-SAM, OGD, bFGF-R-1	8	8p11.23	P11362	136350	The protein encoded by this gene is a member of the fibroblast growth factor receptor (FGFR) family, where amino acid sequence is highly conserved between members and throughout evolution. FGFR family members differ from one another in their ligand affinities and tissue distribution. A full-length representative protein consists of an extracellular region, composed of three immunoglobulin-like do…	Genetic association	An intronic polymorphism in the FGFR1 gene (rs60527016) was the index SNP for a loci that reached genome-wide significance with ASD (odds ratio 0.84 (95% CI 0.790.90), P-value 4.70E-08) in a genome-wide association study on 6222 case-pseudocontrol pairs from the SPARK cohort (Matoba et al., 2020).	1	0		0		32747698
FHIT	fragile histidine triad gene	2272	FRA3B, AP3Aase	3	3p14.2	P49789	601153	Encodes a diadenosine 5',5'''-P1,P3-triphosphate hydrolase involved in purine metabolism.	Genetic Association	Rare CNVs in the FHIT gene have been identified with autism in AGRE, NIMH and additional cohorts (Sebat et al., 2007).	12	3	2.80496e+23	0		17363630	8598045	1.61873e+22	2.32759e+31
FMR1	fragile X mental retardation 1	2332	FMRP, FRAXA, MGC87458	X	Xq27.3	Q06787	309550	The protein encoded by this gene binds RNA and is associated with polysomes. The encoded protein may be involved in mRNA trafficking from the nucleus to the cytoplasm.	Functional	According to a review (Dykens and Volkmar, 1997) of 14 studies, the percentages of individuals with Fragile X syndrome who met criteria for autism varied from 5 to 60%, with 7 studies finding more than 20%. As well, polymorphisms in the FMR1 gene have been found to be associated with autism. However, other studies have found no genetic association or only relatively rare identification of FMR1 wi…	44	0		2	147554449358013	11773805	76882659813775	1.67001e+199	2.07993e+108
FOXG1	Forkhead box G1	2290	BF1; BF2; QIN; FKH2; HBF2; HFK1; HFK2; HFK3; KHL2; FHKL3; FKHL1; FKHL2; FKHL3; FKHL4; HBF-1; HBF-2; HBF-3; FOXG1A; FOXG1B; FOXG1C; HBF-G2	14	14q12	P55316	164874	Transcription factor which plays an important role in the establishment of the regional subdivision of the developing brain and in the development of the telencephalon.	Syndromic	This gene has been associated with syndromic autism, where a subpopulation of individuals with a given syndrome develop autism. In particular, studies have found rare mutations in the FOXG1 gene that are associated with FOXG1 syndrome (Kortm et al., 2011) and Rett's syndrome (quite a bit of phenotypic overlap exists between these two syndromes) as well as West syndrome.	29	1	29483656	0		21441262	1.08371e+23	2.12801e+47	2.29681e+143
FOXP1	forkhead box P1	27086	QRF1	3	3p13	Q9H334	605515	Transcriptional repressor. Plays an important role in the specification and differentiation of lung epithelium.	Rare Single Gene variant	Studies have found that rare mutations in the FOXP1 gene are associated with autism (O'Roak et al., 2011) as well as with intellectual disability and mental retardation (Hamdan et al., 2010; Horn et al., 2010).	52	2	2854002629483650	0		21572417	1268769015056690	2.08487e+79	2.09508e+295
FOXP2	forkhead box P2	93986	SPCH1, CAGH44, TNRC10, DKFZp686H1726	7	7q31.1	O15409	605317	This gene encodes a member of the forkhead/winged-helix (FOX) family of transcription factors. It is expressed in fetal and adult brain as well as in several other organs such as the lung and gut. The protein product contains a FOX DNA-binding domain and a large polyglutamine tract and is an evolutionarily conserved transcription factor, which may bind directly to approximately 300 to 400 gene pr…	Rare single gene variant	Studies have found genetic association and rare variants in the FOXP2 gene that are identified with autism. Positive associations have been found in the Chinese Han population and mutations were identified in the Japanese population. However, several other studies have either found no genetic association or no rare genetic variation in the FOXP2 gene identified with autism. Separately, rare varia…	44	3	1.57377e+23	6	1.18942e+47	15108192	12192408	1.58773e+119	1.15864e+143
FRG1	FSHD region gene 1	2483	FRG1A, FSG1	4	4q35.2	Q14331	601278	This gene maps to a location 100 kb centromeric of the repeat units on chromosome 4q35 which are deleted in facioscapulohumeral muscular dystrophy (FSHD). It is evolutionarily conserved and has related sequences on multiple human chromosomes but DNA sequence analysis did not reveal any homology to known genes. In vivo studies demonstrate the encoded protein is localized to the nucleolus.	Rare single gene variant	Two de novo postzygotic nonsense variants in the FRG1 gene were identified in a cohort of 360 Spanish ASD probands in AlonsoGonzalez et al., 2021. Subsequent TADA analysis of post-zygotic mutations in the discovery cohort of Spanish ASD probands, as well as in a combined ASD cohort of 2171 trios, identified FRG1 as an ASD candidate gene with a false discovery rate (FDR) < 0.1.	1	0		0		33431980
FRK	fyn-related kinase	2444	GTK, PTK5, RAK	6	6q22.1	P42685	606573	The protein encoded by this gene belongs to the TYR family of protein kinases. This tyrosine kinase is a nuclear protein and may function during G1 and S phase of the cell cycle and suppress growth.	Genetic Association	Genetic association has been found between the FRK gene and autism in two large cohorts (AGRE and ACC) of European ancestry and replicated in two other cohorts (CAP and CART) (Wang et al., 2009).	3	1	22935194	0		19404256			24410847
FRMPD4	FERM and PDZ domain containing 4	9758	MRX104, PDZD10, PDZK10	X	Xp22.2	Q14CM0	300838	This gene encodes a multi-domain (WW, PDZ, FERM) containing protein. Through its interaction with other proteins (such as PSD-95), it functions as a positive regulator of dendritic spine morphogenesis and density, and is required for the maintenance of excitatory synaptic transmission.	Rare Single Gene variant	Rare mutations in the FRMPD4 gene have been identified with autism and schizophrenia (Piton et al., 2011). X-exome sequencing of 405 unresolved families with X-linked intellectual disability (XLID) in Hu et al., 2016 identified a maternally-transmitted frameshift variant in the FRMPD4 gene that segregated with XLID in a family in which affected males presented with variable seizures, poor or abse…	6	0		0		20479760		1911818929267960	2.30209e+23
FXN	frataxin	2395	CyaY, FA, FARR, FRDA, X25	9	9q21.11	Q16595	606829	This nuclear gene encodes a mitochondrial protein which belongs to the FRATAXIN family. The protein functions in regulating mitochondrial iron transport and respiration. The expansion of intronic trinucleotide repeat GAA from 8-33 repeats to >90 repeats results in Friedreich ataxia (OMIM 229300).	Rare single gene variant	Genome-wide investigation of tandem repeats in 17,231 genomes of families with autism from the Autism Speaks MSSNG project and the Simons Simplex Collection in Trost et al., 2020 identified a rare tandem repeat expansion in the FXN gene (chr9:69036648-69037984 (AAG;AAGGAG)) in eight unrelated ASD probands. This tandem repeat in FXN was observed in more than 0.1% of ASD-affected individuals in thi…	1	0		0		32717741
GABBR2	gamma-aminobutyric acid type B receptor subunit 2	9568	EIEE59, GABABR2, GPR51, GPRC3B, HG20, HRIHFB2099	9	9q22.33	O75899	607340	The multi-pass membrane protein encoded by this gene belongs to the G-protein coupled receptor 3 family and GABA-B receptor subfamily. The GABA-B receptors inhibit neuronal activity through G protein-coupled second-messenger systems, which regulate the release of neurotransmitters, and the activity of ion channels and adenylyl cyclase. This receptor subunit forms an active heterodimeric complex w…	Functional	De novo mutations in the GABBR2 gene are associated with a form of early-infantile epileptic encephalopathy (EIEE59; OMIM 617904) (EuroEPINOMICS-RES Consortium 2014; Hamdan et al., 2017), as well as with a Rett syndrome-like disorder called neurodevelopmental disorder with poor language and loss of hand skills (NDPLHS; OMIM 617903) (Lopes et al., 2016; Yoo et al., 2017; Vuillaume et al., 2018). O…	12	0		0		25262651			1.52408e+87
GABRA3	Gamma-aminobutyric acid (GABA) A receptor, alpha 3	2556		X	Xq28	P34903	305660	Subunit of the GABA receptor. GABA, the major inhibitory neurotransmitter in the vertebrate brain, mediates neuronal inhibition by binding to the GABA/benzodiazepine receptor and opening an integral chloride channel.	Rare Single Gene variant	A maternally-inherited missense variant in GABRA3 that resulted in skipping of exon 2 of the gene was detected in a male ASD patient (Piton et al., 2012).	3	0		0		23169495		29053855	29961870
GABRA4	gamma-aminobutyric acid (GABA) A receptor, alpha 4	2557		4	4p12	P48169	137141	The encoded protein is a subunit of GABA-A receptor. Neurotransmission is predominantly mediated by a gated chloride channel activity intrinsic to the receptor.	Genetic Association	Studies have found genetic association between the GABRA4 gene and autism in the Caucasian and African-American populations.	7	1	16770606	0		16080114	9582073	16091474	2.17034e+23
GABRB2	gamma-aminobutyric acid type A receptor subunit beta2	2561	ICEE2	5	5q34	P47870	600232	The gamma-aminobutyric acid (GABA) A receptor is a multisubunit chloride channel that mediates the fastest inhibitory synaptic transmission in the central nervous system. This gene encodes GABA A receptor, beta 2 subunit. Heterozygous mutations in this gene are responsible for infantile or early childhood epileptic encephalopathy-2 (IECEE2; OMIM 617829), a neurodevelopmental disorder characterize…	Rare single gene variant	Three de novo missense variants in the GABRB2 gene, including one that was predicted to be damaging (defined as MPC 2), were identified in ASD probands from the Simons Simplex Collection and the Autism Sequencing Consortium (Iossifov et al., 2014; Satterstrom et al., 2020), while two protein-truncating variants in this gene were observed in case samples from the Danish iPSYCH study (Satterstrom e…	2	0		0		25363768		31981491
GABRB3	gamma-aminobutyric acid (GABA) A receptor, beta 3	2562	MGC9051	15	15q12	P28472	137192	The encoded protein is a subunit of GABA-A receptor. Neurotransmission is predominantly mediated by a gated chloride channel activity intrinsic to the receptor.	Genetic Association	Rare variants in the GABRB3 gene have been identified with autism (e.g. Cook et al., 1998) and genetic association has been found between GABRB3 and childhood absence epilepsy (CAE) (Urak et al., 2006). As well, a number of studies have found genetic association between the GABRB3 gene and autism (including one that enriched for savant skills). Populations studied include Caucasian, African-Ameri…	39	10	1.19202e+79	4	1.04907e+31	9545402	8557845	1.68353e+79	2.25422e+103
GABRG3	gamma-aminobutyric acid type A receptor gamma3 subunit	2567		15	15q12	Q99928	600233	This gene encodes a gamma-aminobutyric acid (GABA) receptor. GABA is the major inhibitory neurotransmitter in the mammalian brain where it acts at GABA-A receptors, which are ligand-gated chloride channels. Chloride conductance of these channels can be modulated by agents such as benzodiazepines that bind to the GABA-A receptor. GABA-A receptors are pentameric, consisting of proteins from several…	Genetic association	Nominal association between the GABRG3 gene and ASD has been observed in a Caucasian cohort (Menold et al., 2001) and, more recently, a Chinese ASD cohort (Wang et al., 2018); however, other studies have failed to show association between this gene and ASD (McCauley et al., 2004; Ma et al., 2005; Tochigi et al., 2007; Kelemenova et al., 2010; Mahdavi et al., 2018). Yang et al., 2017 found associa…	9	2	2860747730108200	5	1.53898e+39	12092907			16674551
GALNT10	polypeptide N-acetylgalactosaminyltransferase 10	55568	GALNACT10, PPGALNACT10, PPGANTASE10	5	5q33.2	Q86SR1	608043	This gene encodes a member of the GalNAc polypeptide N-acetylgalactosaminyltransferases. These enzymes catalyze the first step in the synthesis of mucin-type oligosaccharides. These proteins transfer GalNAc from UDP-GalNAc to either serine or threonine residues of polypeptide acceptors.	Genetic association	A cross-trait meta-analysis of genome-wide association studies on schizophrenia (65,967 cases), bipolar disorder (41,653 cases), autism spectrum disorder (46,350 cases), ADHD (55,374 cases) and depression (688,809 cases) identified an intronic SNP in the GALNT10 gene that reached genome-wide significance for ASD following MTAG analysis (P-value 1.09E-08) (Wu et al., 2020). Another intronic SNP in…	5	4	2.50561e+31	0		32606422
GALNT13	polypeptide N-acetylgalactosaminyltransferase 13	114805	GalNAc-T13; GalNAcT; GalNAc TRANSFERASE 13; pp-GalNAc-T13	2	2q23.3-q24.1	Q8IUC8	608369	The GALNT13 protein is a member of the UDP-N-acetyl-alpha-D-galactosamine:polypeptide N-acetylgalactosaminyltransferase (GalNAcT; EC 2.4.1.41) family, which initiate O-linked glycosylation of mucins (see MUC3A, MIM 158371) by the initial transfer of N-acetylgalactosamine (GalNAc) with an alpha-linkage to a serine or threonine residue.	Rare Single Gene variant	Rare variants in the GALNT13 gene have been identified with autism (Bucan et al., 2009).	4	0		0		19557195	12407114	18269347	23375656
GALNT14	polypeptide N-acetylgalactosaminyltransferase 14	79623	UNQ2434/PRO4994, GALNT15, GalNac-T10, GalNac-T14	2	2p23.1	Q96FL9	608225	This gene encodes a Golgi protein which is a member of the polypeptide N-acetylgalactosaminyltransferase (ppGalNAc-Ts) protein family. These enzymes catalyze the transfer of N-acetyl-D-galactosamine (GalNAc) to the hydroxyl groups on serines and threonines in target peptides. The encoded protein has been shown to transfer GalNAc to large proteins like mucins.	Genetic association	A SNP within the GALNT14 gene showed association in the secondary analyses in a combined AGP GWA sample (Anney et al., 2012).	5	0		0		22843504			2.32759e+31
GALNT2	polypeptide N-acetylgalactosaminyltransferase 2	2590	GalNAc-T2	1	1q42.13	Q10471	602274	This gene encodes a member of the glycosyltransferase 2 protein family that catalyzes the initial reaction in O-linked oligosaccharide biosynthesis, the transfer of an N-acetyl-D-galactosamine residue to a serine or threonine residue on the protein receptor. Loss of function in GALNT2 has been shown to result in lower high-density lipoproteins in humans, nonhuman primates, and rodents (Khetarpal …	Syndromic	Homozygous loss-of-function variants in the GALNT2 gene were identified in seven individuals from four families presenting with a novel congenital disorder of O-linked glycosylation characterized by global developmental delay, intellectual disability with language deficit, autistic features, behavioral abnormalities, epilepsy, chronic insomnia, white matter changes on brain MRI, and dysmorphic fe…	2	0		0		32293671			27508872
GALNT8	polypeptide N-acetylgalactosaminyltransferase 8	26290	GALNAC-T8	12	12p13.32	Q9NY28	606250	This gene encodes a member of the UDP-N-acetyl-alpha-D-galactosamine:polypeptide N-acetylgalactosaminyltransferase (GalNAc-T) family of enzymes. GalNAc-Ts initiate mucin-type O-linked glycosylation in the Golgi apparatus by catalyzing the transfer of GalNAc to serine and threonine residues on target proteins.	Rare single gene variant	CNV analysis of 1,108 ASD cases, 2,458 schizophrenia (SCZ) cases, and 2,095 controls from a Japanese population in Kushima et al., 2018 demonstrated that significant enrichment of exonic CNVs affecting the GALNT8 gene was observed in a combined cohort of ASD and SCZ cases compared to controls [2 CNVs from ASD cases and 5 CNVs from SCZ cases (7 total) vs. 0 CNVs in controls (Odds ratio 9.05, P = 1…	2	0		0		30208311			31398340
GAS2	Growth arrest-specific 2	2620	MGC32610	11	11p14.3	O43903	602835	The protein encoded by this gene is a caspase-3 substrate that plays a role in regulating microfilament and cell shape changes during apoptosis. It can also modulate cell susceptibility to p53-dependent apoptosis by inhibiting calpain activity.	Genetic association	In an association study (Weiss et al., 2009), TDT of the initial scan identified two SNPs in the GAS2 gene (rs12293188 and rs16910194) that showed association with ASD in the discovery stage (P=1.2E-05 and 4.2E-05, respectively); combination of case-control association analysis with TDT data resulted in P values of 1.1E-06 and 3.7E-06, respectively. However, neither SNP showed association in the …	1	0		0		19812673
GATM	Glycine amidinotransferase (L-arginine:glycine amidinotransferase)	2628	AGAT, AT, CCDS3	15	15q21.1	P50440	602360	This gene encodes a mitochondrial enzyme that belongs to the amidinotransferase family. This enzyme is involved in creatine biosynthesis, whereby it catalyzes the transfer of a guanido group from L-arginine to glycine, resulting in guanidinoacetic acid, the immediate precursor of creatine. Mutations in this gene cause arginine:glycine amidinotransferase deficiency (also known as cerebral creatine…	Syndromic	An analysis of the clinical, biochemical, and molecular findings in 27 patients with GAMT deficiency determined that 21 of these patients (78%) were autistic, hyperactive, and self-injurious (Mercimek-Mahmutoglu et al., 2006).	2	0		0		16855203			20301745
GDA	guanine deaminase	9615	RP11-63P12.1, CYPIN, GUANASE, NEDASIN	9	9q21.13	Q9Y2T3	139260	This gene encodes an enzyme responsible for the hydrolytic deamination of guanine. Studies in rat ortholog suggest this gene plays a role in microtubule assembly.	Rare single gene variant	This gene was originally identified as an ASD candidate gene based on its enrichment in an autism-associated protein interaction module; sequencing of post-mortem brain tissue from 25 ASD cases resulted in the identification of significant non-synonymous variants in this gene with an expected false-positive rate at 0.1, confirming the involvement of this module with autism (Li et al., 2014).	2	1	28540026	0		25549968
GFAP	glial fibrillary acidic protein	2670	ALXDRD	17	17q21.31	P14136	137780	This gene encodes one of the major intermediate filament proteins of mature astrocytes. It is used as a marker to distinguish astrocytes from other glial cells during development. Heterozygous mutations in this gene cause Alexander disease (OMIM 203450), a rare disorder of astrocytes in the central nervous system.	Rare single gene variant	Three de novo missense variants that were predicted to be possibly damaging (defined as 1 MPC 2) were identified in the GFAP gene in ASD probands from the Autism Sequencing Consortium and the Simons Simplex Collection (Satterstrom et al., 2020). TADA analysis of de novo variants from the Simons Simplex Collection and the Autism Sequencing Consortium and protein-truncating variants from iPSYCH in …	1	0		0		31981491
GGNBP2	gametogenetin binding protein 2	79893	DIF-3, DIF3, LCRG1, LZK1, ZFP403, ZNF403	17	17q12	Q9H3C7	612275	May be involved in spermatogenesis.	Rare single gene variant	De novo loss-of-function (LoF) variants in the GGNBP2 gene were identified in an ASD proband from the Autism Sequencing Consortium (De Rubeis et al., 2014) and an ASD proband from a cohort of 262 Japanese trios (Takata et al., 2018). TADA-Denovo analysis using a combined dataset of previously published cohorts from the Simons Simplex Collection and the Autism Sequencing Consortium, as well as the…	2	0		0		25363760		29346770
GIGYF1	GRB10 interacting GYF protein 1	64599	PP3360, GYF1, PERQ1	7	7q22.1	O75420	612064	The protein encoded by this gene may act cooperatively with GRB10 to regulate tyrosine kinase receptor signaling and may increase IGF1 receptor phosphorylation under IGF1 stimulation as well as phosphorylation of IRS1 and SHC1 (by similarity).	Rare single gene variant	Two de novo loss-of-function variants in the GIGYF1 gene have been identified in ASD probands from the Simons Simplex Collection (refs).	11	1	28472652	0		25363768			2.59619e+71
GIGYF2	GRB10 interacting GYF protein 2	26058	GYF2, PARK11, PERQ2, PERQ3, TNRC15	2	2q37.1	Q6Y7W6	612003	This gene contains CAG trinucleotide repeats and encodes a protein containing several stretches of polyglutamine residues. The encoded protein may be involved in the regulation of tyrosine kinase receptor signaling. This gene is located in a chromosomal region that was genetically linked to Parkinson disease type 11, and mutations in this gene were thought to be causative for this disease.	Rare single gene variant	Three de novo variants in the GIGYF2 gene (1 nonsense, 2 missense) have been identified in simplex ASD cases, with no de novo events in this gene observed in 1,786 unaffected siblings from the Simons Simplex Collection (P=3.40 x 10-4) (De Rubeis et al., 2014; Iossifov et al., 2014; Krumm et al., 2015).	8	0		0		25363760		26401017	2.53638e+47
GLIS1	GLIS family zinc finger 1	148979		1	1p32.3	Q8NBF1	610378	GLIS1 is a GLI (MIM 165220)-related Kruppel-like zinc finger protein that functions as an activator and repressor of transcription.	Genetic association	Single-marker associations in the GLIS1 gene was identified in a fine-mapping case-control association study in the Taiwanese Han population (Kuo et al., 2015).	2	0		0		26398136			29346770
GLO1	glyoxalase I	2739	GLYI	6	6p21.2	Q04760	138750	The encoded protein mediates catalysis and formation of S-lactoyl-glutathione from methylglyoxal and reduced glutathione.	Genetic Association	Genetic association has been found between the GLO1 gene and autism (Junaid et al., 2004; Kovac et al., 2014). However, no genetic association was found between GLO1 and autism in Finnish, Italian and Caucasian-American population cohorts. Separately, genetic association was found between GLO1 and panic disorder without agoraphobia in an Italian population cohort (Politi et al., 2006).	10	2	2467123625201280	2	1734635017722010	15386471	10807791	1624464816352390	2149161331398340
GLRA2	glycine receptor, alpha 2	2742		X	Xp22.2	P23416	305990	A ligand-gated channel mediating a chloride-dependent inhibitory neurotransmission	Rare Single Gene variant	Rare mutations in the GLRA2 gene have been identified with autism (Piton et al., 2011). Rare variants experimentally shown to affect GLRA2 function in vitro and in vivo were identified in ASD probands in Pilorge et al., 2015.	15	0		0		20479760	17035269030628	1.99243e+31	2.25119e+63
GNAI1	G protein subunit alpha i1	2770	Gi	7	7q21.11	P63096	139310	Guanine nucleotide binding proteins are heterotrimeric signal-transducing molecules consisting of alpha, beta, and gamma subunits. The alpha subunit binds guanine nucleotide, can hydrolyze GTP, and can interact with other proteins. The protein encoded by this gene represents the alpha subunit of an inhibitory complex. The encoded protein is part of a complex that responds to beta-adrenergic signa…	Rare single gene variant	Two de novo missense variants that were predicted to be probably damaging (defined as MPC 2) were identified in the GNAI1 gene in ASD probands from the Simons Simplex Collection and the Autism Sequencing Consortium (De Rubeis et al., 2014; Iossifov et al., 2014), while a protein-truncating variant in this gene was observed in a case sample from the Danish iPSYCH study (Satterstrom et al., 2020). …	4	0		0		25363760		3198149133473200	25363768
GNAS	GNAS complex locus	2778	NESP55 (OLD symbol), XL, AHO, GSA, GSP, POH, XL2, GPSA, NESP, SCG6, GNAS1, PHP1A , PHP1B, GNASXL, NESP55, C20orf45, MGC33735, XLalphas, dJ309F20.1.1, dJ806M20.3. 3	20	20q13.32	O60726	139320	The encoded protein has GTPase activity.	Rare Single Gene variant, Genetic Association	SNPs have been identified in the GNAS gene in a screening of autistic, OCD and ADHD patients (Kim et al., 2000). In addition, a rare mutation in the GNAS gene has been identified in an individual with ASD (Sanders et al., 2012).	8	0		0		10860717	10716699	16831926	2.24953e+39
GNB1L	guanine nucleotide binding protein (G protein), beta polypeptide 1-like	54584	FKSG1, DGCRK3, GY2, WDR14, WDVCF	22	22q11.21	Q9BYB4	610778	This gene encodes a G-protein beta-subunit-like polypeptide which is a member of the WD repeat protein family. Members of this family are involved in a variety of cellular processes, including cell cycle progression, signal transduction, apoptosis, and gene regulation. This protein contains 6 WD repeats and is highly expressed in the heart. Transcripts from this gene share exons with some transcr…	Rare Single Gene variant	Rare mutations in the GNB1L gene, including a translocation, duplications and missense variants, have been identified in patients with ASD (Chen et al., 2011).	2	1	27876814	0		22095694
GPC4	glypican 4	2239	K-glypican	X	Xq26.2	O75487	300168	This gene encodes a cell surface proteoglycan that bears heparan sulfate and may be involved in the development of kidney tubules and of the central nervous system.	Rare single gene variant	Previously unreported homozyous variants in the same human accelerated region (HAR) within an intron of the GPC4 gene were identified in individuals affected with ASD and ID from two unrelated consanguineous families; interaction data revealed interactions between this HAR and the GPC4 promoter in adult human brain tissue, and luciferase reporter assays demonstrated that both variants reduced reg…	2	0		0		27667684		29024665
GPC6	glypican 6	10082	OMIMD1	13	13q31.3-q32.1	Q9Y625	604404	A member of glycosylphosphatidylinositol-anchored heparan sulfate proteoglycan family with a putative function of cell surface coreceptor for growth factors, extracellular matrix proteins, proteases and anti-proteases.	Rare Single Gene variant	Rare variants in the GPC6 gene have been identified with autism (Pinto et al., 2010). In particular, that study found two individuals with deletions and one individual with a duplication that involve GPC6.	8	1	26314684	0		20531469	1032901610480900	1948119419941980	2327588923375650
GPD2	glycerol-3-phosphate dehydrogenase 2	2820	GDH2, GPDM, mGPDH	2	2q24.1	P43304	138430	The protein encoded by this gene localizes to the inner mitochondrial membrane and catalyzes the conversion of glycerol-3-phosphate to dihydroxyacetone phosphate, using FAD as a cofactor. Along with GDP1, the encoded protein constitutes the glycerol phosphate shuttle, which reoxidizes NADH formed during glycolysis.	Rare single gene variant	A 25-year-old female patient with intellectual disability, mildly unusual face, and a pervasive developmental disorder was found to carry a compound heterozygous mutation involving the GPD2 gene: a de novo 298 kb deletion containing the NR4A2 and GPD2 genes; and a maternally-inherited missense variant (c.614C>T; p.Pro205Leu) that abolished enzymatic activity (Barge-Schaapveld et al., 2013).	4	1	26398136	0		23554088			1901190323999520
GPHN	Gephyrin	10243	GEPH, GPH, GPHRYN, HKPX1	14	14q23.3	Q9NQX3	603930	This gene encodes a neuronal assembly protein that anchors inhibitory neurotransmitter receptors to the postsynaptic cytoskeleton via high affinity binding to a receptor subunit domain and tubulin dimers. In nonneuronal tissues, the encoded protein is also required for molybdenum cofactor biosynthesis. Mutations in this gene may be associated with the neurological condition hyperplexia and also l…	Rare single gene variant	A de novo deletion involving the GPHN gene was identified in an ASD case from a simplex family (Prasad et al., 2012). Screening of 8775 cases with ASD, schizophrenia, or epilepsy and 27,019 controls for GPHN deletions determined that experimentally validated deletions in GPHN were significantly greater in cases than in controls (6/8,775 vs. 3/27,019; Fisher's exact two-sided P=0.009); three of th…	8	0		0		23275889		24561070	2.33932e+47
GPR37	G protein-coupled receptor 37	2861	EDNRBL, PAELR, hET(B)R-LP	7	7q31.33	O15354	602583	This gene is a member of the G protein-coupled receptor family. The encoded protein contains seven transmembrane domains and is found in cell and endoplasmic reticulum membranes. G protein-coupled receptors are involved in translating outside signals into G protein mediated intracellular effects. This gene product interacts with Parkin and is involved in juvenile Parkinson disease.	Rare single gene variant	Two rare mutations in the GPR37 gene were identified in ASD patients: 1585-1587 ttc del (Del312F) in one Japanese patient and G2324A (R558Q) in one Caucasian patient. In addition, a potential ASD-related GPR37 variant, T589M, was found in 7 affected Caucasian men from five different families (Fujita-Jimbo et al., 2012).	2	0		0		23251443		25977097
GPR85	G protein-coupled receptor 85	54329	SREB, SREB2	7	7q31.1	P60893	605188	This gene encodes an orphan G-protein coupled receptor (GPCR) that is the most conserved GPCR throughout vertebrate evolution and is expressed abundantly in brain structures exhibiting high levels of plasticity, such as the hippocampus. Common variants in this gene have been identified that associate with schizophrenia (Matsumoto et al., 2008) and affect brain function in normal subjects (Radules…	Genetic association, functional	Maternally-inherited missense variants in GPR85 that altered dendritic branching following expression in mouse hippocampal neurons were observed in two unrelated Japanese ASD cases and were not seen in Japanese controls (Fujita-Jimbo et al., 2015). Overexpression of this gene in mice resulted in several behavioral abnormalities, including decreased social interaction and impaired memory (Matsumot…	4	1	18413613	0		25780553			2269717922968810
GPX1	glutathione peroxidase 1	2876	GSHPX1; MGC14399; MGC88245; GPX1	3	3p21.31	P07203	138320	It functions in the detoxification of hydrogen peroxide	Genetic Association	Genetic association has been found between the GPX1 gene and autism in a US population cohort (Ming et al., 2010).	5	0		0		19195803	115452309712879	1860242618853160
GRIA1	glutamate ionotropic receptor AMPA type subunit 1	2890	GLUH1, GLUR1, GLURA, GluA1, HBGR1	5	5q33.2	P42261	138248	Glutamate receptors are the predominant excitatory neurotransmitter receptors in the mammalian brain and are activated in a variety of normal neurophysiologic processes. These receptors are heteromeric protein complexes with multiple subunits, each possessing transmembrane regions, and all arranged to form a ligand-gated ion channel. The classification of glutamate receptors is based on their act…	Rare single gene variant	A recurrent missense variant in the GRIA1 gene (p.Ala636Thr) was originally reported as de novo variants in patients with developmental delay/intellectual disability (De Ligt et al., 2012) and ASD (De Rubeis et al., 2014); the same variant was subsequently identified in three additional patients with a primary diagnosis of ASD (de novo in one case, unknown inheritance in the other two) in Geishek…	6	0		0		25363760		28628100	2.3034e+31
GRIA2	glutamate ionotropic receptor AMPA type subunit 2	2891	GLUR2, GLURB, GluA2, GluR-K2, HBGR2	4	4q32.1	P42262	138247	This gene encodes a receptor for glutamate that functions as a ligand-gated ion channel in the central nervous system and plays an important role in excitatory synaptic transmission. L-glutamate acts as an excitatory neurotransmitter at many synapses in the central nervous system. Binding of the excitatory neurotransmitter L-glutamate induces a conformation change, leading to the opening of the c…	Rare single gene variant	A de novo nonsense variant in the GRIA2 gene was observed in an ASD proband from the Autism Sequencing Consortium in De Rubeis et al., 2014, while a de novo missense variant in GRIA2 was observed in an ASD proband from a multiplex family from the ASD: Genomes to Outcome Study cohort in Yuen et al., 2017. Salpietro et al., 2019 reported heterozygous de novo GRIA2 variants in 28 unrelated patients …	4	0		0		25363760		31300657	2826330231981490
GRID1	Glutamate receptor, ionotropic, delta 1	2894	RP11-93H12.1, GluD1	10	10q23.1-q23.2	Q9ULK0	610659	This gene encodes a subunit of glutamate receptor channels. These channels mediate most of the fast excitatory synaptic transmission in the central nervous system and play key roles in synaptic plasticity.[	Genetic association	Deletions involving the GRID1 gene were found to be over-represented in ASD patients (n=14) compared to controls (n=3) (odds ratio of 5.412, P-value of 0.0031) in a whole-genome CNV study (Glessner et al., 2009). A paternally-inherited deletion involving the GRID1 gene was identified in an ASD case as part of a study using genome-wide SNP array for CNV detection by two distinct algorithms in a Eu…	6	0		0		19404257		24916645	2.17034e+31
GRID2	glutamate receptor, ionotropic, delta 2	2895	MGC117022, MGC117023, MGC117024	4	4q22.1-q22.2	O43424	602368	Human glutamate receptor delta-2 (GRID2) is a relatively new member of the family of ionotropic glutamate receptors which are the predominant excitatory neurotransmitter receptors in the mammalian brain. GRID2 is a predicted 1,007 amino acid protein that shares 97% identity with the mouse homolog which is expressed selectively in cerebellar Purkinje cells. GRID2 is strongly suggested to have a ro…	Rare Single Gene variant	Rare mutations in the GRID2 gene have been identified with ASD (Schaaf et al., 2011). In particular, that study found two non-synonymous SNPs in GRID2 in 3 of 339 individuals with ASD.	9	1	28540026	0		21624971		2361188824078730	2.17034e+39
GRID2IP	Grid2 interacting protein	392862	tcag7.1041, DELPHILIN	7	7p22.1	A4D2P6	610639	This gene encodes a postsynaptic scaffolding protein at the parallel fiber-Purkinje cell synapse, where it may serve to link GRID2 with actin cytoskeleton and various signaling molecules.	Rare single gene variant	This gene was originally identified as an ASD candidate gene based on its enrichment in an autism-associated protein interaction module; sequencing of post-mortem brain tissue from 25 ASD cases resulted in the identification of significant non-synonymous variants in this gene with an expected false-positive rate at 0.1, confirming the involvement of this module with autism (Li et al., 2014).	4	0		0		25549968			1.68352e+23
GRIK2	glutamate ionotropic receptor kainate type subunit 2	2898	EAA4, GLR6, GLUR6, MGC74427	6	6q16.3	Q13002	138244	Glutamate receptors are the predominant excitatory neurotransmitter receptors in the mammalian brain and are activated in a variety of normal neurophysiologic processes. This gene product belongs to the kainate family of glutamate receptors, which are composed of four subunits and function as ligand-activated ion channels. The subunit encoded by this gene is subject to RNA editing at multiple sit…	Genetic Association	Studies have found genetic association between the GRIK2 gene and autism. Positive associations have been found in the Chinese Han population among others. No association between GRIK2 and autism was found in an Indian population sample, however.	19	4	1.53898e+31	1	17712621	11920157	91080719580260	1.64986e+23	2.17034e+63
GRIK3	glutamate ionotropic receptor kainate type subunit 3	2899	EAA5, GLR7, GLUR7, GluK3, GluR7a	1	1p34.3	Q13003	138243	Receptor for glutamate that functions as ligand-gated ion channel in the central nervous system and plays an important role in excitatory synaptic transmission. This receptor binds domoate > kainate >> L-glutamate = quisqualate >> AMPA = NMDA.	Genetic association	This gene was originally identified as an ASD candidate gene based on its enrichment in an autism-associated protein interaction module; sequencing of post-mortem brain tissue from 25 ASD cases resulted in the identification of significant non-synonymous variants in this gene with an expected false-positive rate at 0.1, confirming the involvement of this module with autism (Li et al., 2014).	6	2	1198698619921970	1	15897672	25549968			2871495131844100
GRIK4	Glutamate receptor, ionotropic, kainate 4	2900	EAA1, GRIK, GluK4, KA1	11	11q23.3	Q16099	600282	This gene encodes a protein that belongs to the glutamate-gated ionic channel family. Glutamate functions as the major excitatory neurotransmitter in the central nervous system through activation of ligand-gated ion channels and G protein-coupled membrane receptors. The protein encoded by this gene forms functional heteromeric kainate-preferring ionic channels with the subunits encoded by related…	Rare single gene variant	Transgenic mice overexpressing grik4 in the forebrain displayed social impairment, enhanced anxiety, and depressive states, accompanied by altered synaptic transmission, in Aller et al., 2015. Furthermore, a novel de novo probably damaging missense variant in GRIK4 was identified in an ASD proband from the Autism Sequencing Consortium (De Rubeis et al., 2014).	5	0		0		26446216			2.53638e+31
GRIK5	Glutamate receptor, ionotropic, kainate 5	2901	EAA2, GRIK2, GluK5, KA2	19	19q13.2	Q16478	600283	This gene encodes a protein that belongs to the glutamate-gated ionic channel family and forms functional heteromeric kainate-preferring ionic channels with the subunits encoded by related gene family members.	Rare single gene variant	Three de novo missense variants in the GRIK5 gene have been identified in simplex ASD cases, with no de novo events in this gene observed in 1,786 unaffected siblings from the Simons Simplex Collection (P=0.01) (De Rubeis et al., 2014; Iossifov et al., 2014; Krumm et al., 2015).	9	0		0		25363760		2640101726938440	2.24953e+47
GRIN1	Glutamate receptor, ionotropic, N-methyl D-aspartate 1	2902	RP11-350O14.1, GluN1, MRD8, NMDA1, NMDAR1, NR1	9	9q34.3	Q05586	138249	The protein encoded by this gene is a critical subunit of N-methyl-D-aspartate receptors, members of the glutamate receptor channel superfamily which are heteromeric protein complexes with multiple subunits arranged to form a ligand-gated ion channel. These subunits play a key role in the plasticity of synapses, which is believed to underlie memory and learning.	Functional	Decreased social interaction in GRIN1-knockout mice was observed in two separate studies (Gandal et al., 2012; Saunders et al., 2013).	18	0		0		22806213		2.34411e+23	2.39341e+111
GRIN2A	glutamate receptor, ionotropic, N-methyl D-aspartate 2A	2903	NR2A, NMDAR2A	16	16p13.2	Q12879	138253	The encoded protein is a subunit of N-methyl-D-aspartate (NMDA) selective glutamate receptors.	Genetic Association	Genetic association has been found between the GRIN2A gene and autism in an IMGSAC cohort (Barnby et al., 2005).	44	2	2345388529483650	0		15830322	29041257512349	1.66308e+87	2.08903e+223
GRIN2B	glutamate receptor, inotropic, N-methyl D-apartate 2B	2904	NMDAR2B, NR2B, hNR3	12	12p13.1	Q13224	138252	NMDA receptor subtype of glutamate-gated ion channels with high calcium permeability and voltage-dependent sensitivity to magnesium.	Genetic Association	Recurrent mutations in the GRIN2B gene have been identified in multiple individuals with ASD as described below. Myers et al. (2011) found an excess of rare non-synonymous mutations in GRIN2B in both autism and schizophrenia cases (PMID 21383861). O'Roak et al., 2011 identified an ASD proband from a simplex family with a de novo splice-site variant in GRIN2B; three additional de novo loss-of-func…	59	4	2.23269e+31	0		21572417	1131722415083260	2.07977e+87	20890276,21703448,22521361,22833210,23033978,23160955,23918416,24126926,24272827,24863970,25356899,25418537,25533962,26544041,27479843,27616045,27824329,27841880,27848944,27862604,28095420,28191889,28283559,28333917,28440294,28554332,28714951,29286531,29511171,30151416,31209962,31406558,31429998,31452935,31548203,31981491,32094338,32193494,33004838,33432195,33951346
GRIP1	glutamate receptor interacting protein 1	23426		12	12q14.3	Q9Y3R0	604597	The encoded scaffold protein mediates trafficking and membrane organization of various transmembrane proteins.	Rare Single Gene variant, Genetic Association	Rare variants and genetic association have been found with the GRIP1 gene and autism in AGRE and SCAP cohorts (Mejias et al., 2011). In particular, that study showed convincing higher incidence of missense variants in 480 cases compared to 480 controls. Although segregation within pedigrees was not perfect, the variants were shown to be functional due to altered binding to glutamate receptor 2/3.	13	0		0		21383172	1.19867e+21	1.96791e+47	2.41269e+23
GRM5	glutamate metabotropic receptor 5	2915	GPRC1E, MGLUR5, mGlu5	11	11q14.2-q14.3	P41594	604102	Receptor for glutamate. The activity of this receptor is mediated by a G-protein that activates a phosphatidylinositol-calcium second messenger system and generates a calcium-activated chloride current	Rare single gene variant	A de novo in-frame deletion variant in the GRM5 gene was identified by exome sequencing in an ASD case from the Simons Simplex Collection (Iossifov et al., 2012). Twelve rare variants in the GRM5 gene were identified in a cohort of 290 non-syndromic ASD cases that were not observed in 300 ethnically matched controls in a subsequent study (Kelleher III et al., 2012).	8	1	22138692	0		22542183		2605209931597090	2.17034e+31
GRM7	Glutamate receptor, metabotropic 7	2917	GLUR7, GPRC1G, MGLU7, MGLUR7, PPP1R87	3	3p26.1	Q14831	604101	This gene encodes for a G-protein coupled receptor for glutamate. Ligand binding causes a conformation change that triggers signaling via guanine nucleotide-binding proteins (G proteins) and modulates the activity of down-stream effectors, such as adenylate cyclase. Variants in this gene have been shown to associate with schizophrenia, ADHD, and bipolar disorder.	Genetic association	SNPs in GRM7 associated with ASD in a pilot study of Chinese ASD cases (Yang et al., 2013). A de novo exonic deletion in GRM7 was identified in a proband with ASD and hyperactivity; three of the exons within the breakpoint boundaries of this deletion were predicted to be under purifying selection and highly expressed in prenatal brain regions (Liu et al., 2015). A de novo missense variant in GRM7…	13	7	1.83292e+55	1	25360607	23201551			2.24953e+31
GSTM1	glutathione S-transferase M1	2944	MU, H-B, GST1, GTH4, GTM1, MU-1, GSTM1-1, MGC26563, GSTM1a-1a, GSTM1b-1b	1	1p13.3	P09488	138350	The encoded protein has glutathione transferase activity.	Genetic Association	Genetic association has been found between the GSTM1 gene and autism in a US cohort (Buyske et al., 2006).	3	0		0		16472391	9298582	16829689
GTF2I	general transcription factor IIi	2969	WBS; DIWS; SPIN; IB291; BAP135; BTKAP1; TFII-I; WBSCR6; GTFII-I; FLJ38776	7	7q11.23	P78347	601679	A multifunctional phosphoprotein with roles in transcription and signal transduction.	Rare Single Gene variant	Genetic association of common variants in the GTF2I gene have been associated with autism (Malenfant et al., 2011). In addition, rare variants in the region surrounding GTF2I may be associated with Williams syndrome (Morris et al., 2003).	6	0		0		22048961	1286576014556240	2064285820702560	31873310
GUCY1A2	guanylate cyclase 1 soluble subunit alpha 2	2977	GC-SA2, GUC1A2	11	11q22.3	P33402	601244	Soluble guanylate cyclases are heterodimeric proteins that catalyze the conversion of GTP to 3',5'-cyclic GMP and pyrophosphate. The protein encoded by this gene is an alpha subunit of this complex and it interacts with a beta subunit to form the guanylate cyclase enzyme, which is activated by nitric oxide.	Genetic association	A SNP within the GUCY1A2 gene showed association in the secondary analyses in a combined AGP GWA sample (Anney et al., 2012).	2	0		0		22843504			28714951
H2BC11	H2B clustered histone 11	8970	H2B/r, H2BFR, H2BJ, HIST1H2BJ	6	6p22.1	P06899	615044	Histones are basic nuclear proteins that are responsible for the nucleosome structure of the chromosomal fiber in eukaryotes. Two molecules of each of the four core histones (H2A, H2B, H3, and H4) form an octamer, around which approximately 146 bp of DNA is wrapped in repeating units, called nucleosomes. The linker histone, H1, interacts with linker DNA between nucleosomes and functions in the co…	Rare single gene variant	A de novo missense variant in the H2BC11 gene (formerly known as HIST1H2BJ) was identified in an ASD proband from the Simons Simplex Collection in Iossifov et al., 2014, while a de novo nonsense variant in this gene was identified in a Canadian ASD proband in Tammimies et al., 2015. TADA analysis of 4,504 ASD trios and 3,012 unaffected control/siblings trios from trio-based exome/genome sequencin…	3	0		0		25363768		31332282	26325558
HCFC1	host cell factor C1	3054	CFF, HCF, HCF-1, HCF1, HFC1, MRX3, PPP1R89, VCAF	X	Xq28	P51610	300019	Involved in control of the cell cycle.	Syndromic	A variant in the 5'UTR of the HCFC1 gene was found to completely segregate with intellectual disability in the MRX3 pedigree. This variant, which resided in the binding site of the transcription factor YY1, abolished YY1 binding and led to increased HCFC1 expression. Two additional unique HCFC1 variants were identified in follow-up exome sequencing of probands from unresolved families affected by…	9	0		0		23000143		24011988	2.31695e+55
HCN1	Hyperpolarization activated cyclic nucleotide-gated potassium channel 1	348980	BCNG-1, BCNG1, HAC-2,HCN1	5	5p12	O60741	602780	The membrane protein encoded by this gene is a hyperpolarization-activated cation channel that contributes to the native pacemaker currents in heart and neurons. The encoded protein can homodimerize or heterodimerize with other pore-forming subunits to form a potassium channel. Detected in brain, in particular in amygdala and hippocampus.	Rare single gene variant	6 missense variants in the HCN1 gene, 5 of which were de novo in origin and were experimentally shown to alter channel properties, were identified in patients with epileptic encephalopathy; individuals with these variants had clinical features resembling those of Dravet syndrome with progression towards atypical absences, intellectual disability, and autistic features (Nava et al., 2014).	8	1	29483656	0		24747641		2696619330351400	2.5534e+31
HDAC4	histone deacetylase 4	9759	HD4; HDACA; HA6116; HDAC-A;	2	2q37.3	P56524	605314	Regulation of transcription	Syndromic	This gene has been identified with syndromic autism, where a subpopulation of individuals with a given syndrome develop autism. In particular, rare mutations in the HDAC4 gene have been identified with brachydactyly mental retardation syndrome (Williams et al., 2010). Genetic association has been found between the HDAC4 gene and schizophrenia in a Korean population cohort (Kim et al., 2010).	16	2	2345388528540020	0		20691407	1.10815e+23	1.71591e+47	1.51732e+31
HDAC8	histone deacetylase 8	55869	CDA07, CDLS5, HD8, HDACL1, MRXS6, RPD3, WTS	X	Xq13.1	Q9BY41	300269	The protein encoded by this gene belongs to class I of the histone deacetylase family. It catalyzes the deacetylation of lysine residues in the histone N-terminal tails and represses transcription in large multiprotein complexes with transcriptional co-repressors.	Syndromic	Mutations in the HDAC8 gene are responsible for a form of Cornelia de Lange syndrome (Cornelia de Lange syndrome-5; OMIM 300882) (Deardorff et al., 2012; Harakalova et al., 2012; Kaiser et al., 2014; Ansari et al., 2014). A comparison of the primary clinical findings in individuals with molecularly confirmed Cornelia de Lange syndrome in Kline et al., 2018 determined that 20-49% of individuals wi…	8	0		0		22885700		29995837	2.28899e+47
HDLBP	high density lipoprotein binding protein	3069	HBP, PRO2900, VGL	2	2q37.3	Q00341	142695	The protein encoded by this gene binds high density lipoprotein (HDL) and may function to regulate excess cholesterol levels in cells. The encoded protein also binds RNA and can induce heterochromatin formation.	Multigenic CNV	De novo missense variants that were predicted in silico to be damaging were observed in the HDLBP gene in an ASD proband from the Simons Simplex Collection (O'Roak et al., 2012) and an ASD proband from the Autism Sequencing Consortium (De Rubeis et al., 2014). TADA-Denovo analysis using a combined dataset of previously published cohorts from the Simons Simplex Collection and the Autism Sequencing…	5	0		0		22495309		29346770	1.93658e+23
HECTD4	HECT domain E3 ubiquitin protein ligase 4	283450	C12orf51, POTAGE	12	12q24.13	Q9Y4D8		E3 ubiquitin-protein ligase which accepts ubiquitin from an E2 ubiquitin-conjugating enzyme in the form of a thioester and then directly transfers the ubiquitin to targeted substrates.	Rare single gene variant	Two de novo variants in the HECTD4 gene (one nonsense, one missense) were identified in ASD probands from the Autism Sequencing Consortium in De Rubeis et al., 2014. Yuen et al., 2017 identified additional HECTD4 loss-of-function variants by whole genome sequencing in three ASD families. Despite being a mutation-intolerant gene with a pLI score of 1.00, HECTD4 did not meet the statistical signifi…	6	0		0		25363760		28263302	2.8715e+31
HECW2	HECT, C2 and WW domain containing E3 ubiquitin protein ligase 2	57520	NEDL2	2	2q32.3	Q9P2P5		The protein encoded by this gene is a E3 ubiquitin-protein ligase that mediates ubiquitination of TP73. Acts to stabilize TP73 and enhance activation of transcription by TP73.	Rare single gene variant	Two de novo missense variants in the HECW2 gene were identified in simplex ASD probands, with no de novo events in this gene observed in 1,786 unaffected siblings from the Simons Simplex Collection (P=0.05) (Iossifov et al., 2014; Krumm et al., 2015). Mutations in the HECW2 gene are associated with neurodevelopmental disorder with hypotonia, seizures, and absent language (NDHSAL; OMIM 617268) (Ha…	10	0		0		25961944		2733437127389770	2.53638e+55
HEPACAM	hepatic and glial cell adhesion molecule	220296	GlialCAM, MLC2A, MLC2B	11	11q24.2	Q14CZ8	611642	Involved in regulating cell motility and cell-matrix interactions. May inhibit cell growth through suppression of cell proliferation	Syndromic	This gene has been associated with syndromic autism, where a subpopulation of individuals with a given syndrome develop autism. In particular, rare mutations in the HEPACAM gene have been found to cause either macrocephaly and mental retardation with or without autism or benign familial macrocephaly (Lpez-Hernndez et al., 2011).	10	0		0		21419380	2161859521624970	1.58854e+23	2.53638e+31
[truncated: 864 more rows]
