# Supplementary material for: Systematic Review and Bioinformatic Analysis of microRNA Expression in Autism Spectrum Disorder Identifies Pathways Associated With Cancer, Metabolism, Cell Signaling, and Cell Adhesion
Source: Front Psychiatry. 2021 Oct 21;12:630876. doi: 10.3389/fpsyt.2021.630876 (PMC8566729; doi:10.3389/fpsyt.2021.630876)
Supplement: Supplementary file 5 [file Table_5.xlsx]

## Sheet: 16227 genes in brain
Gene	Gene synonym	Ensembl	Gene description	Uniprot	Chromosome	Position	Protein class	Biological process	Molecular function	Disease involvement	Evidence	HPA evidence	UniProt evidence	NeXtProt evidence	MS evidence	RNA tissue specificity	RNA tissue distribution	RNA tissue specificity score	RNA tissue specific NX	RNA single cell type specificity	RNA single cell type distribution	RNA single cell type specificity score	RNA single cell type specific NX	RNA cancer specificity	RNA cancer distribution	RNA cancer specificity score	RNA cancer specific FPKM	RNA brain regional specificity	RNA brain regional distribution	RNA brain regional specificity score	RNA brain regional specific NX
A2M	CPAMD5, FWP007, S863-7	ENSG00000175899	Alpha-2-macroglobulin	P01023	12	9067664-9116229	Cancer-related genes, Candidate cardiovascular disease genes, Plasma proteins, Predicted secreted proteins		Protease inhibitor, Serine protease inhibitor	Cancer-related genes	Evidence at protein level	Evidence at protein level	Evidence at protein level	Evidence at protein level	Evidence at protein level	Tissue enhanced	Detected in many		liver: 231.0;lung: 227.4	Cell type enhanced	Detected in many	8	Endothelial cells: 495.9;Hepatocytes: 596.0;Horizontal cells: 643.6;Ito cells: 555.5;Sertoli cells: 329.8	Low cancer specificity	Detected in all			Low region specificity	Detected in all
A3GALT2	A3GALT2P, IGB3S, IGBS3S	ENSG00000184389	Alpha 1,3-galactosyltransferase 2	U3KPV4	1	33306766-33321098	Enzymes, Predicted membrane proteins		Glycosyltransferase, Transferase		Evidence at transcript level	Evidence at transcript level	Evidence at transcript level	Evidence at transcript level		Low tissue specificity	Detected in some			Not detected	Not detected			Not detected	Not detected
A4GALT	A14GALT, Gb3S, P(k), P1	ENSG00000128274	Alpha 1,4-galactosyltransferase (P blood group)	Q9NPC4	22	42692112-42721298	Enzymes, Predicted membrane proteins	Lipid biosynthesis, Lipid metabolism	Glycosyltransferase, Transferase		Evidence at protein level	Evidence at transcript level	Evidence at transcript level	Evidence at protein level	Evidence at protein level	Low tissue specificity	Detected in all			Cell type enhanced	Detected in many	5	Urothelial cells: 69.8	Low cancer specificity	Detected in all			Low region specificity	Detected in all
AAAS		ENSG00000094914	Aladin WD repeat nucleoporin	Q9NRG9	12	53307456-53324864	Disease related genes, Potential drug targets, Predicted intracellular proteins, Transporters	mRNA transport, Protein transport, Translocation, Transport		Disease mutation	Evidence at protein level	Evidence at transcript level	Evidence at protein level	Evidence at protein level	Evidence at protein level	Low tissue specificity	Detected in all			Low cell type specificity	Detected in all			Low cancer specificity	Detected in all			Low region specificity	Detected in all
AACS	ACSF1, FLJ12389, SUR-5	ENSG00000081760	Acetoacetyl-CoA synthetase	Q86V21	12	125065379-125143333	Enzymes, Predicted membrane proteins	Fatty acid metabolism, Lipid metabolism	Ligase		Evidence at protein level	Evidence at transcript level	Evidence at protein level	Evidence at protein level	Evidence at protein level	Low tissue specificity	Detected in all			Cell type enhanced	Detected in many	6	Early spermatids: 54.0	Low cancer specificity	Detected in all			Low region specificity	Detected in all
AADAC	CES5A1, DAC	ENSG00000114771	Arylacetamide deacetylase	P22760	3	151814037-151828488	Enzymes, Predicted intracellular proteins		Hydrolase		Evidence at protein level	Evidence at protein level	Evidence at protein level	Evidence at protein level	Evidence at protein level	Tissue enhanced	Detected in many		adrenal gland: 66.2;intestine: 81.7;liver: 123.1	Cell type enriched	Detected in some	10	Hepatocytes: 610.4	Cancer enriched	Detected in many	22	liver cancer: 153.4	Region enriched	Detected in single	7	basal ganglia: 1.6
AADAT	KAT2, KATII, KYAT2	ENSG00000109576	Aminoadipate aminotransferase	Q8N5Z0	4	170060222-170091699	Enzymes, Predicted intracellular proteins		Aminotransferase, Transferase		Evidence at protein level	Evidence at protein level	Evidence at protein level	Evidence at protein level	Evidence at protein level	Tissue enriched	Detected in many	4	liver: 56.5	Cell type enhanced	Detected in many	16	Extravillous trophoblasts: 60.6;Hepatocytes: 22.9	Low cancer specificity	Detected in all			Low region specificity	Detected in many
AAED1	C9orf21	ENSG00000158122	AhpC/TSA antioxidant enzyme domain containing 1	Q7RTV5	9	96639577-96655303	Predicted intracellular proteins				Evidence at protein level	Evidence at transcript level	Evidence at transcript level	Evidence at protein level	Evidence at protein level	Low tissue specificity	Detected in all			Cell type enhanced	Detected in many	4	Smooth muscle cells: 96.7	Low cancer specificity	Detected in all			Low region specificity	Detected in all
AAGAB	FLJ11506, p34	ENSG00000103591	Alpha and gamma adaptin binding protein	Q6PD74	15	67201033-67255195	Disease related genes, Predicted intracellular proteins	Protein transport, Transport		Palmoplantar keratoderma	Evidence at protein level	Evidence at protein level	Evidence at protein level	Evidence at protein level	Evidence at protein level	Low tissue specificity	Detected in all			Low cell type specificity	Detected in many			Low cancer specificity	Detected in all			Low region specificity	Detected in all
AAK1	DKFZp686K16132, KIAA1048	ENSG00000115977	AP2 associated kinase 1	Q2M2I8	2	69457997-69674349	Enzymes, Predicted intracellular proteins	Endocytosis	Kinase, Serine/threonine-protein kinase, Transferase		Evidence at protein level	Evidence at protein level	Evidence at protein level	Evidence at protein level	Evidence at protein level	Tissue enriched	Detected in all	4	parathyroid gland: 109.7	Cell type enhanced	Detected in all	9	Cone photoreceptor cells: 732.4;Rod photoreceptor cells: 621.3	Low cancer specificity	Detected in all			Low region specificity	Detected in all
AAMDC	C11orf67, CK067, FLJ21035, PTD015	ENSG00000087884	Adipogenesis associated Mth938 domain containing	Q9H7C9	11	77821109-77918432	Predicted intracellular proteins				Evidence at protein level	Evidence at protein level	Evidence at protein level	Evidence at protein level	Evidence at protein level	Tissue enhanced	Detected in all		skeletal muscle: 155.8	Low cell type specificity	Detected in many			Low cancer specificity	Detected in all			Low region specificity	Detected in all
AAMP		ENSG00000127837	Angio associated migratory cell protein	Q13685	2	218264123-218270257	Plasma proteins, Predicted intracellular proteins	Angiogenesis, Differentiation	Developmental protein		Evidence at protein level	Evidence at protein level	Evidence at protein level	Evidence at protein level	Evidence at protein level	Low tissue specificity	Detected in all			Low cell type specificity	Detected in many			Low cancer specificity	Detected in all			Low region specificity	Detected in all
AANAT	SNAT	ENSG00000129673	Aralkylamine N-acetyltransferase	Q16613	17	76453351-76470117	Enzymes, Predicted intracellular proteins	Biological rhythms, Melatonin biosynthesis	Acyltransferase, Transferase	Disease mutation	Evidence at protein level	Evidence at protein level	Evidence at protein level	Evidence at protein level		Group enriched	Detected in some	5	retina: 27.7;testis: 8.2	Cell type enriched	Detected in some	9	Bipolar cells: 269.2	Not detected	Not detected			Low region specificity	Detected in many
AAR2	bA234K24.2, C20orf4	ENSG00000131043	AAR2 splicing factor homolog	Q9Y312	20	36236459-36270918	Predicted intracellular proteins	mRNA processing, mRNA splicing			Evidence at protein level	Evidence at transcript level	Evidence at protein level	Evidence at protein level	Evidence at protein level	Low tissue specificity	Detected in all			Low cell type specificity	Detected in many			Low cancer specificity	Detected in all			Low region specificity	Detected in all
AARD	C8orf85, LOC441376	ENSG00000205002	Alanine and arginine rich domain containing protein	Q4LEZ3	8	116938199-116944487	Predicted intracellular proteins				Evidence at protein level	Evidence at transcript level	Evidence at transcript level	Evidence at protein level	Evidence at protein level	Tissue enhanced	Detected in many		smooth muscle: 18.4;testis: 43.6	Cell type enhanced	Detected in some	10	Alveolar cells type 1: 11.9;Alveolar cells type 2: 22.2;granulocytes: 13.9;Spermatocytes: 27.6	Cancer enriched	Detected in many	8	breast cancer: 27.0	Low region specificity	Detected in single
AARS	AlaRS, CMT2N	ENSG00000090861	Alanyl-tRNA synthetase	P49588	16	70252295-70289543	Disease related genes, Enzymes, Plasma proteins, Potential drug targets, Predicted intracellular proteins	Protein biosynthesis	Aminoacyl-tRNA synthetase, Ligase, RNA-binding, tRNA-binding	Charcot-Marie-Tooth disease, Disease mutation, Epilepsy, Neurodegeneration, Neuropathy	Evidence at protein level	Evidence at protein level	Evidence at protein level	Evidence at protein level	Evidence at protein level	Low tissue specificity	Detected in all			Low cell type specificity	Detected in many			Low cancer specificity	Detected in all			Low region specificity	Detected in all
AARS2	AARSL, bA444E17.1, KIAA1270	ENSG00000124608	Alanyl-tRNA synthetase 2, mitochondrial	Q5JTZ9	6	44299654-44313326	Cancer-related genes, Disease related genes, Enzymes, Potential drug targets, Predicted intracellular proteins	Protein biosynthesis	Aminoacyl-tRNA synthetase, Ligase, RNA-binding, tRNA-binding	Cancer-related genes, Cardiomyopathy, Disease mutation, Neurodegeneration, Premature ovarian failure, Primary mitochondrial disease	Evidence at protein level	Evidence at protein level	Evidence at protein level	Evidence at protein level	Evidence at protein level	Low tissue specificity	Detected in all			Cell type enhanced	Detected in many	4	Cone photoreceptor cells: 11.8	Low cancer specificity	Detected in all			Low region specificity	Detected in all
AARSD1	MGC2744	ENSG00000266967	Alanyl-tRNA synthetase domain containing 1	Q9BTE6	17	42950526-42964498	Predicted intracellular proteins	Protein biosynthesis			Evidence at protein level	Evidence at protein level	Evidence at protein level	Evidence at protein level	Evidence at protein level	Low tissue specificity	Detected in all			Cell type enhanced	Detected in many	5	Early spermatids: 55.5	Low cancer specificity	Detected in all			Low region specificity	Detected in all
AASDH	ACSF4, LYS2, NRPS998	ENSG00000157426	Aminoadipate-semialdehyde dehydrogenase	Q4L235	4	56338287-56387508	Predicted intracellular proteins, Predicted membrane proteins	Fatty acid metabolism, Lipid metabolism	Ligase		Evidence at protein level	Evidence at transcript level	Evidence at protein level	Evidence at protein level	Evidence at protein level	Low tissue specificity	Detected in all			Low cell type specificity	Detected in all			Low cancer specificity	Detected in all			Low region specificity	Detected in all
AASDHPPT	AASD-PPT, ACPS, CGI-80, LYS5	ENSG00000149313	Aminoadipate-semialdehyde dehydrogenase-phosphopantetheinyl transferase	Q9NRN7	11	106075501-106098710	Predicted intracellular proteins		Transferase		Evidence at protein level	Evidence at transcript level	Evidence at protein level	Evidence at protein level	Evidence at protein level	Low tissue specificity	Detected in all			Cell type enriched	Detected in all	4	Early spermatids: 308.4	Low cancer specificity	Detected in all			Low region specificity	Detected in all
AASS	LKRSDH, LORSDH	ENSG00000008311	Aminoadipate-semialdehyde synthase	Q9UDR5	7	122075647-122144280	Disease related genes, Enzymes, Potential drug targets, Predicted intracellular proteins		Multifunctional enzyme, Oxidoreductase		Evidence at protein level	Evidence at protein level	Evidence at protein level	Evidence at protein level	Evidence at protein level	Low tissue specificity	Detected in all			Cell type enhanced	Detected in many	11	Hepatocytes: 98.3	Low cancer specificity	Detected in all			Low region specificity	Detected in all
AATF	BFR2, CHE-1, CHE1, DED	ENSG00000275700	Apoptosis antagonizing transcription factor	Q9NY61	17	36948875-37056871	Predicted intracellular proteins				Evidence at protein level	Evidence at protein level	Evidence at protein level	Evidence at protein level	Evidence at protein level	Low tissue specificity	Detected in all			Cell type enhanced	Detected in all	4	Syncytiotrophoblasts: 137.1	Low cancer specificity	Detected in all
AATK	AATYK, AATYK1, KIAA0641, LMR1, LMTK1, PPP1R77	ENSG00000181409	Apoptosis associated tyrosine kinase	Q6ZMQ8	17	81117295-81166077	Enzymes, Predicted intracellular proteins, Predicted membrane proteins		Kinase, Serine/threonine-protein kinase, Transferase		Evidence at protein level	Evidence at protein level	Evidence at protein level	Evidence at protein level	Evidence at protein level	Tissue enhanced	Detected in many		brain: 35.3;intestine: 28.7	Cell type enhanced	Detected in many	11	Alveolar cells type 1: 29.8;Alveolar cells type 2: 23.6;Bipolar cells: 43.5;Horizontal cells: 20.6	Low cancer specificity	Detected in many			Low region specificity	Detected in all
ABAT	GABAT	ENSG00000183044	4-aminobutyrate aminotransferase	P80404	16	8674565-8784575	Disease related genes, Enzymes, FDA approved drug targets, Plasma proteins, Predicted intracellular proteins	Neurotransmitter degradation	Aminotransferase, Transferase	Disease mutation, FDA approved drug targets	Evidence at protein level	Evidence at protein level	Evidence at protein level	Evidence at protein level	Evidence at protein level	Tissue enhanced	Detected in many		kidney: 53.3;liver: 136.5;pancreas: 54.2	Cell type enhanced	Detected in many	19	Hepatocytes: 234.8;Proximal tubular cells: 72.0	Low cancer specificity	Detected in all			Low region specificity	Detected in all
ABCA1	ABC1, HDLDT1, TGD	ENSG00000165029	ATP binding cassette subfamily A member 1	O95477	9	104781002-104928237	Disease related genes, FDA approved drug targets, Plasma proteins, Predicted intracellular proteins, Predicted membrane proteins, Transporters	Cholesterol metabolism, Lipid metabolism, Steroid metabolism, Sterol metabolism, Transport	Translocase	Atherosclerosis, Disease mutation, FDA approved drug targets	Evidence at protein level	Evidence at transcript level	Evidence at protein level	Evidence at protein level	Evidence at protein level	Low tissue specificity	Detected in all			Cell type enhanced	Detected in many	8	Alveolar cells type 1: 98.3;Hepatocytes: 162.2;Kupffer cells: 103.3	Low cancer specificity	Detected in all			Low region specificity	Detected in all
ABCA10	EST698739	ENSG00000154263	ATP binding cassette subfamily A member 10	Q8WWZ4	17	69147214-69244846	Predicted intracellular proteins, Predicted membrane proteins, Transporters	Transport			Evidence at transcript level	Evidence at transcript level	Evidence at transcript level	Evidence at transcript level		Tissue enhanced	Detected in many		ovary: 11.6	Cell type enhanced	Detected in many	24	Early spermatids: 189.3;Late spermatids: 66.1;Leydig cells: 47.2	Low cancer specificity	Detected in some
ABCA13	FLJ33876, FLJ33951	ENSG00000179869	ATP binding cassette subfamily A member 13		7	48171458-48647496	Predicted membrane proteins				Evidence at transcript level	Evidence at transcript level				Tissue enhanced	Detected in many		bone marrow: 35.4;lung: 15.7;lymphoid tissue: 14.4	Cell type enriched	Detected in some	7	Ciliated cells: 64.3	Low cancer specificity	Detected in some			Low region specificity	Detected in some
ABCA2	ABC2	ENSG00000107331	ATP binding cassette subfamily A member 2	Q9BZC7	9	137007227-137028922	Plasma proteins, Predicted intracellular proteins, Predicted membrane proteins, Transporters	Transport			Evidence at protein level	Evidence at transcript level	Evidence at protein level	Evidence at protein level	Evidence at protein level	Tissue enriched	Detected in many	9	brain: 84.3	Cell type enhanced	Detected in many	6	Horizontal cells: 35.0;Intestinal endocrine cells: 33.4	Low cancer specificity	Detected in all			Low region specificity	Detected in all
ABCA3	ABC-C, ABC3, EST111653, LBM180	ENSG00000167972	ATP binding cassette subfamily A member 3	Q99758	16	2275881-2340746	Disease related genes, Plasma proteins, Potential drug targets, Predicted membrane proteins, Transporters	Transport		Disease mutation	Evidence at protein level	Evidence at protein level	Evidence at protein level	Evidence at protein level	Evidence at protein level	Tissue enhanced	Detected in many		brain: 30.8;lung: 75.8	Cell type enriched	Detected in many	6	Alveolar cells type 2: 382.0	Low cancer specificity	Detected in all			Low region specificity	Detected in all
ABCA4	ABCR, ARMD2, CORD3, FFM, RP19, STGD, STGD1	ENSG00000198691	ATP binding cassette subfamily A member 4	P78363	1	93992835-94121132	Disease related genes, Plasma proteins, Potential drug targets, Predicted membrane proteins, Transporters	Sensory transduction, Transport, Vision	Translocase	Age-related macular degeneration, Cone-rod dystrophy, Disease mutation, Retinitis pigmentosa, Stargardt disease	Evidence at protein level	Evidence at protein level	Evidence at protein level	Evidence at protein level	Evidence at protein level	Tissue enriched	Detected in some	6	retina: 142.7	Group enriched	Detected in some	14	Cone photoreceptor cells: 424.1;Rod photoreceptor cells: 455.0	Cancer enhanced	Detected in many		lung cancer: 3.1	Region enriched	Detected in some	13	pons and medulla: 25.5
ABCA5	EST90625	ENSG00000154265	ATP binding cassette subfamily A member 5	Q8WWZ7	17	69244311-69327244	Predicted intracellular proteins, Predicted membrane proteins, Transporters	Transport			Evidence at protein level	Evidence at transcript level	Evidence at transcript level	Evidence at protein level	Evidence at protein level	Tissue enhanced	Detected in all		skeletal muscle: 52.8	Low cell type specificity	Detected in many			Low cancer specificity	Detected in all			Low region specificity	Detected in all
ABCA6	EST155051	ENSG00000154262	ATP binding cassette subfamily A member 6	Q8N139	17	69078702-69141888	Predicted intracellular proteins, Predicted membrane proteins, Transporters	Transport			Evidence at protein level	Evidence at protein level	Evidence at protein level	Evidence at protein level	Evidence at protein level	Tissue enhanced	Detected in many		liver: 53.9	Group enriched	Detected in many	4	Fibroblasts: 27.1;Hepatocytes: 95.4;Leydig cells: 47.5	Cancer enriched	Detected in some	7	liver cancer: 4.8	Group enriched	Detected in many	5	basal ganglia: 6.6;midbrain: 10.9;pons and medulla: 11.2;thalamus: 9.3
ABCA7	ABCX	ENSG00000064687	ATP binding cassette subfamily A member 7	Q8IZY2	19	1040101-1065572	Disease related genes, Potential drug targets, Predicted intracellular proteins, Predicted membrane proteins, Transporters	Phagocytosis, Transport	Translocase	Alzheimer disease, Amyloidosis, Neurodegeneration	Evidence at protein level	Evidence at protein level	Evidence at protein level	Evidence at protein level	Evidence at protein level	Tissue enhanced	Detected in all		bone marrow: 35.2	Group enriched	Detected in many	4	Alveolar cells type 1: 68.5;Bipolar cells: 64.0;Cone photoreceptor cells: 164.9;Extravillous trophoblasts: 217.5;Rod photoreceptor cells: 151.3	Low cancer specificity	Detected in all			Low region specificity	Detected in all
ABCA8	KIAA0822	ENSG00000141338	ATP binding cassette subfamily A member 8	O94911	17	68867292-68955392	Predicted membrane proteins, Transporters	Transport			Evidence at protein level	Evidence at protein level	Evidence at protein level	Evidence at protein level	Evidence at protein level	Low tissue specificity	Detected in many			Group enriched	Detected in many	5	Leydig cells: 465.4;Muller glia cells: 138.5	Low cancer specificity	Detected in many			Low region specificity	Detected in all
ABCA9	EST640918	ENSG00000154258	ATP binding cassette subfamily A member 9	Q8IUA7	17	68974488-69061064	Predicted membrane proteins, Transporters	Transport			Evidence at protein level	Evidence at protein level	Evidence at protein level	Evidence at protein level	Evidence at protein level	Tissue enhanced	Detected in all		adipose tissue: 42.5	Cell type enhanced	Detected in many	22	Ito cells: 26.4;Leydig cells: 89.2	Low cancer specificity	Detected in some			Low region specificity	Detected in all
ABCB1	ABC20, CD243, CLCS, GP170, MDR1, P-gp, PGY1	ENSG00000085563	ATP binding cassette subfamily B member 1	P08183	7	87503633-87713323	Cancer-related genes, CD markers, Disease related genes, Enzymes, Plasma proteins, Potential drug targets, Predicted intracellular proteins, Predicted membrane proteins, Transporters	Transport	Translocase	Cancer-related genes	Evidence at protein level	Evidence at protein level	Evidence at protein level	Evidence at protein level	Evidence at protein level	Tissue enhanced	Detected in all		adrenal gland: 57.8;intestine: 49.6	Cell type enhanced	Detected in many	13	Cholangiocytes: 104.4;Enterocytes: 174.5;Paneth cells: 77.2	Cancer enhanced	Detected in many		renal cancer: 14.2	Low region specificity	Detected in all
ABCB10	EST20237, M-ABC2, MTABC2	ENSG00000135776	ATP binding cassette subfamily B member 10	Q9NRK6	1	229516582-229558695	Plasma proteins, Predicted membrane proteins, Transporters	Transport			Evidence at protein level	Evidence at transcript level	Evidence at protein level	Evidence at protein level	Evidence at protein level	Low tissue specificity	Detected in all			Cell type enriched	Detected in many	9	Erythroid cells: 140.2	Low cancer specificity	Detected in all			Low region specificity	Detected in all
ABCB4	GBD1, MDR2, MDR3, PFIC-3, PGY3	ENSG00000005471	ATP binding cassette subfamily B member 4	P21439	7	87401697-87480435	Disease related genes, Enzymes, Plasma proteins, Potential drug targets, Predicted intracellular proteins, Predicted membrane proteins, Transporters	Lipid transport, Transport	Translocase	Disease mutation, Intrahepatic cholestasis	Evidence at protein level	Evidence at protein level	Evidence at protein level	Evidence at protein level	Evidence at protein level	Tissue enriched	Detected in some	8	liver: 93.2	Cell type enriched	Detected in some	6	Hepatocytes: 235.3	Cancer enriched	Detected in some	11	liver cancer: 16.3	Low region specificity	Detected in single
ABCB6	EST45597, MTABC3, umat	ENSG00000115657	ATP binding cassette subfamily B member 6 (Langereis blood group)	Q9NP58	2	219209766-219219017	Disease related genes, Potential drug targets, Predicted membrane proteins, Transporters	Transport		Disease mutation, Dyskeratosis congenita, Microphthalmia	Evidence at protein level	Evidence at protein level	Evidence at protein level	Evidence at protein level	Evidence at protein level	Low tissue specificity	Detected in all			Cell type enhanced	Detected in some	14	Ciliated cells: 4.0;Club cells: 2.3	Low cancer specificity	Detected in all			Low region specificity	Detected in all
ABCB7	ABC7, ASAT, Atm1p, EST140535	ENSG00000131269	ATP binding cassette subfamily B member 7	O75027	X	75051554-75156732	Disease related genes, Plasma proteins, Potential drug targets, Predicted intracellular proteins, Predicted membrane proteins, Transporters	Transport		Disease mutation	Evidence at protein level	Evidence at transcript level	Evidence at protein level	Evidence at protein level	Evidence at protein level	Low tissue specificity	Detected in all			Low cell type specificity	Detected in many			Low cancer specificity	Detected in all			Low region specificity	Detected in all
ABCB8	EST328128, M-ABC1, MABC1	ENSG00000197150	ATP binding cassette subfamily B member 8	Q9NUT2	7	151028422-151047782	Predicted intracellular proteins, Predicted membrane proteins, Transporters	Ion transport, Potassium transport, Transport			Evidence at protein level	Evidence at protein level	Evidence at protein level	Evidence at protein level	Evidence at protein level	Low tissue specificity	Detected in all			Cell type enhanced	Detected in many	5	Syncytiotrophoblasts: 68.4	Low cancer specificity	Detected in all			Low region specificity	Detected in all
ABCB9	EST122234	ENSG00000150967	ATP binding cassette subfamily B member 9	Q9NP78	12	122920951-122981649	Predicted intracellular proteins, Predicted membrane proteins, Transporters	Peptide transport, Protein transport, Transport			Evidence at protein level	Evidence at protein level	Evidence at protein level	Evidence at protein level	Evidence at protein level	Low tissue specificity	Detected in all			Cell type enhanced	Detected in many	6	Late spermatids: 18.3;Muller glia cells: 20.0	Low cancer specificity	Detected in many			Low region specificity	Detected in all
ABCC1	GS-X, MRP, MRP1	ENSG00000103222	ATP binding cassette subfamily C member 1	P33527	16	15949577-16143074	Cancer-related genes, FDA approved drug targets, Plasma proteins, Predicted membrane proteins, Transporters	Transport	Hydrolase, Translocase	Cancer-related genes, FDA approved drug targets	Evidence at protein level	Evidence at protein level	Evidence at protein level	Evidence at protein level	Evidence at protein level	Low tissue specificity	Detected in all			Low cell type specificity	Detected in many			Low cancer specificity	Detected in all			Low region specificity	Detected in all
ABCC10	EST182763, MRP7, SIMRP7	ENSG00000124574	ATP binding cassette subfamily C member 10	Q5T3U5	6	43427366-43450430	Predicted intracellular proteins, Predicted membrane proteins, Transporters	Transport			Evidence at protein level	Evidence at transcript level	Evidence at protein level	Evidence at protein level	Evidence at protein level	Low tissue specificity	Detected in all			Low cell type specificity	Detected in many			Low cancer specificity	Detected in all			Low region specificity	Detected in all
ABCC12	MRP9	ENSG00000140798	ATP binding cassette subfamily C member 12	Q96J65	16	48082973-48156018	Predicted intracellular proteins, Predicted membrane proteins, Transporters	Transport			Evidence at protein level	Evidence at transcript level	Evidence at protein level	Evidence at protein level		Group enriched	Detected in some	4	brain: 3.5;testis: 13.4	Cell type enhanced	Detected in some	20	Early spermatids: 3.1;Late spermatids: 1.9;Spermatocytes: 1.8	Cancer enhanced	Detected in single		testis cancer: 0.5	Group enriched	Detected in some	4	cerebral cortex: 3.5;hippocampal formation: 2.0
ABCC3	cMOAT2, EST90757, MLP2, MOAT-D, MRP3	ENSG00000108846	ATP binding cassette subfamily C member 3	O15438	17	50634777-50692252	Cancer-related genes, Predicted intracellular proteins, Predicted membrane proteins, Transporters	Transport		Cancer-related genes	Evidence at protein level	Evidence at protein level	Evidence at protein level	Evidence at protein level	Evidence at protein level	Tissue enhanced	Detected in many		gallbladder: 53.5;liver: 66.2	Cell type enhanced	Detected in many	8	Cholangiocytes: 262.4;Enterocytes: 161.4;Hepatocytes: 155.5;Paneth cells: 153.0	Low cancer specificity	Detected in many			Low region specificity	Detected in single
ABCC4	EST170205, MOAT-B, MOATB, MRP4	ENSG00000125257	ATP binding cassette subfamily C member 4	O15439	13	95019829-95301475	Plasma proteins, Predicted membrane proteins, Transporters	Transport			Evidence at protein level	Evidence at protein level	Evidence at protein level	Evidence at protein level	Evidence at protein level	Tissue enhanced	Detected in all		prostate: 35.0	Cell type enhanced	Detected in many	7	Glandular cells: 38.5;granulocytes: 53.1;Proximal tubular cells: 32.7	Cancer enriched	Detected in all	8	prostate cancer: 90.8	Low region specificity	Detected in all
ABCC5	EST277145, MOAT-C, MRP5, SMRP	ENSG00000114770	ATP binding cassette subfamily C member 5	O15440	3	183919934-184018015	Cancer-related genes, Predicted intracellular proteins, Predicted membrane proteins, Transporters	Transport		Cancer-related genes	Evidence at protein level	Evidence at transcript level	Evidence at protein level	Evidence at protein level	Evidence at protein level	Low tissue specificity	Detected in all			Cell type enhanced	Detected in many	10	Cone photoreceptor cells: 184.6;Rod photoreceptor cells: 122.3	Low cancer specificity	Detected in all			Low region specificity	Detected in all
ABCC8	ABC36, HHF1, HI, HRINS, MRP8, PHHI, SUR, SUR1, TNDM2	ENSG00000006071	ATP binding cassette subfamily C member 8	Q09428	11	17392498-17476879	Disease related genes, FDA approved drug targets, Plasma proteins, Predicted membrane proteins, Transporters	Transport	Receptor	Diabetes mellitus, Disease mutation, FDA approved drug targets	Evidence at protein level	Evidence at transcript level	Evidence at protein level	Evidence at protein level	Evidence at protein level	Tissue enhanced	Detected in many		brain: 28.0;pancreas: 25.5;pituitary gland: 26.6	Group enriched	Detected in some	8	Bipolar cells: 39.2;Intestinal endocrine cells: 21.0	Cancer enriched	Detected in some	9	pancreatic cancer: 16.5	Low region specificity	Detected in all
ABCC9	CMD1O, SUR2	ENSG00000069431	ATP binding cassette subfamily C member 9	O60706	12	21797401-21942529	Disease related genes, FDA approved drug targets, Predicted membrane proteins, Transporters	Transport	Receptor	Atrial fibrillation, Cardiomyopathy, Disease mutation, FDA approved drug targets	Evidence at protein level	Evidence at transcript level	Evidence at protein level	Evidence at protein level	Evidence at protein level	Low tissue specificity	Detected in all			Cell type enhanced	Detected in many	12	Alveolar cells type 2: 47.6;Hepatocytes: 84.7;Sertoli cells: 129.4;Smooth muscle cells: 47.2	Low cancer specificity	Detected in many			Low region specificity	Detected in all
ABCD1	adrenoleukodystrophy, ALD, ALDP, AMN	ENSG00000101986	ATP binding cassette subfamily D member 1	P33897	X	153724868-153744762	Disease related genes, Potential drug targets, Predicted membrane proteins, Transporters	Transport	Translocase	Disease mutation	Evidence at protein level	Evidence at transcript level	Evidence at protein level	Evidence at protein level	Evidence at protein level	Tissue enhanced	Detected in all		intestine: 46.2	Cell type enhanced	Detected in many	5	Kupffer cells: 17.9;Syncytiotrophoblasts: 22.9	Low cancer specificity	Detected in all			Low region specificity	Detected in all
ABCD2	ALDL1, ALDR, ALDRP	ENSG00000173208	ATP binding cassette subfamily D member 2	Q9UBJ2	12	39550033-39619751	Predicted membrane proteins, Transporters	Transport			Evidence at protein level	Evidence at transcript level	Evidence at protein level	Evidence at protein level	Evidence at protein level	Tissue enhanced	Detected in many		adipose tissue: 24.1;brain: 30.1	Cell type enriched	Detected in some	6	Bipolar cells: 55.5	Cancer enriched	Detected in single	7	glioma: 1.9	Low region specificity	Detected in all
ABCD3	PMP70, PXMP1, ZWS2	ENSG00000117528	ATP binding cassette subfamily D member 3	P28288	1	94418455-94518666	Disease related genes, Potential drug targets, Predicted membrane proteins, Transporters	Transport			Evidence at protein level	Evidence at protein level	Evidence at protein level	Evidence at protein level	Evidence at protein level	Low tissue specificity	Detected in all			Low cell type specificity	Detected in many			Low cancer specificity	Detected in all			Low region specificity	Detected in all
ABCD4	EST352188, P70R, PMP69, PXMP1L	ENSG00000119688	ATP binding cassette subfamily D member 4	O14678	14	74285423-74303056	Disease related genes, Plasma proteins, Potential drug targets, Predicted intracellular proteins, Predicted membrane proteins, Transporters	Transport		Disease mutation	Evidence at protein level	Evidence at transcript level	Evidence at protein level	Evidence at protein level	Evidence at protein level	Low tissue specificity	Detected in all			Low cell type specificity	Detected in many			Low cancer specificity	Detected in all			Low region specificity	Detected in all
ABCE1	OABP, RLI, RLI1, RNASEL1, RNASELI, RNS4I	ENSG00000164163	ATP binding cassette subfamily E member 1	P61221	4	145097932-145129179	Predicted intracellular proteins	Host-virus interaction	Chaperone		Evidence at protein level	Evidence at protein level	Evidence at protein level	Evidence at protein level	Evidence at protein level	Low tissue specificity	Detected in all			Low cell type specificity	Detected in all			Low cancer specificity	Detected in all			Low region specificity	Detected in all
ABCF1	ABC50, EST123147	ENSG00000204574	ATP binding cassette subfamily F member 1	Q8NE71	6	30571376-30597179	Plasma proteins, Predicted intracellular proteins		Activator		Evidence at protein level	Evidence at protein level	Evidence at protein level	Evidence at protein level	Evidence at protein level	Tissue enhanced	Detected in all		skeletal muscle: 70.6	Low cell type specificity	Detected in all			Low cancer specificity	Detected in all			Low region specificity	Detected in all
ABCF2	ABC28, EST133090, HUSSY-18, M-ABC1	ENSG00000033050	ATP binding cassette subfamily F member 2	Q9UG63	7	151212490-151227230	Predicted intracellular proteins				Evidence at protein level	Evidence at protein level	Evidence at protein level	Evidence at protein level	Evidence at protein level	Low tissue specificity	Detected in all			Group enriched	Detected in some	228	Cardiomyocytes: 20.9;Cytotrophoblasts: 24.9;Extravillous trophoblasts: 22.8;Hofbauer cells: 18.5;Syncytiotrophoblasts: 27.0	Low cancer specificity	Detected in all			Low region specificity	Detected in all
ABCF2	ABC28, EST133090, HUSSY-18, M-ABC1	ENSG00000285292	ATP binding cassette subfamily F member 2	Q9UG63	7	151207837-151227166	Predicted intracellular proteins				Evidence at protein level	Evidence at protein level	Evidence at protein level	Evidence at protein level	Evidence at protein level	Low tissue specificity	Detected in all			Cell type enhanced	Detected in many	4	Late spermatids: 41.5
ABCF3	EST201864	ENSG00000161204	ATP binding cassette subfamily F member 3	Q9NUQ8	3	184186023-184194012	Predicted intracellular proteins	Antiviral defense			Evidence at protein level	Evidence at transcript level	Evidence at protein level	Evidence at protein level	Evidence at protein level	Low tissue specificity	Detected in all			Low cell type specificity	Detected in many			Low cancer specificity	Detected in all			Low region specificity	Detected in all
ABCG1	ABC8	ENSG00000160179	ATP binding cassette subfamily G member 1	P45844	21	42199689-42297244	Predicted intracellular proteins, Predicted membrane proteins, Transporters	Lipid transport, Transport	Translocase		Evidence at protein level	Evidence at protein level	Evidence at protein level	Evidence at protein level	Evidence at protein level	Low tissue specificity	Detected in all			Cell type enhanced	Detected in many	9	Cone photoreceptor cells: 47.1;Rod photoreceptor cells: 107.9;Syncytiotrophoblasts: 52.7	Low cancer specificity	Detected in all			Low region specificity	Detected in all
ABCG2	ABCP, BCRP, CD338, EST157481, MXR	ENSG00000118777	ATP binding cassette subfamily G member 2 (Junior blood group)	Q9UNQ0	4	88090264-88231322	Cancer-related genes, CD markers, Predicted intracellular proteins, Predicted membrane proteins	Transport	Translocase	Cancer-related genes	Evidence at protein level	Evidence at protein level	Evidence at protein level	Evidence at protein level	Evidence at protein level	Tissue enhanced	Detected in many		ductus deferens: 49.6;intestine: 56.6;seminal vesicle: 61.0	Cell type enhanced	Detected in many	15	Enterocytes: 135.7;Extravillous trophoblasts: 47.1;Hofbauer cells: 105.8	Low cancer specificity	Detected in many			Low region specificity	Detected in all
ABCG4	WHITE2	ENSG00000172350	ATP binding cassette subfamily G member 4	Q9H172	11	119149012-119162653	Predicted intracellular proteins, Predicted membrane proteins, Transporters	Transport			Evidence at protein level	Evidence at protein level	Evidence at protein level	Evidence at protein level	Evidence at protein level	Group enriched	Detected in many	5	brain: 20.7;parathyroid gland: 7.4;retina: 7.5;testis: 7.2	Group enriched	Detected in some	4	Cone photoreceptor cells: 55.0;Rod photoreceptor cells: 47.1	Not detected	Not detected			Low region specificity	Detected in many
ABHD1	FLJ36128, LABH1	ENSG00000143994	Abhydrolase domain containing 1	Q96SE0	2	27123789-27130812	Predicted intracellular proteins, Predicted membrane proteins		Hydrolase, Serine esterase		Evidence at protein level	Evidence at transcript level	Evidence at protein level	Evidence at protein level		Tissue enriched	Detected in some	9	testis: 58.4	Group enriched	Detected in many	22	Early spermatids: 249.7;Late spermatids: 777.1	Low cancer specificity	Detected in some			Low region specificity	Detected in some
ABHD10	FLJ11342	ENSG00000144827	Abhydrolase domain containing 10	Q9NUJ1	3	111979010-111993363	Enzymes, Predicted intracellular proteins		Hydrolase		Evidence at protein level	Evidence at protein level	Evidence at protein level	Evidence at protein level	Evidence at protein level	Low tissue specificity	Detected in all			Low cell type specificity	Detected in many			Low cancer specificity	Detected in all			Low region specificity	Detected in all
ABHD11	PP1226, WBSCR21	ENSG00000106077	Abhydrolase domain containing 11	Q8NFV4	7	73736094-73738867	Disease related genes, Predicted intracellular proteins		Hydrolase	Williams-Beuren syndrome	Evidence at protein level	Evidence at protein level	Evidence at protein level	Evidence at protein level	Evidence at protein level	Low tissue specificity	Detected in all			Cell type enhanced	Detected in many	7	Enterocytes: 161.7;Urothelial cells: 241.0	Low cancer specificity	Detected in all			Low region specificity	Detected in all
ABHD12	ABHD12A, BEM46L2, C20orf22, dJ965G21.2, DKFZP434P106	ENSG00000100997	Abhydrolase domain containing 12	Q8N2K0	20	25294743-25390983	Disease related genes, Enzymes, Potential drug targets, Predicted intracellular proteins, Predicted membrane proteins	Lipid metabolism	Hydrolase	Cataract, Deafness, Disease mutation, Neuropathy, Retinitis pigmentosa	Evidence at protein level	Evidence at transcript level	Evidence at protein level	Evidence at protein level	Evidence at protein level	Low tissue specificity	Detected in all			Low cell type specificity	Detected in many			Low cancer specificity	Detected in all			Low region specificity	Detected in all
ABHD12B	BEM46L3, C14orf29	ENSG00000131969	Abhydrolase domain containing 12B	Q7Z5M8	14	50872160-50904970	Predicted intracellular proteins		Hydrolase		Evidence at transcript level	Evidence at transcript level	Evidence at transcript level	Evidence at transcript level		Tissue enhanced	Detected in some		brain: 10.0;retina: 10.0;skin 1: 21.6	Cell type enriched	Detected in some	8	Muller glia cells: 136.7	Cancer enriched	Detected in many	5	testis cancer: 7.6	Low region specificity	Detected in many
ABHD13	bA153I24.2, BEM46L1, C13orf6, FLJ14906	ENSG00000139826	Abhydrolase domain containing 13	Q7L211	13	108218379-108234255	Predicted membrane proteins		Hydrolase		Evidence at protein level	Evidence at transcript level	Evidence at transcript level	Evidence at protein level	Evidence at protein level	Low tissue specificity	Detected in all			Low cell type specificity	Detected in many			Low cancer specificity	Detected in all			Low region specificity	Detected in all
ABHD14A	DKFZP564O243, DORZ1	ENSG00000248487	Abhydrolase domain containing 14A	Q9BUJ0	3	51971426-51981199	Predicted intracellular proteins, Predicted membrane proteins		Hydrolase		Evidence at protein level	Evidence at protein level	Evidence at transcript level	Evidence at protein level	Evidence at protein level	Low tissue specificity	Detected in all			Low cell type specificity	Detected in many			Low cancer specificity	Detected in all			Low region specificity	Detected in all
ABHD14A-ACY1		ENSG00000114786	ABHD14A-ACY1 readthrough		3	51974706-51989183	Predicted intracellular proteins				Evidence at protein level	Evidence at protein level				Low tissue specificity	Detected in all			Cell type enhanced	Detected in some	11	Alveolar cells type 2: 3.7;Club cells: 3.4;Collecting duct cells: 5.2;Distal tubular cells: 3.3;Proximal tubular cells: 3.9	Not detected	Not detected			Low region specificity	Detected in all
ABHD14B	CIB, MGC15429	ENSG00000114779	Abhydrolase domain containing 14B	Q96IU4	3	51968510-51983409	Plasma proteins, Predicted intracellular proteins		Hydrolase		Evidence at protein level	Evidence at protein level	Evidence at protein level	Evidence at protein level	Evidence at protein level	Low tissue specificity	Detected in all			Cell type enhanced	Detected in many	5	Proximal tubular cells: 216.2	Low cancer specificity	Detected in all			Low region specificity	Detected in all
ABHD15		ENSG00000168792	Abhydrolase domain containing 15	Q6UXT9	17	29560547-29567137	Predicted secreted proteins		Hydrolase		Evidence at protein level	Evidence at transcript level	Evidence at protein level	Evidence at protein level	Evidence at protein level	Low tissue specificity	Detected in all			Cell type enhanced	Detected in many	7	Hepatocytes: 25.3	Low cancer specificity	Detected in all			Low region specificity	Detected in all
ABHD16A	BAT5, D6S82E, NG26	ENSG00000204427	Abhydrolase domain containing 16A	O95870	6	31686949-31703444	Predicted membrane proteins	Lipid metabolism	Hydrolase		Evidence at protein level	Evidence at transcript level	Evidence at protein level	Evidence at protein level	Evidence at protein level	Low tissue specificity	Detected in all			Cell type enhanced	Detected in many	5	Ductal cells: 14.2;Paneth cells: 15.6	Low cancer specificity	Detected in all			Low region specificity	Detected in all
ABHD16B	C20orf135, dJ591C20.1	ENSG00000183260	Abhydrolase domain containing 16B	Q9H3Z7	20	63861498-63862988	Plasma proteins, Predicted intracellular proteins		Hydrolase		Evidence at protein level	Evidence at protein level	No human protein/transcript evidence	Evidence at protein level	Evidence at protein level	Low tissue specificity	Detected in many			Group enriched	Detected in some	58	Early spermatids: 120.3;Late spermatids: 172.2	Not detected	Not detected
ABHD17A	C19orf27, FAM108A1, MGC5244	ENSG00000129968	Abhydrolase domain containing 17A	Q96GS6	19	1876810-1885547	Enzymes, Predicted intracellular proteins		Hydrolase		Evidence at protein level	Evidence at transcript level	Evidence at protein level	Evidence at protein level	Evidence at protein level	Low tissue specificity	Detected in all			Low cell type specificity	Detected in all			Low cancer specificity	Detected in all			Low region specificity	Detected in all
ABHD17B	C9orf77, CGI-67, FAM108B1	ENSG00000107362	Abhydrolase domain containing 17B	Q5VST6	9	71862452-71910931	Enzymes, Predicted intracellular proteins		Hydrolase		Evidence at protein level	Evidence at transcript level	Evidence at protein level	Evidence at protein level	Evidence at protein level	Tissue enhanced	Detected in all		lymphoid tissue: 46.2	Cell type enhanced	Detected in many	4	Rod photoreceptor cells: 54.4	Low cancer specificity	Detected in all			Low region specificity	Detected in all
ABHD17C	FAM108C1	ENSG00000136379	Abhydrolase domain containing 17C	Q6PCB6	15	80679684-80755621	Enzymes, Predicted intracellular proteins		Hydrolase		Evidence at protein level	Evidence at transcript level	Evidence at protein level	Evidence at protein level	Evidence at protein level	Low tissue specificity	Detected in all			Cell type enhanced	Detected in many	7	Enterocytes: 88.3;Mucus-secreting cells: 89.7;Paneth cells: 62.2;Urothelial cells: 77.1	Low cancer specificity	Detected in all			Low region specificity	Detected in all
ABHD18	C4orf29, FLJ21106	ENSG00000164074	Abhydrolase domain containing 18	Q0P651	4	127965306-128039927	Predicted intracellular proteins				Evidence at protein level	Evidence at protein level	Evidence at transcript level	Evidence at protein level	Evidence at protein level	Low tissue specificity	Detected in all			Low cell type specificity	Detected in many			Low cancer specificity	Detected in all			Low region specificity	Detected in all
ABHD2	LABH2	ENSG00000140526	Abhydrolase domain containing 2	P08910	15	89087459-89202360	Enzymes, Predicted membrane proteins	Lipid degradation, Lipid metabolism	Hydrolase, Serine esterase		Evidence at protein level	Evidence at transcript level	Evidence at protein level	Evidence at protein level	Evidence at protein level	Low tissue specificity	Detected in all			Cell type enhanced	Detected in all	6	Early spermatids: 303.3;Hepatocytes: 272.0;Late spermatids: 360.0	Low cancer specificity	Detected in all			Low region specificity	Detected in all
ABHD3	LABH3	ENSG00000158201	Abhydrolase domain containing 3	Q8WU67	18	21650897-21704805	Enzymes, Predicted intracellular proteins, Predicted membrane proteins	Lipid metabolism, Phospholipid metabolism	Hydrolase, Serine esterase		Evidence at protein level	Evidence at protein level	Evidence at protein level	Evidence at protein level	Evidence at protein level	Low tissue specificity	Detected in all			Low cell type specificity	Detected in many			Low cancer specificity	Detected in all			Low region specificity	Detected in all
ABHD4	FLJ12816	ENSG00000100439	Abhydrolase domain containing 4	Q8TB40	14	22598237-22613215	Enzymes, Predicted intracellular proteins	Lipid degradation, Lipid metabolism	Hydrolase		Evidence at protein level	Evidence at transcript level	Evidence at protein level	Evidence at protein level	Evidence at protein level	Low tissue specificity	Detected in all			Low cell type specificity	Detected in many			Low cancer specificity	Detected in all			Low region specificity	Detected in all
ABHD5	CGI-58, NCIE2	ENSG00000011198	Abhydrolase domain containing 5	Q8WTS1	3	43690108-43734371	Disease related genes, Enzymes, Potential drug targets, Predicted intracellular proteins	Differentiation, Fatty acid metabolism, Lipid biosynthesis, Lipid metabolism, Phospholipid biosynthesis, Phospholipid metabolism	Acyltransferase, Transferase	Cataract, Deafness, Disease mutation, Ichthyosis	Evidence at protein level	Evidence at protein level	Evidence at protein level	Evidence at protein level	Evidence at protein level	Tissue enhanced	Detected in all		breast: 70.3	Cell type enhanced	Detected in many	7	Syncytiotrophoblasts: 171.7	Low cancer specificity	Detected in all			Low region specificity	Detected in all
ABHD6		ENSG00000163686	Abhydrolase domain containing 6	Q9BV23	3	58237506-58295693	Enzymes, Predicted membrane proteins	Lipid metabolism	Hydrolase		Evidence at protein level	Evidence at transcript level	Evidence at protein level	Evidence at protein level	Evidence at protein level	Tissue enhanced	Detected in all		liver: 43.4	Cell type enhanced	Detected in many	8	Hepatocytes: 53.3	Low cancer specificity	Detected in all			Low region specificity	Detected in all
ABHD8	FLJ11743, MGC14280, MGC2512	ENSG00000127220	Abhydrolase domain containing 8	Q96I13	19	17292131-17310236	Predicted intracellular proteins		Hydrolase		Evidence at protein level	Evidence at protein level	Evidence at transcript level	Evidence at protein level	Evidence at protein level	Tissue enhanced	Detected in all		brain: 34.0	Cell type enhanced	Detected in many	13	Early spermatids: 114.8;Horizontal cells: 68.3;Late spermatids: 221.4	Low cancer specificity	Detected in all			Low region specificity	Detected in all
ABI1	ABI-1, E3B1, SSH3BP1	ENSG00000136754	Abl interactor 1	Q8IZP0	10	26746593-26861087	Cancer-related genes, Disease related genes, Predicted intracellular proteins	Host-virus interaction		Cancer-related genes	Evidence at protein level	Evidence at protein level	Evidence at protein level	Evidence at protein level	Evidence at protein level	Low tissue specificity	Detected in all			Cell type enhanced	Detected in many	5	Basal keratinocytes: 218.7;Suprabasal keratinocytes: 236.6	Low cancer specificity	Detected in all			Low region specificity	Detected in all
ABI2	ABI-2, ABI2B, AblBP3, AIP-1, argBPIA, SSH3BP2	ENSG00000138443	Abl interactor 2	Q9NYB9	2	203328219-203447723	Predicted intracellular proteins	Host-virus interaction, Neurogenesis		Disease mutation, Mental retardation	Evidence at protein level	Evidence at protein level	Evidence at protein level	Evidence at protein level	Evidence at protein level	Low tissue specificity	Detected in all			Low cell type specificity	Detected in many			Low cancer specificity	Detected in all			Low region specificity	Detected in all
ABI3	NESH, SSH3BP3	ENSG00000108798	ABI family member 3	Q9P2A4	17	49210227-49223225	Predicted intracellular proteins				Evidence at protein level	Evidence at protein level	Evidence at protein level	Evidence at protein level	Evidence at protein level	Tissue enhanced	Detected in all		blood: 84.6;lymphoid tissue: 50.6	Cell type enhanced	Detected in many	10	Distal tubular cells: 43.1;Hofbauer cells: 46.5;Ito cells: 40.5;Kupffer cells: 104.3;Macrophages: 57.6;T-cells: 86.3	Low cancer specificity	Detected in all			Low region specificity	Detected in all
ABI3BP	DKFZP586L2024, NESHBP, TARSH	ENSG00000154175	ABI family member 3 binding protein	Q7Z7G0	3	100749156-100993515	Disease related genes, Plasma proteins, Predicted intracellular proteins, Predicted secreted proteins			Disease mutation	Evidence at protein level	Evidence at transcript level	Evidence at protein level	Evidence at protein level	Evidence at protein level	Low tissue specificity	Detected in many			Cell type enhanced	Detected in many	10	Alveolar cells type 1: 53.6;Club cells: 70.5;Leydig cells: 90.0;Muller glia cells: 112.5	Low cancer specificity	Detected in many			Low region specificity	Detected in all
ABL1	ABL, c-ABL, JTK7, p150	ENSG00000097007	ABL proto-oncogene 1, non-receptor tyrosine kinase	P00519	9	130713946-130887675	Cancer-related genes, Disease related genes, Enzymes, FDA approved drug targets, Predicted intracellular proteins, RAS pathway related proteins	Apoptosis, Autophagy, Cell adhesion, DNA damage, DNA repair, Endocytosis	DNA-binding, Kinase, Transferase, Tyrosine-protein kinase	Cancer-related genes, Disease mutation, FDA approved drug targets, Proto-oncogene	Evidence at protein level	Evidence at protein level	Evidence at protein level	Evidence at protein level	Evidence at protein level	Low tissue specificity	Detected in all			Low cell type specificity	Detected in many			Low cancer specificity	Detected in all			Low region specificity	Detected in all
ABL2	ABLL, ARG	ENSG00000143322	ABL proto-oncogene 2, non-receptor tyrosine kinase	P42684	1	179099327-179229684	Cancer-related genes, Enzymes, Predicted intracellular proteins, RAS pathway related proteins	Cell adhesion	Kinase, Transferase, Tyrosine-protein kinase	Cancer-related genes	Evidence at protein level	Evidence at protein level	Evidence at protein level	Evidence at protein level	Evidence at protein level	Low tissue specificity	Detected in all			Cell type enhanced	Detected in many	7	Cone photoreceptor cells: 157.1	Low cancer specificity	Detected in all			Low region specificity	Detected in all
ABLIM1	abLIM, LIMAB1, limatin	ENSG00000099204	Actin binding LIM protein 1	O14639	10	114431113-114685003	Predicted intracellular proteins		Actin-binding		Evidence at protein level	Evidence at protein level	Evidence at protein level	Evidence at protein level	Evidence at protein level	Low tissue specificity	Detected in all			Cell type enhanced	Detected in many	9	Alveolar cells type 1: 294.8;Cardiomyocytes: 567.5;Peritubular cells: 388.2	Low cancer specificity	Detected in all			Region enriched	Detected in all	6	cerebellum: 84.9
ABLIM2	KIAA1808	ENSG00000163995	Actin binding LIM protein family member 2	Q6H8Q1	4	7965310-8158832	Predicted intracellular proteins				Evidence at protein level	Evidence at protein level	Evidence at protein level	Evidence at protein level	Evidence at protein level	Tissue enhanced	Detected in many		brain: 26.0;skeletal muscle: 71.8	Cell type enhanced	Detected in many	5	Horizontal cells: 11.1;Intestinal endocrine cells: 10.3	Low cancer specificity	Detected in many			Low region specificity	Detected in all
ABLIM3	KIAA0843	ENSG00000173210	Actin binding LIM protein family member 3	O94929	5	149141483-149260542	Plasma proteins, Predicted intracellular proteins				Evidence at protein level	Evidence at protein level	Evidence at protein level	Evidence at protein level	Evidence at protein level	Tissue enhanced	Detected in all		heart muscle: 58.4	Cell type enhanced	Detected in many	12	Cardiomyocytes: 57.0;Hepatocytes: 97.0	Low cancer specificity	Detected in many			Low region specificity	Detected in all
ABR	MDB	ENSG00000159842	Active BCR-related	Q12979	17	1003518-1229021	Predicted intracellular proteins		GTPase activation, Guanine-nucleotide releasing factor		Evidence at protein level	Evidence at protein level	Evidence at transcript level	Evidence at protein level	Evidence at protein level	Tissue enhanced	Detected in all		brain: 43.6	Cell type enhanced	Detected in many	6	Late spermatids: 112.5	Low cancer specificity	Detected in all			Low region specificity	Detected in all
ABRACL	C6orf115, Costars, HSPC280, PRO2013	ENSG00000146386	ABRA C-terminal like	Q9P1F3	6	139028682-139043302	Plasma proteins, Predicted intracellular proteins				Evidence at protein level	Evidence at protein level	Evidence at protein level	Evidence at protein level	Evidence at protein level	Tissue enhanced	Detected in all		blood: 82.9	Cell type enhanced	Detected in many	4	Hofbauer cells: 308.6;Proximal tubular cells: 337.1	Low cancer specificity	Detected in all			Low region specificity	Detected in all
ABRAXAS1	ABRA1, ABRAXAS, CCDC98, FAM175A, FLJ13614	ENSG00000163322	Abraxas 1, BRCA1 A complex subunit	Q6UWZ7	4	83459517-83523348	Disease related genes, Predicted intracellular proteins	DNA damage, DNA repair	Chromatin regulator	Disease mutation	Evidence at protein level	Evidence at protein level	Evidence at protein level	Evidence at protein level	Evidence at protein level	Low tissue specificity	Detected in all			Cell type enhanced	Detected in many	10	Ciliated cells: 40.2;Distal tubular cells: 36.5;Proximal tubular cells: 18.9	Low cancer specificity	Detected in many			Low region specificity	Detected in all
ABRAXAS2	ABRO1, Em:AC068896.4, FAM175B, KIAA0157	ENSG00000165660	Abraxas 2, BRISC complex subunit	Q15018	10	124801785-124836670	Predicted intracellular proteins	Cell cycle, Cell division, Mitosis, Ubl conjugation pathway			Evidence at protein level	Evidence at protein level	Evidence at protein level	Evidence at protein level	Evidence at protein level	Low tissue specificity	Detected in all			Cell type enhanced	Detected in many	7	Alveolar cells type 1: 23.8;Ciliated cells: 22.7;Collecting duct cells: 22.7;monocytes: 36.1	Low cancer specificity	Detected in all			Low region specificity	Detected in all
ABT1	Esf2	ENSG00000146109	Activator of basal transcription 1	Q9ULW3	6	26596952-26600744	Predicted intracellular proteins	Transcription, Transcription regulation	DNA-binding, RNA-binding		Evidence at protein level	Evidence at transcript level	Evidence at protein level	Evidence at protein level	Evidence at protein level	Low tissue specificity	Detected in all			Low cell type specificity	Detected in many			Low cancer specificity	Detected in all			Low region specificity	Detected in all
ABTB1	BPOZ, Btb3, BTBD21, EF1ABP	ENSG00000114626	Ankyrin repeat and BTB domain containing 1	Q969K4	3	127672935-127680920	Predicted intracellular proteins	Protein biosynthesis	Elongation factor		Evidence at protein level	Evidence at protein level	Evidence at protein level	Evidence at protein level	Evidence at protein level	Tissue enhanced	Detected in all		blood: 107.3	Low cell type specificity	Detected in many			Low cancer specificity	Detected in all			Low region specificity	Detected in all
ABTB2	ABTB2A, BTBD22, DKFZP586C1619	ENSG00000166016	Ankyrin repeat and BTB domain containing 2	Q8N961	11	34150988-34358008	Predicted intracellular proteins				Evidence at protein level	Evidence at protein level	Evidence at transcript level	Evidence at protein level	Evidence at protein level	Tissue enhanced	Detected in many		seminal vesicle: 31.6	Cell type enhanced	Detected in many	7	monocytes: 16.2;Syncytiotrophoblasts: 23.7	Low cancer specificity	Detected in all			Low region specificity	Detected in all
AC001226.2		ENSG00000283208			13	76992078-77129589	Predicted intracellular proteins, Predicted membrane proteins				Evidence at transcript level	Evidence at transcript level				Tissue enhanced	Detected in all		bone marrow: 19.2	Not detected	Not detected
AC002310.4		ENSG00000260869			16	30534227-30558279	Predicted intracellular proteins				Evidence at transcript level	Evidence at transcript level				Low tissue specificity	Detected in all			Cell type enriched	Detected in single	12	Club cells: 1.2	Not detected	Not detected			Low region specificity	Detected in all
AC002996.1		ENSG00000257767			12	111753890-111791418	Predicted intracellular proteins				Evidence at transcript level	Evidence at transcript level				Group enriched	Detected in many	4	adipose tissue: 27.0;blood: 29.9;skeletal muscle: 16.3;stomach 1: 8.0	Not detected	Not detected			Not detected	Not detected
AC003002.1		ENSG00000268133			19	57363566-57398584	Predicted intracellular proteins				Evidence at transcript level	Evidence at transcript level				Low tissue specificity	Detected in all			Not detected	Not detected			Not detected	Not detected			Low region specificity	Detected in all
AC003002.2		ENSG00000268533			19	57394183-57438457	Predicted intracellular proteins				Evidence at transcript level	Evidence at transcript level				Tissue enhanced	Detected in many		skin 1: 7.5	Not detected	Not detected			Not detected	Not detected
AC003002.3		ENSG00000269533			19	57389884-57419994	Predicted intracellular proteins				Evidence at transcript level	Evidence at transcript level				Low tissue specificity	Detected in all			Not detected	Not detected			Not detected	Not detected			Low region specificity	Detected in all
AC003006.1		ENSG00000269026			19	57682045-57753575	Predicted intracellular proteins				Evidence at transcript level	Evidence at transcript level				Low tissue specificity	Detected in all			Not detected	Not detected			Not detected	Not detected			Low region specificity	Detected in many
AC004076.1		ENSG00000268163			19	57437970-57477536	Predicted intracellular proteins				Evidence at transcript level	Evidence at transcript level				Low tissue specificity	Detected in many			Not detected	Not detected			Not detected	Not detected			Low region specificity	Detected in all
AC004223.3		ENSG00000267618			17	35011349-35121493	Predicted intracellular proteins				Evidence at transcript level	Evidence at transcript level				Tissue enhanced	Detected in many		testis: 16.6	Not detected	Not detected			Not detected	Not detected			Low region specificity	Detected in all
AC004556.1		ENSG00000276345			Unmapped	2585-11802	Predicted intracellular proteins				Evidence at protein level	Evidence at protein level				Tissue enhanced	Detected in many		blood: 13.0	Cell type enhanced	Detected in many	17	Distal tubular cells: 26.6;Hofbauer cells: 22.3;Kupffer cells: 73.1
AC004593.3		ENSG00000285162	Beta-chimaerin isoform 3		7	29122340-29514667	Predicted intracellular proteins				Evidence at transcript level	Evidence at transcript level				Tissue enhanced	Detected in some		blood: 6.3;brain: 16.3	Group enriched	Detected in some	11	Collecting duct cells: 1.8;Early spermatids: 1.0;granulocytes: 1.1;Hepatocytes: 2.4;Late spermatids: 1.1
AC004754.1		ENSG00000269881			16	249547-269943	Predicted membrane proteins				Evidence at transcript level	Evidence at transcript level				Tissue enriched	Detected in some	9	intestine: 15.3	Not detected	Not detected			Not detected	Not detected
AC004832.3		ENSG00000249590			22	30409255-30428990	Predicted intracellular proteins, Predicted membrane proteins				Evidence at transcript level	Evidence at transcript level				Tissue enriched	Detected in many	5	epididymis: 32.4	Group enriched	Detected in some	14	Club cells: 1.2;Distal tubular cells: 1.7	Not detected	Not detected			Low region specificity	Detected in many
AC004922.1		ENSG00000284292			7	99325879-99394653	Predicted intracellular proteins				Evidence at protein level	Evidence at protein level				Low tissue specificity	Detected in all			Cell type enhanced	Detected in some	25	Club cells: 4.5;Exocrine glandular cells: 1.3;granulocytes: 1.1
AC004997.1		ENSG00000248751			22	30285238-30299482	Predicted intracellular proteins				Evidence at protein level	Evidence at protein level				Tissue enhanced	Detected in some		blood: 4.1	Not detected	Not detected			Not detected	Not detected
AC005154.6		ENSG00000281039			7	30497077-30550761	Predicted intracellular proteins				Evidence at protein level	Evidence at protein level				Low tissue specificity	Detected in many			Group enriched	Detected in some	19	Cardiomyocytes: 6.7;granulocytes: 4.6;Intestinal endocrine cells: 6.8	Not detected	Not detected
AC005324.3		ENSG00000251537			17	15571491-15651653	Predicted intracellular proteins				Evidence at protein level	Evidence at protein level				Tissue enhanced	Detected in many		esophagus: 23.3;tongue: 21.1;vagina: 17.9	Group enriched	Detected in some	11	Club cells: 1.2;Pancreatic endocrine cells: 2.1	Not detected	Not detected			Low region specificity	Detected in many
AC005697.1		ENSG00000266202			17	27798806-27893365	Predicted intracellular proteins				Evidence at transcript level	Evidence at transcript level				Tissue enhanced	Detected in many		brain: 11.8	Not detected	Not detected			Not detected	Not detected			Low region specificity	Detected in all
AC005726.1		ENSG00000258472			17	28455752-28614197	Predicted intracellular proteins				Evidence at protein level	Evidence at protein level				Tissue enriched	Detected in many	5	brain: 16.8	Group enriched	Detected in some	4	Alveolar cells type 1: 8.9;Alveolar cells type 2: 10.4;Ciliated cells: 10.7;Club cells: 10.3;Collecting duct cells: 3.5;granulocytes: 5.8;Proximal tubular cells: 9.0;Syncytiotrophoblasts: 4.5	Low cancer specificity	Detected in many			Low region specificity	Detected in all
AC006486.1		ENSG00000268643			19	42234583-42255132	Predicted intracellular proteins				Evidence at transcript level	Evidence at transcript level				Low tissue specificity	Detected in all			Not detected	Not detected			Not detected	Not detected			Low region specificity	Detected in all
AC006538.2		ENSG00000267001			19	2717769-2740048	Predicted membrane proteins				Evidence at protein level	Evidence at protein level				Low tissue specificity	Detected in all			Not detected	Not detected			Not detected	Not detected			Low region specificity	Detected in all
AC007040.2		ENSG00000258881			2	70939318-70995336	Predicted membrane proteins				Evidence at transcript level	Evidence at transcript level				Tissue enhanced	Detected in some		skin 1: 2.8;testis: 2.7	Not detected	Not detected			Not detected	Not detected
AC007325.2		ENSG00000277196			Unmapped	138082-161852	Predicted intracellular proteins				Evidence at transcript level	Evidence at transcript level				Tissue enhanced	Detected in many		intestine: 12.8;skin 1: 12.6	Group enriched	Detected in some	5	Alveolar cells type 2: 5.1;Distal tubular cells: 6.6
AC007325.4		ENSG00000278817			Unmapped	131494-137392	Predicted intracellular proteins				Evidence at transcript level	Evidence at transcript level				Tissue enhanced	Detected in some		heart muscle: 15.9;skeletal muscle: 32.8	Group enriched	Detected in many	16	Early spermatids: 161.4;Late spermatids: 532.6
AC007326.5		ENSG00000283809			22	18906238-18947732	Predicted intracellular proteins				Evidence at transcript level	Evidence at transcript level				Tissue enhanced	Detected in many		skeletal muscle: 38.6	Group enriched	Detected in some	4	Alveolar cells type 1: 17.9;Alveolar cells type 2: 13.7;Ciliated cells: 6.7;Club cells: 19.4
AC007998.2		ENSG00000267140			18	35443871-35497940	Predicted intracellular proteins				Evidence at transcript level	Evidence at transcript level				Tissue enhanced	Detected in many		testis: 24.6	Cell type enhanced	Detected in single	25	Ciliated cells: 1.4	Not detected	Not detected			Low region specificity	Detected in all
AC008397.2		ENSG00000285188	CAMP-specific 3',5'-cyclic phosphodiesterase 4C	Q08493	19	18207961-18255419	Enzymes, FDA approved drug targets, Predicted intracellular proteins		Hydrolase	FDA approved drug targets	Evidence at protein level	Evidence at transcript level	Evidence at protein level	Evidence at protein level	Evidence at protein level	Tissue enhanced	Detected in many		gallbladder: 22.4;intestine: 15.6;pancreas: 14.2	Group enriched	Detected in some	8	Alveolar cells type 1: 8.9;Alveolar cells type 2: 8.8
AC008403.1		ENSG00000268465			19	48465837-48472431	Predicted intracellular proteins				Evidence at transcript level	Evidence at transcript level				Tissue enhanced	Detected in some		endometrium 1: 2.7;intestine: 3.6;testis: 4.7	Not detected	Not detected			Not detected	Not detected
AC008560.1		ENSG00000253251	Uncharacterized protein FLJ26957	Q6ZNX1	5	65624765-65630891	Predicted intracellular proteins	DNA damage, DNA repair			Evidence at protein level	Evidence at protein level	Evidence at transcript level	Evidence at protein level		Low tissue specificity	Detected in all			Group enriched	Detected in some	28	Alveolar cells type 2: 1.4;Ciliated cells: 1.4;Club cells: 2.3;Cytotrophoblasts: 3.3;Extravillous trophoblasts: 3.7;Hofbauer cells: 3.1;Syncytiotrophoblasts: 4.2	Low cancer specificity	Detected in all			Low region specificity	Detected in all
AC008695.1		ENSG00000273217			5	131425891-131796983	Predicted intracellular proteins				Evidence at transcript level	Evidence at transcript level				Low tissue specificity	Detected in all			Not detected	Not detected			Not detected	Not detected			Low region specificity	Detected in all
AC008758.1		ENSG00000196826			19	12461559-12551474	Predicted intracellular proteins				Evidence at transcript level	Evidence at transcript level				Low tissue specificity	Detected in all			Cell type enhanced	Detected in single	33	Club cells: 1.2	Not detected	Not detected			Low region specificity	Detected in all
AC008758.5		ENSG00000268870			19	12391949-12441082	Predicted intracellular proteins				Evidence at protein level	Evidence at protein level				Low tissue specificity	Detected in many			Not detected	Not detected			Not detected	Not detected			Low region specificity	Detected in many
AC008763.3		ENSG00000269711			19	7678501-7682854	Predicted intracellular proteins				Evidence at transcript level	Evidence at transcript level				Group enriched	Detected in some	5	blood: 51.4;bone marrow: 17.2	Group enriched	Detected in some	42	Alveolar cells type 2: 3.5;Ciliated cells: 4.0;Club cells: 6.8;granulocytes: 2.3	Not detected	Not detected			Region enriched	Detected in single	11	basal ganglia: 2.8
AC008764.4		ENSG00000268790			19	16577642-16660115	Predicted intracellular proteins				Evidence at transcript level	Evidence at transcript level				Low tissue specificity	Detected in all			Not detected	Not detected			Not detected	Not detected			Low region specificity	Detected in all
AC008770.2		ENSG00000267179			19	11925075-11979290	Predicted intracellular proteins				Evidence at transcript level	Evidence at transcript level				Low tissue specificity	Detected in all			Not detected	Not detected			Not detected	Not detected			Low region specificity	Detected in all
AC008878.1		ENSG00000267952			19	7507052-7519622	Predicted intracellular proteins				Evidence at transcript level	Evidence at transcript level				Tissue enhanced	Detected in many		retina: 19.5;skeletal muscle: 21.3	Not detected	Not detected			Not detected	Not detected			Low region specificity	Detected in all
AC008982.1		ENSG00000268083			19	38817471-38840178	Predicted intracellular proteins				Evidence at protein level	Evidence at protein level				Low tissue specificity	Detected in many			Not detected	Not detected			Not detected	Not detected			Low region specificity	Detected in some
AC009086.2		ENSG00000277669			16	29663279-29695144	Predicted intracellular proteins				Evidence at protein level	Evidence at protein level				Tissue enhanced	Detected in some		lung: 17.3;lymphoid tissue: 55.9	Not detected	Not detected			Not detected	Not detected
AC009163.4		ENSG00000261717			16	75412684-75464706	Predicted intracellular proteins, Predicted membrane proteins				Evidence at transcript level	Evidence at transcript level				Low tissue specificity	Detected in many			Not detected	Not detected			Not detected	Not detected			Low region specificity	Detected in all
AC009477.2		ENSG00000284479			2	131035092-131035262	Predicted membrane proteins				Evidence at transcript level	Evidence at transcript level				Group enriched	Detected in some	6	adipose tissue: 8.5;brain: 18.5	Not detected	Not detected
AC009779.3		ENSG00000258311			12	55716036-55724703	Predicted intracellular proteins				Evidence at transcript level	Evidence at transcript level				Low tissue specificity	Detected in all			Group enriched	Detected in some	4	Alveolar cells type 1: 3.0;Ciliated cells: 1.4;Club cells: 3.4	Low cancer specificity	Detected in many			Low region specificity	Detected in all
AC010255.3		ENSG00000250803	Uncharacterized protein LOC100505841		5	122129622-122183949	Predicted intracellular proteins				Evidence at transcript level	Evidence at transcript level				Tissue enriched	Detected in some	14	testis: 59.7	Cell type enriched	Detected in single	63	Ciliated cells: 10.7	Not detected	Not detected
AC010319.2		ENSG00000269035			19	17436611-17460804	Predicted membrane proteins				Evidence at transcript level	Evidence at transcript level				Tissue enriched	Detected in some	32	retina: 41.6	Not detected	Not detected			Not detected	Not detected			Low region specificity	Detected in single
AC010422.5		ENSG00000269590			19	12664828-12669397	Predicted intracellular proteins				Evidence at protein level	Evidence at protein level				Low tissue specificity	Detected in all			Cell type enhanced	Detected in single	33	Club cells: 1.2	Not detected	Not detected			Low region specificity	Detected in all
AC010487.3		ENSG00000283088			19	52880663-52962768	Predicted intracellular proteins				Evidence at transcript level	Evidence at transcript level				Low tissue specificity	Detected in many			Not detected	Not detected
AC010522.1		ENSG00000268750			19	57819719-57858941	Predicted intracellular proteins				Evidence at transcript level	Evidence at transcript level				Low tissue specificity	Detected in all			Cell type enhanced	Detected in some	23	Ciliated cells: 1.4;Club cells: 1.2	Not detected	Not detected			Low region specificity	Detected in all
AC010531.1		ENSG00000131152			16	87302876-87334273	Predicted intracellular proteins				Evidence at transcript level	Evidence at transcript level				Tissue enhanced	Detected in many		skeletal muscle: 6.8	Not detected	Not detected			Not detected	Not detected
AC011043.1		ENSG00000276256	Homo sapiens uncharacterized LOC389831 (LOC389831), transcript variant 3, mRNA.		Unmapped	42939-49164	Predicted intracellular proteins				Evidence at transcript level	Evidence at transcript level				Low tissue specificity	Detected in many			Cell type enhanced	Detected in many	4	Collecting duct cells: 17.4;Distal tubular cells: 16.6
AC011448.1		ENSG00000258674			19	19516227-19536076	Predicted membrane proteins				Evidence at transcript level	Evidence at transcript level				Tissue enhanced	Detected in all		skeletal muscle: 41.4	Group enriched	Detected in some	137	Alveolar cells type 1: 14.9;Alveolar cells type 2: 14.5;Ciliated cells: 22.7;Club cells: 17.0;granulocytes: 8.1	Low cancer specificity	Detected in many			Low region specificity	Detected in all
AC011455.2		ENSG00000269547			19	38915404-38949855	Predicted intracellular proteins				Evidence at protein level	Evidence at protein level				Tissue enhanced	Detected in some		adrenal gland: 2.6;ovary: 3.0	Not detected	Not detected			Not detected	Not detected
AC011462.1		ENSG00000255730			19	41350853-41425001	Predicted intracellular proteins				Evidence at protein level	Evidence at protein level				Tissue enhanced	Detected in many		blood: 24.8	Group enriched	Detected in some	18	Alveolar cells type 2: 1.7;Ciliated cells: 1.4;granulocytes: 2.3	Not detected	Not detected			Region enhanced	Detected in all		basal ganglia: 19.9
AC011499.1		ENSG00000267157			19	5784005-5785619	Predicted intracellular proteins				Evidence at transcript level	Evidence at transcript level				Low tissue specificity	Detected in many			Not detected	Not detected			Not detected	Not detected
AC012184.2		ENSG00000260537			16	70299194-70372582	Predicted intracellular proteins				Evidence at protein level	Evidence at protein level				Low tissue specificity	Detected in many			Cell type enriched	Detected in single	27	Ciliated cells: 2.7	Not detected	Not detected			Low region specificity	Detected in all
AC012309.1		ENSG00000267360			19	37093019-37210512	Predicted intracellular proteins				Evidence at transcript level	Evidence at transcript level				Tissue enhanced	Detected in some		brain: 2.6;thyroid gland: 2.7	Cell type enhanced	Detected in single	32	Club cells: 1.2	Not detected	Not detected
AC013394.1		ENSG00000279765			15	92883413-92949230	Predicted intracellular proteins				Evidence at transcript level	Evidence at transcript level				Tissue enhanced	Detected in many		bone marrow: 28.4;lymphoid tissue: 23.7	Cell type enhanced	Detected in some	9	Alveolar cells type 1: 6.0;Alveolar cells type 2: 9.1;Ciliated cells: 6.7;Club cells: 6.8	Not detected	Not detected
AC013470.2		ENSG00000226690			7	12469621-12542222	Predicted intracellular proteins				Evidence at transcript level	Evidence at transcript level				Tissue enhanced	Detected in some		brain: 7.7;epididymis: 6.3;fallopian tube: 10.6	Group enriched	Detected in some	16	Ciliated cells: 42.8;Club cells: 13.6	Not detected	Not detected
AC015813.2		ENSG00000266086			17	57989038-58005253	Predicted intracellular proteins				Evidence at transcript level	Evidence at transcript level				Low tissue specificity	Detected in all			Cell type enhanced	Detected in some	14	Alveolar cells type 1: 3.0;Alveolar cells type 2: 6.1;Ciliated cells: 5.3;Club cells: 10.3;Collecting duct cells: 3.5	Not detected	Not detected			Low region specificity	Detected in all
AC018630.2		ENSG00000275778			12	10845849-11171600	Predicted intracellular proteins				Evidence at transcript level	Evidence at transcript level				Low tissue specificity	Detected in all			Group enriched	Detected in some	29	Alveolar cells type 1: 3.0;Club cells: 3.4;granulocytes: 2.3	Not detected	Not detected
AC018709.1		ENSG00000272297			4	186426546-186555328	Predicted membrane proteins				Evidence at transcript level	Evidence at transcript level				Tissue enriched	Detected in some	14	testis: 25.5	Not detected	Not detected			Not detected	Not detected
AC019117.3		ENSG00000283321			7	17299295-17467234	Predicted intracellular proteins				Evidence at transcript level	Evidence at transcript level				Tissue enhanced	Detected in many		cervix, uterine: 9.9;urinary bladder: 21.3	Group enriched	Detected in some	7	Ciliated cells: 5.3;Club cells: 13.6
AC022414.1		ENSG00000284762	High affinity cAMP-specific and IBMX-insensitive 3',5'-cyclic phosphodiesterase 8B isoform 11		5	77086732-77427124	Predicted intracellular proteins				Evidence at protein level	Evidence at protein level				Tissue enhanced	Detected in many		thyroid gland: 27.1	Not detected	Not detected
AC022506.1		ENSG00000285133			12	57517712-57520480	Predicted intracellular proteins				Evidence at transcript level	Evidence at transcript level				Tissue enhanced	Detected in all		skeletal muscle: 36.7	Not detected	Not detected
AC023509.3		ENSG00000267281			12	53506688-53625979	Predicted intracellular proteins				Evidence at transcript level	Evidence at transcript level				Low tissue specificity	Detected in all			Cell type enhanced	Detected in some	13	Alveolar cells type 2: 3.0;Club cells: 3.4;Collecting duct cells: 1.8;granulocytes: 1.1	Low cancer specificity	Detected in many			Low region specificity	Detected in all
AC024592.3		ENSG00000267740			19	5866171-5903787	Predicted intracellular proteins, Predicted membrane proteins				Evidence at protein level	Evidence at protein level				Low tissue specificity	Detected in all			Group enriched	Detected in some	7	Alveolar cells type 1: 3.0;Alveolar cells type 2: 1.9;Ciliated cells: 2.7	Not detected	Not detected			Low region specificity	Detected in all
AC025165.3		ENSG00000257921			12	57773028-57787046	Predicted intracellular proteins				Evidence at transcript level	Evidence at transcript level				Tissue enhanced	Detected in many		pancreas: 14.2;salivary gland: 16.5	Not detected	Not detected			Cancer enriched	Detected in single	6	glioma: 0.8	Low region specificity	Detected in many
AC025594.2		ENSG00000272899			7	128866308-128872044	Predicted intracellular proteins				Evidence at transcript level	Evidence at transcript level				Tissue enriched	Detected in some	8	testis: 45.2	Not detected	Not detected			Low cancer specificity	Detected in many
AC026316.5		ENSG00000285218			3	170418868-170860380	Predicted membrane proteins				Evidence at transcript level	Evidence at transcript level				Group enriched	Detected in many	5	brain: 64.6;testis: 27.4	Cell type enriched	Detected in single	18	Collecting duct cells: 1.8
AC026464.3		ENSG00000260371			16	69335091-69356306	Predicted intracellular proteins				Evidence at transcript level	Evidence at transcript level				Tissue enhanced	Detected in many		blood: 5.9	Not detected	Not detected			Not detected	Not detected
AC026464.4		ENSG00000260914			16	69299682-69322700	Predicted intracellular proteins				Evidence at protein level	Evidence at protein level				Tissue enhanced	Detected in many		blood: 28.3	Cell type enriched	Detected in single	11	Alveolar cells type 2: 1.1	Not detected	Not detected
AC026786.1		ENSG00000256825			12	133130984-133202369	Predicted intracellular proteins				Evidence at transcript level	Evidence at transcript level				Tissue enriched	Detected in many	4	pituitary gland: 21.5	Not detected	Not detected			Not detected	Not detected			Low region specificity	Detected in all
AC034102.2		ENSG00000257411			12	56101331-56109289	Predicted intracellular proteins				Evidence at transcript level	Evidence at transcript level				Low tissue specificity	Detected in many			Not detected	Not detected			Not detected	Not detected
AC037459.1		ENSG00000248235			8	22589274-22602084	Predicted intracellular proteins				Evidence at transcript level	Evidence at transcript level				Tissue enhanced	Detected in many		skeletal muscle: 35.8	Not detected	Not detected			Not detected	Not detected			Low region specificity	Detected in all
AC058822.1		ENSG00000282278			4	53377839-54295272	Predicted intracellular proteins				Evidence at protein level	Evidence at protein level				Tissue enhanced	Detected in all		brain: 19.1	Not detected	Not detected
AC068533.4		ENSG00000249319			7	66087761-66152277	Predicted intracellular proteins				Evidence at transcript level	Evidence at transcript level				Tissue enhanced	Detected in many		liver: 10.0	Not detected	Not detected			Not detected	Not detected
AC068580.4		ENSG00000250644			11	1734821-1763954	Predicted intracellular proteins, Predicted membrane proteins				Evidence at protein level	Evidence at protein level				Tissue enhanced	Detected in all		adrenal gland: 84.9	Group enriched	Detected in some	17	Alveolar cells type 2: 1.7;Ciliated cells: 4.0;granulocytes: 1.1	Low cancer specificity	Detected in many			Low region specificity	Detected in all
AC068631.2		ENSG00000283149			3	186581995-186597103	Predicted intracellular proteins				Evidence at protein level	Evidence at protein level				Tissue enhanced	Detected in many		blood: 17.4	Not detected	Not detected
AC068775.1		ENSG00000255641			12	10412312-10436001	Predicted membrane proteins				Evidence at transcript level	Evidence at transcript level				Tissue enhanced	Detected in some		blood: 43.7;brain: 11.4;lymphoid tissue: 9.2	Not detected	Not detected			Not detected	Not detected			Low region specificity	Detected in all
AC068790.8		ENSG00000274874			12	123973944-124088594	Predicted intracellular proteins				Evidence at transcript level	Evidence at transcript level				Tissue enhanced	Detected in some		blood: 2.7;pancreas: 3.3	Group enriched	Detected in some	9	Alveolar cells type 2: 1.9;Ciliated cells: 2.7	Not detected	Not detected
AC069368.1		ENSG00000249240			15	64841883-64930920	Predicted intracellular proteins				Evidence at transcript level	Evidence at transcript level				Tissue enhanced	Detected in all		lymphoid tissue: 23.8	Not detected	Not detected			Not detected	Not detected			Low region specificity	Detected in all
AC073111.3		ENSG00000284041			7	150368790-150396915	Predicted intracellular proteins				Evidence at transcript level	Evidence at transcript level				Low tissue specificity	Detected in many			Not detected	Not detected
AC073111.5		ENSG00000284691			7	150400702-150412470	Predicted intracellular proteins				Evidence at transcript level	Evidence at transcript level				Tissue enhanced	Detected in many		blood: 9.9	Cell type enhanced	Detected in some	17	Collecting duct cells: 7.0;Distal tubular cells: 11.6;monocytes: 19.0
AC073610.3		ENSG00000272822			12	48903503-48957365	Predicted intracellular proteins				Evidence at transcript level	Evidence at transcript level				Tissue enhanced	Detected in all		brain: 27.5	Not detected	Not detected			Not detected	Not detected			Low region specificity	Detected in all
AC073896.1		ENSG00000144785			12	56285916-56316059	Predicted intracellular proteins				Evidence at protein level	Evidence at protein level				Low tissue specificity	Detected in all			Cell type enriched	Detected in single	7	Club cells: 2.3	Not detected	Not detected			Low region specificity	Detected in all
AC078864.2		ENSG00000284791			12	52079696-52108239	Predicted membrane proteins				Evidence at transcript level	Evidence at transcript level				Tissue enhanced	Detected in many		lung: 23.3;prostate: 18.7;testis: 15.3	Group enriched	Detected in some	17	Ciliated cells: 2.7;Distal tubular cells: 1.7
AC079341.3		ENSG00000284849			4	121758930-121765185	Predicted intracellular proteins				Evidence at transcript level	Evidence at transcript level				Tissue enriched	Detected in some	14	brain: 16.4	Not detected	Not detected
AC090517.4		ENSG00000285253			15	56652488-56918571	Predicted intracellular proteins				Evidence at transcript level	Evidence at transcript level				Low tissue specificity	Detected in many			Cell type enhanced	Detected in some	16	Alveolar cells type 1: 3.0;Ciliated cells: 1.4;Distal tubular cells: 3.3
AC090527.2		ENSG00000260170			15	45587351-45676314	Predicted intracellular proteins				Evidence at transcript level	Evidence at transcript level				Low tissue specificity	Detected in all			Not detected	Not detected			Not detected	Not detected			Low region specificity	Detected in all
AC091057.5		ENSG00000284906	Rho GTPase-activating protein 11B	Q3KRB8	15	30624548-30685606	Predicted intracellular proteins				Evidence at protein level	Evidence at protein level	Evidence at transcript level	Evidence at transcript level		Tissue enhanced	Detected in some		bone marrow: 7.1;lymphoid tissue: 14.4;testis: 5.8	Not detected	Not detected
AC091167.6		ENSG00000275674			15	90266317-90314499	Predicted intracellular proteins				Evidence at transcript level	Evidence at transcript level				Tissue enhanced	Detected in many		brain: 12.0	Not detected	Not detected			Not detected	Not detected
AC091959.3		ENSG00000275740			5	146203550-146339251	Predicted intracellular proteins				Evidence at transcript level	Evidence at transcript level				Tissue enhanced	Detected in all		testis: 21.6	Cell type enhanced	Detected in some	12	Alveolar cells type 1: 8.9;Club cells: 7.9;granulocytes: 3.5;monocytes: 5.4	Not detected	Not detected
AC091980.2		ENSG00000275038			5	171305981-171308755	Predicted intracellular proteins				Evidence at transcript level	Evidence at transcript level				Tissue enriched	Detected in single	7	brain: 3.4	Not detected	Not detected			Not detected	Not detected
AC092042.3		ENSG00000273291			3	42809446-43055871	Predicted intracellular proteins				Evidence at transcript level	Evidence at transcript level				Tissue enriched	Detected in some	29	testis: 57.2	Not detected	Not detected			Not detected	Not detected			Low region specificity	Detected in many
AC092073.1		ENSG00000266953			19	34396315-34409364	Predicted intracellular proteins				Evidence at transcript level	Evidence at transcript level				Tissue enhanced	Detected in many		skeletal muscle: 14.4	Not detected	Not detected			Not detected	Not detected			Low region specificity	Detected in many
AC092143.1		ENSG00000198211			16	89919165-89936092	Predicted membrane proteins				Evidence at protein level	Evidence at protein level				Tissue enhanced	Detected in many		testis: 10.9	Not detected	Not detected			Not detected	Not detected			Low region specificity	Detected in single
AC092329.3		ENSG00000283201			19	23222755-23274221	Predicted intracellular proteins				Evidence at transcript level	Evidence at transcript level				Low tissue specificity	Detected in many			Cell type enhanced	Detected in some	21	Alveolar cells type 1: 8.9;Club cells: 3.4;Distal tubular cells: 3.3;Proximal tubular cells: 2.4
AC092587.1		ENSG00000273155			2	99154998-99195298	Predicted intracellular proteins				Evidence at transcript level	Evidence at transcript level				Low tissue specificity	Detected in all			Cell type enhanced	Detected in some	11	Collecting duct cells: 1.8;Cytotrophoblasts: 1.3;Distal tubular cells: 3.3;Exocrine glandular cells: 1.9;Extravillous trophoblasts: 1.6;Hofbauer cells: 1.4	Not detected	Not detected			Low region specificity	Detected in all
AC092647.5		ENSG00000249773			7	55887277-55955239	Predicted intracellular proteins				Evidence at transcript level	Evidence at transcript level				Low tissue specificity	Detected in many			Group enriched	Detected in some	23	Ciliated cells: 4.0;granulocytes: 1.1	Not detected	Not detected			Low region specificity	Detected in all
AC092718.3		ENSG00000260643			16	81053587-81096296	Predicted intracellular proteins, Predicted membrane proteins				Evidence at protein level	Evidence at protein level				Low tissue specificity	Detected in many			Group enriched	Detected in some	6	Ciliated cells: 16.0;Club cells: 4.5	Low cancer specificity	Detected in many
AC092718.8		ENSG00000284512			16	81022316-81096284	Predicted intracellular proteins				Evidence at protein level	Evidence at protein level				Tissue enhanced	Detected in many		testis: 20.6	Cell type enriched	Detected in single	11	Alveolar cells type 2: 1.1
AC092835.1		ENSG00000233757			2	95207535-95259774	Predicted intracellular proteins				Evidence at transcript level	Evidence at transcript level				Low tissue specificity	Detected in many			Cell type enhanced	Detected in some	17	Ciliated cells: 1.4;Club cells: 1.2	Low cancer specificity	Detected in single
AC093323.1		ENSG00000170846	Putative MORF4 family-associated protein 1-like protein UPP	B2RBV5	4	6663396-6676755	Predicted intracellular proteins				Evidence at protein level	Evidence at transcript level	Evidence at protein level	Evidence at protein level	Evidence at protein level	Low tissue specificity	Detected in all			Cell type enhanced	Detected in many	9	Alveolar cells type 2: 10.1;Club cells: 7.9;Cytotrophoblasts: 17.0;Distal tubular cells: 11.6	Low cancer specificity	Detected in all
AC093525.1		ENSG00000259784			16	2513965-2527955	Predicted intracellular proteins				Evidence at transcript level	Evidence at transcript level				Low tissue specificity	Detected in all			Not detected	Not detected			Not detected	Not detected			Low region specificity	Detected in all
AC093525.2		ENSG00000260272			16	2496032-2520218	Predicted membrane proteins				Evidence at transcript level	Evidence at transcript level				Tissue enhanced	Detected in some		bone marrow: 4.5;brain: 5.4	Group enriched	Detected in some	331	Alveolar cells type 1: 20.8;Alveolar cells type 2: 55.2;Ciliated cells: 41.5;Club cells: 31.8;granulocytes: 16.3	Not detected	Not detected
AC093668.1		ENSG00000270249			7	102541501-102592444	Predicted intracellular proteins				Evidence at transcript level	Evidence at transcript level				Tissue enhanced	Detected in many		parathyroid gland: 6.9	Cell type enriched	Detected in single	12	Club cells: 1.2	Not detected	Not detected
AC093827.5		ENSG00000285458	Uncharacterized protein C4orf36	Q96KX1	4	86886472-86936178	Predicted intracellular proteins				Evidence at transcript level	Evidence at transcript level	No human protein/transcript evidence	Evidence at transcript level		Low tissue specificity	Detected in many			Cell type enhanced	Detected in some	18	Alveolar cells type 1: 11.9;Ciliated cells: 14.7;Club cells: 3.4;Distal tubular cells: 5.0
AC093899.2		ENSG00000251569			2	169479480-169525922	Predicted intracellular proteins				Evidence at transcript level	Evidence at transcript level				Tissue enhanced	Detected in many		testis: 19.1	Cell type enriched	Detected in single	14	Ciliated cells: 1.4	Not detected	Not detected			Low region specificity	Detected in all
AC097637.1		ENSG00000173366			3	52221081-52231190	Predicted membrane proteins				Evidence at transcript level	Evidence at transcript level				Tissue enriched	Detected in some	5	blood: 31.7	Not detected	Not detected			Not detected	Not detected
AC098582.1		ENSG00000285385			4	88523810-88649847	Predicted intracellular proteins				Evidence at transcript level	Evidence at transcript level				Tissue enhanced	Detected in many		pituitary gland: 8.8	Not detected	Not detected
AC099811.2		ENSG00000267261			17	42119674-42154916	Predicted intracellular proteins				Evidence at transcript level	Evidence at transcript level				Low tissue specificity	Detected in all			Cell type enriched	Detected in single	30	Alveolar cells type 1: 3.0	Not detected	Not detected			Low region specificity	Detected in all
AC099850.2		ENSG00000265303			17	59197566-59215226	Predicted intracellular proteins				Evidence at transcript level	Evidence at transcript level				Low tissue specificity	Detected in many			Cell type enriched	Detected in single	12	Club cells: 1.2	Not detected	Not detected
AC104109.3		ENSG00000272772			5	134167170-134226071	Predicted intracellular proteins				Evidence at transcript level	Evidence at transcript level				Low tissue specificity	Detected in all			Group enriched	Detected in some	20	Alveolar cells type 1: 3.0;Ciliated cells: 2.7;Club cells: 1.2;granulocytes: 1.1	Not detected	Not detected			Low region specificity	Detected in all
AC104452.1		ENSG00000283189			3	49416777-49429314	Predicted intracellular proteins				Evidence at transcript level	Evidence at transcript level				Low tissue specificity	Detected in many			Cell type enhanced	Detected in some	20	Collecting duct cells: 1.8;granulocytes: 1.1
AC104662.2		ENSG00000281028			4	25160663-25277306	Predicted intracellular proteins				Evidence at protein level	Evidence at protein level				Low tissue specificity	Detected in many			Cell type enriched	Detected in single	14	Ciliated cells: 1.4	Not detected	Not detected
AC105001.2		ENSG00000258724			8	10725399-10839847	Predicted intracellular proteins				Evidence at protein level	Evidence at protein level				Low tissue specificity	Detected in many			Cell type enriched	Detected in single	12	Club cells: 1.2	Not detected	Not detected			Low region specificity	Detected in all
AC106782.1		ENSG00000258130			16	30204316-30209071	Predicted intracellular proteins				Evidence at protein level	Evidence at protein level				Tissue enhanced	Detected in many		salivary gland: 12.2;testis: 12.1	Group enriched	Detected in some	5	Alveolar cells type 1: 3.0;Ciliated cells: 1.4;Club cells: 1.2;Collecting duct cells: 1.8;granulocytes: 1.1	Not detected	Not detected
AC107871.1		ENSG00000260007			15	68184032-68229718	Predicted intracellular proteins				Evidence at transcript level	Evidence at transcript level				Low tissue specificity	Detected in all			Cell type enhanced	Detected in some	23	Alveolar cells type 1: 3.0;Ciliated cells: 9.4;Club cells: 3.4	Not detected	Not detected			Low region specificity	Detected in all
AC108488.2		ENSG00000255767			2	3531984-3547957	Predicted intracellular proteins				Evidence at transcript level	Evidence at transcript level				Tissue enhanced	Detected in many		blood: 14.4	Group enriched	Detected in some	26	Alveolar cells type 2: 1.7;Ciliated cells: 4.0;Club cells: 3.4;granulocytes: 2.3	Not detected	Not detected
AC114490.3		ENSG00000284773			1	34974356-34985313	Predicted intracellular proteins				Evidence at transcript level	Evidence at transcript level				Low tissue specificity	Detected in all			Cell type enhanced	Detected in some	22	Ciliated cells: 1.4;Collecting duct cells: 5.2;Ductal cells: 1.0;monocytes: 1.8;Pancreatic endocrine cells: 1.1
AC116366.3		ENSG00000283782			5	132410832-132646079	Predicted intracellular proteins				Evidence at protein level	Evidence at protein level				Low tissue specificity	Detected in all			Cell type enhanced	Detected in some	13	Alveolar cells type 1: 20.8;Alveolar cells type 2: 7.5;Ciliated cells: 22.7;Club cells: 11.4;monocytes: 10.8
AC116565.1		ENSG00000273238			4	573880-576300	Predicted membrane proteins				Evidence at transcript level	Evidence at transcript level	No human protein/transcript evidence			Group enriched	Detected in some	5	brain: 12.7;skin 1: 7.0	Not detected	Not detected			Cancer enriched	Detected in single	5	glioma: 1.2
AC117457.1		ENSG00000275163			3	178419123-178843300	Predicted membrane proteins				Evidence at transcript level	Evidence at transcript level				Group enriched	Detected in some	4	brain: 11.1;epididymis: 11.8;fallopian tube: 12.2;kidney: 5.2;pituitary gland: 19.9	Cell type enhanced	Detected in some	23	Ciliated cells: 1.4;Distal tubular cells: 1.7	Not detected	Not detected
AC118549.1		ENSG00000036549	ZZ-type zinc finger-containing protein 3	Q8IYH5	1	77562416-77683419	Predicted intracellular proteins	Transcription, Transcription regulation	DNA-binding		Evidence at protein level	Evidence at protein level	Evidence at protein level	Evidence at protein level	Evidence at protein level	Low tissue specificity	Detected in all			Cell type enhanced	Detected in many	5	Alveolar cells type 2: 19.0;Proximal tubular cells: 15.7	Low cancer specificity	Detected in all			Low region specificity	Detected in all
AC118553.2		ENSG00000283761			1	99970011-100083321	Predicted membrane proteins				Evidence at transcript level	Evidence at transcript level				Low tissue specificity	Detected in all			Cell type enhanced	Detected in some	20	Alveolar cells type 1: 6.0;Alveolar cells type 2: 2.6;Ciliated cells: 9.4;Club cells: 2.3
AC126283.2		ENSG00000285330			4	109713916-109801999	Predicted intracellular proteins				Evidence at protein level	Evidence at protein level				Group enriched	Detected in many	13	kidney: 61.8;liver: 135.8	Group enriched	Detected in some	60	Alveolar cells type 2: 2.9;Club cells: 9.1
AC126755.2		ENSG00000233024	Nuclear pore complex-interacting protein family member A5 isoform 2		16	18358086-18379331	Predicted intracellular proteins, Predicted membrane proteins				Evidence at protein level	Evidence at protein level				Tissue enhanced	Detected in all		brain: 46.5	Group enriched	Detected in some	7	Alveolar cells type 1: 3.0;Alveolar cells type 2: 6.7;Ciliated cells: 10.7;granulocytes: 10.5	Not detected	Not detected
AC129492.3		ENSG00000263620			17	8150816-8162975	Predicted membrane proteins				Evidence at transcript level	Evidence at transcript level				Tissue enhanced	Detected in many		blood: 49.9;brain: 39.2;skeletal muscle: 55.4	Not detected	Not detected			Not detected	Not detected			Low region specificity	Detected in all
AC131097.2		ENSG00000216921			2	241893985-241902551	Predicted intracellular proteins				Evidence at transcript level	Evidence at transcript level				Group enriched	Detected in many	7	pancreas: 27.6;tongue: 59.2	Cell type enriched	Detected in some	4	Exocrine glandular cells: 7.2	Cancer enhanced	Detected in many		thyroid cancer: 3.1	Low region specificity	Detected in many
AC131160.1		ENSG00000283765			3	183815568-183884889	Predicted membrane proteins				Evidence at protein level	Evidence at protein level				Low tissue specificity	Detected in many			Not detected	Not detected
AC133555.3		ENSG00000258150			16	29464967-29467833	Predicted intracellular proteins				Evidence at protein level	Evidence at protein level				Tissue enhanced	Detected in many		testis: 9.8	Cell type enriched	Detected in some	7	Alveolar cells type 1: 11.9	Not detected	Not detected
AC134669.1		ENSG00000265118			17	31305213-31318831	Predicted intracellular proteins, Predicted membrane proteins				Evidence at transcript level	Evidence at transcript level				Tissue enriched	Detected in many	8	blood: 57.6	Not detected	Not detected			Not detected	Not detected			Low region specificity	Detected in many
AC135050.2		ENSG00000255439			16	31083439-31094956	Predicted intracellular proteins				Evidence at transcript level	Evidence at transcript level				Tissue enhanced	Detected in all		liver: 47.1	Not detected	Not detected			Not detected	Not detected			Low region specificity	Detected in all
AC135068.3		ENSG00000279408			15	21651844-21652968	Predicted membrane proteins				Evidence at transcript level	Evidence at transcript level				Tissue enhanced	Detected in some		brain: 1.0;testis: 2.2	Not detected	Not detected			Not detected	Not detected
AC135586.2		ENSG00000256632			12	132688049-132714912	Predicted intracellular proteins				Evidence at transcript level	Evidence at transcript level				Tissue enhanced	Detected in many		liver: 29.6	Not detected	Not detected			Not detected	Not detected			Low region specificity	Detected in many
AC138647.1		ENSG00000226490			8	141514638-141518737	Predicted intracellular proteins				Evidence at transcript level	Evidence at transcript level				Tissue enriched	Detected in some	15	testis: 39.4	Group enriched	Detected in some	66	Early spermatids: 146.1;Late spermatids: 40.8	Not detected	Not detected			Low region specificity	Detected in some
AC138696.1		ENSG00000264668			8	143247110-143276403	Predicted intracellular proteins				Evidence at transcript level	Evidence at transcript level				Low tissue specificity	Detected in all			Not detected	Not detected			Not detected	Not detected			Low region specificity	Detected in all
AC138811.2		ENSG00000260342			16	18788063-18801519	Predicted membrane proteins				Evidence at transcript level	Evidence at transcript level				Tissue enhanced	Detected in all		blood: 51.6;testis: 43.2	Cell type enhanced	Detected in some	24	Alveolar cells type 2: 3.5;Ciliated cells: 9.4;Club cells: 4.5;granulocytes: 2.3	Low cancer specificity	Detected in single			Low region specificity	Detected in all
AC138969.1		ENSG00000183889	Nuclear pore complex-interacting protein family member A5 isoform 2		16	16317444-16350590	Predicted intracellular proteins, Predicted membrane proteins				Evidence at protein level	Evidence at protein level				Low tissue specificity	Detected in all			Cell type enhanced	Detected in some	12	Alveolar cells type 1: 3.0;Ciliated cells: 5.3;Club cells: 7.9;granulocytes: 8.1;monocytes: 2.8	Not detected	Not detected
AC139530.2		ENSG00000262660			17	81703371-81720539	Predicted intracellular proteins				Evidence at protein level	Evidence at protein level				Low tissue specificity	Detected in many			Cell type enriched	Detected in single	12	Club cells: 1.2	Not detected	Not detected			Low region specificity	Detected in many
AC140504.1		ENSG00000261130			16	15395754-15515348	Predicted intracellular proteins				Evidence at transcript level	Evidence at transcript level				Tissue enhanced	Detected in many		pancreas: 16.2	Not detected	Not detected			Not detected	Not detected			Low region specificity	Detected in all
AC145212.1		ENSG00000277400	MaFF-interacting protein	Q8WZ33	Unmapped	53590-115018	Predicted intracellular proteins	Transcription, Transcription regulation			Evidence at protein level	Evidence at transcript level	Evidence at protein level	Evidence at protein level		Low tissue specificity	Detected in many			Cell type enhanced	Detected in some	9	Basal keratinocytes: 4.8;Melanocytes: 3.3;monocytes: 3.6;Smooth muscle cells: 4.4;Suprabasal keratinocytes: 5.4
AC233723.1		ENSG00000262165			17	4801159-4807013	Predicted intracellular proteins				Evidence at transcript level	Evidence at transcript level				Tissue enhanced	Detected in some		ovary: 4.7;pancreas: 3.4	Cell type enriched	Detected in some	4	monocytes: 13.6	Low cancer specificity	Detected in many
AC240274.1		ENSG00000271254			Unmapped	4612-29626	Predicted intracellular proteins				Evidence at protein level	Evidence at protein level				Low tissue specificity	Detected in many			Group enriched	Detected in many	5	Spermatocytes: 132.8;Spermatogonia: 61.7
AC243547.3		ENSG00000280778			1	145927258-145977811	Predicted intracellular proteins				Evidence at transcript level	Evidence at transcript level				Tissue enhanced	Detected in some		pituitary gland: 7.2;testis: 9.9	Group enriched	Detected in some	13	Alveolar cells type 2: 1.4;Ciliated cells: 1.4;granulocytes: 1.1	Not detected	Not detected
AC244197.3		ENSG00000241489			X	149482543-149533935	Predicted intracellular proteins				Evidence at transcript level	Evidence at transcript level				Tissue enhanced	Detected in all		pituitary gland: 17.9	Group enriched	Detected in some	34	Alveolar cells type 1: 3.0;Alveolar cells type 2: 2.1;Ciliated cells: 4.0;granulocytes: 4.7	Not detected	Not detected
AC244517.10		ENSG00000279983			5	141223372-141245861	Predicted intracellular proteins				Evidence at transcript level	Evidence at transcript level				Tissue enhanced	Detected in many		epididymis: 8.6	Not detected	Not detected			Not detected	Not detected
AC244517.6		ENSG00000279068			5	141182409-141188582	Predicted intracellular proteins				Evidence at transcript level	Evidence at transcript level				Tissue enhanced	Detected in many		pituitary gland: 14.9	Not detected	Not detected			Not detected	Not detected
AC245033.1		ENSG00000260836			15	82536788-82573194	Predicted intracellular proteins				Evidence at protein level	Evidence at protein level				Tissue enriched	Detected in many	5	brain: 11.3	Group enriched	Detected in some	240	Alveolar cells type 1: 29.8;Alveolar cells type 2: 42.6;Ciliated cells: 20.1;Club cells: 15.9;granulocytes: 11.6	Not detected	Not detected			Low region specificity	Detected in all
AC245748.1		ENSG00000267173			19	44329695-44401608	Predicted intracellular proteins				Evidence at transcript level	Evidence at transcript level				Low tissue specificity	Detected in many			Not detected	Not detected			Not detected	Not detected			Low region specificity	Detected in all
ACAA1		ENSG00000060971	Acetyl-CoA acyltransferase 1	P09110	3	38103129-38137242	Enzymes, FDA approved drug targets, Plasma proteins, Predicted intracellular proteins	Fatty acid metabolism, Lipid metabolism	Acyltransferase, Transferase	FDA approved drug targets	Evidence at protein level	Evidence at protein level	Evidence at protein level	Evidence at protein level	Evidence at protein level	Tissue enhanced	Detected in all		liver: 152.1	Cell type enhanced	Detected in all	9	Hepatocytes: 651.0;Proximal tubular cells: 601.4	Low cancer specificity	Detected in all			Low region specificity	Detected in all
ACAA2	DSAEC	ENSG00000167315	Acetyl-CoA acyltransferase 2	P42765	18	49782167-49813960	Enzymes, Plasma proteins, Predicted intracellular proteins	Fatty acid metabolism, Lipid metabolism	Acyltransferase, Hydrolase, Transferase		Evidence at protein level	Evidence at protein level	Evidence at protein level	Evidence at protein level	Evidence at protein level	Tissue enriched	Detected in all	4	liver: 245.7	Cell type enhanced	Detected in many	9	Hepatocytes: 686.3;Proximal tubular cells: 536.1	Low cancer specificity	Detected in all			Low region specificity	Detected in all
ACACA	ACAC, ACC, ACC1	ENSG00000278540	Acetyl-CoA carboxylase alpha	Q13085	17	37084988-37406818	Disease related genes, Enzymes, Potential drug targets, Predicted intracellular proteins	Fatty acid biosynthesis, Fatty acid metabolism, Lipid biosynthesis, Lipid metabolism	Allosteric enzyme, Ligase, Multifunctional enzyme		Evidence at protein level	Evidence at protein level	Evidence at protein level	Evidence at protein level	Evidence at protein level	Low tissue specificity	Detected in all			Low cell type specificity	Detected in all			Low cancer specificity	Detected in all
ACACB	ACC2, ACCB, HACC275	ENSG00000076555	Acetyl-CoA carboxylase beta	O00763	12	109116595-109268226	Enzymes, Plasma proteins, Predicted intracellular proteins	Fatty acid biosynthesis, Fatty acid metabolism, Lipid biosynthesis, Lipid metabolism	Allosteric enzyme, Ligase, Multifunctional enzyme		Evidence at protein level	Evidence at protein level	Evidence at protein level	Evidence at protein level	Evidence at protein level	Group enriched	Detected in all	5	adipose tissue: 104.5;breast: 67.4;liver: 42.0;skeletal muscle: 154.2	Cell type enhanced	Detected in many	14	Hepatocytes: 159.9;Peritubular cells: 47.4	Low cancer specificity	Detected in all			Low region specificity	Detected in all
ACAD10	MGC5601	ENSG00000111271	Acyl-CoA dehydrogenase family member 10	Q6JQN1	12	111686056-111757107	Predicted intracellular proteins		Oxidoreductase		Evidence at protein level	Evidence at protein level	Evidence at protein level	Evidence at protein level	Evidence at protein level	Low tissue specificity	Detected in all			Low cell type specificity	Detected in many			Low cancer specificity	Detected in all			Low region specificity	Detected in all
ACAD11	FLJ12592	ENSG00000240303	Acyl-CoA dehydrogenase family member 11	Q709F0	3	132558138-132660723	Predicted intracellular proteins	Fatty acid metabolism, Lipid metabolism	Oxidoreductase		Evidence at protein level	Evidence at protein level	Evidence at protein level	Evidence at protein level	Evidence at protein level	Tissue enhanced	Detected in all		kidney: 35.0;liver: 42.7	Cell type enhanced	Detected in some	8	Alveolar cells type 1: 6.0;Intestinal endocrine cells: 4.6;Syncytiotrophoblasts: 8.1	Cancer enhanced	Detected in single		renal cancer: 1.1	Low region specificity	Detected in all
ACAD8		ENSG00000151498	Acyl-CoA dehydrogenase family member 8	Q9UKU7	11	134253495-134265855	Disease related genes, Predicted intracellular proteins	Branched-chain amino acid catabolism, Transcription, Transcription regulation	Activator, Oxidoreductase	Disease mutation	Evidence at protein level	Evidence at protein level	Evidence at protein level	Evidence at protein level	Evidence at protein level	Low tissue specificity	Detected in all			Low cell type specificity	Detected in many			Low cancer specificity	Detected in all			Low region specificity	Detected in all
ACAD9	MGC14452, NPD002	ENSG00000177646	Acyl-CoA dehydrogenase family member 9	Q9H845	3	128879596-128916067	Disease related genes, Predicted intracellular proteins		Oxidoreductase	Disease mutation, Primary mitochondrial disease	Evidence at protein level	Evidence at protein level	Evidence at protein level	Evidence at protein level	Evidence at protein level	Low tissue specificity	Detected in all			Low cell type specificity	Detected in many			Low cancer specificity	Detected in all			Low region specificity	Detected in all
ACADL	ACAD4, LCAD	ENSG00000115361	Acyl-CoA dehydrogenase long chain	P28330	2	210187939-210225491	Enzymes, Predicted intracellular proteins	Fatty acid metabolism, Lipid metabolism	Oxidoreductase		Evidence at protein level	Evidence at protein level	Evidence at protein level	Evidence at protein level	Evidence at protein level	Tissue enhanced	Detected in many		lung: 29.5;thyroid gland: 29.7	Cell type enhanced	Detected in many	7	Alveolar cells type 2: 49.8;Early spermatids: 59.0;Late spermatids: 54.8;Leydig cells: 43.4;Peritubular cells: 43.9	Group enriched	Detected in many	8	liver cancer: 2.2;prostate cancer: 6.8;renal cancer: 8.8;thyroid cancer: 4.6	Low region specificity	Detected in many
ACADM	ACAD1, MCAD, MCADH	ENSG00000117054	Acyl-CoA dehydrogenase medium chain	P11310	1	75724347-75787575	Disease related genes, Enzymes, Potential drug targets, Predicted intracellular proteins	Fatty acid metabolism, Lipid metabolism	Oxidoreductase	Disease mutation	Evidence at protein level	Evidence at protein level	Evidence at protein level	Evidence at protein level	Evidence at protein level	Tissue enhanced	Detected in all		liver: 89.7;skeletal muscle: 82.8	Group enriched	Detected in many	4	Cardiomyocytes: 330.8;Ciliated cells: 152.6;Distal tubular cells: 291.8;Hepatocytes: 232.4;Proximal tubular cells: 350.1	Low cancer specificity	Detected in all			Low region specificity	Detected in all
ACADS	ACAD3, SCAD	ENSG00000122971	Acyl-CoA dehydrogenase short chain	P16219	12	120725735-120740008	Disease related genes, Enzymes, Plasma proteins, Potential drug targets, Predicted intracellular proteins	Fatty acid metabolism, Lipid metabolism	Oxidoreductase	Disease mutation	Evidence at protein level	Evidence at protein level	Evidence at protein level	Evidence at protein level	Evidence at protein level	Tissue enhanced	Detected in all		liver: 58.4;skeletal muscle: 50.7	Cell type enhanced	Detected in many	9	Enterocytes: 312.7;Hepatocytes: 154.5;Paneth cells: 154.3;Undifferentiated cells: 144.6	Low cancer specificity	Detected in all			Low region specificity	Detected in all
ACADSB	ACAD7, SBCAD	ENSG00000196177	Acyl-CoA dehydrogenase short/branched chain	P45954	10	123008979-123058311	Disease related genes, Enzymes, Plasma proteins, Potential drug targets, Predicted intracellular proteins	Fatty acid metabolism, Lipid metabolism	Oxidoreductase	Disease mutation	Evidence at protein level	Evidence at protein level	Evidence at protein level	Evidence at protein level	Evidence at protein level	Group enriched	Detected in all	4	kidney: 28.9;liver: 114.2	Cell type enriched	Detected in many	4	Hepatocytes: 481.6	Low cancer specificity	Detected in all			Low region specificity	Detected in all
ACADVL	ACAD6, LCACD, VLCAD	ENSG00000072778	Acyl-CoA dehydrogenase very long chain	P49748	17	7217125-7225273	Disease related genes, Enzymes, Potential drug targets, Predicted intracellular proteins	Fatty acid metabolism, Lipid metabolism	Oxidoreductase	Cardiomyopathy, Disease mutation	Evidence at protein level	Evidence at protein level	Evidence at protein level	Evidence at protein level	Evidence at protein level	Low tissue specificity	Detected in all			Low cell type specificity	Detected in all			Low cancer specificity	Detected in all			Low region specificity	Detected in all
ACAN	AGC1, CSPG1, CSPGCP, MSK16	ENSG00000157766	Aggrecan		15	88803442-88875354	Predicted intracellular proteins, Predicted secreted proteins				Evidence at protein level	Evidence at protein level				Low tissue specificity	Detected in many			Cell type enriched	Detected in some	28	Extravillous trophoblasts: 120.0	Low cancer specificity	Detected in many			Low region specificity	Detected in many
ACAP1	CENTB1, KIAA0050	ENSG00000072818	ArfGAP with coiled-coil, ankyrin repeat and PH domains 1	Q15027	17	7336529-7351478	Cancer-related genes, Plasma proteins, Predicted intracellular proteins	Protein transport, Transport	GTPase activation	Cancer-related genes	Evidence at protein level	Evidence at transcript level	Evidence at protein level	Evidence at protein level	Evidence at protein level	Tissue enhanced	Detected in many		blood: 29.4;bone marrow: 30.3;lymphoid tissue: 51.5	Cell type enriched	Detected in many	5	Late spermatids: 2487.1	Low cancer specificity	Detected in all			Low region specificity	Detected in many
ACAP2	CENTB2, CNT-B2, KIAA0041	ENSG00000114331	ArfGAP with coiled-coil, ankyrin repeat and PH domains 2	Q15057	3	195274736-195443078	Plasma proteins, Predicted intracellular proteins		GTPase activation		Evidence at protein level	Evidence at protein level	Evidence at protein level	Evidence at protein level	Evidence at protein level	Low tissue specificity	Detected in all			Low cell type specificity	Detected in all			Low cancer specificity	Detected in all			Low region specificity	Detected in all
ACAP3	CENTB5, KIAA1716	ENSG00000131584	ArfGAP with coiled-coil, ankyrin repeat and PH domains 3	Q96P50	1	1292376-1309609	Predicted intracellular proteins		GTPase activation		Evidence at protein level	Evidence at transcript level	Evidence at protein level	Evidence at protein level	Evidence at protein level	Tissue enhanced	Detected in all		brain: 42.0	Cell type enhanced	Detected in many	11	Bipolar cells: 148.4;Cone photoreceptor cells: 98.2;Rod photoreceptor cells: 208.8	Low cancer specificity	Detected in all			Low region specificity	Detected in all
ACAT1	ACAT, THIL	ENSG00000075239	Acetyl-CoA acetyltransferase 1	P24752	11	108121516-108147776	Disease related genes, Enzymes, Plasma proteins, Potential drug targets, Predicted intracellular proteins	Fatty acid metabolism, Lipid metabolism	Acyltransferase, Transferase	Disease mutation	Evidence at protein level	Evidence at protein level	Evidence at protein level	Evidence at protein level	Evidence at protein level	Tissue enhanced	Detected in all		liver: 267.1	Cell type enhanced	Detected in all	10	Distal tubular cells: 591.9;Hepatocytes: 643.6;Proximal tubular cells: 1104.9	Low cancer specificity	Detected in all			Low region specificity	Detected in all
ACAT2		ENSG00000120437	Acetyl-CoA acetyltransferase 2	Q9BWD1	6	159760328-159779055	Enzymes, Plasma proteins, Predicted intracellular proteins		Acyltransferase, Transferase		Evidence at protein level	Evidence at protein level	Evidence at protein level	Evidence at protein level	Evidence at protein level	Tissue enhanced	Detected in many		blood: 20.4;liver: 31.0	Cell type enhanced	Detected in many	5	Early spermatids: 168.5;Exocrine glandular cells: 155.7	Low cancer specificity	Detected in all
ACBD3	GCP60, GOCAP1, GOLPH1, PAP7	ENSG00000182827	Acyl-CoA binding domain containing 3	Q9H3P7	1	226144679-226186730	Plasma proteins, Predicted intracellular proteins	Host-virus interaction, Lipid biosynthesis, Lipid metabolism, Steroid biosynthesis			Evidence at protein level	Evidence at protein level	Evidence at protein level	Evidence at protein level	Evidence at protein level	Low tissue specificity	Detected in all			Low cell type specificity	Detected in many			Low cancer specificity	Detected in all			Low region specificity	Detected in all
ACBD4	FLJ13322	ENSG00000181513	Acyl-CoA binding domain containing 4	Q8NC06	17	45132600-45144181	Predicted intracellular proteins, Predicted membrane proteins				Evidence at protein level	Evidence at transcript level	Evidence at protein level	Evidence at protein level	Evidence at protein level	Tissue enhanced	Detected in all		liver: 43.1	Low cell type specificity	Detected in many			Low cancer specificity	Detected in all			Low region specificity	Detected in all
ACBD5	DKFZp434A2417, KIAA1996	ENSG00000107897	Acyl-CoA binding domain containing 5	Q5T8D3	10	27195214-27242130	Predicted intracellular proteins, Predicted membrane proteins	Autophagy, Transport			Evidence at protein level	Evidence at protein level	Evidence at protein level	Evidence at protein level	Evidence at protein level	Low tissue specificity	Detected in all			Low cell type specificity	Detected in many			Low cancer specificity	Detected in all			Low region specificity	Detected in all
ACBD6	MGC2404	ENSG00000230124	Acyl-CoA binding domain containing 6	Q9BR61	1	180269653-180502954	Predicted intracellular proteins				Evidence at protein level	Evidence at transcript level	Evidence at protein level	Evidence at protein level	Evidence at protein level	Low tissue specificity	Detected in all			Cell type enhanced	Detected in many	4	Cytotrophoblasts: 143.2	Low cancer specificity	Detected in all
ACBD7	bA455B2.2, FLJ38219	ENSG00000176244	Acyl-CoA binding domain containing 7	Q8N6N7	10	15077523-15088776	Predicted intracellular proteins				Evidence at protein level	Evidence at transcript level	Evidence at protein level	Evidence at protein level	Evidence at protein level	Tissue enriched	Detected in many	4	brain: 35.3	Cell type enhanced	Detected in some	12	Ciliated cells: 2.7;Cone photoreceptor cells: 2.0;Early spermatids: 4.1;Intestinal endocrine cells: 1.7;Late spermatids: 1.6	Low cancer specificity	Detected in many			Low region specificity	Detected in all
ACCS	ACS, PHACS	ENSG00000110455	1-aminocyclopropane-1-carboxylate synthase homolog (inactive)	Q96QU6	11	44065925-44084222	Predicted intracellular proteins				Evidence at protein level	Evidence at transcript level	Evidence at protein level	Evidence at protein level	Evidence at protein level	Low tissue specificity	Detected in all			Cell type enhanced	Detected in many	6	Alveolar cells type 2: 24.3	Low cancer specificity	Detected in all			Low region specificity	Detected in all
ACD	Pip1, Ptop, Tint1, Tpp1	ENSG00000102977	ACD, shelterin complex subunit and telomerase recruitment factor	Q96AP0	16	67657512-67660815	Disease related genes, Predicted intracellular proteins		DNA-binding	Disease mutation, Dyskeratosis congenita	Evidence at protein level	Evidence at protein level	Evidence at protein level	Evidence at protein level	Evidence at protein level	Low tissue specificity	Detected in all			Low cell type specificity	Detected in many			Low cancer specificity	Detected in all			Low region specificity	Detected in all
ACE	ACE1, CD143, DCP1	ENSG00000159640	Angiotensin I converting enzyme	P12821	17	63477061-63498380	Candidate cardiovascular disease genes, CD markers, Disease related genes, Enzymes, FDA approved drug targets, Plasma proteins, Predicted intracellular proteins, Predicted membrane proteins, Predicted secreted proteins		Carboxypeptidase, Hydrolase, Metalloprotease, Protease	FDA approved drug targets	Evidence at protein level	Evidence at protein level	Evidence at protein level	Evidence at protein level	Evidence at protein level	Tissue enriched	Detected in many	5	intestine: 205.6	Group enriched	Detected in many	25	Early spermatids: 470.5;Late spermatids: 1015.1	Low cancer specificity	Detected in all			Low region specificity	Detected in some
ACER2	ALKCDase2, ASAH3L, FLJ41587	ENSG00000177076	Alkaline ceramidase 2	Q5QJU3	9	19409059-19452020	Enzymes, Predicted membrane proteins	Lipid metabolism, Sphingolipid metabolism	Hydrolase		Evidence at protein level	Evidence at transcript level	Evidence at protein level	Evidence at protein level		Tissue enhanced	Detected in many		stomach 1: 41.0;urinary bladder: 31.3;vagina: 40.6	Cell type enhanced	Detected in some	11	Cone photoreceptor cells: 2.0;Early spermatids: 2.1;Ito cells: 1.8;Late spermatids: 1.8;Syncytiotrophoblasts: 3.3	Cancer enhanced	Detected in many		urothelial cancer: 15.6	Low region specificity	Detected in many
ACER3	APHC, FLJ11238, PHCA	ENSG00000078124	Alkaline ceramidase 3	Q9NUN7	11	76860867-77026797	Predicted membrane proteins	Lipid metabolism, Sphingolipid metabolism	Hydrolase	Disease mutation, Leukodystrophy	Evidence at protein level	Evidence at transcript level	Evidence at protein level	Evidence at protein level	Evidence at protein level	Low tissue specificity	Detected in all			Low cell type specificity	Detected in many			Low cancer specificity	Detected in all			Low region specificity	Detected in all
ACHE	YT	ENSG00000087085	Acetylcholinesterase (Cartwright blood group)	P22303	7	100889994-100896974	Blood group antigen proteins, Enzymes, FDA approved drug targets, Predicted intracellular proteins, Predicted membrane proteins	Neurotransmitter degradation	Blood group antigen, Hydrolase, Serine esterase	FDA approved drug targets	Evidence at protein level	Evidence at transcript level	Evidence at protein level	Evidence at protein level	Evidence at protein level	Group enriched	Detected in many	4	brain: 43.8;skeletal muscle: 98.2	Cell type enhanced	Detected in many	7	Enterocytes: 45.5;Erythroid cells: 46.7;Exocrine glandular cells: 34.7;Horizontal cells: 52.4;Paneth cells: 52.6	Low cancer specificity	Detected in many			Low region specificity	Detected in all
ACIN1	ACINUS, fSAP152, KIAA0670	ENSG00000100813	Apoptotic chromatin condensation inducer 1	Q9UKV3	14	23058564-23095614	Plasma proteins, Predicted intracellular proteins, Transporters	Apoptosis, mRNA processing, mRNA splicing	RNA-binding		Evidence at protein level	Evidence at protein level	Evidence at protein level	Evidence at protein level	Evidence at protein level	Low tissue specificity	Detected in all			Low cell type specificity	Detected in all			Low cancer specificity	Detected in all			Low region specificity	Detected in all
ACKR1	CCBP1, CD234, DARC, Dfy, FY, GPD	ENSG00000213088	Atypical chemokine receptor 1 (Duffy blood group)	Q16570	1	159203307-159206500	Blood group antigen proteins, CD markers, G-protein coupled receptors, Predicted membrane proteins		Blood group antigen, G-protein coupled receptor, Receptor, Transducer		Evidence at protein level	Evidence at protein level	Evidence at protein level	Evidence at protein level		Tissue enhanced	Detected in many		adipose tissue: 109.8	Cell type enhanced	Detected in many	26	Bipolar cells: 50.1;Endothelial cells: 278.7;Erythroid cells: 116.8	Low cancer specificity	Detected in all			Low region specificity	Detected in many
ACKR3	CMKOR1, CXCR7, GPR159, RDC1	ENSG00000144476	Atypical chemokine receptor 3	P25106	2	236567787-236582358	Cancer-related genes, G-protein coupled receptors, Predicted membrane proteins	Cell adhesion, Host-virus interaction	Developmental protein, G-protein coupled receptor, Receptor, Transducer	Cancer-related genes	Evidence at protein level	Evidence at protein level	Evidence at protein level	Evidence at protein level	Evidence at protein level	Low tissue specificity	Detected in all			Cell type enhanced	Detected in many	10	Basal keratinocytes: 19.6;Club cells: 21.6;Endothelial cells: 44.5;Fibroblasts: 27.8;Ito cells: 17.8	Low cancer specificity	Detected in all			Low region specificity	Detected in all
ACLY	ACL, ATPCL, CLATP	ENSG00000131473	ATP citrate lyase	P53396	17	41866908-41930542	Cancer-related genes, Citric acid cycle related proteins, Enzymes, Plasma proteins, Predicted intracellular proteins	Lipid biosynthesis, Lipid metabolism	Transferase	Cancer-related genes	Evidence at protein level	Evidence at protein level	Evidence at protein level	Evidence at protein level	Evidence at protein level	Low tissue specificity	Detected in all			Low cell type specificity	Detected in many			Low cancer specificity	Detected in all			Low region specificity	Detected in all
ACO1	IREB1, IREBP, IRP1	ENSG00000122729	Aconitase 1	P21399	9	32384603-32454769	Cancer-related genes, Citric acid cycle related proteins, Enzymes, Plasma proteins, Predicted intracellular proteins	Tricarboxylic acid cycle	Lyase, RNA-binding	Cancer-related genes	Evidence at protein level	Evidence at protein level	Evidence at protein level	Evidence at protein level	Evidence at protein level	Tissue enhanced	Detected in all		liver: 80.9	Cell type enhanced	Detected in many	8	Hepatocytes: 174.5;Proximal tubular cells: 160.8	Low cancer specificity	Detected in all			Low region specificity	Detected in all
ACO2	ACONM	ENSG00000100412	Aconitase 2	Q99798	22	41469125-41528989	Citric acid cycle related proteins, Disease related genes, Enzymes, Plasma proteins, Potential drug targets, Predicted intracellular proteins	Tricarboxylic acid cycle	Lyase	Disease mutation, Neurodegeneration	Evidence at protein level	Evidence at protein level	Evidence at protein level	Evidence at protein level	Evidence at protein level	Tissue enhanced	Detected in all		heart muscle: 121.0;skeletal muscle: 157.9	Cell type enhanced	Detected in all	5	Proximal tubular cells: 244.6	Low cancer specificity	Detected in all			Low region specificity	Detected in all
ACOT1	ACH2, CTE-1, LACH2	ENSG00000184227	Acyl-CoA thioesterase 1	Q86TX2	14	73537114-73543794	Enzymes, Predicted intracellular proteins	Fatty acid metabolism, Lipid metabolism	Hydrolase, Serine esterase		Evidence at protein level	Evidence at protein level	Evidence at protein level	Evidence at protein level	Evidence at protein level	Tissue enhanced	Detected in many		liver: 27.6	Cell type enriched	Detected in some	6	Cardiomyocytes: 44.7	Low cancer specificity	Detected in all			Low region specificity	Detected in all
ACOT11	BFIT, BFIT1, KIAA0707, STARD14, THEA, THEM1	ENSG00000162390	Acyl-CoA thioesterase 11	Q8WXI4	1	54542257-54639192	Predicted intracellular proteins	Fatty acid metabolism, Lipid metabolism	Hydrolase, Serine esterase		Evidence at protein level	Evidence at protein level	Evidence at protein level	Evidence at protein level	Evidence at protein level	Low tissue specificity	Detected in all			Cell type enhanced	Detected in many	6	Enterocytes: 80.9;Late spermatids: 73.7;Muller glia cells: 81.2	Low cancer specificity	Detected in many			Low region specificity	Detected in all
ACOT13	HT012, THEM2	ENSG00000112304	Acyl-CoA thioesterase 13	Q9NPJ3	6	24667035-24705065	Predicted intracellular proteins		Hydrolase		Evidence at protein level	Evidence at protein level	Evidence at protein level	Evidence at protein level	Evidence at protein level	Tissue enhanced	Detected in all		liver: 41.7	Cell type enhanced	Detected in many	12	Early spermatids: 754.9;Proximal tubular cells: 372.2	Low cancer specificity	Detected in all			Low region specificity	Detected in all
ACOT2	Mte1, ZAP128	ENSG00000119673	Acyl-CoA thioesterase 2	P49753	14	73567620-73575658	Enzymes, Plasma proteins, Predicted intracellular proteins	Fatty acid metabolism, Lipid metabolism	Hydrolase, Serine esterase		Evidence at protein level	Evidence at protein level	Evidence at protein level	Evidence at protein level	Evidence at protein level	Tissue enhanced	Detected in all		liver: 60.5	Cell type enhanced	Detected in many	5	Cardiomyocytes: 43.0	Low cancer specificity	Detected in all			Low region specificity	Detected in all
ACOT4	FLJ31235, PTE-Ib, PTE2B	ENSG00000177465	Acyl-CoA thioesterase 4	Q8N9L9	14	73591706-73596496	Enzymes, Predicted intracellular proteins	Fatty acid metabolism, Lipid metabolism	Hydrolase, Serine esterase		Evidence at protein level	Evidence at protein level	Evidence at protein level	Evidence at protein level	Evidence at protein level	Tissue enhanced	Detected in many		liver: 15.6	Cell type enhanced	Detected in many	11	Hepatocytes: 22.2;Proximal tubular cells: 51.8	Low cancer specificity	Detected in all			Low region specificity	Detected in many
ACOT6	C14orf42	ENSG00000205669	Acyl-CoA thioesterase 6	Q3I5F7	14	73610945-73619888	Predicted intracellular proteins		Hydrolase, Serine esterase		Evidence at protein level	Evidence at protein level	Evidence at protein level	Evidence at protein level		Tissue enhanced	Detected in some		kidney: 6.8;liver: 6.1;skeletal muscle: 6.5	Cell type enhanced	Detected in some	21	Hepatocytes: 2.4;Proximal tubular cells: 2.4	Not detected	Not detected
ACOT7	ACH1, ACT, BACH, CTE-II, hBACH, LACH1, MGC1126	ENSG00000097021	Acyl-CoA thioesterase 7	O00154	1	6264269-6394391	Enzymes, Predicted intracellular proteins	Fatty acid metabolism, Lipid metabolism	Hydrolase, Serine esterase		Evidence at protein level	Evidence at protein level	Evidence at protein level	Evidence at protein level	Evidence at protein level	Tissue enhanced	Detected in many		brain: 50.0	Cell type enhanced	Detected in many	8	granulocytes: 137.0;Late spermatids: 118.5;Proximal tubular cells: 214.2	Low cancer specificity	Detected in all			Low region specificity	Detected in all
ACOT8	hACTE-III, hTE, NAP1, PTE-2, PTE1	ENSG00000101473	Acyl-CoA thioesterase 8	O14734	20	45841721-45857406	Enzymes, Plasma proteins, Predicted intracellular proteins	Fatty acid metabolism, Host-virus interaction, Lipid metabolism, Peroxisome biogenesis	Hydrolase, Serine esterase		Evidence at protein level	Evidence at protein level	Evidence at protein level	Evidence at protein level	Evidence at protein level	Low tissue specificity	Detected in all			Low cell type specificity	Detected in many			Low cancer specificity	Detected in all			Low region specificity	Detected in all
ACOT9	ACATE2, CGI-16, MT-ACT48	ENSG00000123130	Acyl-CoA thioesterase 9	Q9Y305	X	23702253-23766475	Predicted intracellular proteins		Hydrolase, Serine esterase		Evidence at protein level	Evidence at protein level	Evidence at protein level	Evidence at protein level	Evidence at protein level	Low tissue specificity	Detected in all			Cell type enriched	Detected in many	5	monocytes: 296.6	Low cancer specificity	Detected in all			Low region specificity	Detected in all
ACOX1	PALMCOX	ENSG00000161533	Acyl-CoA oxidase 1	Q15067	17	75941507-75979363	Disease related genes, Enzymes, Potential drug targets, Predicted intracellular proteins	Fatty acid metabolism, Lipid metabolism	Oxidoreductase	Disease mutation	Evidence at protein level	Evidence at transcript level	Evidence at protein level	Evidence at protein level	Evidence at protein level	Tissue enhanced	Detected in all		liver: 95.6	Cell type enhanced	Detected in many	7	Enterocytes: 185.5;Hepatocytes: 244.8	Low cancer specificity	Detected in all			Low region specificity	Detected in all
ACOX2	BRCACOX, BRCOX, THCCox	ENSG00000168306	Acyl-CoA oxidase 2	Q99424	3	58505136-58537319	Disease related genes, Enzymes, Potential drug targets, Predicted intracellular proteins	Fatty acid metabolism, Lipid metabolism	Oxidoreductase	Disease mutation	Evidence at protein level	Evidence at protein level	Evidence at protein level	Evidence at protein level	Evidence at protein level	Tissue enriched	Detected in many	4	liver: 70.5	Cell type enhanced	Detected in many	16	Hepatocytes: 75.4;Proximal tubular cells: 33.8	Cancer enhanced	Detected in many		liver cancer: 25.0	Low region specificity	Detected in all
ACOX3		ENSG00000087008	Acyl-CoA oxidase 3, pristanoyl	O15254	4	8366282-8440723	Enzymes, Predicted intracellular proteins	Fatty acid metabolism, Lipid metabolism	Oxidoreductase		Evidence at protein level	Evidence at transcript level	Evidence at protein level	Evidence at protein level	Evidence at protein level	Low tissue specificity	Detected in all			Cell type enhanced	Detected in many	8	Syncytiotrophoblasts: 62.4	Low cancer specificity	Detected in all			Low region specificity	Detected in all
ACP1	HAAP, LMW-PTP, LMWPTP	ENSG00000143727	Acid phosphatase 1	P24666	2	264140-278283	Enzymes, Plasma proteins, Predicted intracellular proteins		Hydrolase, Protein phosphatase		Evidence at protein level	Evidence at transcript level	Evidence at protein level	Evidence at protein level	Evidence at protein level	Low tissue specificity	Detected in all			Group enriched	Detected in all	5	Early spermatids: 913.9;Late spermatids: 1666.6	Low cancer specificity	Detected in all			Low region specificity	Detected in all
ACP2	LAP	ENSG00000134575	Acid phosphatase 2, lysosomal	P11117	11	47239302-47248906	Disease related genes, Enzymes, Potential drug targets, Predicted intracellular proteins, Predicted membrane proteins		Hydrolase		Evidence at protein level	Evidence at transcript level	Evidence at protein level	Evidence at protein level	Evidence at protein level	Low tissue specificity	Detected in all			Cell type enhanced	Detected in many	5	Hofbauer cells: 103.8	Low cancer specificity	Detected in all			Low region specificity	Detected in all
ACP5	HPAP, TRAP	ENSG00000102575	Acid phosphatase 5, tartrate resistant	P13686	19	11574660-11579008	Disease related genes, Enzymes, Plasma proteins, Potential drug targets, Predicted intracellular proteins		Hydrolase	Disease mutation	Evidence at protein level	Evidence at protein level	Evidence at protein level	Evidence at protein level	Evidence at protein level	Tissue enhanced	Detected in many		adipose tissue: 117.9;lung: 151.9	Cell type enhanced	Detected in many	12	Hofbauer cells: 439.8;Ito cells: 434.6	Low cancer specificity	Detected in all			Low region specificity	Detected in many
ACP6	ACPL1, LPAP	ENSG00000162836	Acid phosphatase 6, lysophosphatidic	Q9NPH0	1	147629652-147670496	Enzymes, Predicted intracellular proteins	Lipid metabolism, Phospholipid metabolism	Hydrolase		Evidence at protein level	Evidence at transcript level	Evidence at protein level	Evidence at protein level	Evidence at protein level	Low tissue specificity	Detected in all			Low cell type specificity	Detected in many			Low cancer specificity	Detected in all			Low region specificity	Detected in all
ACP7	FLJ16165, PAPL, PAPL1	ENSG00000183760	Acid phosphatase 7, tartrate resistant (putative)	Q6ZNF0	19	39083913-39111493	Enzymes, Predicted intracellular proteins, Predicted secreted proteins		Hydrolase		Evidence at protein level	Evidence at transcript level	Evidence at transcript level	Evidence at protein level	Evidence at protein level	Group enriched	Detected in some	7	brain: 15.2;lymphoid tissue: 6.1;skin 1: 14.1;tongue: 5.5	Not detected	Not detected			Group enriched	Detected in some	5	cervical cancer: 0.8;head and neck cancer: 2.6;lung cancer: 1.4;melanoma: 1.0;urothelial cancer: 1.0	Low region specificity	Detected in many
ACPP	ACP-3, ACP3, PAP	ENSG00000014257	Acid phosphatase, prostate	P15309	3	132317367-132368298	Cancer-related genes, Enzymes, Plasma proteins, Predicted intracellular proteins, Predicted membrane proteins, Predicted secreted proteins		Hydrolase	Cancer-related genes	Evidence at protein level	Evidence at protein level	Evidence at protein level	Evidence at protein level	Evidence at protein level	Tissue enriched	Detected in many	8	prostate: 345.2	Cell type enriched	Detected in many	135	Glandular cells: 2098.0	Cancer enriched	Detected in many	275	prostate cancer: 1227.2	Low region specificity	Detected in single
ACRBP	CT23, OY-TES-1, SP32	ENSG00000111644	Acrosin binding protein	Q8NEB7	12	6638075-6647460	Predicted intracellular proteins				Evidence at protein level	Evidence at protein level	Evidence at transcript level	Evidence at protein level	Evidence at protein level	Tissue enriched	Detected in some	10	testis: 170.4	Group enriched	Detected in many	6	Early spermatids: 884.1;Late spermatids: 605.9	Low cancer specificity	Detected in many			Low region specificity	Detected in single
ACSBG1	BG1, BGM, FLJ30320, hBG1, hsBG, KIAA0631, MGC14352	ENSG00000103740	Acyl-CoA synthetase bubblegum family member 1	Q96GR2	15	78167468-78245688	Enzymes, Predicted intracellular proteins	Fatty acid metabolism, Lipid metabolism	Ligase		Evidence at protein level	Evidence at transcript level	Evidence at transcript level	Evidence at protein level	Evidence at protein level	Group enriched	Detected in many	4	adrenal gland: 11.4;brain: 40.5;skin 1: 19.9	Cell type enhanced	Detected in some	22	Ciliated cells: 26.8;Spermatogonia: 7.7	Cancer enhanced	Detected in some		glioma: 3.8	Low region specificity	Detected in all
ACSF2	ACSMW, FLJ20920	ENSG00000167107	Acyl-CoA synthetase family member 2	Q96CM8	17	50426158-50474845	Predicted intracellular proteins, Predicted membrane proteins	Fatty acid metabolism, Lipid metabolism	Ligase		Evidence at protein level	Evidence at protein level	Evidence at protein level	Evidence at protein level	Evidence at protein level	Tissue enhanced	Detected in all		kidney: 60.0	Cell type enhanced	Detected in many	7	Cytotrophoblasts: 70.1;Proximal tubular cells: 99.5;Syncytiotrophoblasts: 67.7	Low cancer specificity	Detected in all			Low region specificity	Detected in all
ACSF3		ENSG00000176715	Acyl-CoA synthetase family member 3	Q4G176	16	89088375-89155846	Disease related genes, Predicted intracellular proteins, Predicted membrane proteins	Fatty acid metabolism, Lipid metabolism	Ligase		Evidence at protein level	Evidence at transcript level	Evidence at protein level	Evidence at protein level	Evidence at protein level	Low tissue specificity	Detected in all			Low cell type specificity	Detected in many			Low cancer specificity	Detected in all			Low region specificity	Detected in all
ACSL1	ACS1, FACL1, FACL2, LACS, LACS1, LACS2	ENSG00000151726	Acyl-CoA synthetase long chain family member 1	P33121	4	184755595-184826818	Enzymes, Plasma proteins, Predicted intracellular proteins, Predicted membrane proteins	Fatty acid metabolism, Lipid metabolism	Ligase		Evidence at protein level	Evidence at protein level	Evidence at protein level	Evidence at protein level	Evidence at protein level	Tissue enhanced	Detected in all		adipose tissue: 105.0;liver: 190.9	Group enriched	Detected in many	4	Early spermatids: 359.4;Hepatocytes: 1018.8;Late spermatids: 335.5	Low cancer specificity	Detected in all			Low region specificity	Detected in all
ACSL3	ACS3, FACL3, PRO2194	ENSG00000123983	Acyl-CoA synthetase long chain family member 3	O95573	2	222860934-222944639	Cancer-related genes, Enzymes, Predicted intracellular proteins, Predicted membrane proteins	Fatty acid metabolism, Lipid metabolism	Ligase	Cancer-related genes	Evidence at protein level	Evidence at transcript level	Evidence at protein level	Evidence at protein level	Evidence at protein level	Tissue enriched	Detected in all	4	parathyroid gland: 206.1	Cell type enhanced	Detected in all	9	Horizontal cells: 494.2	Low cancer specificity	Detected in all			Low region specificity	Detected in all
ACSL4	ACS4, FACL4, LACS4, MRX63, MRX68	ENSG00000068366	Acyl-CoA synthetase long chain family member 4	O60488	X	109624244-109733403	Disease related genes, Enzymes, Plasma proteins, Potential drug targets, Predicted intracellular proteins, Predicted membrane proteins	Fatty acid metabolism, Lipid metabolism	Ligase	Alport syndrome, Deafness, Disease mutation, Elliptocytosis, Hereditary hemolytic anemia, Mental retardation	Evidence at protein level	Evidence at protein level	Evidence at protein level	Evidence at protein level	Evidence at protein level	Low tissue specificity	Detected in all			Group enriched	Detected in many	6	Alveolar cells type 2: 210.9;granulocytes: 598.2	Low cancer specificity	Detected in all			Low region specificity	Detected in all
ACSL5	ACS2, ACS5, FACL5	ENSG00000197142	Acyl-CoA synthetase long chain family member 5	Q9ULC5	10	112374018-112428380	Enzymes, Plasma proteins, Predicted membrane proteins	Fatty acid metabolism, Lipid metabolism	Ligase		Evidence at protein level	Evidence at protein level	Evidence at protein level	Evidence at protein level	Evidence at protein level	Tissue enriched	Detected in many	5	intestine: 278.7	Cell type enhanced	Detected in many	12	Enterocytes: 266.6;Paneth cells: 93.1	Low cancer specificity	Detected in all			Low region specificity	Detected in all
ACSL6	ACS2, FACL6, KIAA0837, LACS2, LACS5	ENSG00000164398	Acyl-CoA synthetase long chain family member 6	Q9UKU0	5	131949973-132012243	Disease related genes, Enzymes, Potential drug targets, Predicted intracellular proteins, Predicted membrane proteins	Fatty acid metabolism, Lipid metabolism	Ligase		Evidence at protein level	Evidence at protein level	Evidence at transcript level	Evidence at protein level	Evidence at protein level	Tissue enhanced	Detected in many		brain: 34.0;ductus deferens: 30.1;seminal vesicle: 35.8;testis: 23.0	Cell type enhanced	Detected in many	14	Cone photoreceptor cells: 216.0;Erythroid cells: 116.8;Rod photoreceptor cells: 126.2	Group enriched	Detected in some	6	colorectal cancer: 1.8;glioma: 1.9;liver cancer: 0.9	Low region specificity	Detected in all
ACSM3	SA, SAH	ENSG00000005187	Acyl-CoA synthetase medium chain family member 3	Q53FZ2	16	20610243-20797581	Enzymes, Predicted intracellular proteins	Fatty acid metabolism, Lipid metabolism	Ligase		Evidence at protein level	Evidence at transcript level	Evidence at protein level	Evidence at protein level	Evidence at protein level	Tissue enhanced	Detected in all		liver: 58.6;ovary: 47.7;pancreas: 46.6	Cell type enhanced	Detected in many	8	Distal tubular cells: 71.3;Ito cells: 98.8;Proximal tubular cells: 77.8	Low cancer specificity	Detected in many			Low region specificity	Detected in single
ACSM5	FLJ20581	ENSG00000183549	Acyl-CoA synthetase medium chain family member 5	Q6NUN0	16	20409534-20441336	Enzymes, Predicted intracellular proteins	Fatty acid metabolism, Lipid metabolism	Ligase		Evidence at protein level	Evidence at transcript level	Evidence at protein level	Evidence at protein level	Evidence at protein level	Tissue enriched	Detected in many	9	liver: 94.6	Cell type enriched	Detected in some	6	Hepatocytes: 179.6	Group enriched	Detected in some	7	liver cancer: 20.5;renal cancer: 9.6	Low region specificity	Detected in all
ACSS1	ACAS2L, AceCS2L, dJ568C11.3, MGC33843	ENSG00000154930	Acyl-CoA synthetase short chain family member 1	Q9NUB1	20	25006230-25058980	Enzymes, Predicted intracellular proteins, Predicted membrane proteins		Ligase		Evidence at protein level	Evidence at protein level	Evidence at protein level	Evidence at protein level	Evidence at protein level	Tissue enhanced	Detected in all		placenta: 66.4	Cell type enhanced	Detected in many	14	Cytotrophoblasts: 211.3;Syncytiotrophoblasts: 350.8	Low cancer specificity	Detected in all			Low region specificity	Detected in all
ACSS2	ACAS2, AceCS, ACS, ACSA, dJ1161H23.1	ENSG00000131069	Acyl-CoA synthetase short chain family member 2	Q9NR19	20	34872146-34927962	Enzymes, Predicted intracellular proteins, Predicted membrane proteins		Ligase		Evidence at protein level	Evidence at protein level	Evidence at protein level	Evidence at protein level	Evidence at protein level	Tissue enhanced	Detected in all		skeletal muscle: 63.4	Cell type enhanced	Detected in all	5	Enterocytes: 98.3;Mucus-secreting cells: 80.6	Low cancer specificity	Detected in all			Low region specificity	Detected in all
ACSS3	FLJ21963	ENSG00000111058	Acyl-CoA synthetase short chain family member 3	Q9H6R3	12	80936414-81261205	Enzymes, Predicted membrane proteins		Ligase		Evidence at protein level	Evidence at protein level	Evidence at protein level	Evidence at protein level	Evidence at protein level	Low tissue specificity	Detected in all			Cell type enhanced	Detected in many	6	Alveolar cells type 2: 42.8;Hepatocytes: 47.4	Low cancer specificity	Detected in many			Low region specificity	Detected in all
ACTA2	ACTSA	ENSG00000107796	Actin, alpha 2, smooth muscle, aorta	P62736	10	88935074-88991339	Disease related genes, Plasma proteins, Predicted intracellular proteins		Muscle protein	Aortic aneurysm, Disease mutation	Evidence at protein level	Evidence at protein level	Evidence at protein level	Evidence at protein level	Evidence at protein level	Low tissue specificity	Detected in many			Group enriched	Detected in many	4	Peritubular cells: 4973.4;Sertoli cells: 2981.6;Smooth muscle cells: 1930.6	Low cancer specificity	Detected in all			Low region specificity	Detected in all
ACTB		ENSG00000075624	Actin beta	P60709	7	5527147-5563784	Disease related genes, Plasma proteins, Predicted intracellular proteins			Deafness, Disease mutation, Dystonia, Mental retardation	Evidence at protein level	Evidence at protein level	Evidence at protein level	Evidence at protein level	Evidence at protein level	Low tissue specificity	Detected in all			Cell type enhanced	Detected in all	9	monocytes: 32742.0	Low cancer specificity	Detected in all			Low region specificity	Detected in all
ACTG1	ACTG, DFNA20, DFNA26	ENSG00000184009	Actin gamma 1	P63261	17	81509971-81523847	Disease related genes, Plasma proteins, Predicted intracellular proteins			Deafness, Disease mutation, Mental retardation, Non-syndromic deafness	Evidence at protein level	Evidence at protein level	Evidence at protein level	Evidence at protein level	Evidence at protein level	Low tissue specificity	Detected in all			Cell type enhanced	Detected in all	4	Basal glandular cells: 7657.5	Low cancer specificity	Detected in all			Low region specificity	Detected in all
ACTL6A	Actl6, Arp4, BAF53A, INO80K	ENSG00000136518	Actin like 6A	O96019	3	179562880-179588408	Disease related genes, Plasma proteins, Predicted intracellular proteins	DNA damage, DNA recombination, DNA repair, Growth regulation, Neurogenesis, Transcription, Transcription regulation	Activator, Chromatin regulator	Disease mutation, Mental retardation	Evidence at protein level	Evidence at protein level	Evidence at protein level	Evidence at protein level	Evidence at protein level	Low tissue specificity	Detected in all			Cell type enhanced	Detected in many	7	Spermatocytes: 197.2	Low cancer specificity	Detected in all			Low region specificity	Detected in all
ACTL6B	ACTL6, BAF53B	ENSG00000077080	Actin like 6B	O94805	7	100643097-100656461	Predicted intracellular proteins	Neurogenesis, Transcription, Transcription regulation	Chromatin regulator	Disease mutation, Epilepsy, Mental retardation	Evidence at protein level	Evidence at transcript level	Evidence at protein level	Evidence at protein level	Evidence at protein level	Tissue enriched	Detected in many	6	brain: 43.6	Cell type enhanced	Detected in some	16	Bipolar cells: 7.7;Cone photoreceptor cells: 2.0;Horizontal cells: 6.4;Rod photoreceptor cells: 2.1	Group enriched	Detected in some	11	glioma: 3.9;pancreatic cancer: 1.3	Low region specificity	Detected in all
ACTN1		ENSG00000072110	Actinin alpha 1	P12814	14	68874143-68979440	Disease related genes, FDA approved drug targets, Plasma proteins, Predicted intracellular proteins		Actin-binding	Disease mutation, FDA approved drug targets	Evidence at protein level	Evidence at protein level	Evidence at protein level	Evidence at protein level	Evidence at protein level	Low tissue specificity	Detected in all			Cell type enhanced	Detected in all	4	Extravillous trophoblasts: 304.9	Low cancer specificity	Detected in all			Low region specificity	Detected in all
ACTN2		ENSG00000077522	Actinin alpha 2	P35609	1	236686454-236764631	Disease related genes, Plasma proteins, Potential drug targets, Predicted intracellular proteins, Transporters		Actin-binding	Cardiomyopathy, Disease mutation	Evidence at protein level	Evidence at protein level	Evidence at protein level	Evidence at protein level	Evidence at protein level	Tissue enhanced	Detected in some		heart muscle: 141.3;skeletal muscle: 320.9;tongue: 75.4	Cell type enriched	Detected in some	88	Cardiomyocytes: 1655.8	Cancer enhanced	Detected in many		head and neck cancer: 10.4	Low region specificity	Detected in many
ACTN4	FSGS1	ENSG00000130402	Actinin alpha 4	O43707	19	38647649-38731583	Disease related genes, Plasma proteins, Predicted intracellular proteins	Protein transport, Transport	Actin-binding	Disease mutation	Evidence at protein level	Evidence at protein level	Evidence at protein level	Evidence at protein level	Evidence at protein level	Low tissue specificity	Detected in all			Low cell type specificity	Detected in all			Low cancer specificity	Detected in all			Low region specificity	Detected in all
ACTR10	ACTR11, Arp10, Arp11, HARP11	ENSG00000131966	Actin related protein 10 homolog	Q9NZ32	14	58200080-58235636	Predicted intracellular proteins				Evidence at protein level	Evidence at transcript level	Evidence at protein level	Evidence at protein level	Evidence at protein level	Low tissue specificity	Detected in all			Low cell type specificity	Detected in all			Low cancer specificity	Detected in all			Low region specificity	Detected in all
ACTR1A	ARP1, Arp1A	ENSG00000138107	ARP1 actin related protein 1 homolog A	P61163	10	102461881-102502711	Plasma proteins, Predicted intracellular proteins				Evidence at protein level	Evidence at protein level	Evidence at protein level	Evidence at protein level	Evidence at protein level	Low tissue specificity	Detected in all			Low cell type specificity	Detected in many			Low cancer specificity	Detected in all			Low region specificity	Detected in all
ACTR1B	Arp1B, CTRN2	ENSG00000115073	ARP1 actin related protein 1 homolog B	P42025	2	97655963-97664107	Plasma proteins, Predicted intracellular proteins				Evidence at protein level	Evidence at transcript level	Evidence at protein level	Evidence at protein level	Evidence at protein level	Low tissue specificity	Detected in all			Low cell type specificity	Detected in many			Low cancer specificity	Detected in all			Low region specificity	Detected in all
ACTR2	ARP2	ENSG00000138071	ARP2 actin related protein 2 homolog	P61160	2	65227753-65271253	Plasma proteins, Predicted intracellular proteins		Actin-binding		Evidence at protein level	Evidence at protein level	Evidence at protein level	Evidence at protein level	Evidence at protein level	Low tissue specificity	Detected in all			Low cell type specificity	Detected in many			Low cancer specificity	Detected in all			Low region specificity	Detected in all
ACTR3	ARP3	ENSG00000115091	ARP3 actin related protein 3 homolog	P61158	2	113889960-113962596	Plasma proteins, Predicted intracellular proteins	Cilium biogenesis/degradation	Actin-binding		Evidence at protein level	Evidence at protein level	Evidence at protein level	Evidence at protein level	Evidence at protein level	Low tissue specificity	Detected in all			Low cell type specificity	Detected in all			Low cancer specificity	Detected in all			Low region specificity	Detected in all
ACTR3B	ARP11, ARP3beta	ENSG00000133627	ARP3 actin related protein 3 homolog B	Q9P1U1	7	152759749-152855378	Predicted intracellular proteins		Actin-binding		Evidence at protein level	Evidence at protein level	Evidence at transcript level	Evidence at protein level	Evidence at protein level	Tissue enhanced	Detected in all		brain: 38.1	Cell type enhanced	Detected in many	5	Melanocytes: 45.5;Peritubular cells: 50.9	Low cancer specificity	Detected in all			Low region specificity	Detected in all
ACTR3C	ARP11	ENSG00000106526	ARP3 actin related protein 3 homolog C	Q9C0K3	7	150243916-150323725	Predicted intracellular proteins		Actin-binding		Evidence at transcript level	Evidence at transcript level	Evidence at transcript level	Evidence at transcript level		Tissue enhanced	Detected in all		parathyroid gland: 39.0	Cell type enhanced	Detected in many	5	Cone photoreceptor cells: 27.5	Low cancer specificity	Detected in many			Low region specificity	Detected in all
ACTR5	Arp5, FLJ12785, INO80M	ENSG00000101442	ARP5 actin related protein 5 homolog	Q9H9F9	20	38748442-38772520	Predicted intracellular proteins	DNA damage, DNA recombination, DNA repair, Transcription, Transcription regulation			Evidence at protein level	Evidence at transcript level	Evidence at protein level	Evidence at protein level	Evidence at protein level	Low tissue specificity	Detected in all			Cell type enhanced	Detected in many	4	Spermatogonia: 15.7	Low cancer specificity	Detected in all			Low region specificity	Detected in all
ACTR6	ARP6, FLJ13433	ENSG00000075089	ARP6 actin related protein 6 homolog	Q9GZN1	12	100199122-100241865	Predicted intracellular proteins				Evidence at protein level	Evidence at protein level	Evidence at protein level	Evidence at protein level	Evidence at protein level	Low tissue specificity	Detected in all			Low cell type specificity	Detected in all			Low cancer specificity	Detected in all			Low region specificity	Detected in all
ACTR8	INO80N	ENSG00000113812	ARP8 actin related protein 8 homolog	Q9H981	3	53867066-53882202	Predicted intracellular proteins	Cell cycle, Cell division, DNA damage, DNA recombination, DNA repair, Mitosis, Transcription, Transcription regulation			Evidence at protein level	Evidence at protein level	Evidence at protein level	Evidence at protein level	Evidence at protein level	Low tissue specificity	Detected in all			Cell type enhanced	Detected in many	7	Late spermatids: 71.4	Low cancer specificity	Detected in all			Low region specificity	Detected in all
ACTRT3	ARPM1	ENSG00000184378	Actin related protein T3	Q9BYD9	3	169766921-169769895	Predicted intracellular proteins				Evidence at protein level	Evidence at protein level	Evidence at transcript level	Evidence at protein level	Evidence at protein level	Tissue enriched	Detected in many	17	testis: 57.4	Cell type enriched	Detected in many	9	Early spermatids: 728.6	Low cancer specificity	Detected in many			Low region specificity	Detected in many
ACVR1	ACVR1A, ACVRLK2, ALK2, SKR1	ENSG00000115170	Activin A receptor type 1	Q04771	2	157736444-157875862	Cancer-related genes, Disease related genes, Enzymes, Potential drug targets, Predicted intracellular proteins, Predicted membrane proteins		Kinase, Receptor, Serine/threonine-protein kinase, Transferase	Cancer-related genes, Disease mutation	Evidence at protein level	Evidence at transcript level	Evidence at protein level	Evidence at protein level	Evidence at protein level	Low tissue specificity	Detected in all			Low cell type specificity	Detected in many			Low cancer specificity	Detected in all			Low region specificity	Detected in all
ACVR1B	ActRIB, ACVRLK4, ALK4, SKR2	ENSG00000135503	Activin A receptor type 1B	P36896	12	51951667-51997078	Cancer-related genes, Disease related genes, Enzymes, Potential drug targets, Predicted intracellular proteins, Predicted membrane proteins		Kinase, Receptor, Serine/threonine-protein kinase, Transferase	Cancer-related genes	Evidence at protein level	Evidence at protein level	Evidence at protein level	Evidence at protein level	Evidence at protein level	Low tissue specificity	Detected in all			Low cell type specificity	Detected in many			Low cancer specificity	Detected in all			Low region specificity	Detected in all
ACVR1C	ACVRLK7, ALK7	ENSG00000123612	Activin A receptor type 1C	Q8NER5	2	157526767-157629005	Enzymes, Predicted intracellular proteins, Predicted membrane proteins	Apoptosis	Kinase, Receptor, Serine/threonine-protein kinase, Transferase		Evidence at protein level	Evidence at protein level	Evidence at protein level	Evidence at protein level		Tissue enhanced	Detected in many		adipose tissue: 36.2;breast: 15.3	Cell type enhanced	Detected in many	12	Enterocytes: 11.4;Leydig cells: 29.4;Paneth cells: 10.4;Undifferentiated cells: 12.1	Low cancer specificity	Detected in some			Low region specificity	Detected in all
ACVR2A	ACTRII, ACVR2	ENSG00000121989	Activin A receptor type 2A	P27037	2	147844517-147930826	Cancer-related genes, Enzymes, Predicted membrane proteins		Kinase, Receptor, Serine/threonine-protein kinase, Transferase	Cancer-related genes	Evidence at protein level	Evidence at transcript level	Evidence at protein level	Evidence at protein level	Evidence at protein level	Low tissue specificity	Detected in all			Low cell type specificity	Detected in many			Low cancer specificity	Detected in all			Low region specificity	Detected in all
ACVR2B	ActR-IIB	ENSG00000114739	Activin A receptor type 2B	Q13705	3	38453851-38493142	Cancer-related genes, Disease related genes, Enzymes, Potential drug targets, Predicted membrane proteins		Kinase, Receptor, Serine/threonine-protein kinase, Transferase	Cancer-related genes, Disease mutation, Heterotaxy	Evidence at protein level	Evidence at protein level	Evidence at protein level	Evidence at protein level	Evidence at protein level	Low tissue specificity	Detected in all			Cell type enhanced	Detected in many	4	Rod photoreceptor cells: 25.5	Low cancer specificity	Detected in all			Low region specificity	Detected in all
ACVRL1	ACVRLK1, ALK1, HHT, HHT2, ORW2	ENSG00000139567	Activin A receptor like type 1	P37023	12	51906908-51923361	Disease related genes, Enzymes, Potential drug targets, Predicted intracellular proteins, Predicted membrane proteins	Angiogenesis	Kinase, Receptor, Serine/threonine-protein kinase, Transferase	Disease mutation	Evidence at protein level	Evidence at protein level	Evidence at protein level	Evidence at protein level	Evidence at protein level	Tissue enhanced	Detected in many		lung: 55.0	Cell type enhanced	Detected in many	8	Endothelial cells: 53.3;Enterocytes: 82.1;Ito cells: 40.5;Paneth cells: 50.9	Low cancer specificity	Detected in all			Low region specificity	Detected in all
ACY1		ENSG00000243989	Aminoacylase 1	Q03154	3	51983278-51989202	Disease related genes, Enzymes, Plasma proteins, Potential drug targets, Predicted intracellular proteins		Hydrolase	Disease mutation	Evidence at protein level	Evidence at protein level	Evidence at protein level	Evidence at protein level	Evidence at protein level	Group enriched	Detected in all	6	intestine: 53.3;kidney: 91.6;liver: 77.8	Cell type enhanced	Detected in many	12	Enterocytes: 70.2;Erythroid cells: 23.3;Proximal tubular cells: 35.6	Low cancer specificity	Detected in all			Low region specificity	Detected in all
ACY3	ACY-3, HCBP1, MGC9740	ENSG00000132744	Aminoacylase 3	Q96HD9	11	67642555-67650659	Enzymes, Predicted intracellular proteins	Host-virus interaction	Hydrolase		Evidence at protein level	Evidence at protein level	Evidence at protein level	Evidence at protein level	Evidence at protein level	Tissue enhanced	Detected in some		intestine: 72.2;kidney: 28.9	Cell type enriched	Detected in many	6	Proximal tubular cells: 163.1	Low cancer specificity	Detected in many			Low region specificity	Detected in many
ACYP1		ENSG00000119640	Acylphosphatase 1	P07311	14	75053221-75069483	Enzymes, Predicted intracellular proteins		Hydrolase		Evidence at protein level	Evidence at transcript level	Evidence at protein level	Evidence at protein level	Evidence at protein level	Low tissue specificity	Detected in all			Low cell type specificity	Detected in all			Low cancer specificity	Detected in all			Low region specificity	Detected in all
ACYP2		ENSG00000170634	Acylphosphatase 2	P14621	2	53970838-54305300	Enzymes, Predicted intracellular proteins		Hydrolase		Evidence at protein level	Evidence at transcript level	Evidence at protein level	Evidence at protein level	Evidence at protein level	Tissue enhanced	Detected in all		skeletal muscle: 116.4	Cell type enhanced	Detected in all	6	Cardiomyocytes: 159.9	Low cancer specificity	Detected in all			Low region specificity	Detected in all
ADA		ENSG00000196839	Adenosine deaminase	P00813	20	44619522-44652233	Disease related genes, Enzymes, FDA approved drug targets, Plasma proteins, Predicted intracellular proteins	Cell adhesion, Nucleotide metabolism	Hydrolase	Disease mutation, FDA approved drug targets, Hereditary hemolytic anemia, SCID	Evidence at protein level	Evidence at protein level	Evidence at protein level	Evidence at protein level	Evidence at protein level	Group enriched	Detected in many	5	blood: 64.0;intestine: 142.2;lymphoid tissue: 99.0	Cell type enhanced	Detected in many	10	Extravillous trophoblasts: 90.2;Leydig cells: 39.1;monocytes: 49.5	Low cancer specificity	Detected in all			Low region specificity	Detected in many
ADA2	ADGF, CECR1, IDGFL	ENSG00000093072	Adenosine deaminase 2	Q9NZK5	22	17178790-17221989	Disease related genes, Enzymes, Plasma proteins, Potential drug targets, Predicted intracellular proteins, Predicted secreted proteins		Heparin-binding, Hydrolase	Disease mutation	Evidence at protein level	Evidence at transcript level	Evidence at protein level	Evidence at protein level	Evidence at protein level	Tissue enhanced	Detected in many		lymphoid tissue: 63.0	Group enriched	Detected in some	5	Alveolar cells type 2: 22.1;Ciliated cells: 28.1;Club cells: 20.5;Hofbauer cells: 58.5;Macrophages: 37.4	Low cancer specificity	Detected in all			Low region specificity	Detected in all
ADAD2	FLJ00337, TENRL	ENSG00000140955	Adenosine deaminase domain containing 2	Q8NCV1	16	84191138-84197168	Predicted intracellular proteins		RNA-binding		Evidence at protein level	Evidence at protein level	Evidence at transcript level	Evidence at protein level	Evidence at protein level	Tissue enriched	Detected in some	36	testis: 68.1	Cell type enhanced	Detected in some	26	Early spermatids: 57.9;Spermatocytes: 124.2;Spermatogonia: 23.3	Not detected	Not detected			Low region specificity	Detected in single
ADAL		ENSG00000168803	Adenosine deaminase like	Q6DHV7	15	43330657-43354555	Predicted intracellular proteins	Nucleotide metabolism	Hydrolase		Evidence at protein level	Evidence at transcript level	Evidence at transcript level	Evidence at protein level	Evidence at protein level	Low tissue specificity	Detected in all			Cell type enhanced	Detected in many	5	Cone photoreceptor cells: 76.6;Rod photoreceptor cells: 77.1;Spermatogonia: 66.1	Low cancer specificity	Detected in all			Low region specificity	Detected in all
ADAM10	CD156c, HsT18717, kuz, MADM	ENSG00000137845	ADAM metallopeptidase domain 10	O14672	15	58588807-58749978	Cancer-related genes, CD markers, Disease related genes, Enzymes, Plasma proteins, Potential drug targets, Predicted intracellular proteins, Predicted membrane proteins, Transporters	Notch signaling pathway	Hydrolase, Metalloprotease, Protease	Alzheimer disease, Amyloidosis, Cancer-related genes, Disease mutation, Neurodegeneration	Evidence at protein level	Evidence at protein level	Evidence at protein level	Evidence at protein level	Evidence at protein level	Low tissue specificity	Detected in all			Low cell type specificity	Detected in many			Low cancer specificity	Detected in all			Low region specificity	Detected in all
ADAM11	MDC	ENSG00000073670	ADAM metallopeptidase domain 11	O75078	17	44759031-44781846	Predicted membrane proteins, Transporters				Evidence at protein level	Evidence at protein level	Evidence at transcript level	Evidence at protein level	Evidence at protein level	Group enriched	Detected in many	7	brain: 42.3;heart muscle: 11.2	Group enriched	Detected in some	5	Bipolar cells: 6.1;Cardiomyocytes: 10.8;Horizontal cells: 22.3	Low cancer specificity	Detected in many			Low region specificity	Detected in all
ADAM12	MCMPMltna, MLTN	ENSG00000148848	ADAM metallopeptidase domain 12	O43184	10	126012381-126388455	Predicted membrane proteins, Predicted secreted proteins, Transporters	Cell adhesion	Hydrolase, Metalloprotease, Protease		Evidence at protein level	Evidence at protein level	Evidence at protein level	Evidence at protein level	Evidence at protein level	Tissue enriched	Detected in many	50	placenta: 487.4	Cell type enhanced	Detected in many	24	Cone photoreceptor cells: 96.2;Extravillous trophoblasts: 348.4;Syncytiotrophoblasts: 108.0	Low cancer specificity	Detected in many			Low region specificity	Detected in single
ADAM15	MDC15	ENSG00000143537	ADAM metallopeptidase domain 15	Q13444	1	155050566-155062775	Predicted intracellular proteins, Predicted membrane proteins	Angiogenesis, Cell adhesion, Collagen degradation	Hydrolase, Metalloprotease, Protease		Evidence at protein level	Evidence at transcript level	Evidence at protein level	Evidence at protein level	Evidence at protein level	Low tissue specificity	Detected in all			Cell type enhanced	Detected in many	6	Extravillous trophoblasts: 139.2	Low cancer specificity	Detected in all			Low region specificity	Detected in all
ADAM17	CD156B, cSVP, TACE	ENSG00000151694	ADAM metallopeptidase domain 17	P78536	2	9488486-9555792	CD markers, Disease related genes, Enzymes, Potential drug targets, Predicted intracellular proteins, Predicted membrane proteins, Transporters	Notch signaling pathway	Hydrolase, Metalloprotease, Protease		Evidence at protein level	Evidence at protein level	Evidence at protein level	Evidence at protein level	Evidence at protein level	Low tissue specificity	Detected in all			Low cell type specificity	Detected in all			Low cancer specificity	Detected in all			Low region specificity	Detected in all
ADAM19	MLTNB	ENSG00000135074	ADAM metallopeptidase domain 19	Q9H013	5	157395534-157575775	Plasma proteins, Predicted membrane proteins		Hydrolase, Metalloprotease, Protease		Evidence at protein level	Evidence at transcript level	Evidence at protein level	Evidence at protein level	Evidence at protein level	Tissue enhanced	Detected in many		lymphoid tissue: 49.4;smooth muscle: 46.1	Cell type enhanced	Detected in many	13	B-cells: 69.2;Cone photoreceptor cells: 58.9;Extravillous trophoblasts: 72.0;monocytes: 134.3;Rod photoreceptor cells: 47.3	Low cancer specificity	Detected in all			Low region specificity	Detected in many
ADAM22	MDC2	ENSG00000008277	ADAM metallopeptidase domain 22	Q9P0K1	7	87934143-88202889	Predicted intracellular proteins, Predicted membrane proteins	Cell adhesion	Receptor	Disease mutation, Epilepsy	Evidence at protein level	Evidence at transcript level	Evidence at protein level	Evidence at protein level	Evidence at protein level	Tissue enhanced	Detected in many		brain: 46.9	Cell type enhanced	Detected in many	14	Bipolar cells: 30.7;Cone photoreceptor cells: 21.6;Horizontal cells: 14.3;Rod photoreceptor cells: 10.6	Low cancer specificity	Detected in many			Low region specificity	Detected in all
ADAM23	MDC3	ENSG00000114948	ADAM metallopeptidase domain 23	O75077	2	206443539-206621130	Predicted intracellular proteins, Predicted membrane proteins	Cell adhesion			Evidence at protein level	Evidence at transcript level	Evidence at protein level	Evidence at protein level	Evidence at protein level	Group enriched	Detected in many	5	brain: 30.5;heart muscle: 19.3;parathyroid gland: 67.6	Cell type enhanced	Detected in many	18	Bipolar cells: 28.0;Cardiomyocytes: 52.9;Late spermatids: 20.6	Low cancer specificity	Detected in many			Low region specificity	Detected in all
ADAM28	ADAM23, eMDCII, MDC-Lm, MDC-Ls	ENSG00000042980	ADAM metallopeptidase domain 28	Q9UKQ2	8	24294040-24359018	Plasma proteins, Predicted membrane proteins, Predicted secreted proteins, Transporters		Hydrolase, Metalloprotease, Protease		Evidence at protein level	Evidence at protein level	Evidence at transcript level	Evidence at protein level	Evidence at protein level	Tissue enhanced	Detected in many		epididymis: 133.1	Cell type enhanced	Detected in many	15	B-cells: 115.5;Club cells: 62.6;Macrophages: 32.1;Pancreatic endocrine cells: 32.8	Low cancer specificity	Detected in many			Low region specificity	Detected in many
ADAM33	C20orf153, dJ964F7.1, DKFZp434K0521	ENSG00000149451	ADAM metallopeptidase domain 33	Q9BZ11	20	3667965-3682246	Disease related genes, Predicted intracellular proteins, Predicted membrane proteins		Hydrolase, Metalloprotease, Protease	Asthma	Evidence at protein level	Evidence at transcript level	Evidence at protein level	Evidence at protein level	Evidence at protein level	Tissue enhanced	Detected in many		cervix, uterine: 55.7;smooth muscle: 58.0	Cell type enhanced	Detected in some	12	Fibroblasts: 23.2;Leydig cells: 21.0;Peritubular cells: 9.6;Smooth muscle cells: 15.1	Low cancer specificity	Detected in many			Low region specificity	Detected in many
ADAM8	CD156, CD156a, MS2	ENSG00000151651	ADAM metallopeptidase domain 8	P78325	10	133262403-133276868	CD markers, Plasma proteins, Predicted intracellular proteins, Predicted membrane proteins		Hydrolase, Metalloprotease, Protease		Evidence at protein level	Evidence at transcript level	Evidence at protein level	Evidence at protein level	Evidence at protein level	Tissue enhanced	Detected in many		blood: 56.8;bone marrow: 37.1;lymphoid tissue: 28.3	Cell type enhanced	Detected in many	11	Extravillous trophoblasts: 82.5;Macrophages: 42.6;monocytes: 115.4;T-cells: 46.3;Urothelial cells: 41.4	Low cancer specificity	Detected in all			Low region specificity	Detected in many
ADAM9	CORD9, KIAA0021, MCMP, MDC9, Mltng	ENSG00000168615	ADAM metallopeptidase domain 9	Q13443	8	38996869-39105144	Cancer-related genes, Disease related genes, Plasma proteins, Predicted membrane proteins, Predicted secreted proteins		Hydrolase, Metalloprotease, Protease	Cancer-related genes, Cone-rod dystrophy	Evidence at protein level	Evidence at protein level	Evidence at protein level	Evidence at protein level	Evidence at protein level	Low tissue specificity	Detected in all			Cell type enhanced	Detected in many	4	Pancreatic endocrine cells: 140.3	Low cancer specificity	Detected in all			Low region specificity	Detected in all
ADAMTS1	C3-C5, KIAA1346, METH1	ENSG00000154734	ADAM metallopeptidase with thrombospondin type 1 motif 1	Q9UHI8	21	26835747-26845409	Cancer-related genes, Plasma proteins, Predicted intracellular proteins, Predicted membrane proteins, Predicted secreted proteins, Transporters		Heparin-binding, Hydrolase, Metalloprotease, Protease	Cancer-related genes	Evidence at protein level	Evidence at transcript level	Evidence at protein level	Evidence at protein level	Evidence at protein level	Tissue enhanced	Detected in many		ovary: 112.8	Cell type enhanced	Detected in many	9	Extravillous trophoblasts: 211.3;Sertoli cells: 207.0;Smooth muscle cells: 366.0	Low cancer specificity	Detected in all			Low region specificity	Detected in all
ADAMTS10	ADAM-TS10	ENSG00000142303	ADAM metallopeptidase with thrombospondin type 1 motif 10	Q9H324	19	8580242-8610735	Disease related genes, Predicted intracellular proteins, Predicted secreted proteins		Hydrolase, Metalloprotease, Protease	Disease mutation, Dwarfism	Evidence at protein level	Evidence at transcript level	Evidence at protein level	Evidence at protein level		Low tissue specificity	Detected in all			Cell type enhanced	Detected in many	5	Cholangiocytes: 7.6;Ductal cells: 6.3;Leydig cells: 6.9;Sertoli cells: 6.5;Smooth muscle cells: 6.2	Low cancer specificity	Detected in all			Low region specificity	Detected in all
ADAMTS12		ENSG00000151388	ADAM metallopeptidase with thrombospondin type 1 motif 12	P58397	5	33523535-33892192	Plasma proteins, Predicted secreted proteins		Hydrolase, Metalloprotease, Protease		Evidence at protein level	Evidence at transcript level	Evidence at protein level	Evidence at protein level	Evidence at protein level	Low tissue specificity	Detected in many			Cell type enhanced	Detected in some	16	Ito cells: 17.8;Leydig cells: 20.4;Peritubular cells: 16.6;Sertoli cells: 51.8;Smooth muscle cells: 14.2	Low cancer specificity	Detected in many			Low region specificity	Detected in some
ADAMTS13	C9orf8, DKFZp434C2322, FLJ42993, MGC118899, MGC118900, TTP, vWF-CP, VWFCP	ENSG00000160323	ADAM metallopeptidase with thrombospondin type 1 motif 13	Q76LX8	9	133414358-133459402	Disease related genes, Enzymes, Plasma proteins, Potential drug targets, Predicted intracellular proteins, Predicted secreted proteins	Blood coagulation, Hemostasis	Hydrolase, Metalloprotease, Protease	Disease mutation	Evidence at protein level	Evidence at transcript level	Evidence at protein level	Evidence at protein level	Evidence at protein level	Tissue enriched	Detected in many	8	liver: 53.7	Cell type enhanced	Detected in many	12	Cholangiocytes: 7.6;Early spermatids: 20.6;Ito cells: 8.0;Late spermatids: 10.2	Low cancer specificity	Detected in many			Low region specificity	Detected in all
ADAMTS14		ENSG00000138316	ADAM metallopeptidase with thrombospondin type 1 motif 14	Q8WXS8	10	70672803-70762441	Cancer-related genes, Plasma proteins, Predicted secreted proteins	Collagen degradation	Hydrolase, Metalloprotease, Protease	Cancer-related genes	Evidence at protein level	Evidence at transcript level	Evidence at transcript level	Evidence at protein level	Evidence at protein level	Tissue enhanced	Detected in many		brain: 13.4;gallbladder: 12.3;placenta: 13.5	Group enriched	Detected in some	6	granulocytes: 4.6;Paneth cells: 11.5	Low cancer specificity	Detected in many			Low region specificity	Detected in all
ADAMTS15		ENSG00000166106	ADAM metallopeptidase with thrombospondin type 1 motif 15	Q8TE58	11	130448974-130476641	Predicted secreted proteins		Hydrolase, Metalloprotease, Protease		Evidence at protein level	Evidence at transcript level	Evidence at transcript level	Evidence at protein level	Evidence at protein level	Tissue enhanced	Detected in many		adipose tissue: 47.4	Cell type enhanced	Detected in some	12	Cardiomyocytes: 9.6;Fibroblasts: 8.2;Leydig cells: 4.6;Melanocytes: 3.3;Smooth muscle cells: 3.3	Low cancer specificity	Detected in many			Low region specificity	Detected in single
ADAMTS16	ADAMTS16s	ENSG00000145536	ADAM metallopeptidase with thrombospondin type 1 motif 16	Q8TE57	5	5140330-5320304	Predicted secreted proteins		Hydrolase, Metalloprotease, Protease		Evidence at protein level	Evidence at protein level	Evidence at transcript level	Evidence at protein level	Evidence at protein level	Tissue enhanced	Detected in many		brain: 20.4;ovary: 16.3	Cell type enriched	Detected in some	6	Collecting duct cells: 7.0	Low cancer specificity	Detected in many			Group enriched	Detected in many	5	cerebellum: 20.4;cerebral cortex: 5.2
ADAMTS17	FLJ16363, FLJ32769	ENSG00000140470	ADAM metallopeptidase with thrombospondin type 1 motif 17	Q8TE56	15	99971589-100342005	Disease related genes, Predicted intracellular proteins, Predicted secreted proteins		Hydrolase, Metalloprotease, Protease	Deafness, Dwarfism	Evidence at protein level	Evidence at transcript level	Evidence at transcript level	Evidence at protein level	Evidence at protein level	Tissue enhanced	Detected in many		lymphoid tissue: 20.1	Cell type enhanced	Detected in some	26	Early spermatids: 111.4;Horizontal cells: 20.6;Late spermatids: 51.8	Low cancer specificity	Detected in many			Low region specificity	Detected in many
ADAMTS18	ADAMTS21	ENSG00000140873	ADAM metallopeptidase with thrombospondin type 1 motif 18	Q8TE60	16	77247813-77435114	Cancer-related genes, Disease related genes, Predicted intracellular proteins, Predicted secreted proteins		Hydrolase, Metalloprotease, Protease	Cancer-related genes, Disease mutation	Evidence at protein level	Evidence at transcript level	Evidence at protein level	Evidence at protein level		Group enriched	Detected in some	8	adipose tissue: 16.1;brain: 31.9;placenta: 27.6	Group enriched	Detected in some	6	Muller glia cells: 16.4;Rod photoreceptor cells: 8.0	Low cancer specificity	Detected in single			Region enriched	Detected in all	5	cerebellum: 31.9
ADAMTS19		ENSG00000145808	ADAM metallopeptidase with thrombospondin type 1 motif 19	Q8TE59	5	129460265-129738683	Predicted secreted proteins		Hydrolase, Metalloprotease, Protease		Evidence at protein level	Evidence at transcript level	Evidence at transcript level	Evidence at protein level	Evidence at protein level	Tissue enhanced	Detected in some		cervix, uterine: 16.6;endometrium 1: 14.6;smooth muscle: 9.0	Group enriched	Detected in some	6	Cytotrophoblasts: 15.3;Syncytiotrophoblasts: 4.3	Cancer enhanced	Detected in some		endometrial cancer: 1.7	Low region specificity	Detected in many
ADAMTS2	ADAM-TS2, ADAMTS-3, hPCPNI, NPI, PCINP	ENSG00000087116	ADAM metallopeptidase with thrombospondin type 1 motif 2	O95450	5	179110851-179345430	Disease related genes, Enzymes, Plasma proteins, Potential drug targets, Predicted intracellular proteins, Predicted secreted proteins	Collagen degradation	Hydrolase, Metalloprotease, Protease	Ehlers-Danlos syndrome	Evidence at protein level	Evidence at transcript level	Evidence at transcript level	Evidence at protein level	Evidence at protein level	Low tissue specificity	Detected in many			Cell type enhanced	Detected in many	16	Ito cells: 28.8;Kupffer cells: 58.6;Sertoli cells: 25.8;Smooth muscle cells: 16.1	Low cancer specificity	Detected in all			Low region specificity	Detected in many
ADAMTS20	GON-1	ENSG00000173157	ADAM metallopeptidase with thrombospondin type 1 motif 20	P59510	12	43353866-43551921	Cancer-related genes, Predicted intracellular proteins, Predicted secreted proteins		Hydrolase, Metalloprotease, Protease	Cancer-related genes	Evidence at transcript level	Evidence at transcript level	Evidence at transcript level	Evidence at transcript level		Group enriched	Detected in some	8	brain: 5.1;placenta: 3.6;retina: 1.5;testis: 2.3	Cell type enhanced	Detected in single	24	Bipolar cells: 2.1	Not detected	Not detected			Region enhanced	Detected in many		pons and medulla: 5.1
ADAMTS3	ADAMTS-4, KIAA0366	ENSG00000156140	ADAM metallopeptidase with thrombospondin type 1 motif 3	O15072	4	72280969-72569386	Cancer-related genes, Predicted secreted proteins		Heparin-binding, Hydrolase, Metalloprotease, Protease	Cancer-related genes, Disease mutation	Evidence at protein level	Evidence at transcript level	Evidence at transcript level	Evidence at protein level	Evidence at protein level	Low tissue specificity	Detected in many			Cell type enhanced	Detected in some	13	Cone photoreceptor cells: 13.7;Leydig cells: 18.4;Rod photoreceptor cells: 11.9	Low cancer specificity	Detected in many			Low region specificity	Detected in many
ADAMTS4	ADAMTS-2, ADMP-1, KIAA0688	ENSG00000158859	ADAM metallopeptidase with thrombospondin type 1 motif 4	O75173	1	161184308-161199056	Cancer-related genes, Enzymes, Predicted intracellular proteins, Predicted membrane proteins, Predicted secreted proteins, Transporters		Hydrolase, Metalloprotease, Protease	Cancer-related genes	Evidence at protein level	Evidence at protein level	Evidence at protein level	Evidence at protein level	Evidence at protein level	Tissue enhanced	Detected in many		adipose tissue: 58.0	Cell type enriched	Detected in many	7	Smooth muscle cells: 356.4	Low cancer specificity	Detected in all			Group enriched	Detected in all	5	basal ganglia: 20.7;cerebral cortex: 10.0;midbrain: 28.6;pons and medulla: 20.5;thalamus: 15.7
ADAMTS5	ADAMTS11, ADMP-2	ENSG00000154736	ADAM metallopeptidase with thrombospondin type 1 motif 5	Q9UNA0	21	26917912-26966513	Cancer-related genes, Predicted secreted proteins		Hydrolase, Metalloprotease, Protease	Cancer-related genes	Evidence at protein level	Evidence at protein level	Evidence at protein level	Evidence at protein level	Evidence at protein level	Tissue enhanced	Detected in many		breast: 21.2;placenta: 20.9	Cell type enhanced	Detected in many	16	Fibroblasts: 51.0;Leydig cells: 58.1	Low cancer specificity	Detected in many			Low region specificity	Detected in many
ADAMTS6	ADAM-TS6	ENSG00000049192	ADAM metallopeptidase with thrombospondin type 1 motif 6	Q9UKP5	5	65148736-65481920	Cancer-related genes, Predicted secreted proteins		Hydrolase, Metalloprotease, Protease	Cancer-related genes	Evidence at protein level	Evidence at protein level	Evidence at transcript level	Evidence at protein level	Evidence at protein level	Tissue enriched	Detected in many	5	placenta: 32.4	Cell type enhanced	Detected in many	7	B-cells: 16.4;Cytotrophoblasts: 28.3;Muller glia cells: 28.3;Peritubular cells: 17.0	Low cancer specificity	Detected in some			Low region specificity	Detected in some
ADAMTS7	ADAM-TS7, DKFZp434H204	ENSG00000136378	ADAM metallopeptidase with thrombospondin type 1 motif 7	Q9UKP4	15	78759203-78811431	Plasma proteins, Predicted secreted proteins		Hydrolase, Metalloprotease, Protease		Evidence at protein level	Evidence at protein level	Evidence at protein level	Evidence at protein level	Evidence at protein level	Tissue enhanced	Detected in many		heart muscle: 31.9	Cell type enhanced	Detected in some	10	Cardiomyocytes: 9.0;Early spermatids: 3.9;Endothelial cells: 4.5	Low cancer specificity	Detected in many			Low region specificity	Detected in many
ADAMTS8	ADAM-TS8, FLJ41712, METH2	ENSG00000134917	ADAM metallopeptidase with thrombospondin type 1 motif 8	Q9UP79	11	130404925-130428993	Cancer-related genes, Plasma proteins, Predicted secreted proteins		Heparin-binding, Hydrolase, Metalloprotease, Protease	Cancer-related genes	Evidence at protein level	Evidence at transcript level	Evidence at transcript level	Evidence at protein level	Evidence at protein level	Tissue enhanced	Detected in many		gallbladder: 13.0;lung: 21.0	Group enriched	Detected in some	5	Alveolar cells type 2: 1.1;Bipolar cells: 1.1;Cardiomyocytes: 2.5;Ciliated cells: 4.0;Club cells: 2.3;Fibroblasts: 2.6;granulocytes: 1.1;Melanocytes: 1.7;Peritubular cells: 1.4;Smooth muscle cells: 3.1	Cancer enhanced	Detected in many		endometrial cancer: 5.7	Low region specificity	Detected in many
ADAMTS9	KIAA1312	ENSG00000163638	ADAM metallopeptidase with thrombospondin type 1 motif 9	Q9P2N4	3	64515654-64688000	Cancer-related genes, Plasma proteins, Predicted intracellular proteins, Predicted secreted proteins	ER-Golgi transport, Protein transport, Transport	Hydrolase, Metalloprotease, Protease	Cancer-related genes	Evidence at protein level	Evidence at protein level	Evidence at protein level	Evidence at protein level	Evidence at protein level	Tissue enhanced	Detected in many		adipose tissue: 51.4	Cell type enhanced	Detected in many	7	Basal glandular cells: 62.4;Ductal cells: 67.2;Endothelial cells: 76.0;Glandular cells: 51.3	Low cancer specificity	Detected in all			Low region specificity	Detected in many
ADAMTSL1	ADAMTSR1, C9orf94, FLJ35283	ENSG00000178031	ADAMTS like 1	Q8N6G6	9	17906563-18910950	Predicted intracellular proteins, Predicted secreted proteins		Hydrolase		Evidence at protein level	Evidence at transcript level	Evidence at protein level	Evidence at protein level	Evidence at protein level	Tissue enhanced	Detected in many		endometrium 1: 50.7;retina: 39.3	Cell type enhanced	Detected in some	9	Early spermatids: 4.5;Leydig cells: 4.6	Low cancer specificity	Detected in many			Low region specificity	Detected in many
ADAMTSL2	KIAA0605	ENSG00000197859	ADAMTS like 2	Q86TH1	9	133532164-133575519	Disease related genes, Plasma proteins, Predicted intracellular proteins, Predicted secreted proteins			Disease mutation, Dwarfism	Evidence at protein level	Evidence at transcript level	Evidence at protein level	Evidence at protein level	Evidence at protein level	Tissue enhanced	Detected in many		adrenal gland: 30.4;heart muscle: 36.4	Cell type enhanced	Detected in some	9	Distal tubular cells: 5.0;Intestinal endocrine cells: 5.1;Ito cells: 8.0;Leydig cells: 4.4;Sertoli cells: 6.5	Low cancer specificity	Detected in all			Low region specificity	Detected in all
ADAMTSL3	KIAA1233, punctin-2	ENSG00000156218	ADAMTS like 3	P82987	15	83654086-84039842	Predicted secreted proteins				Evidence at protein level	Evidence at transcript level	Evidence at protein level	Evidence at protein level	Evidence at protein level	Low tissue specificity	Detected in many			Cell type enhanced	Detected in many	10	Alveolar cells type 1: 131.0;Alveolar cells type 2: 92.7;Ciliated cells: 103.1;Club cells: 111.5;granulocytes: 58.1	Low cancer specificity	Detected in many			Low region specificity	Detected in all
ADAMTSL4	DKFZP434K1772, TSRC1	ENSG00000143382	ADAMTS like 4	Q6UY14	1	150549369-150560937	Disease related genes, Predicted secreted proteins	Apoptosis			Evidence at protein level	Evidence at protein level	Evidence at protein level	Evidence at protein level	Evidence at protein level	Tissue enriched	Detected in many	7	placenta: 157.1	Cell type enhanced	Detected in many	13	Cytotrophoblasts: 113.3;Extravillous trophoblasts: 39.4;Syncytiotrophoblasts: 83.2	Low cancer specificity	Detected in all			Low region specificity	Detected in many
ADAMTSL5	THSD6	ENSG00000185761	ADAMTS like 5		19	1505018-1513604	Predicted intracellular proteins, Predicted secreted proteins				Evidence at protein level	Evidence at protein level				Tissue enhanced	Detected in many		cervix, uterine: 19.3	Cell type enhanced	Detected in many	10	Cardiomyocytes: 8.1;Leydig cells: 17.8;Peritubular cells: 17.0	Low cancer specificity	Detected in many			Low region specificity	Detected in many
ADAP1	CENTA1, GCS1L	ENSG00000105963	ArfGAP with dual PH domains 1	O75689	7	897901-955407	Predicted intracellular proteins		GTPase activation		Evidence at protein level	Evidence at protein level	Evidence at protein level	Evidence at protein level	Evidence at protein level	Tissue enhanced	Detected in many		brain: 41.8;intestine: 30.8	Cell type enhanced	Detected in many	9	Enterocytes: 56.4;Mucus-secreting cells: 30.1;Paneth cells: 34.3;Undifferentiated cells: 26.9	Low cancer specificity	Detected in all			Low region specificity	Detected in all
ADAP2	CENTA2	ENSG00000184060	ArfGAP with dual PH domains 2	Q9NPF8	17	30906344-30959322	Predicted intracellular proteins		GTPase activation		Evidence at protein level	Evidence at transcript level	Evidence at protein level	Evidence at protein level	Evidence at protein level	Low tissue specificity	Detected in all			Cell type enhanced	Detected in many	13	Extravillous trophoblasts: 58.9;Hofbauer cells: 170.3;Kupffer cells: 127.9;monocytes: 107.4	Low cancer specificity	Detected in all			Low region specificity	Detected in all
ADAR	ADAR1, G1P1, IFI4	ENSG00000160710	Adenosine deaminase, RNA specific	P55265	1	154582062-154627999	Disease related genes, Enzymes, Plasma proteins, Potential drug targets, Predicted intracellular proteins	Antiviral defense, Immunity, Innate immunity, mRNA processing, RNA-mediated gene silencing	DNA-binding, Hydrolase, RNA-binding	Aicardi-Goutieres syndrome, Disease mutation	Evidence at protein level	Evidence at protein level	Evidence at protein level	Evidence at protein level	Evidence at protein level	Low tissue specificity	Detected in all			Low cell type specificity	Detected in all			Low cancer specificity	Detected in all			Low region specificity	Detected in all
ADARB1	ADAR2, ADAR2a, ADAR2a-L1, ADAR2a-L2, ADAR2a-L3, ADAR2b, ADAR2c, ADAR2d, ADAR2g, DRABA2, DRADA2, hRED1, RED1	ENSG00000197381	Adenosine deaminase, RNA specific B1	P78563	21	45073853-45226560	Enzymes, Plasma proteins, Predicted intracellular proteins	Antiviral defense, Immunity, Innate immunity, mRNA processing	Hydrolase, RNA-binding		Evidence at protein level	Evidence at protein level	Evidence at protein level	Evidence at protein level	Evidence at protein level	Tissue enhanced	Detected in all		smooth muscle: 59.9	Cell type enhanced	Detected in many	9	Bipolar cells: 52.9;Horizontal cells: 65.2;Muller glia cells: 34.4	Low cancer specificity	Detected in all			Low region specificity	Detected in all
ADARB2	ADAR3, hRED2, RED2	ENSG00000185736	Adenosine deaminase, RNA specific B2 (inactive)	Q9NS39	10	1177318-1737476	Predicted intracellular proteins	mRNA processing	Hydrolase, RNA-binding		Evidence at protein level	Evidence at transcript level	Evidence at protein level	Evidence at protein level	Evidence at protein level	Tissue enhanced	Detected in many		brain: 33.2	Group enriched	Detected in some	5	Early spermatids: 33.9;Late spermatids: 86.6;Muller glia cells: 25.5	Low cancer specificity	Detected in single			Low region specificity	Detected in all
ADAT1		ENSG00000065457	Adenosine deaminase, tRNA specific 1	Q9BUB4	16	75596981-75623300	Enzymes, Predicted intracellular proteins	tRNA processing	Hydrolase		Evidence at protein level	Evidence at protein level	Evidence at protein level	Evidence at protein level	Evidence at protein level	Low tissue specificity	Detected in all			Group enriched	Detected in all	5	Early spermatids: 80.3;Late spermatids: 160.0	Low cancer specificity	Detected in all			Low region specificity	Detected in all
ADAT2	DEADC1, dJ20N2.1, TAD2	ENSG00000189007	Adenosine deaminase, tRNA specific 2	Q7Z6V5	6	143422832-143450673	Enzymes, Predicted intracellular proteins	tRNA processing	Hydrolase		Evidence at protein level	Evidence at transcript level	Evidence at protein level	Evidence at protein level	Evidence at protein level	Low tissue specificity	Detected in all			Cell type enhanced	Detected in many	6	Erythroid cells: 23.3	Low cancer specificity	Detected in all			Low region specificity	Detected in all
ADAT3	TAD3	ENSG00000213638	Adenosine deaminase, tRNA specific 3		19	1905378-1913447	Predicted intracellular proteins				Evidence at transcript level	Evidence at transcript level				Low tissue specificity	Detected in all			Cell type enhanced	Detected in many	8	Basal keratinocytes: 5.5;Suprabasal keratinocytes: 9.7	Low cancer specificity	Detected in all			Low region specificity	Detected in all
ADCK1	FLJ39600	ENSG00000063761	AarF domain containing kinase 1	Q86TW2	14	77800083-77935012	Enzymes, Predicted secreted proteins		Kinase, Serine/threonine-protein kinase, Transferase		Evidence at protein level	Evidence at protein level	Evidence at transcript level	Evidence at protein level	Evidence at protein level	Low tissue specificity	Detected in all			Cell type enhanced	Detected in many	6	Cone photoreceptor cells: 19.6	Low cancer specificity	Detected in all			Low region specificity	Detected in all
ADCK2	MGC20727	ENSG00000133597	AarF domain containing kinase 2	Q7Z695	7	140673153-140696261	Enzymes, Predicted intracellular proteins, Predicted membrane proteins		Kinase, Serine/threonine-protein kinase, Transferase		Evidence at protein level	Evidence at protein level	Evidence at transcript level	Evidence at protein level	Evidence at protein level	Low tissue specificity	Detected in all			Low cell type specificity	Detected in many			Low cancer specificity	Detected in all			Low region specificity	Detected in all
ADCK5	FLJ35454	ENSG00000173137	AarF domain containing kinase 5	Q3MIX3	8	144373101-144393242	Enzymes, Predicted membrane proteins		Kinase, Serine/threonine-protein kinase, Transferase		Evidence at protein level	Evidence at transcript level	Evidence at protein level	Evidence at protein level	Evidence at protein level	Low tissue specificity	Detected in all			Cell type enhanced	Detected in many	6	Enterocytes: 43.3	Low cancer specificity	Detected in all			Low region specificity	Detected in all
ADCY1	AC1, DFNB44	ENSG00000164742	Adenylate cyclase 1	Q08828	7	45574140-45723116	Cancer-related genes, Disease related genes, Enzymes, Potential drug targets, Predicted intracellular proteins, Predicted membrane proteins	Biological rhythms, cAMP biosynthesis	Calmodulin-binding, Lyase	Cancer-related genes, Deafness, Non-syndromic deafness	Evidence at protein level	Evidence at protein level	Evidence at protein level	Evidence at protein level	Evidence at protein level	Tissue enhanced	Detected in many		brain: 29.0	Group enriched	Detected in many	8	Cone photoreceptor cells: 490.9;Rod photoreceptor cells: 145.7	Low cancer specificity	Detected in many			Low region specificity	Detected in all
ADCY10	HCA2, RP1-313L4.2, SAC, SACI, Sacy	ENSG00000143199	Adenylate cyclase 10	Q96PN6	1	167809388-167914215	Disease related genes, Enzymes, Potential drug targets, Predicted intracellular proteins, Predicted membrane proteins	cAMP biosynthesis	Lyase		Evidence at protein level	Evidence at transcript level	Evidence at protein level	Evidence at protein level	Evidence at protein level	Group enriched	Detected in some	16	liver: 14.9;testis: 38.6	Group enriched	Detected in some	11	Early spermatids: 64.6;Late spermatids: 64.3	Cancer enhanced	Detected in single		liver cancer: 0.7	Region enriched	Detected in single	5	cerebellum: 1.6
ADCY2	AC2, HBAC2, KIAA1060	ENSG00000078295	Adenylate cyclase 2	Q08462	5	7396208-7830081	Enzymes, Predicted intracellular proteins, Predicted membrane proteins	cAMP biosynthesis	Lyase		Evidence at protein level	Evidence at transcript level	Evidence at protein level	Evidence at protein level	Evidence at protein level	Group enriched	Detected in many	7	brain: 35.9;skeletal muscle: 58.6	Cell type enhanced	Detected in many	24	Cone photoreceptor cells: 64.8;Horizontal cells: 190.7;Melanocytes: 38.8	Cancer enhanced	Detected in some		glioma: 4.9	Low region specificity	Detected in all
ADCY3	AC3	ENSG00000138031	Adenylate cyclase 3	O60266	2	24819169-24919839	Enzymes, Plasma proteins, Predicted intracellular proteins, Predicted membrane proteins	cAMP biosynthesis, Olfaction, Sensory transduction	Calmodulin-binding, Lyase	Obesity	Evidence at protein level	Evidence at protein level	Evidence at protein level	Evidence at protein level	Evidence at protein level	Low tissue specificity	Detected in all			Cell type enhanced	Detected in many	14	Leydig cells: 54.1;Sertoli cells: 109.9;Smooth muscle cells: 59.0	Low cancer specificity	Detected in all			Low region specificity	Detected in all
ADCY4	AC4	ENSG00000129467	Adenylate cyclase 4	Q8NFM4	14	24318349-24335093	Enzymes, Plasma proteins, Predicted intracellular proteins, Predicted membrane proteins	cAMP biosynthesis	Lyase		Evidence at protein level	Evidence at transcript level	Evidence at protein level	Evidence at protein level	Evidence at protein level	Low tissue specificity	Detected in all			Group enriched	Detected in many	6	Endothelial cells: 57.3;Ito cells: 40.5	Low cancer specificity	Detected in all			Low region specificity	Detected in all
ADCY5	AC5	ENSG00000173175	Adenylate cyclase 5	O95622	3	123282296-123449758	Disease related genes, Enzymes, Potential drug targets, Predicted intracellular proteins, Predicted membrane proteins	cAMP biosynthesis	Lyase	Disease mutation	Evidence at protein level	Evidence at protein level	Evidence at protein level	Evidence at protein level	Evidence at protein level	Tissue enhanced	Detected in many		heart muscle: 69.9	Cell type enhanced	Detected in many	10	Cardiomyocytes: 56.0;Paneth cells: 59.6;Peritubular cells: 69.3;Sertoli cells: 64.7	Low cancer specificity	Detected in many			Low region specificity	Detected in all
ADCY6	AC6	ENSG00000174233	Adenylate cyclase 6	O43306	12	48766194-48789037	Disease related genes, Enzymes, Potential drug targets, Predicted intracellular proteins, Predicted membrane proteins	cAMP biosynthesis	Lyase	Disease mutation	Evidence at protein level	Evidence at transcript level	Evidence at protein level	Evidence at protein level	Evidence at protein level	Low tissue specificity	Detected in many			Cell type enhanced	Detected in many	5	Paneth cells: 31.6	Low cancer specificity	Detected in all			Low region specificity	Detected in all
ADCY7	AC7, KIAA0037	ENSG00000121281	Adenylate cyclase 7	P51828	16	50246137-50318135	Enzymes, Predicted intracellular proteins, Predicted membrane proteins	cAMP biosynthesis	Lyase		Evidence at protein level	Evidence at transcript level	Evidence at transcript level	Evidence at protein level	Evidence at protein level	Low tissue specificity	Detected in many			Cell type enhanced	Detected in many	9	Alveolar cells type 2: 34.7;granulocytes: 48.6;Hofbauer cells: 30.2;Kupffer cells: 61.4;Macrophages: 41.8	Low cancer specificity	Detected in many			Low region specificity	Detected in all
ADCY8	AC8, ADCY3, HBAC1	ENSG00000155897	Adenylate cyclase 8	P40145	8	130780301-131042426	Enzymes, Predicted intracellular proteins, Predicted membrane proteins	cAMP biosynthesis	Lyase		Evidence at protein level	Evidence at protein level	Evidence at protein level	Evidence at protein level	Evidence at protein level	Tissue enhanced	Detected in some		brain: 9.6;epididymis: 27.8	Cell type enhanced	Detected in some	22	Cardiomyocytes: 1.0;Early spermatids: 2.5	Group enriched	Detected in some	5	glioma: 6.0;ovarian cancer: 1.8;thyroid cancer: 1.7	Low region specificity	Detected in many
ADCY9	AC9	ENSG00000162104	Adenylate cyclase 9	O60503	16	3953387-4116185	Enzymes, Predicted intracellular proteins, Predicted membrane proteins	cAMP biosynthesis	Lyase		Evidence at protein level	Evidence at transcript level	Evidence at protein level	Evidence at protein level	Evidence at protein level	Tissue enhanced	Detected in many		skeletal muscle: 36.4	Cell type enhanced	Detected in many	5	Cholangiocytes: 28.1	Low cancer specificity	Detected in all			Low region specificity	Detected in all
ADCYAP1	PACAP	ENSG00000141433	Adenylate cyclase activating polypeptide 1	P18509	18	904943-912172	Predicted secreted proteins	Neurogenesis	Hormone		Evidence at protein level	Evidence at protein level	Evidence at protein level	Evidence at protein level	Evidence at protein level	Tissue enhanced	Detected in many		brain: 33.8;lymphoid tissue: 16.5	Cell type enriched	Detected in some	12	granulocytes: 42.7	Cancer enhanced	Detected in some		pancreatic cancer: 3.2	Low region specificity	Detected in many
ADCYAP1R1	PAC1, PAC1R, PACAPR	ENSG00000078549	ADCYAP receptor type I	P41586	7	31052461-31111479	G-protein coupled receptors, Predicted intracellular proteins, Predicted membrane proteins, Transporters	Differentiation, Spermatogenesis	Developmental protein, G-protein coupled receptor, Receptor, Transducer		Evidence at protein level	Evidence at protein level	Evidence at protein level	Evidence at protein level	Evidence at protein level	Tissue enhanced	Detected in many		brain: 71.2;fallopian tube: 25.1	Group enriched	Detected in some	5	Leydig cells: 10.6;Peritubular cells: 5.3	Cancer enriched	Detected in some	11	glioma: 45.4	Low region specificity	Detected in all
ADD1		ENSG00000087274	Adducin 1	P35611	4	2843857-2930076	Plasma proteins, Predicted intracellular proteins		Actin-binding, Calmodulin-binding		Evidence at protein level	Evidence at protein level	Evidence at protein level	Evidence at protein level	Evidence at protein level	Low tissue specificity	Detected in all			Cell type enhanced	Detected in many	8	Cone photoreceptor cells: 379.0;Rod photoreceptor cells: 557.2	Low cancer specificity	Detected in all			Low region specificity	Detected in all
ADD2	ADDB	ENSG00000075340	Adducin 2	P35612	2	70607618-70768225	Predicted intracellular proteins		Actin-binding, Calmodulin-binding		Evidence at protein level	Evidence at protein level	Evidence at protein level	Evidence at protein level	Evidence at protein level	Group enriched	Detected in many	9	bone marrow: 53.6;brain: 35.0	Cell type enhanced	Detected in some	22	Early spermatids: 28.5;Erythroid cells: 70.0;Horizontal cells: 131.9	Cancer enhanced	Detected in many		testis cancer: 11.1	Low region specificity	Detected in all
ADD3	ADDL	ENSG00000148700	Adducin 3	Q9UEY8	10	109996368-110135565	Disease related genes, Predicted intracellular proteins		Actin-binding, Calmodulin-binding	Disease mutation	Evidence at protein level	Evidence at protein level	Evidence at protein level	Evidence at protein level	Evidence at protein level	Low tissue specificity	Detected in all			Cell type enhanced	Detected in many	4	Muller glia cells: 293.2	Low cancer specificity	Detected in all			Low region specificity	Detected in all
ADGB	C6orf103, CAPN16, dJ408K24.1, FLJ23121	ENSG00000118492	Androglobin	Q8N7X0	6	146598965-146815462	Enzymes, Predicted intracellular proteins				Evidence at protein level	Evidence at protein level	Evidence at transcript level	Evidence at protein level	Evidence at protein level	Tissue enhanced	Detected in some		brain: 20.9;epididymis: 13.1;testis: 30.6	Cell type enhanced	Detected in some	26	Ciliated cells: 121.8;Early spermatids: 236.9;Late spermatids: 53.2	Not detected	Not detected			Group enriched	Detected in many	5	basal ganglia: 6.6;pons and medulla: 20.9
ADGRA1	GPR123, KIAA1828	ENSG00000197177	Adhesion G protein-coupled receptor A1	Q86SQ6	10	133070929-133131675	G-protein coupled receptors, Predicted membrane proteins		G-protein coupled receptor, Receptor, Transducer		Evidence at protein level	Evidence at transcript level	Evidence at transcript level	Evidence at protein level	Evidence at protein level	Tissue enhanced	Detected in some		adrenal gland: 7.8;brain: 26.6	Cell type enhanced	Detected in some	26	Cardiomyocytes: 1.1;Cholangiocytes: 2.5;Ito cells: 6.2	Cancer enriched	Detected in single	13	glioma: 3.0	Low region specificity	Detected in all
ADGRA2	DKFZp434C211, DKFZp434J0911, FLJ14390, GPR124, KIAA1531, TEM5	ENSG00000020181	Adhesion G protein-coupled receptor A2	Q96PE1	8	37784191-37844896	G-protein coupled receptors, Predicted intracellular proteins, Predicted membrane proteins	Angiogenesis, Wnt signaling pathway	G-protein coupled receptor, Receptor, Transducer		Evidence at protein level	Evidence at transcript level	Evidence at protein level	Evidence at protein level	Evidence at protein level	Low tissue specificity	Detected in many			Group enriched	Detected in many	6	Ito cells: 27.6;Leydig cells: 52.3;Muller glia cells: 22.3;Peritubular cells: 39.3;Sertoli cells: 45.3	Low cancer specificity	Detected in all			Low region specificity	Detected in all
ADGRA3	FLJ38547, GPR125, PGR21	ENSG00000152990	Adhesion G protein-coupled receptor A3	Q8IWK6	4	22345071-22516054	G-protein coupled receptors, Predicted intracellular proteins, Predicted membrane proteins		G-protein coupled receptor, Receptor, Transducer		Evidence at protein level	Evidence at transcript level	Evidence at protein level	Evidence at protein level	Evidence at protein level	Tissue enhanced	Detected in all		liver: 51.8	Cell type enhanced	Detected in many	10	Hepatocytes: 93.3	Low cancer specificity	Detected in all			Low region specificity	Detected in all
ADGRB1	BAI1	ENSG00000181790	Adhesion G protein-coupled receptor B1	O14514	8	142449430-142545009	Cancer-related genes, G-protein coupled receptors, Plasma proteins, Predicted membrane proteins, Predicted secreted proteins	Immunity, Innate immunity, Myogenesis, Neurogenesis, Phagocytosis	G-protein coupled receptor, Receptor, Transducer	Cancer-related genes	Evidence at protein level	Evidence at transcript level	Evidence at protein level	Evidence at protein level	Evidence at protein level	Tissue enriched	Detected in many	7	brain: 27.4	Cell type enriched	Detected in some	9	Horizontal cells: 119.2	Cancer enhanced	Detected in many		glioma: 11.3	Low region specificity	Detected in all
ADGRB2	BAI2	ENSG00000121753	Adhesion G protein-coupled receptor B2	O60241	1	31727117-31764893	G-protein coupled receptors, Predicted intracellular proteins, Predicted membrane proteins, Transporters		G-protein coupled receptor, Receptor, Transducer	Disease mutation	Evidence at protein level	Evidence at protein level	Evidence at protein level	Evidence at protein level	Evidence at protein level	Tissue enriched	Detected in many	10	brain: 52.0	Cell type enhanced	Detected in some	12	Bipolar cells: 18.3;Horizontal cells: 7.9;Late spermatids: 10.3;Muller glia cells: 10.1	Cancer enhanced	Detected in many		glioma: 20.5	Low region specificity	Detected in all
ADGRB3	BAI3, KIAA0550	ENSG00000135298	Adhesion G protein-coupled receptor B3	O60242	6	68635367-69389511	G-protein coupled receptors, Plasma proteins, Predicted membrane proteins		G-protein coupled receptor, Receptor, Transducer		Evidence at protein level	Evidence at transcript level	Evidence at protein level	Evidence at protein level	Evidence at protein level	Group enriched	Detected in many	4	brain: 55.0;pituitary gland: 17.1	Cell type enhanced	Detected in some	25	Bipolar cells: 43.5;Early spermatids: 14.7;Peritubular cells: 8.1	Cancer enriched	Detected in single	10	glioma: 3.7	Low region specificity	Detected in all
ADGRD1	DKFZp434B1272, GPR133, PGR25	ENSG00000111452	Adhesion G protein-coupled receptor D1	Q6QNK2	12	130953907-131141469	G-protein coupled receptors, Predicted intracellular proteins, Predicted membrane proteins		G-protein coupled receptor, Receptor, Transducer		Evidence at protein level	Evidence at protein level	Evidence at protein level	Evidence at protein level	Evidence at protein level	Tissue enhanced	Detected in many		smooth muscle: 66.1	Cell type enhanced	Detected in many	9	Alveolar cells type 1: 20.8;Alveolar cells type 2: 29.1;Cardiomyocytes: 39.1;Fibroblasts: 20.1	Low cancer specificity	Detected in many			Low region specificity	Detected in all
ADGRD2	GPR144, PGR24	ENSG00000180264	Adhesion G protein-coupled receptor D2	Q7Z7M1	9	124451425-124478589	G-protein coupled receptors, Predicted membrane proteins		G-protein coupled receptor, Receptor, Transducer		Evidence at transcript level	Evidence at transcript level	Evidence at transcript level	Evidence at transcript level		Tissue enhanced	Detected in some		breast: 2.8;pituitary gland: 7.2;seminal vesicle: 5.8	Group enriched	Detected in some	18	Early spermatids: 27.1;Late spermatids: 64.5	Not detected	Not detected
ADGRE1	EMR1, TM7LN3	ENSG00000174837	Adhesion G protein-coupled receptor E1	Q14246	19	6887566-6940459	G-protein coupled receptors, Predicted intracellular proteins, Predicted membrane proteins, Transporters	Adaptive immunity, Immunity	G-protein coupled receptor, Receptor, Transducer		Evidence at protein level	Evidence at transcript level	Evidence at transcript level	Evidence at protein level	Evidence at protein level	Group enriched	Detected in many	10	blood: 64.1;lymphoid tissue: 50.0	Cell type enriched	Detected in some	9	Kupffer cells: 25.9	Low cancer specificity	Detected in some			Low region specificity	Detected in many
ADGRE2	CD312, EMR2	ENSG00000127507	Adhesion G protein-coupled receptor E2	Q9UHX3	19	14732393-14778541	CD markers, Disease related genes, G-protein coupled receptors, Potential drug targets, Predicted membrane proteins	Cell adhesion, Inflammatory response	G-protein coupled receptor, Receptor, Transducer	Disease mutation	Evidence at protein level	Evidence at transcript level	Evidence at protein level	Evidence at protein level	Evidence at protein level	Tissue enhanced	Detected in many		blood: 28.7;lymphoid tissue: 38.9	Cell type enhanced	Detected in many	15	granulocytes: 44.2;Kupffer cells: 60.1;Macrophages: 39.0	Low cancer specificity	Detected in many			Low region specificity	Detected in many
ADGRE5	CD97, TM7LN1	ENSG00000123146	Adhesion G protein-coupled receptor E5	P48960	19	14380501-14408725	CD markers, G-protein coupled receptors, Predicted intracellular proteins, Predicted membrane proteins, Predicted secreted proteins, Transporters	Cell adhesion	G-protein coupled receptor, Receptor, Transducer		Evidence at protein level	Evidence at protein level	Evidence at protein level	Evidence at protein level	Evidence at protein level	Tissue enhanced	Detected in many		blood: 95.3	Cell type enhanced	Detected in many	8	Alveolar cells type 2: 102.4;Kupffer cells: 83.8;T-cells: 152.3	Low cancer specificity	Detected in all			Low region specificity	Detected in all
ADGRF2	GPR111, hGPCR35, PGR20	ENSG00000164393	Adhesion G protein-coupled receptor F2	Q8IZF7	6	47656436-47697797	G-protein coupled receptors, Predicted membrane proteins		G-protein coupled receptor, Receptor, Transducer		Evidence at transcript level	Evidence at transcript level	Evidence at transcript level	Evidence at transcript level		Tissue enhanced	Detected in some		esophagus: 6.0;lymphoid tissue: 5.0;skeletal muscle: 4.7;skin 1: 6.0;tongue: 7.7	Cell type enhanced	Detected in single	21	Ciliated cells: 1.4	Not detected	Not detected			Region enhanced	Detected in single		cerebral cortex: 1.2
ADGRF3	GPR113, hGPCR37, PGR23	ENSG00000173567	Adhesion G protein-coupled receptor F3	Q8IZF5	2	26308173-26346817	G-protein coupled receptors, Plasma proteins, Predicted intracellular proteins, Predicted membrane proteins		G-protein coupled receptor, Receptor, Transducer		Evidence at transcript level	Evidence at transcript level	Evidence at transcript level	Evidence at transcript level		Tissue enhanced	Detected in many		vagina: 7.6	Group enriched	Detected in some	8	Early spermatids: 10.2;Late spermatids: 21.2	Not detected	Not detected			Low region specificity	Detected in many
ADGRF5	DKFZp564O1923, GPR116, KIAA0758	ENSG00000069122	Adhesion G protein-coupled receptor F5	Q8IZF2	6	46852512-46954943	G-protein coupled receptors, Plasma proteins, Predicted membrane proteins		G-protein coupled receptor, Receptor, Transducer		Evidence at protein level	Evidence at transcript level	Evidence at protein level	Evidence at protein level	Evidence at protein level	Tissue enhanced	Detected in many		lung: 54.6	Cell type enhanced	Detected in many	14	Alveolar cells type 1: 271.0;Alveolar cells type 2: 421.7;Club cells: 164.9;Endothelial cells: 125.4;Ito cells: 281.1	Low cancer specificity	Detected in all			Low region specificity	Detected in all
ADGRG1	GPR56, TM7LN4, TM7XN1	ENSG00000205336	Adhesion G protein-coupled receptor G1	Q9Y653	16	57610652-57665580	Disease related genes, G-protein coupled receptors, Potential drug targets, Predicted intracellular proteins, Predicted membrane proteins, Predicted secreted proteins	Cell adhesion, Differentiation, Neurogenesis	Developmental protein, G-protein coupled receptor, Heparin-binding, Receptor, Transducer	Disease mutation	Evidence at protein level	Evidence at transcript level	Evidence at protein level	Evidence at protein level	Evidence at protein level	Low tissue specificity	Detected in all			Cell type enhanced	Detected in many	7	Cytotrophoblasts: 182.4;Exocrine glandular cells: 149.7;Proximal tubular cells: 129.8;Syncytiotrophoblasts: 156.0	Low cancer specificity	Detected in all			Low region specificity	Detected in all
ADGRG3	GPR97, Pb99, PGR26	ENSG00000182885	Adhesion G protein-coupled receptor G3	Q86Y34	16	57668187-57689378	G-protein coupled receptors, Plasma proteins, Predicted membrane proteins		G-protein coupled receptor, Receptor, Transducer		Evidence at protein level	Evidence at transcript level	Evidence at protein level	Evidence at protein level	Evidence at protein level	Tissue enhanced	Detected in many		blood: 42.8;bone marrow: 62.7;lymphoid tissue: 26.4	Group enriched	Detected in some	5	Alveolar cells type 1: 8.9;Alveolar cells type 2: 7.9;Ciliated cells: 2.7;Club cells: 3.4;granulocytes: 2.3	Low cancer specificity	Detected in many			Low region specificity	Detected in single
ADGRG5	GPR114, PGR27	ENSG00000159618	Adhesion G protein-coupled receptor G5	Q8IZF4	16	57542421-57591681	G-protein coupled receptors, Predicted intracellular proteins, Predicted membrane proteins		G-protein coupled receptor, Receptor, Transducer		Evidence at protein level	Evidence at protein level	Evidence at transcript level	Evidence at protein level	Evidence at protein level	Group enriched	Detected in some	4	blood: 37.7;lymphoid tissue: 25.6	Cell type enhanced	Detected in some	21	Alveolar cells type 2: 2.2;Kupffer cells: 1.2;monocytes: 1.8;T-cells: 5.7	Low cancer specificity	Detected in many			Low region specificity	Detected in many
ADGRG6	FLJ14937, GPR126	ENSG00000112414	Adhesion G protein-coupled receptor G6	Q86SQ4	6	142301854-142446266	Disease related genes, G-protein coupled receptors, Plasma proteins, Potential drug targets, Predicted intracellular proteins, Predicted membrane proteins		G-protein coupled receptor, Receptor, Transducer	Disease mutation	Evidence at protein level	Evidence at transcript level	Evidence at protein level	Evidence at protein level	Evidence at protein level	Group enriched	Detected in many	4	liver: 51.9;placenta: 104.9	Cell type enriched	Detected in many	5	Hepatocytes: 118.8	Low cancer specificity	Detected in many			Low region specificity	Detected in many
ADGRL1	CIRL1, KIAA0821, LEC2, LPHN1	ENSG00000072071	Adhesion G protein-coupled receptor L1	O94910	19	14147743-14206187	G-protein coupled receptors, Predicted intracellular proteins, Predicted membrane proteins		G-protein coupled receptor, Receptor, Transducer		Evidence at protein level	Evidence at transcript level	Evidence at protein level	Evidence at protein level	Evidence at protein level	Tissue enhanced	Detected in many		brain: 30.9	Cell type enhanced	Detected in many	9	Bipolar cells: 59.8;Horizontal cells: 33.4;Muller glia cells: 32.9	Low cancer specificity	Detected in all			Low region specificity	Detected in all
ADGRL2	KIAA0786, LEC1, LPHH1, LPHN2	ENSG00000117114	Adhesion G protein-coupled receptor L2	O95490	1	81306160-81992436	G-protein coupled receptors, Predicted membrane proteins		G-protein coupled receptor, Receptor, Transducer		Evidence at protein level	Evidence at protein level	Evidence at protein level	Evidence at protein level	Evidence at protein level	Low tissue specificity	Detected in many			Cell type enhanced	Detected in many	7	Bipolar cells: 51.9;Cardiomyocytes: 43.9;Hepatocytes: 33.8;Horizontal cells: 31.8;Ito cells: 40.5	Low cancer specificity	Detected in all			Low region specificity	Detected in all
ADGRL3	KIAA0768, LEC3, LPHN3	ENSG00000150471	Adhesion G protein-coupled receptor L3	Q9HAR2	4	61201258-62078335	G-protein coupled receptors, Plasma proteins, Predicted membrane proteins		G-protein coupled receptor, Receptor, Transducer		Evidence at protein level	Evidence at transcript level	Evidence at protein level	Evidence at protein level	Evidence at protein level	Tissue enhanced	Detected in many		brain: 30.5;parathyroid gland: 23.1	Cell type enhanced	Detected in some	15	Early spermatids: 33.8;Late spermatids: 24.4;Muller glia cells: 39.3	Cancer enriched	Detected in some	8	glioma: 5.7	Low region specificity	Detected in all
ADGRL4	ELTD1, ETL	ENSG00000162618	Adhesion G protein-coupled receptor L4	Q9HBW9	1	78889764-79006718	G-protein coupled receptors, Plasma proteins, Predicted membrane proteins, Transporters		G-protein coupled receptor, Receptor, Transducer		Evidence at protein level	Evidence at protein level	Evidence at protein level	Evidence at protein level	Evidence at protein level	Tissue enhanced	Detected in many		adipose tissue: 98.9	Group enriched	Detected in some	7	Endothelial cells: 232.9;Ito cells: 348.0	Low cancer specificity	Detected in all			Low region specificity	Detected in all
ADGRV1	DKFZp761P0710, FEB4, GPR98, KIAA0686, MASS1, USH2C, VLGR1	ENSG00000164199	Adhesion G protein-coupled receptor V1	Q8WXG9	5	90529344-91164437	Disease related genes, G-protein coupled receptors, Potential drug targets, Predicted intracellular proteins, Predicted membrane proteins, Transporters	Sensory transduction, Vision	G-protein coupled receptor, Hydrolase, Receptor, Transducer	Deafness, Retinitis pigmentosa, Usher syndrome	Evidence at protein level	Evidence at transcript level	Evidence at protein level	Evidence at protein level	Evidence at protein level	Tissue enhanced	Detected in many		adrenal gland: 95.3;pituitary gland: 35.4	Group enriched	Detected in many	4	Cone photoreceptor cells: 249.4;Rod photoreceptor cells: 90.0	Low cancer specificity	Detected in many			Low region specificity	Detected in all
ADH1B	ADH2	ENSG00000196616	Alcohol dehydrogenase 1B (class I), beta polypeptide	P00325	4	99304964-99352760	Enzymes, FDA approved drug targets, Plasma proteins, Predicted intracellular proteins		Oxidoreductase	FDA approved drug targets	Evidence at protein level	Evidence at protein level	Evidence at protein level	Evidence at protein level	Evidence at protein level	Group enriched	Detected in many	5	adipose tissue: 253.5;liver: 466.3	Cell type enriched	Detected in many	38	Hepatocytes: 3603.2	Cancer enriched	Detected in many	31	liver cancer: 223.1	Group enriched	Detected in some	5	midbrain: 2.3;pons and medulla: 1.6
ADH5	ADH-3, ADHX, FDH, GSNOR	ENSG00000197894	Alcohol dehydrogenase 5 (class III), chi polypeptide	P11766	4	99070978-99088801	Enzymes, Plasma proteins, Predicted intracellular proteins		Oxidoreductase		Evidence at protein level	Evidence at transcript level	Evidence at protein level	Evidence at protein level	Evidence at protein level	Low tissue specificity	Detected in all			Low cell type specificity	Detected in many			Low cancer specificity	Detected in all			Low region specificity	Detected in all
ADHFE1	ADHFe1, FLJ32430	ENSG00000147576	Alcohol dehydrogenase, iron containing 1	Q8IWW8	8	66430185-66471601	Enzymes, Predicted intracellular proteins		Oxidoreductase		Evidence at protein level	Evidence at protein level	Evidence at protein level	Evidence at protein level	Evidence at protein level	Tissue enhanced	Detected in all		liver: 44.5	Cell type enhanced	Detected in many	12	Cardiomyocytes: 32.1;Syncytiotrophoblasts: 97.4	Low cancer specificity	Detected in many			Low region specificity	Detected in all
ADI1	APL1, ARD, FLJ10913, HMFT1638, MTCBP-1, mtnD, SIPL	ENSG00000182551	Acireductone dioxygenase 1	Q9BV57	2	3497361-3519736	Enzymes, Predicted intracellular proteins	Amino-acid biosynthesis, Methionine biosynthesis	Dioxygenase, Oxidoreductase		Evidence at protein level	Evidence at protein level	Evidence at protein level	Evidence at protein level	Evidence at protein level	Tissue enhanced	Detected in all		liver: 127.7	Cell type enhanced	Detected in all	7	Distal tubular cells: 752.7;Hepatocytes: 1079.9;Proximal tubular cells: 1041.1	Low cancer specificity	Detected in all			Low region specificity	Detected in all
ADIPOR1	ACDCR1, PAQR1	ENSG00000159346	Adiponectin receptor 1	Q96A54	1	202940823-202958572	Predicted intracellular proteins, Predicted membrane proteins, Transporters	Fatty acid metabolism, Lipid metabolism	Receptor		Evidence at protein level	Evidence at transcript level	Evidence at protein level	Evidence at protein level	Evidence at protein level	Low tissue specificity	Detected in all			Low cell type specificity	Detected in all			Low cancer specificity	Detected in all			Low region specificity	Detected in all
ADIPOR2	ACDCR2, PAQR2	ENSG00000006831	Adiponectin receptor 2	Q86V24	12	1688574-1788678	Predicted membrane proteins	Fatty acid metabolism, Lipid metabolism	Receptor		Evidence at protein level	Evidence at transcript level	Evidence at protein level	Evidence at protein level	Evidence at protein level	Low tissue specificity	Detected in all			Low cell type specificity	Detected in many			Low cancer specificity	Detected in all			Low region specificity	Detected in all
ADIRF	AFRO, APM2, C10orf116	ENSG00000148671	Adipogenesis regulatory factor	Q15847	10	86968192-86983934	Plasma proteins, Predicted intracellular proteins	Differentiation, Transcription, Transcription regulation			Evidence at protein level	Evidence at protein level	Evidence at protein level	Evidence at protein level	Evidence at protein level	Low tissue specificity	Detected in all			Cell type enhanced	Detected in many	7	Alveolar cells type 1: 1712.2;Smooth muscle cells: 2588.8	Not detected	Not detected			Low region specificity	Detected in all
ADK	AK	ENSG00000156110	Adenosine kinase	P55263	10	74151185-74709303	Disease related genes, Enzymes, FDA approved drug targets, Predicted intracellular proteins	Purine salvage	Kinase, Transferase	Disease mutation, FDA approved drug targets	Evidence at protein level	Evidence at protein level	Evidence at protein level	Evidence at protein level	Evidence at protein level	Tissue enhanced	Detected in all		liver: 71.9	Low cell type specificity	Detected in many			Low cancer specificity	Detected in all			Low region specificity	Detected in all
ADM	AM	ENSG00000148926	Adrenomedullin	P35318	11	10304680-10307397	Cancer-related genes, Plasma proteins, Predicted intracellular proteins, Predicted secreted proteins		Hormone	Cancer-related genes	Evidence at protein level	Evidence at transcript level	Evidence at protein level	Evidence at protein level	Evidence at protein level	Tissue enhanced	Detected in all		placenta: 133.1	Cell type enhanced	Detected in many	11	Basal glandular cells: 624.9;Extravillous trophoblasts: 468.6;Syncytiotrophoblasts: 907.2	Low cancer specificity	Detected in all			Low region specificity	Detected in all
ADM5	AM5, C19orf76	ENSG00000224420	Adrenomedullin 5 (putative)	C9JUS6	19	49688664-49690575	Predicted secreted proteins				Evidence at transcript level	Evidence at transcript level	Evidence at transcript level	Evidence at transcript level		Low tissue specificity	Detected in many			Cell type enhanced	Detected in many	5	Basal keratinocytes: 5.5;Early spermatids: 5.7;Melanocytes: 5.0;Suprabasal keratinocytes: 5.5	Low cancer specificity	Detected in many
ADNP	ADNP1, KIAA0784	ENSG00000101126	Activity dependent neuroprotector homeobox	Q9H2P0	20	50888916-50931421	Cancer-related genes, Disease related genes, Predicted intracellular proteins, Transcription factors	Transcription, Transcription regulation	DNA-binding	Autism spectrum disorder, Cancer-related genes, Mental retardation	Evidence at protein level	Evidence at protein level	Evidence at protein level	Evidence at protein level	Evidence at protein level	Low tissue specificity	Detected in all			Low cell type specificity	Detected in many			Low cancer specificity	Detected in all			Low region specificity	Detected in all
ADNP2	KIAA0863, ZNF508	ENSG00000101544	ADNP homeobox 2	Q6IQ32	18	80109031-80147523	Predicted intracellular proteins, Transcription factors	Transcription, Transcription regulation	DNA-binding		Evidence at protein level	Evidence at protein level	Evidence at protein level	Evidence at protein level	Evidence at protein level	Low tissue specificity	Detected in all			Low cell type specificity	Detected in many			Low cancer specificity	Detected in all			Low region specificity	Detected in all
ADO	C10orf22, FLJ14547	ENSG00000181915	2-aminoethanethiol dioxygenase	Q96SZ5	10	62804857-62808483	Enzymes, Predicted intracellular proteins		Dioxygenase, Oxidoreductase		Evidence at protein level	Evidence at transcript level	Evidence at protein level	Evidence at protein level	Evidence at protein level	Low tissue specificity	Detected in all			Group enriched	Detected in many	6	Early spermatids: 143.0;Late spermatids: 211.6	Low cancer specificity	Detected in all			Low region specificity	Detected in all
ADORA1	RDC7	ENSG00000163485	Adenosine A1 receptor	P30542	1	203090654-203167405	FDA approved drug targets, G-protein coupled receptors, Predicted membrane proteins, Transporters		G-protein coupled receptor, Receptor, Transducer	FDA approved drug targets	Evidence at protein level	Evidence at protein level	Evidence at protein level	Evidence at protein level		Tissue enhanced	Detected in many		brain: 38.7	Group enriched	Detected in some	4	granulocytes: 23.0;Muller glia cells: 40.0	Cancer enhanced	Detected in many		glioma: 24.5	Low region specificity	Detected in all
ADORA2A	ADORA2, RDC8	ENSG00000128271	Adenosine A2a receptor	P29274	22	24417879-24442360	Cancer-related genes, FDA approved drug targets, G-protein coupled receptors, Predicted intracellular proteins, Predicted membrane proteins, Transporters		G-protein coupled receptor, Receptor, Transducer	Cancer-related genes, FDA approved drug targets	Evidence at protein level	Evidence at protein level	Evidence at protein level	Evidence at protein level		Group enriched	Detected in many	7	blood: 22.8;bone marrow: 28.1;brain: 43.9;lymphoid tissue: 59.0	Cell type enriched	Detected in single	25	monocytes: 19.0	Not detected	Not detected			Region enriched	Detected in all	8	basal ganglia: 43.9
ADORA2B		ENSG00000170425	Adenosine A2b receptor	P29275	17	15944917-15975746	FDA approved drug targets, G-protein coupled receptors, Predicted membrane proteins		G-protein coupled receptor, Receptor, Transducer	FDA approved drug targets	Evidence at protein level	Evidence at protein level	Evidence at transcript level	Evidence at protein level	Evidence at protein level	Low tissue specificity	Detected in many			Cell type enhanced	Detected in many	12	Basal keratinocytes: 65.4;Suprabasal keratinocytes: 56.2;Urothelial cells: 26.7	Low cancer specificity	Detected in many			Low region specificity	Detected in all
ADORA3	AD026	ENSG00000282608	Adenosine A3 receptor	P0DMS8	1	111499429-111503760	FDA approved drug targets, G-protein coupled receptors, Predicted membrane proteins		G-protein coupled receptor, Receptor, Transducer	FDA approved drug targets	Evidence at protein level	Evidence at transcript level	Evidence at protein level	Evidence at protein level		Group enriched	Detected in many	4	blood: 88.6;brain: 25.5	Cell type enhanced	Detected in some	26	Hofbauer cells: 17.7;Kupffer cells: 53.6;Late spermatids: 12.4
ADPGK	ADP-GK, DKFZp434B195	ENSG00000159322	ADP dependent glucokinase	Q9BRR6	15	72751369-72785846	Enzymes, Predicted intracellular proteins	Glycolysis	Kinase, Transferase		Evidence at protein level	Evidence at protein level	Evidence at protein level	Evidence at protein level	Evidence at protein level	Low tissue specificity	Detected in all			Cell type enhanced	Detected in many	6	monocytes: 143.3	Low cancer specificity	Detected in all			Low region specificity	Detected in all
ADPRH	ARH1	ENSG00000144843	ADP-ribosylarginine hydrolase	P54922	3	119579268-119589945	Enzymes, Predicted intracellular proteins		Hydrolase		Evidence at protein level	Evidence at protein level	Evidence at protein level	Evidence at protein level	Evidence at protein level	Low tissue specificity	Detected in all			Low cell type specificity	Detected in many			Low cancer specificity	Detected in all			Low region specificity	Detected in all
ADPRHL1	ARH2	ENSG00000153531	ADP-ribosylhydrolase like 1	Q8NDY3	13	113399610-113453524	Predicted intracellular proteins		Hydrolase		Evidence at protein level	Evidence at protein level	Evidence at transcript level	Evidence at protein level	Evidence at protein level	Tissue enhanced	Detected in many		heart muscle: 89.6;skeletal muscle: 68.1	Cell type enriched	Detected in many	15	Cardiomyocytes: 122.4	Low cancer specificity	Detected in many			Low region specificity	Detected in some
ADPRHL2	ARH3, FLJ20446	ENSG00000116863	ADP-ribosylhydrolase like 2	Q9NX46	1	36088875-36093932	Enzymes, Predicted intracellular proteins	DNA damage, DNA repair	Hydrolase	Disease mutation, Neurodegeneration	Evidence at protein level	Evidence at protein level	Evidence at protein level	Evidence at protein level	Evidence at protein level	Low tissue specificity	Detected in all			Low cell type specificity	Detected in many			Low cancer specificity	Detected in all			Low region specificity	Detected in all
ADPRM	C17orf48, MDS006	ENSG00000170222	ADP-ribose/CDP-alcohol diphosphatase, manganese dependent	Q3LIE5	17	10697594-10711233	Enzymes, Predicted intracellular proteins, Predicted membrane proteins		Hydrolase		Evidence at protein level	Evidence at transcript level	Evidence at protein level	Evidence at protein level	Evidence at protein level	Low tissue specificity	Detected in all			Cell type enhanced	Detected in many	4	Rod photoreceptor cells: 33.4	Low cancer specificity	Detected in all			Low region specificity	Detected in all
ADRA1A	ADRA1C, ADRA1L1	ENSG00000120907	Adrenoceptor alpha 1A	P35348	8	26748150-26867273	FDA approved drug targets, G-protein coupled receptors, Predicted membrane proteins		G-protein coupled receptor, Receptor, Transducer	FDA approved drug targets	Evidence at protein level	Evidence at protein level	Evidence at protein level	Evidence at protein level		Tissue enhanced	Detected in many		liver: 45.1	Group enriched	Detected in some	15	Early spermatids: 50.8;Hepatocytes: 14.0;Late spermatids: 20.6	Cancer enhanced	Detected in some		liver cancer: 0.9	Low region specificity	Detected in all
ADRA1B		ENSG00000170214	Adrenoceptor alpha 1B	P35368	5	159865080-159972544	Cancer-related genes, FDA approved drug targets, G-protein coupled receptors, Plasma proteins, Predicted intracellular proteins, Predicted membrane proteins		G-protein coupled receptor, Receptor, Transducer	Cancer-related genes, FDA approved drug targets	Evidence at protein level	Evidence at protein level	Evidence at protein level	Evidence at protein level	Evidence at protein level	Tissue enhanced	Detected in many		brain: 21.6;liver: 20.3;lymphoid tissue: 17.4	Not detected	Not detected			Low cancer specificity	Detected in many			Low region specificity	Detected in many
ADRA1D	ADRA1, ADRA1A, ADRA1R	ENSG00000171873	Adrenoceptor alpha 1D	P25100	20	4220631-4249074	FDA approved drug targets, G-protein coupled receptors, Plasma proteins, Predicted membrane proteins		G-protein coupled receptor, Receptor, Transducer	FDA approved drug targets	Evidence at protein level	Evidence at transcript level	Evidence at protein level	Evidence at protein level		Tissue enhanced	Detected in many		brain: 17.7	Cell type enhanced	Detected in single	18	Smooth muscle cells: 1.0	Low cancer specificity	Detected in some			Group enriched	Detected in many	4	cerebral cortex: 7.4;hippocampal formation: 17.7
ADRA2A	ADRA2, ADRA2R, ADRAR	ENSG00000150594	Adrenoceptor alpha 2A	P08913	10	111077163-111080907	FDA approved drug targets, G-protein coupled receptors, Predicted membrane proteins		G-protein coupled receptor, Receptor, Transducer	FDA approved drug targets	Evidence at protein level	Evidence at transcript level	Evidence at protein level	Evidence at protein level	Evidence at protein level	Tissue enhanced	Detected in many		gallbladder: 84.9	Cell type enhanced	Detected in many	21	Cholangiocytes: 63.7;Paneth cells: 72.4;Smooth muscle cells: 182.3	Low cancer specificity	Detected in all			Low region specificity	Detected in many
ADRA2B	ADRA2L1, ADRA2RL1, ADRARL1	ENSG00000274286	Adrenoceptor alpha 2B	P18089	2	96112875-96116245	Disease related genes, FDA approved drug targets, G-protein coupled receptors, Predicted membrane proteins		G-protein coupled receptor, Receptor, Transducer	Epilepsy, FDA approved drug targets	Evidence at protein level	Evidence at protein level	Evidence at protein level	Evidence at protein level		Low tissue specificity	Detected in many			Cell type enriched	Detected in some	4	Sertoli cells: 32.3	Low cancer specificity	Detected in many
ADRA2C	ADRA2L2, ADRA2RL2, ADRARL2	ENSG00000184160	Adrenoceptor alpha 2C	P18825	4	3766348-3768526	FDA approved drug targets, G-protein coupled receptors, Predicted membrane proteins		G-protein coupled receptor, Receptor, Transducer	FDA approved drug targets	Evidence at transcript level	Evidence at transcript level	Evidence at transcript level	Evidence at transcript level		Tissue enhanced	Detected in many		cervix, uterine: 35.1	Cell type enhanced	Detected in some	13	Collecting duct cells: 12.2;Muller glia cells: 5.2;Smooth muscle cells: 4.1	Low cancer specificity	Detected in many			Region enriched	Detected in many	5	basal ganglia: 9.8
ADRB1	ADRB1R	ENSG00000043591	Adrenoceptor beta 1	P08588	10	114044056-114046908	FDA approved drug targets, G-protein coupled receptors, Predicted membrane proteins, Transporters		G-protein coupled receptor, Receptor, Transducer	FDA approved drug targets	Evidence at protein level	Evidence at protein level	Evidence at protein level	Evidence at protein level		Tissue enhanced	Detected in many		heart muscle: 48.0;placenta: 41.7	Cell type enhanced	Detected in many	12	Cardiomyocytes: 80.0;Cytotrophoblasts: 56.3;Sertoli cells: 51.8;Syncytiotrophoblasts: 32.2	Cancer enriched	Detected in many	10	prostate cancer: 12.6	Low region specificity	Detected in all
ADRB2	ADRB2R, ADRBR, B2AR, BAR	ENSG00000169252	Adrenoceptor beta 2	P07550	5	148825245-148828687	FDA approved drug targets, G-protein coupled receptors, Predicted membrane proteins, Transporters		G-protein coupled receptor, Receptor, Transducer	FDA approved drug targets	Evidence at protein level	Evidence at protein level	Evidence at protein level	Evidence at protein level	Evidence at protein level	Tissue enhanced	Detected in many		blood: 34.6	Group enriched	Detected in many	4	Alveolar cells type 1: 104.2;Basal keratinocytes: 344.2;granulocytes: 116.5;Suprabasal keratinocytes: 214.5	Low cancer specificity	Detected in many
ADRB3		ENSG00000188778	Adrenoceptor beta 3	P13945	8	37962991-37966965	FDA approved drug targets, G-protein coupled receptors, Predicted membrane proteins		G-protein coupled receptor, Receptor, Transducer	Diabetes mellitus, FDA approved drug targets, Obesity	Evidence at protein level	Evidence at transcript level	Evidence at protein level	Evidence at protein level		Tissue enhanced	Detected in many		gallbladder: 23.9;ovary: 15.7;smooth muscle: 10.8	Not detected	Not detected			Not detected	Not detected			Region enhanced	Detected in single		amygdala: 1.3
ADRM1	ARM1, GP110, Rpn13	ENSG00000130706	Adhesion regulating molecule 1	Q16186	20	62302093-62308862	Predicted intracellular proteins				Evidence at protein level	Evidence at protein level	Evidence at protein level	Evidence at protein level	Evidence at protein level	Low tissue specificity	Detected in all			Cell type enhanced	Detected in all	11	Late spermatids: 1352.6	Low cancer specificity	Detected in all			Low region specificity	Detected in all
ADSL		ENSG00000239900	Adenylosuccinate lyase	P30566	22	40346500-40390463	Disease related genes, Enzymes, Potential drug targets, Predicted intracellular proteins	Purine biosynthesis	Lyase	Disease mutation, Epilepsy	Evidence at protein level	Evidence at protein level	Evidence at protein level	Evidence at protein level	Evidence at protein level	Tissue enhanced	Detected in all		skeletal muscle: 79.0	Low cell type specificity	Detected in many			Low cancer specificity	Detected in all			Low region specificity	Detected in all
ADSS		ENSG00000035687	Adenylosuccinate synthase	P30520	1	244408494-244452134	Enzymes, Plasma proteins, Predicted intracellular proteins	Purine biosynthesis	Ligase		Evidence at protein level	Evidence at protein level	Evidence at protein level	Evidence at protein level	Evidence at protein level	Low tissue specificity	Detected in all			Low cell type specificity	Detected in many			Low cancer specificity	Detected in all			Low region specificity	Detected in all
ADSSL1	FLJ38602	ENSG00000185100	Adenylosuccinate synthase like 1	Q8N142	14	104724186-104747325	Disease related genes, Enzymes, Plasma proteins, Potential drug targets, Predicted intracellular proteins	Purine biosynthesis	Ligase	Disease mutation	Evidence at protein level	Evidence at transcript level	Evidence at protein level	Evidence at protein level	Evidence at protein level	Group enriched	Detected in many	5	skeletal muscle: 200.5;tongue: 53.2	Cell type enhanced	Detected in many	21	Cardiomyocytes: 119.6;Early spermatids: 397.7;Late spermatids: 83.9;Muller glia cells: 76.5	Low cancer specificity	Detected in many			Low region specificity	Detected in many
ADTRP	AIG1L, C6orf105, dJ413H6.1	ENSG00000111863	Androgen dependent TFPI regulating protein	Q96IZ2	6	11712054-11807046	Predicted membrane proteins	Lipid metabolism	Hydrolase		Evidence at protein level	Evidence at transcript level	Evidence at transcript level	Evidence at protein level	Evidence at protein level	Tissue enhanced	Detected in many		ductus deferens: 48.3;intestine: 61.2;retina: 38.0;seminal vesicle: 48.0	Cell type enhanced	Detected in many	9	Early spermatids: 109.7;Enterocytes: 113.2;Late spermatids: 127.1;Paneth cells: 73.7	Low cancer specificity	Detected in many			Region enriched	Detected in many	6	pons and medulla: 12.4
AEBP1	ACLP	ENSG00000106624	AE binding protein 1	Q8IUX7	7	44104361-44114562	Enzymes, Predicted intracellular proteins, Predicted secreted proteins	Transcription, Transcription regulation	Calmodulin-binding, DNA-binding, Repressor	Disease mutation, Ehlers-Danlos syndrome	Evidence at protein level	Evidence at protein level	Evidence at protein level	Evidence at protein level	Evidence at protein level	Tissue enhanced	Detected in all		vagina: 177.1	Cell type enhanced	Detected in many	19	Fibroblasts: 159.0;Leydig cells: 140.4;Peritubular cells: 478.4;Smooth muscle cells: 174.1	Low cancer specificity	Detected in all			Low region specificity	Detected in all
AEBP2	MGC17922	ENSG00000139154	AE binding protein 2	Q6ZN18	12	19404045-19720801	Predicted intracellular proteins, Transcription factors	Transcription, Transcription regulation	Chromatin regulator, DNA-binding, Repressor		Evidence at protein level	Evidence at protein level	Evidence at protein level	Evidence at protein level	Evidence at protein level	Low tissue specificity	Detected in all			Low cell type specificity	Detected in many			Low cancer specificity	Detected in all			Low region specificity	Detected in all
AEN	FLJ12484, FLJ12562, ISG20L1	ENSG00000181026	Apoptosis enhancing nuclease	Q8WTP8	15	88621296-88632282	Predicted intracellular proteins	Apoptosis, DNA damage	Exonuclease, Hydrolase, Nuclease		Evidence at protein level	Evidence at protein level	Evidence at protein level	Evidence at protein level	Evidence at protein level	Low tissue specificity	Detected in all			Cell type enhanced	Detected in many	4	Late spermatids: 39.3	Low cancer specificity	Detected in all			Low region specificity	Detected in all
AES	GRG5, TLE5	ENSG00000104964	Amino-terminal enhancer of split	Q08117	19	3052910-3063107	Predicted intracellular proteins	Transcription, Transcription regulation, Wnt signaling pathway	Repressor		Evidence at protein level	Evidence at protein level	Evidence at protein level	Evidence at protein level	Evidence at protein level	Low tissue specificity	Detected in all			Low cell type specificity	Detected in many			Low cancer specificity	Detected in all			Low region specificity	Detected in all
AF241726.2		ENSG00000250349			X	37349330-38687674	Predicted membrane proteins				Evidence at protein level	Evidence at protein level				Group enriched	Detected in many	4	brain: 17.4;skeletal muscle: 16.5	Not detected	Not detected			Not detected	Not detected			Low region specificity	Detected in all
AFAP1	AFAP, AFAP-110	ENSG00000196526	Actin filament associated protein 1	Q8N556	4	7758714-7939926	Predicted intracellular proteins		Actin-binding		Evidence at protein level	Evidence at protein level	Evidence at protein level	Evidence at protein level	Evidence at protein level	Low tissue specificity	Detected in all			Group enriched	Detected in many	9	Early spermatids: 151.9;Extravillous trophoblasts: 100.0;Late spermatids: 257.9	Low cancer specificity	Detected in all			Low region specificity	Detected in all
AFAP1L1	FLJ36748	ENSG00000157510	Actin filament associated protein 1 like 1	Q8TED9	5	149271871-149341802	Predicted intracellular proteins				Evidence at protein level	Evidence at transcript level	Evidence at protein level	Evidence at protein level	Evidence at protein level	Tissue enhanced	Detected in many		breast: 42.9	Cell type enhanced	Detected in many	11	Cardiomyocytes: 34.7;Early spermatids: 90.3;Endothelial cells: 50.9;Extravillous trophoblasts: 41.4;Ito cells: 41.7;Late spermatids: 39.7	Low cancer specificity	Detected in all			Low region specificity	Detected in many
AFAP1L2	Em:AC005383.4, FLJ14564, KIAA1914, XB130	ENSG00000169129	Actin filament associated protein 1 like 2	Q8N4X5	10	114294824-114404756	Predicted intracellular proteins				Evidence at protein level	Evidence at transcript level	Evidence at protein level	Evidence at protein level	Evidence at protein level	Tissue enhanced	Detected in many		thyroid gland: 47.9	Cell type enhanced	Detected in many	10	Collecting duct cells: 38.4;Sertoli cells: 19.4;Smooth muscle cells: 17.6	Cancer enhanced	Detected in all		thyroid cancer: 39.0	Low region specificity	Detected in all
AFDN	AF-6, AF6, MLLT4	ENSG00000130396	Afadin, adherens junction formation factor	P55196	6	167826922-167972023	Cancer-related genes, Disease related genes, Plasma proteins, Predicted intracellular proteins, RAS pathway related proteins	Cell adhesion		Cancer-related genes, Proto-oncogene	Evidence at protein level	Evidence at protein level	Evidence at protein level	Evidence at protein level	Evidence at protein level	Low tissue specificity	Detected in all			Cell type enhanced	Detected in many	10	Alveolar cells type 1: 157.8;Alveolar cells type 2: 72.9;Ciliated cells: 85.6;Club cells: 75.1;Collecting duct cells: 90.7	Low cancer specificity	Detected in all			Low region specificity	Detected in all
AFF1	AF-4, AF4, MLLT2, PBM1	ENSG00000172493	AF4/FMR2 family member 1	P51825	4	86935002-87141054	Cancer-related genes, Disease related genes, Predicted intracellular proteins			Cancer-related genes, Proto-oncogene	Evidence at protein level	Evidence at transcript level	Evidence at protein level	Evidence at protein level	Evidence at protein level	Tissue enhanced	Detected in all		placenta: 121.7	Cell type enhanced	Detected in many	6	Cone photoreceptor cells: 212.1;Rod photoreceptor cells: 150.1	Low cancer specificity	Detected in all			Low region specificity	Detected in all
AFF2	FMR2, FRAXE	ENSG00000155966	AF4/FMR2 family member 2	P51816	X	148500619-149000663	Disease related genes, Plasma proteins, Predicted intracellular proteins	mRNA processing, mRNA splicing	RNA-binding	Mental retardation	Evidence at protein level	Evidence at transcript level	Evidence at protein level	Evidence at protein level	Evidence at protein level	Tissue enhanced	Detected in many		bone marrow: 13.6;brain: 13.6;epididymis: 15.1;pituitary gland: 17.4;placenta: 17.4	Cell type enhanced	Detected in some	12	Cone photoreceptor cells: 21.6;Peritubular cells: 16.6;Rod photoreceptor cells: 13.4	Low cancer specificity	Detected in some			Low region specificity	Detected in many
AFF3	LAF4, MLLT2-like	ENSG00000144218	AF4/FMR2 family member 3	P51826	2	99545419-100142739	Cancer-related genes, Predicted intracellular proteins	Transcription, Transcription regulation	Activator, DNA-binding	Cancer-related genes	Evidence at protein level	Evidence at protein level	Evidence at protein level	Evidence at protein level	Evidence at protein level	Tissue enhanced	Detected in many		lymphoid tissue: 43.6	Cell type enhanced	Detected in many	10	B-cells: 79.7;Horizontal cells: 44.5	Cancer enhanced	Detected in many		breast cancer: 11.4	Low region specificity	Detected in all
AFF4	AF5Q31, MCEF	ENSG00000072364	AF4/FMR2 family member 4	Q9UHB7	5	132875379-132963634	Cancer-related genes, Disease related genes, Predicted intracellular proteins	Transcription, Transcription regulation		Cancer-related genes, Disease mutation, Dwarfism, Obesity, Proto-oncogene	Evidence at protein level	Evidence at protein level	Evidence at protein level	Evidence at protein level	Evidence at protein level	Low tissue specificity	Detected in all			Low cell type specificity	Detected in many			Low cancer specificity	Detected in all			Low region specificity	Detected in all
AFG1L	AFG1, LACE1	ENSG00000135537	AFG1 like ATPase	Q8WV93	6	108294894-108526796	Predicted intracellular proteins		Hydrolase		Evidence at protein level	Evidence at protein level	Evidence at protein level	Evidence at protein level	Evidence at protein level	Low tissue specificity	Detected in all			Cell type enhanced	Detected in some	8	Ciliated cells: 10.7;Club cells: 9.1;Distal tubular cells: 8.3;Proximal tubular cells: 6.0	Low cancer specificity	Detected in many			Low region specificity	Detected in all
AFG3L2	SCA28, SPAX5	ENSG00000141385	AFG3 like matrix AAA peptidase subunit 2	Q9Y4W6	18	12328944-12377314	Disease related genes, Enzymes, Plasma proteins, Potential drug targets, Predicted membrane proteins		Hydrolase, Metalloprotease, Protease	Disease mutation, Neurodegeneration, Spinocerebellar ataxia	Evidence at protein level	Evidence at protein level	Evidence at protein level	Evidence at protein level	Evidence at protein level	Low tissue specificity	Detected in all			Low cell type specificity	Detected in all			Low cancer specificity	Detected in all			Low region specificity	Detected in all
AFMID	DKFZp686F03259, KF	ENSG00000183077	Arylformamidase	Q63HM1	17	78187317-78207701	Enzymes, Predicted intracellular proteins	Tryptophan catabolism	Hydrolase		Evidence at protein level	Evidence at transcript level	Evidence at transcript level	Evidence at protein level	Evidence at protein level	Tissue enhanced	Detected in all		liver: 78.7	Cell type enhanced	Detected in many	6	Cholangiocytes: 68.8;Hepatocytes: 100.2	Low cancer specificity	Detected in all			Low region specificity	Detected in all
AFP	FETA, HPAFP	ENSG00000081051	Alpha fetoprotein	P02771	4	73431138-73456174	Cancer-related genes, Disease related genes, Plasma proteins, Predicted secreted proteins			Cancer-related genes	Evidence at protein level	Evidence at protein level	Evidence at protein level	Evidence at protein level	Evidence at protein level	Group enriched	Detected in some	5	heart muscle: 4.3;liver: 9.6;lung: 2.9	Group enriched	Detected in some	10	Hepatocytes: 99.9;Proximal tubular cells: 38.7	Group enriched	Detected in some	14	liver cancer: 208.8;testis cancer: 49.4	Region enhanced	Detected in single		basal ganglia: 1.0
AFTPH	FLJ20080, FLJ23793, MGC33965, Nbla10388	ENSG00000119844	Aftiphilin	Q6ULP2	2	64524305-64593005	Predicted intracellular proteins	Protein transport, Transport			Evidence at protein level	Evidence at protein level	Evidence at protein level	Evidence at protein level	Evidence at protein level	Low tissue specificity	Detected in all			Low cell type specificity	Detected in all			Low cancer specificity	Detected in all			Low region specificity	Detected in all
AGA	ASRG	ENSG00000038002	Aspartylglucosaminidase	P20933	4	177430770-177442503	Disease related genes, Enzymes, Plasma proteins, Potential drug targets, Predicted intracellular proteins		Hydrolase, Protease	Disease mutation	Evidence at protein level	Evidence at protein level	Evidence at protein level	Evidence at protein level	Evidence at protein level	Low tissue specificity	Detected in all			Low cell type specificity	Detected in many			Low cancer specificity	Detected in all			Low region specificity	Detected in all
AGAP1	CENTG2, GGAP1, KIAA1099	ENSG00000157985	ArfGAP with GTPase domain, ankyrin repeat and PH domain 1	Q9UPQ3	2	235494089-236131800	Plasma proteins, Predicted intracellular proteins	Protein transport, Transport	GTPase activation		Evidence at protein level	Evidence at transcript level	Evidence at protein level	Evidence at protein level	Evidence at protein level	Low tissue specificity	Detected in all			Group enriched	Detected in many	7	Bipolar cells: 268.5;Cone photoreceptor cells: 310.2;Horizontal cells: 112.8;Rod photoreceptor cells: 120.3	Low cancer specificity	Detected in all			Low region specificity	Detected in all
AGAP2	CENTG1	ENSG00000135439	ArfGAP with GTPase domain, ankyrin repeat and PH domain 2	Q99490	12	57723761-57742157	Predicted intracellular proteins	Protein transport, Transport	GTPase activation	Tumor suppressor	Evidence at protein level	Evidence at protein level	Evidence at protein level	Evidence at protein level	Evidence at protein level	Group enriched	Detected in many	4	brain: 55.9;lymphoid tissue: 18.8	Cell type enhanced	Detected in some	18	Bipolar cells: 7.5;Horizontal cells: 7.9;Sertoli cells: 32.3;T-cells: 12.1	Cancer enriched	Detected in many	12	glioma: 20.6	Group enriched	Detected in many	4	amygdala: 34.3;basal ganglia: 40.2;cerebellum: 48.2;cerebral cortex: 35.4;hippocampal formation: 37.6
AGAP3	CENTG3	ENSG00000133612	ArfGAP with GTPase domain, ankyrin repeat and PH domain 3	Q96P47	7	151085831-151144436	Predicted intracellular proteins		GTPase activation		Evidence at protein level	Evidence at transcript level	Evidence at protein level	Evidence at protein level	Evidence at protein level	Tissue enhanced	Detected in all		brain: 67.8	Cell type enhanced	Detected in many	5	Horizontal cells: 54.0	Low cancer specificity	Detected in all			Low region specificity	Detected in all
AGAP4	AGAP8, CTGLF1, CTGLF5, Em:AC012044.1, MRIP2	ENSG00000188234	ArfGAP with GTPase domain, ankyrin repeat and PH domain 4	Q96P64	10	45825594-45853875	Predicted intracellular proteins		GTPase activation		Evidence at transcript level	Evidence at transcript level	Evidence at transcript level	Evidence at transcript level		Low tissue specificity	Detected in all			Group enriched	Detected in many	5	Early spermatids: 124.6;Late spermatids: 42.5	Low cancer specificity	Detected in many
AGAP5	CTGLF2, Em:AC073389.1	ENSG00000172650	ArfGAP with GTPase domain, ankyrin repeat and PH domain 5	A6NIR3	10	73674285-73698159	Predicted intracellular proteins		GTPase activation		Evidence at transcript level	Evidence at transcript level	Evidence at transcript level	Evidence at transcript level		Low tissue specificity	Detected in all			Cell type enriched	Detected in many	5	Early spermatids: 66.3	Not detected	Not detected
AGAP6	bA324H6.1, CTGLF3	ENSG00000204149	ArfGAP with GTPase domain, ankyrin repeat and PH domain 6	Q5VW22	10	49982190-50010499	Predicted intracellular proteins		GTPase activation		Evidence at transcript level	Evidence at transcript level	Evidence at transcript level	Evidence at transcript level		Low tissue specificity	Detected in all			Cell type enhanced	Detected in many	14	Early spermatids: 78.3	Low cancer specificity	Detected in all
AGAP9	bA301J7.2, CTGLF6, FLJ00312	ENSG00000204172	ArfGAP with GTPase domain, ankyrin repeat and PH domain 9	Q5VTM2	10	47501854-47523638	Predicted intracellular proteins		GTPase activation		Evidence at transcript level	Evidence at transcript level	No human protein/transcript evidence	Evidence at transcript level		Low tissue specificity	Detected in all			Cell type enriched	Detected in many	5	Early spermatids: 82.5	Low cancer specificity	Detected in all
AGBL2	CCP2, FLJ23598	ENSG00000165923	ATP/GTP binding protein like 2	Q5U5Z8	11	47659591-47715389	Enzymes, Predicted intracellular proteins		Carboxypeptidase, Hydrolase, Metalloprotease, Protease		Evidence at protein level	Evidence at transcript level	Evidence at protein level	Evidence at protein level	Evidence at protein level	Tissue enhanced	Detected in many		testis: 34.0	Cell type enriched	Detected in some	5	Ciliated cells: 107.1	Low cancer specificity	Detected in some			Low region specificity	Detected in many
AGBL3	CCP3, MGC32955	ENSG00000146856	ATP/GTP binding protein like 3	Q8NEM8	7	134986508-135147963	Enzymes, Predicted intracellular proteins		Carboxypeptidase, Hydrolase, Metalloprotease, Protease		Evidence at transcript level	Evidence at transcript level	Evidence at transcript level	Evidence at transcript level		Low tissue specificity	Detected in many			Cell type enhanced	Detected in many	11	Early spermatids: 40.4;Spermatocytes: 19.5	Low cancer specificity	Detected in some			Low region specificity	Detected in all
AGBL4	CCP6, FLJ14442	ENSG00000186094	ATP/GTP binding protein like 4	Q5VU57	1	48532855-50023913	Enzymes, Predicted intracellular proteins		Carboxypeptidase, Hydrolase, Metalloprotease, Protease		Evidence at transcript level	Evidence at transcript level	Evidence at transcript level	Evidence at transcript level		Tissue enhanced	Detected in many		brain: 20.4;pituitary gland: 31.5	Cell type enhanced	Detected in some	23	Cone photoreceptor cells: 80.5;Rod photoreceptor cells: 22.3	Not detected	Not detected			Low region specificity	Detected in all
AGBL5	CCP5, FLJ21839	ENSG00000084693	ATP/GTP binding protein like 5	Q8NDL9	2	27042364-27070622	Disease related genes, Enzymes, Potential drug targets, Predicted intracellular proteins		Carboxypeptidase, Hydrolase, Metalloprotease, Protease	Disease mutation, Retinitis pigmentosa	Evidence at protein level	Evidence at protein level	Evidence at protein level	Evidence at protein level	Evidence at protein level	Tissue enriched	Detected in all	8	testis: 91.6	Group enriched	Detected in many	7	Early spermatids: 249.1;Late spermatids: 264.5;Spermatocytes: 150.8	Low cancer specificity	Detected in all			Low region specificity	Detected in all
AGFG1	HRB, RAB, RIP	ENSG00000173744	ArfGAP with FG repeats 1	P52594	2	227472152-227561214	Predicted intracellular proteins	Differentiation, mRNA transport, Spermatogenesis, Transport	Developmental protein, DNA-binding		Evidence at protein level	Evidence at protein level	Evidence at protein level	Evidence at protein level	Evidence at protein level	Low tissue specificity	Detected in all			Cell type enhanced	Detected in all	8	Early spermatids: 126.0;Late spermatids: 243.6	Low cancer specificity	Detected in all			Low region specificity	Detected in all
AGFG2	HRBL, RABR	ENSG00000106351	ArfGAP with FG repeats 2	O95081	7	100539211-100568219	Predicted intracellular proteins				Evidence at protein level	Evidence at protein level	Evidence at protein level	Evidence at protein level	Evidence at protein level	Tissue enriched	Detected in all	7	salivary gland: 154.3	Cell type enhanced	Detected in many	8	Hepatocytes: 35.8;Ito cells: 65.7	Low cancer specificity	Detected in all			Low region specificity	Detected in all
AGGF1	FLJ10283, GPATC7, GPATCH7, HSU84971, VG5Q	ENSG00000164252	Angiogenic factor with G-patch and FHA domains 1	Q8N302	5	77029251-77065234	Disease related genes, Predicted intracellular proteins, Predicted secreted proteins	Angiogenesis, Differentiation	Developmental protein	Disease mutation	Evidence at protein level	Evidence at transcript level	Evidence at protein level	Evidence at protein level	Evidence at protein level	Low tissue specificity	Detected in all			Low cell type specificity	Detected in many			Low cancer specificity	Detected in all			Low region specificity	Detected in all
AGK	FLJ10842, MULK	ENSG00000006530	Acylglycerol kinase	Q53H12	7	141551189-141655244	Disease related genes, Enzymes, Potential drug targets, Predicted intracellular proteins		Kinase, Transferase	Cardiomyopathy, Cataract, Disease mutation, Primary mitochondrial disease	Evidence at protein level	Evidence at protein level	Evidence at protein level	Evidence at protein level	Evidence at protein level	Low tissue specificity	Detected in all			Low cell type specificity	Detected in many			Low cancer specificity	Detected in all			Low region specificity	Detected in all
AGL		ENSG00000162688	Amylo-alpha-1, 6-glucosidase, 4-alpha-glucanotransferase	P35573	1	99850084-99924023	Disease related genes, Enzymes, Plasma proteins, Potential drug targets, Predicted membrane proteins	Glycogen biosynthesis	Glycosidase, Glycosyltransferase, Hydrolase, Multifunctional enzyme, Transferase	Disease mutation, Glycogen storage disease	Evidence at protein level	Evidence at protein level	Evidence at protein level	Evidence at protein level	Evidence at protein level	Group enriched	Detected in all	5	liver: 23.1;skeletal muscle: 85.6;tongue: 34.4	Cell type enhanced	Detected in all	6	Muller glia cells: 151.6	Low cancer specificity	Detected in all			Low region specificity	Detected in all
AGMAT	FLJ23384	ENSG00000116771	Agmatinase	Q9BSE5	1	15572353-15585110	Enzymes, Predicted intracellular proteins	Putrescine biosynthesis, Spermidine biosynthesis	Hydrolase		Evidence at protein level	Evidence at protein level	Evidence at protein level	Evidence at protein level	Evidence at protein level	Tissue enhanced	Detected in many		intestine: 21.3;kidney: 54.7;liver: 66.1	Cell type enriched	Detected in many	7	Proximal tubular cells: 278.6	Group enriched	Detected in all	5	colorectal cancer: 18.5;liver cancer: 25.3;renal cancer: 11.2;stomach cancer: 11.1	Low region specificity	Detected in single
AGMO	FLJ16237, TMEM195	ENSG00000187546	Alkylglycerol monooxygenase	Q6ZNB7	7	15200318-15562015	Enzymes, Predicted intracellular proteins, Predicted membrane proteins		Oxidoreductase		Evidence at protein level	Evidence at transcript level	Evidence at protein level	Evidence at protein level	Evidence at protein level	Group enriched	Detected in some	7	intestine: 41.9;liver: 57.9	Cell type enriched	Detected in some	5	Hepatocytes: 79.7	Cancer enriched	Detected in many	5	liver cancer: 15.7	Low region specificity	Detected in some
AGO1	EIF2C1, hAGO1	ENSG00000092847	Argonaute 1, RISC catalytic component	Q9UL18	1	35869808-35930528	Predicted intracellular proteins	RNA-mediated gene silencing, Transcription, Transcription regulation, Translation regulation	Repressor, Ribonucleoprotein, RNA-binding	Disease mutation	Evidence at protein level	Evidence at protein level	Evidence at protein level	Evidence at protein level	Evidence at protein level	Low tissue specificity	Detected in all			Low cell type specificity	Detected in many			Low cancer specificity	Detected in all			Low region specificity	Detected in all
AGO2	CASC7, EIF2C2, hAGO2, LINC00980, Q10	ENSG00000123908	Argonaute 2, RISC catalytic component	Q9UKV8	8	140520156-140635619	Enzymes, Plasma proteins, Predicted intracellular proteins	RNA-mediated gene silencing, Transcription, Transcription regulation, Translation regulation	Endonuclease, Hydrolase, Nuclease, Repressor, Ribonucleoprotein, RNA-binding		Evidence at protein level	Evidence at protein level	Evidence at protein level	Evidence at protein level	Evidence at protein level	Low tissue specificity	Detected in all			Low cell type specificity	Detected in all			Low cancer specificity	Detected in all			Low region specificity	Detected in all
AGO3	EIF2C3, FLJ12765, hAGO3	ENSG00000126070	Argonaute 3, RISC catalytic component	Q9H9G7	1	35930718-36072500	Predicted intracellular proteins	RNA-mediated gene silencing, Translation regulation	Endonuclease, Hydrolase, Nuclease, Ribonucleoprotein, RNA-binding		Evidence at protein level	Evidence at protein level	Evidence at protein level	Evidence at protein level	Evidence at protein level	Low tissue specificity	Detected in all			Low cell type specificity	Detected in many			Low cancer specificity	Detected in many			Low region specificity	Detected in all
AGO4	EIF2C4, FLJ20033, hAGO4, KIAA1567	ENSG00000134698	Argonaute 4, RISC catalytic component	Q9HCK5	1	35808172-35857890	Predicted intracellular proteins	RNA-mediated gene silencing, Translation regulation	Ribonucleoprotein, RNA-binding		Evidence at protein level	Evidence at protein level	Evidence at protein level	Evidence at protein level	Evidence at protein level	Low tissue specificity	Detected in all			Cell type enhanced	Detected in many	5	Kupffer cells: 49.2	Low cancer specificity	Detected in all			Low region specificity	Detected in all
AGPAT1	LPAAT-alpha	ENSG00000204310	1-acylglycerol-3-phosphate O-acyltransferase 1	Q99943	6	32168212-32178096	Enzymes, Predicted membrane proteins	Lipid biosynthesis, Lipid metabolism, Phospholipid biosynthesis, Phospholipid metabolism	Acyltransferase, Transferase		Evidence at protein level	Evidence at protein level	Evidence at protein level	Evidence at protein level	Evidence at protein level	Low tissue specificity	Detected in all			Low cell type specificity	Detected in many			Low cancer specificity	Detected in all			Low region specificity	Detected in all
AGPAT2	BSCL, LPAAT-beta	ENSG00000169692	1-acylglycerol-3-phosphate O-acyltransferase 2	O15120	9	136673143-136687423	Disease related genes, Enzymes, Potential drug targets, Predicted membrane proteins	Lipid biosynthesis, Lipid metabolism, Phospholipid biosynthesis, Phospholipid metabolism	Acyltransferase, Transferase	Congenital generalized lipodystrophy, Diabetes mellitus, Disease mutation	Evidence at protein level	Evidence at transcript level	Evidence at protein level	Evidence at protein level	Evidence at protein level	Tissue enhanced	Detected in all		adipose tissue: 71.5;liver: 63.1	Cell type enhanced	Detected in many	11	Enterocytes: 930.5;Paneth cells: 350.7	Low cancer specificity	Detected in all			Low region specificity	Detected in all
AGPAT3	LPAAT-gamma	ENSG00000160216	1-acylglycerol-3-phosphate O-acyltransferase 3	Q9NRZ7	21	43865186-43986536	Enzymes, Predicted membrane proteins	Lipid biosynthesis, Lipid metabolism, Phospholipid biosynthesis, Phospholipid metabolism	Acyltransferase, Transferase		Evidence at protein level	Evidence at transcript level	Evidence at protein level	Evidence at protein level	Evidence at protein level	Tissue enhanced	Detected in all		skeletal muscle: 59.1	Cell type enhanced	Detected in many	7	Cone photoreceptor cells: 172.8;Early spermatids: 230.1;Late spermatids: 164.7;Rod photoreceptor cells: 181.7	Low cancer specificity	Detected in all			Low region specificity	Detected in all
AGPAT4	dJ473J16.2, LPAAT-delta	ENSG00000026652	1-acylglycerol-3-phosphate O-acyltransferase 4	Q9NRZ5	6	161129979-161274061	Enzymes, Predicted intracellular proteins, Predicted membrane proteins	Lipid biosynthesis, Lipid metabolism, Phospholipid biosynthesis, Phospholipid metabolism	Acyltransferase, Transferase		Evidence at protein level	Evidence at transcript level	Evidence at protein level	Evidence at protein level	Evidence at protein level	Tissue enhanced	Detected in many		brain: 49.0	Cell type enhanced	Detected in many	7	Early spermatids: 51.8;Late spermatids: 44.8	Low cancer specificity	Detected in all			Low region specificity	Detected in all
AGPAT5	FLJ11210, LPAAT-e, LPAAT-epsilon	ENSG00000155189	1-acylglycerol-3-phosphate O-acyltransferase 5	Q9NUQ2	8	6708357-6759666	Enzymes, Predicted membrane proteins	Lipid biosynthesis, Lipid metabolism, Phospholipid biosynthesis, Phospholipid metabolism	Acyltransferase, Transferase		Evidence at protein level	Evidence at protein level	Evidence at protein level	Evidence at protein level	Evidence at protein level	Low tissue specificity	Detected in all			Low cell type specificity	Detected in many			Low cancer specificity	Detected in all			Low region specificity	Detected in all
AGPS	ADAP-S, ADAS, ADHAPS, ADPS, ALDHPSY	ENSG00000018510	Alkylglycerone phosphate synthase	O00116	2	177392644-177559299	Disease related genes, Enzymes, Plasma proteins, Potential drug targets, Predicted intracellular proteins	Lipid biosynthesis, Lipid metabolism	Transferase	Cataract, Disease mutation, Dwarfism, Rhizomelic chondrodysplasia punctata	Evidence at protein level	Evidence at protein level	Evidence at protein level	Evidence at protein level	Evidence at protein level	Low tissue specificity	Detected in all			Cell type enhanced	Detected in all	10	Early spermatids: 201.7	Low cancer specificity	Detected in all			Low region specificity	Detected in all
AGR2	AG2, HAG-2, PDIA17, XAG-2	ENSG00000106541	Anterior gradient 2, protein disulphide isomerase family member	O95994	7	16791811-16833433	Predicted intracellular proteins			Proto-oncogene	Evidence at protein level	Evidence at protein level	Evidence at protein level	Evidence at protein level	Evidence at protein level	Tissue enhanced	Detected in many		ductus deferens: 160.2;gallbladder: 147.0;seminal vesicle: 159.4	Cell type enhanced	Detected in many	12	Ciliated cells: 1045.3;Mucus-secreting cells: 2788.2;Paneth cells: 1013.4;Undifferentiated cells: 1404.9	Low cancer specificity	Detected in many			Not detected	Not detected
AGR3	BCMP11, hAG-3, HAG3, PDIA18	ENSG00000173467	Anterior gradient 3, protein disulphide isomerase family member	Q8TD06	7	16859405-16881987	Predicted intracellular proteins				Evidence at protein level	Evidence at protein level	Evidence at protein level	Evidence at protein level	Evidence at protein level	Tissue enhanced	Detected in many		fallopian tube: 40.5;intestine: 99.1	Cell type enhanced	Detected in many	14	Ciliated cells: 1287.5;Club cells: 422.0;Enterocytes: 526.8;Mucus-secreting cells: 499.0;Paneth cells: 524.0	Cancer enhanced	Detected in many		breast cancer: 104.5	Low region specificity	Detected in single
AGRN	AGRIN	ENSG00000188157	Agrin	O00468	1	1020123-1056118	Disease related genes, Plasma proteins, Predicted intracellular proteins, Predicted membrane proteins, Predicted secreted proteins	Differentiation	Developmental protein	Congenital myasthenic syndrome, Disease mutation	Evidence at protein level	Evidence at transcript level	Evidence at protein level	Evidence at protein level	Evidence at protein level	Low tissue specificity	Detected in all			Cell type enhanced	Detected in many	10	Cholangiocytes: 79.0;Collecting duct cells: 148.3;Ductal cells: 85.5;Pancreatic endocrine cells: 62.9	Low cancer specificity	Detected in all			Low region specificity	Detected in all
AGRP	Agrt, ART, ASIP2	ENSG00000159723	Agouti related neuropeptide	O00253	16	67482571-67483813	Disease related genes, Plasma proteins, Predicted secreted proteins			Disease mutation, Obesity	Evidence at protein level	Evidence at protein level	Evidence at protein level	Evidence at protein level	Evidence at protein level	Tissue enhanced	Detected in some		brain: 19.4;epididymis: 49.8	Group enriched	Detected in some	6	Distal tubular cells: 3.3;Hofbauer cells: 9.2;Leydig cells: 2.8;Peritubular cells: 2.5	Low cancer specificity	Detected in single			Region enriched	Detected in some	13	hypothalamus: 19.4
AGT	SERPINA8	ENSG00000135744	Angiotensinogen	P01019	1	230702523-230714297	Candidate cardiovascular disease genes, Disease related genes, Plasma proteins, Predicted secreted proteins		Vasoactive, Vasoconstrictor	Disease mutation	Evidence at protein level	Evidence at protein level	Evidence at protein level	Evidence at protein level	Evidence at protein level	Tissue enriched	Detected in many	8	liver: 309.0	Group enriched	Detected in many	12	Cholangiocytes: 828.0;Hepatocytes: 2051.9	Group enriched	Detected in all	10	glioma: 275.3;liver cancer: 1163.4	Low region specificity	Detected in all
AGTPBP1	CCP1, KIAA1035, Nna1	ENSG00000135049	ATP/GTP binding protein 1	Q9UPW5	9	85546539-85742029	Enzymes, Predicted intracellular proteins		Carboxypeptidase, Hydrolase, Metalloprotease, Protease	Disease mutation, Neurodegeneration	Evidence at protein level	Evidence at transcript level	Evidence at protein level	Evidence at protein level	Evidence at protein level	Tissue enhanced	Detected in all		bone marrow: 48.2	Cell type enhanced	Detected in many	6	Cone photoreceptor cells: 96.2	Low cancer specificity	Detected in all			Low region specificity	Detected in all
AGTR2	AT2, MRX88	ENSG00000180772	Angiotensin II receptor type 2	P50052	X	116170722-116174972	G-protein coupled receptors, Predicted membrane proteins		G-protein coupled receptor, Receptor, Transducer		Evidence at protein level	Evidence at transcript level	Evidence at protein level	Evidence at protein level		Tissue enhanced	Detected in some		endometrium 1: 20.8;lung: 26.7;smooth muscle: 13.6	Cell type enriched	Detected in some	15	Alveolar cells type 2: 17.8	Group enriched	Detected in some	12	endometrial cancer: 3.0;lung cancer: 1.9	Region enriched	Detected in single	10	cerebellum: 1.0
AGTRAP	ATRAP	ENSG00000177674	Angiotensin II receptor associated protein	Q6RW13	1	11736084-11754802	Predicted intracellular proteins, Predicted membrane proteins				Evidence at protein level	Evidence at protein level	Evidence at protein level	Evidence at protein level	Evidence at protein level	Tissue enhanced	Detected in all		blood: 96.5	Cell type enhanced	Detected in many	10	Exocrine glandular cells: 387.3;Kupffer cells: 167.4	Low cancer specificity	Detected in all			Low region specificity	Detected in all
AHCTF1	ELYS	ENSG00000153207	AT-hook containing transcription factor 1	Q8WYP5	1	246839098-246931978	Predicted intracellular proteins, Transporters	Cell cycle, Cell division, mRNA transport, Protein transport, Translocation, Transport	DNA-binding		Evidence at protein level	Evidence at protein level	Evidence at protein level	Evidence at protein level	Evidence at protein level	Low tissue specificity	Detected in all			Cell type enhanced	Detected in many	6	Spermatocytes: 114.9	Low cancer specificity	Detected in all			Low region specificity	Detected in all
AHCY	SAHH	ENSG00000101444	Adenosylhomocysteinase	P23526	20	34280268-34311802	Disease related genes, Enzymes, Plasma proteins, Potential drug targets, Predicted intracellular proteins	One-carbon metabolism	Hydrolase	Disease mutation	Evidence at protein level	Evidence at protein level	Evidence at protein level	Evidence at protein level	Evidence at protein level	Low tissue specificity	Detected in all			Cell type enhanced	Detected in many	4	Proximal tubular cells: 192.2	Low cancer specificity	Detected in all			Low region specificity	Detected in all
AHCYL1	IRBIT, PPP1R78, XPVKONA	ENSG00000168710	Adenosylhomocysteinase like 1	O43865	1	109984686-110023741	Predicted intracellular proteins	One-carbon metabolism	RNA-binding		Evidence at protein level	Evidence at protein level	Evidence at protein level	Evidence at protein level	Evidence at protein level	Low tissue specificity	Detected in all			Low cell type specificity	Detected in all			Low cancer specificity	Detected in all			Low region specificity	Detected in all
AHCYL2	KIAA0828	ENSG00000158467	Adenosylhomocysteinase like 2	Q96HN2	7	129225023-129430211	Enzymes, Predicted intracellular proteins	One-carbon metabolism	Hydrolase		Evidence at protein level	Evidence at protein level	Evidence at protein level	Evidence at protein level	Evidence at protein level	Tissue enhanced	Detected in all		intestine: 72.4	Cell type enhanced	Detected in many	7	Alveolar cells type 2: 75.8;Enterocytes: 114.1;Muller glia cells: 87.7	Low cancer specificity	Detected in all			Low region specificity	Detected in all
AHDC1	DJ159A19.3, RP1-159A19.1	ENSG00000126705	AT-hook DNA binding motif containing 1	Q5TGY3	1	27534035-27604431	Disease related genes, Predicted intracellular proteins		DNA-binding	Mental retardation	Evidence at protein level	Evidence at protein level	Evidence at protein level	Evidence at protein level	Evidence at protein level	Low tissue specificity	Detected in all			Cell type enhanced	Detected in many	5	Peritubular cells: 59.8	Low cancer specificity	Detected in all			Low region specificity	Detected in all
AHI1	FLJ20069, JBTS3, ORF1	ENSG00000135541	Abelson helper integration site 1	Q8N157	6	135283532-135497776	Disease related genes, Predicted intracellular proteins	Cilium biogenesis/degradation, Differentiation	Developmental protein	Ciliopathy, Disease mutation, Joubert syndrome	Evidence at protein level	Evidence at transcript level	Evidence at protein level	Evidence at protein level	Evidence at protein level	Tissue enhanced	Detected in all		pituitary gland: 54.2	Group enriched	Detected in many	4	Cone photoreceptor cells: 1056.4;Rod photoreceptor cells: 1624.0	Low cancer specificity	Detected in all			Low region specificity	Detected in all
AHNAK	MGC5395	ENSG00000124942	AHNAK nucleoprotein	Q09666	11	62433542-62556235	Plasma proteins, Predicted intracellular proteins				Evidence at protein level	Evidence at protein level	Evidence at protein level	Evidence at protein level	Evidence at protein level	Low tissue specificity	Detected in all			Low cell type specificity	Detected in many			Low cancer specificity	Detected in all			Low region specificity	Detected in all
AHNAK2	C14orf78	ENSG00000185567	AHNAK nucleoprotein 2	Q8IVF2	14	104937244-104978357	Cancer-related genes, Predicted intracellular proteins			Cancer-related genes	Evidence at protein level	Evidence at protein level	Evidence at protein level	Evidence at protein level	Evidence at protein level	Tissue enriched	Detected in many	5	skin 1: 131.1	Cell type enhanced	Detected in many	13	Basal keratinocytes: 101.5;Horizontal cells: 57.2;Suprabasal keratinocytes: 143.9	Low cancer specificity	Detected in many			Low region specificity	Detected in many
AHR	bHLHe76	ENSG00000106546	Aryl hydrocarbon receptor	P35869	7	16916359-17346152	Cancer-related genes, Predicted intracellular proteins, Transcription factors	Biological rhythms, Cell cycle, Transcription, Transcription regulation	Activator, DNA-binding, Receptor, Repressor	Cancer-related genes, Retinitis pigmentosa	Evidence at protein level	Evidence at protein level	Evidence at protein level	Evidence at protein level	Evidence at protein level	Tissue enhanced	Detected in all		placenta: 69.6	Cell type enhanced	Detected in many	4	Alveolar cells type 1: 140.0;granulocytes: 130.4	Low cancer specificity	Detected in all			Low region specificity	Detected in all
AHRR	AHH, AHHR, bHLHe77, KIAA1234	ENSG00000063438	Aryl-hydrocarbon receptor repressor	A9YTQ3	5	304176-438291	Predicted intracellular proteins, Transcription factors	Transcription, Transcription regulation	DNA-binding		Evidence at protein level	Evidence at protein level	Evidence at protein level	Evidence at protein level	Evidence at protein level	Tissue enriched	Detected in many	7	testis: 44.3	Group enriched	Detected in some	8	Early spermatids: 233.3;Late spermatids: 118.4	Low cancer specificity	Detected in some			Low region specificity	Detected in many
AHSA1	Aha1, C14orf3, hAha1, p38	ENSG00000100591	Activator of HSP90 ATPase activity 1	O95433	14	77457870-77469474	Plasma proteins, Predicted intracellular proteins	Host-virus interaction, Stress response	Chaperone		Evidence at protein level	Evidence at protein level	Evidence at protein level	Evidence at protein level	Evidence at protein level	Tissue enhanced	Detected in all		vagina: 177.1	Low cell type specificity	Detected in many			Low cancer specificity	Detected in all			Low region specificity	Detected in all
AIDA	C1orf80, FLJ12806	ENSG00000186063	Axin interactor, dorsalization associated	Q96BJ3	1	222668013-222713210	Predicted intracellular proteins		Developmental protein		Evidence at protein level	Evidence at protein level	Evidence at protein level	Evidence at protein level	Evidence at protein level	Low tissue specificity	Detected in all			Low cell type specificity	Detected in all			Low cancer specificity	Detected in all			Low region specificity	Detected in all
AIF1	AIF-1, Em:AF129756.17, IBA1, IRT-1	ENSG00000204472	Allograft inflammatory factor 1	P55008	6	31615184-31617021	Predicted intracellular proteins		Actin-binding		Evidence at protein level	Evidence at protein level	Evidence at protein level	Evidence at protein level	Evidence at protein level	Tissue enhanced	Detected in many		blood: 119.2;lymphoid tissue: 99.3	Group enriched	Detected in many	19	Hofbauer cells: 1482.8;Kupffer cells: 1886.5;Macrophages: 1383.0	Low cancer specificity	Detected in all			Low region specificity	Detected in all
AIF1L	C9orf58, FLJ12783, IBA2	ENSG00000126878	Allograft inflammatory factor 1 like	Q9BQI0	9	131096476-131123152	Predicted intracellular proteins		Actin-binding		Evidence at protein level	Evidence at protein level	Evidence at protein level	Evidence at protein level	Evidence at protein level	Tissue enhanced	Detected in all		kidney: 128.9;lymphoid tissue: 92.1	Cell type enhanced	Detected in many	13	Collecting duct cells: 338.5;Distal tubular cells: 245.4;Extravillous trophoblasts: 271.1;Proximal tubular cells: 142.6	Low cancer specificity	Detected in all			Low region specificity	Detected in all
AIFM1	AIF, CMTX4, NAMSD, PDCD8	ENSG00000156709	Apoptosis inducing factor mitochondria associated 1	O95831	X	130129362-130165887	Disease related genes, Plasma proteins, Predicted intracellular proteins, Predicted membrane proteins	Apoptosis	DNA-binding, Oxidoreductase	Charcot-Marie-Tooth disease, Deafness, Disease mutation, Mental retardation, Neurodegeneration, Neuropathy, Primary mitochondrial disease	Evidence at protein level	Evidence at protein level	Evidence at protein level	Evidence at protein level	Evidence at protein level	Tissue enhanced	Detected in all		kidney: 66.8	Cell type enhanced	Detected in many	8	Cardiomyocytes: 148.9;Proximal tubular cells: 209.8	Low cancer specificity	Detected in all			Low region specificity	Detected in all
AIFM2	AMID, FLJ14497, PRG3	ENSG00000042286	Apoptosis inducing factor, mitochondria associated 2	Q9BRQ8	10	70098223-70132934	Predicted intracellular proteins		DNA-binding, Oxidoreductase		Evidence at protein level	Evidence at protein level	Evidence at protein level	Evidence at protein level	Evidence at protein level	Tissue enhanced	Detected in all		breast: 41.9	Cell type enhanced	Detected in many	5	monocytes: 59.5	Low cancer specificity	Detected in all			Low region specificity	Detected in all
AIFM3	AIFL, FLJ30473	ENSG00000183773	Apoptosis inducing factor, mitochondria associated 3	Q96NN9	22	20965108-20981360	Predicted intracellular proteins	Apoptosis, Electron transport, Transport	Oxidoreductase		Evidence at protein level	Evidence at protein level	Evidence at protein level	Evidence at protein level	Evidence at protein level	Group enriched	Detected in many	4	brain: 21.7;intestine: 28.0	Cell type enhanced	Detected in many	9	Enterocytes: 42.3;Mucus-secreting cells: 33.7;Paneth cells: 29.1;Undifferentiated cells: 39.2	Cancer enhanced	Detected in many		colorectal cancer: 7.2	Low region specificity	Detected in all
AIG1	AIG-1, dJ95L4.1, FLJ10485	ENSG00000146416	Androgen induced 1	Q9NVV5	6	143060496-143340304	Predicted intracellular proteins, Predicted membrane proteins, Transporters	Lipid metabolism	Hydrolase		Evidence at protein level	Evidence at transcript level	Evidence at protein level	Evidence at protein level	Evidence at protein level	Tissue enhanced	Detected in all		liver: 115.7	Cell type enhanced	Detected in all	5	Hepatocytes: 202.6;Proximal tubular cells: 212.5	Low cancer specificity	Detected in all			Low region specificity	Detected in all
AIM2	PYHIN4	ENSG00000163568	Absent in melanoma 2	O14862	1	159062484-159147096	Predicted intracellular proteins	Apoptosis, Immunity, Inflammatory response, Innate immunity	DNA-binding	Tumor suppressor	Evidence at protein level	Evidence at protein level	Evidence at protein level	Evidence at protein level	Evidence at protein level	Tissue enhanced	Detected in some		blood: 44.7;lymphoid tissue: 43.8	Group enriched	Detected in some	6	B-cells: 18.9;Early spermatids: 19.7;Late spermatids: 24.1	Low cancer specificity	Detected in many			Low region specificity	Detected in some
AIMP1	EMAP-2, EMAPII, p43, SCYE1	ENSG00000164022	Aminoacyl tRNA synthetase complex interacting multifunctional protein 1	Q12904	4	106315544-106349226	Disease related genes, Predicted intracellular proteins, Predicted secreted proteins	Angiogenesis, Apoptosis, Inflammatory response, Protein biosynthesis	Cytokine, RNA-binding, tRNA-binding	Leukodystrophy	Evidence at protein level	Evidence at protein level	Evidence at protein level	Evidence at protein level	Evidence at protein level	Low tissue specificity	Detected in all			Low cell type specificity	Detected in all			Low cancer specificity	Detected in all			Low region specificity	Detected in all
AIMP2	JTV-1, JTV1, p38, PRO0992	ENSG00000106305	Aminoacyl tRNA synthetase complex interacting multifunctional protein 2	Q13155	7	6009245-6023834	Plasma proteins, Predicted intracellular proteins	Apoptosis, Differentiation, Protein biosynthesis	Developmental protein	Disease mutation, Leukodystrophy	Evidence at protein level	Evidence at protein level	Evidence at protein level	Evidence at protein level	Evidence at protein level	Tissue enhanced	Detected in all		skeletal muscle: 66.1	Cell type enhanced	Detected in many	4	Early spermatids: 99.1	Low cancer specificity	Detected in all			Low region specificity	Detected in all
AIP	ARA9, FKBP16, XAP2	ENSG00000110711	Aryl hydrocarbon receptor interacting protein	O00170	11	67483041-67491103	Disease related genes, Plasma proteins, Predicted intracellular proteins			Cushing syndrome	Evidence at protein level	Evidence at protein level	Evidence at protein level	Evidence at protein level	Evidence at protein level	Low tissue specificity	Detected in all			Low cell type specificity	Detected in many			Low cancer specificity	Detected in all			Low region specificity	Detected in all
AIPL1	LCA4	ENSG00000129221	Aryl hydrocarbon receptor interacting protein like 1	Q9NZN9	17	6393693-6435199	Disease related genes, Predicted intracellular proteins	Sensory transduction, Vision		Disease mutation, Leber congenital amaurosis	Evidence at protein level	Evidence at protein level	Evidence at protein level	Evidence at protein level	Evidence at protein level	Tissue enriched	Detected in some	37	retina: 123.7	Group enriched	Detected in some	6	Cone photoreceptor cells: 388.8;Rod photoreceptor cells: 1307.2	Cancer enriched	Detected in single	12	testis cancer: 0.5	Low region specificity	Detected in single
AIRE	APECED, APS1, PGA1	ENSG00000160224	Autoimmune regulator	O43918	21	44285838-44298648	Disease related genes, Predicted intracellular proteins, Transcription factors	Transcription, Transcription regulation	Activator, DNA-binding	Disease mutation	Evidence at protein level	Evidence at transcript level	Evidence at protein level	Evidence at protein level		Tissue enhanced	Detected in some		brain: 5.3;lymphoid tissue: 8.3	Cell type enhanced	Detected in single	19	Cardiomyocytes: 2.2	Cancer enriched	Detected in single	14	testis cancer: 6.7	Low region specificity	Detected in many
AJAP1	MOT8, SHREW-1, SHREW1	ENSG00000196581	Adherens junctions associated protein 1	Q9UKB5	1	4654732-4792534	Predicted membrane proteins	Cell adhesion			Evidence at protein level	Evidence at transcript level	Evidence at protein level	Evidence at protein level	Evidence at protein level	Tissue enhanced	Detected in many		brain: 18.9;ovary: 13.1	Cell type enhanced	Detected in many	8	Bipolar cells: 8.7;Early spermatids: 4.6;Peritubular cells: 5.6;Proximal tubular cells: 4.9	Low cancer specificity	Detected in some			Low region specificity	Detected in all
AJM1	ajm-1, C9orf172	ENSG00000232434	Apical junction component 1 homolog	C9J069	9	136844415-136848801	Predicted intracellular proteins				Evidence at protein level	Evidence at transcript level	No human protein/transcript evidence	Evidence at protein level	Evidence at protein level	Tissue enhanced	Detected in many		brain: 22.7;testis: 15.0	Cell type enhanced	Detected in some	23	Collecting duct cells: 5.2;Ductal cells: 1.4;granulocytes: 1.1;Pancreatic endocrine cells: 1.0	Low cancer specificity	Detected in all			Region enhanced	Detected in all		cerebellum: 22.7
AJUBA	JUB, MGC15563	ENSG00000129474	Ajuba LIM protein	Q96IF1	14	22971174-22982642	Cancer-related genes, Predicted intracellular proteins	Cell adhesion, Cell cycle, RNA-mediated gene silencing, Transcription, Transcription regulation	Repressor	Cancer-related genes	Evidence at protein level	Evidence at transcript level	Evidence at protein level	Evidence at protein level	Evidence at protein level	Tissue enhanced	Detected in many		liver: 55.0	Cell type enhanced	Detected in many	6	Basal keratinocytes: 42.2;Sertoli cells: 32.3;Suprabasal keratinocytes: 43.3	Low cancer specificity	Detected in all			Low region specificity	Detected in many
AK1		ENSG00000106992	Adenylate kinase 1	P00568	9	127866480-127877743	Disease related genes, Enzymes, Plasma proteins, Potential drug targets, Predicted intracellular proteins		Kinase, Transferase	Disease mutation, Hereditary hemolytic anemia	Evidence at protein level	Evidence at protein level	Evidence at protein level	Evidence at protein level	Evidence at protein level	Tissue enhanced	Detected in all		fallopian tube: 84.5;skeletal muscle: 279.0	Cell type enhanced	Detected in all	11	Late spermatids: 823.7;Peritubular cells: 363.1	Low cancer specificity	Detected in all			Low region specificity	Detected in all
AK2		ENSG00000004455	Adenylate kinase 2	P54819	1	33007940-33080996	Disease related genes, Enzymes, Plasma proteins, Potential drug targets, Predicted intracellular proteins		Kinase, Transferase	Disease mutation, SCID	Evidence at protein level	Evidence at transcript level	Evidence at protein level	Evidence at protein level	Evidence at protein level	Low tissue specificity	Detected in all			Cell type enhanced	Detected in many	5	Proximal tubular cells: 362.4	Low cancer specificity	Detected in all			Low region specificity	Detected in all
AK3	AK3L1, AK6, AKL3L1	ENSG00000147853	Adenylate kinase 3	Q9UIJ7	9	4709559-4742043	Enzymes, Plasma proteins, Predicted intracellular proteins		Kinase, Transferase		Evidence at protein level	Evidence at protein level	Evidence at protein level	Evidence at protein level	Evidence at protein level	Low tissue specificity	Detected in all			Low cell type specificity	Detected in many			Low cancer specificity	Detected in all			Low region specificity	Detected in all
AK4	AK3, AK3L1	ENSG00000162433	Adenylate kinase 4	P27144	1	65147549-65232145	Enzymes, Predicted intracellular proteins		Kinase, Transferase		Evidence at protein level	Evidence at protein level	Evidence at protein level	Evidence at protein level	Evidence at protein level	Tissue enhanced	Detected in all		kidney: 89.7;liver: 50.7	Cell type enhanced	Detected in many	15	Hepatocytes: 223.0;Proximal tubular cells: 422.4	Low cancer specificity	Detected in all			Low region specificity	Detected in all
AK5		ENSG00000154027	Adenylate kinase 5	Q9Y6K8	1	77282051-77559969	Enzymes, Predicted intracellular proteins		Kinase, Transferase		Evidence at protein level	Evidence at protein level	Evidence at protein level	Evidence at protein level	Evidence at protein level	Tissue enriched	Detected in many	7	brain: 95.5	Cell type enhanced	Detected in many	22	Early spermatids: 137.0;Extravillous trophoblasts: 30.0;Spermatogonia: 72.5	Low cancer specificity	Detected in many			Low region specificity	Detected in all
AK6	CINAP	ENSG00000085231	Adenylate kinase 6	Q9Y3D8	5	69350984-69370013	Enzymes, Predicted intracellular proteins		Kinase, Transferase		Evidence at protein level	Evidence at protein level	Evidence at protein level	Evidence at protein level	Evidence at protein level	Low tissue specificity	Detected in all			Cell type enhanced	Detected in many	5	Late spermatids: 216.1	Low cancer specificity	Detected in all			Low region specificity	Detected in all
AK7	FLJ32864	ENSG00000140057	Adenylate kinase 7	Q96M32	14	96392111-96489427	Enzymes, Predicted intracellular proteins	Cilium biogenesis/degradation	Kinase, Transferase	Disease mutation	Evidence at protein level	Evidence at protein level	Evidence at protein level	Evidence at protein level	Evidence at protein level	Tissue enhanced	Detected in many		fallopian tube: 29.0	Cell type enriched	Detected in many	7	Ciliated cells: 175.3	Low cancer specificity	Detected in many			Low region specificity	Detected in many
AK8	C9orf98, FLJ32704	ENSG00000165695	Adenylate kinase 8	Q96MA6	9	132725578-132878777	Enzymes, Predicted intracellular proteins		Kinase, Transferase		Evidence at protein level	Evidence at protein level	Evidence at protein level	Evidence at protein level	Evidence at protein level	Tissue enhanced	Detected in many		epididymis: 12.8;fallopian tube: 17.7;testis: 15.6	Group enriched	Detected in many	7	Early spermatids: 81.9;Late spermatids: 93.2;monocytes: 85.6;Spermatocytes: 23.3	Low cancer specificity	Detected in many			Low region specificity	Detected in many
AK9	AKD1, AKD2, C6orf199, C6orf224, dJ70A9.1, FLJ25791, FLJ42177, MGC26954	ENSG00000155085	Adenylate kinase 9	Q5TCS8	6	109492856-109691217	Cancer-related genes, Enzymes, Predicted intracellular proteins	Nucleotide metabolism	Kinase, Transferase	Cancer-related genes	Evidence at protein level	Evidence at protein level	Evidence at protein level	Evidence at protein level	Evidence at protein level	Low tissue specificity	Detected in all			Cell type enhanced	Detected in many	10	Ciliated cells: 165.9;Spermatocytes: 116.9	Low cancer specificity	Detected in many			Low region specificity	Detected in all
AKAIN1	C18orf42	ENSG00000231824	A-kinase anchor inhibitor 1	P0CW23	18	5145285-5197503	Predicted intracellular proteins				Evidence at protein level	Evidence at transcript level	Evidence at protein level	Evidence at protein level	Evidence at protein level	Group enriched	Detected in some	10	adrenal gland: 21.6;brain: 40.8	Not detected	Not detected			Not detected	Not detected			Region enriched	Detected in many	7	cerebellum: 40.8
AKAP1	AKAP121, AKAP149, AKAP84, D-AKAP1, PPP1R43, PRKA1, S-AKAP84, SAKAP84, TDRD17	ENSG00000121057	A-kinase anchoring protein 1	Q92667	17	57085092-57121349	Predicted intracellular proteins, Predicted membrane proteins		RNA-binding		Evidence at protein level	Evidence at protein level	Evidence at protein level	Evidence at protein level	Evidence at protein level	Tissue enhanced	Detected in all		skeletal muscle: 80.1;testis: 75.4	Group enriched	Detected in many	9	Early spermatids: 596.3;Late spermatids: 1760.2	Low cancer specificity	Detected in all			Low region specificity	Detected in all
AKAP10	D-AKAP2, MGC9414, PRKA10	ENSG00000108599	A-kinase anchoring protein 10	O43572	17	19904302-19978343	Disease related genes, Plasma proteins, Predicted intracellular proteins				Evidence at protein level	Evidence at protein level	Evidence at protein level	Evidence at protein level	Evidence at protein level	Low tissue specificity	Detected in all			Low cell type specificity	Detected in many			Low cancer specificity	Detected in all			Low region specificity	Detected in all
AKAP11	AKAP220, DKFZp781I12161, FLJ11304, KIAA0629, PPP1R44, PRKA11	ENSG00000023516	A-kinase anchoring protein 11	Q9UKA4	13	42272153-42323267	Plasma proteins, Predicted intracellular proteins				Evidence at protein level	Evidence at protein level	Evidence at protein level	Evidence at protein level	Evidence at protein level	Low tissue specificity	Detected in all			Low cell type specificity	Detected in all			Low cancer specificity	Detected in all			Low region specificity	Detected in all
AKAP12	AKAP250, SSeCKS	ENSG00000131016	A-kinase anchoring protein 12	Q02952	6	151239999-151358557	Cancer-related genes, Plasma proteins, Predicted intracellular proteins		Calmodulin-binding	Cancer-related genes	Evidence at protein level	Evidence at protein level	Evidence at protein level	Evidence at protein level	Evidence at protein level	Low tissue specificity	Detected in all			Cell type enhanced	Detected in many	10	Ito cells: 255.3;Muller glia cells: 521.2;Spermatocytes: 222.6	Low cancer specificity	Detected in all			Low region specificity	Detected in all
AKAP13	AKAP-Lbc, ARHGEF13, BRX, c-lbc, HA-3, Ht31, LBC, PROTO-LB	ENSG00000170776	A-kinase anchoring protein 13	Q12802	15	85380571-85749358	Plasma proteins, Predicted intracellular proteins		Guanine-nucleotide releasing factor	Proto-oncogene	Evidence at protein level	Evidence at protein level	Evidence at protein level	Evidence at protein level	Evidence at protein level	Low tissue specificity	Detected in all			Cell type enhanced	Detected in many	4	Alveolar cells type 2: 334.6	Low cancer specificity	Detected in all			Low region specificity	Detected in all
AKAP14	AKAP28	ENSG00000186471	A-kinase anchoring protein 14	Q86UN6	X	119895837-119920716	Predicted intracellular proteins				Evidence at protein level	Evidence at protein level	Evidence at protein level	Evidence at protein level	Evidence at protein level	Tissue enhanced	Detected in some		brain: 21.1;fallopian tube: 31.0;testis: 33.5	Group enriched	Detected in some	5	Early spermatids: 412.7;Late spermatids: 944.7	Cancer enhanced	Detected in some		endometrial cancer: 2.5	Region enriched	Detected in many	7	pons and medulla: 21.1
AKAP17A	721P, CCDC133, CXYorf3, DXYS155E, MGC39904, SFRS17A, XE7, XE7Y	ENSG00000197976	A-kinase anchoring protein 17A	Q02040	X	1591593-1602514	Predicted intracellular proteins	mRNA processing, mRNA splicing	RNA-binding		Evidence at protein level	Evidence at protein level	Evidence at protein level	Evidence at protein level	Evidence at protein level	Low tissue specificity	Detected in all			Low cell type specificity	Detected in many			Low cancer specificity	Detected in all			Low region specificity	Detected in all
AKAP2	AKAP-KL, DKFZp564L0716, KIAA0920, MISP2, PRKA2	ENSG00000241978	A-kinase anchoring protein 2	Q9Y2D5	9	110048598-110172512	Predicted intracellular proteins				Evidence at protein level	Evidence at transcript level	Evidence at protein level	Evidence at protein level	Evidence at protein level	Low tissue specificity	Detected in all			Group enriched	Detected in some	20	Alveolar cells type 1: 181.7;granulocytes: 73.2	Not detected	Not detected			Low region specificity	Detected in all
AKAP3	AKAP110, CT82, FSP95, SOB1	ENSG00000111254	A-kinase anchoring protein 3	O75969	12	4615508-4649047	Predicted intracellular proteins				Evidence at protein level	Evidence at protein level	Evidence at protein level	Evidence at protein level	Evidence at protein level	Tissue enriched	Detected in some	21	testis: 60.3	Group enriched	Detected in some	23	Early spermatids: 766.9;Late spermatids: 220.7	Cancer enriched	Detected in many	6	testis cancer: 6.7	Low region specificity	Detected in many
AKAP5	AKAP75, AKAP79	ENSG00000179841	A-kinase anchoring protein 5	P24588	14	64465499-64474503	Plasma proteins, Predicted intracellular proteins, Transporters		Calmodulin-binding		Evidence at protein level	Evidence at protein level	Evidence at protein level	Evidence at protein level	Evidence at protein level	Tissue enriched	Detected in many	6	brain: 39.1	Group enriched	Detected in many	4	granulocytes: 63.8;Mucus-secreting cells: 24.0	Low cancer specificity	Detected in many			Low region specificity	Detected in many
AKAP6	ADAP6, AKAP100, KIAA0311, mAKAP, PRKA6	ENSG00000151320	A-kinase anchoring protein 6	Q13023	14	32329273-32837681	Predicted intracellular proteins, Predicted membrane proteins				Evidence at protein level	Evidence at protein level	Evidence at protein level	Evidence at protein level	Evidence at protein level	Group enriched	Detected in many	6	brain: 47.0;heart muscle: 46.6;skeletal muscle: 37.0	Cell type enhanced	Detected in many	11	Bipolar cells: 44.0;Cardiomyocytes: 96.0;Cone photoreceptor cells: 47.1	Low cancer specificity	Detected in many			Low region specificity	Detected in all
AKAP7	AKAP15, AKAP18	ENSG00000118507	A-kinase anchoring protein 7	O43687, Q9P0M2	6	131135666-131283535	Plasma proteins, Predicted intracellular proteins				Evidence at protein level	Evidence at transcript level	Evidence at protein level	Evidence at protein level	Evidence at protein level	Tissue enhanced	Detected in all		adrenal gland: 39.4;pancreas: 37.5	Cell type enhanced	Detected in many	10	Cholangiocytes: 124.9	Low cancer specificity	Detected in all			Low region specificity	Detected in all
AKAP8	AKAP95, DKFZp586B1222	ENSG00000105127	A-kinase anchoring protein 8	O43823	19	15353385-15379798	Plasma proteins, Predicted intracellular proteins	Immunity, Innate immunity, Protein transport, Transcription, Transcription regulation, Transport	DNA-binding		Evidence at protein level	Evidence at protein level	Evidence at protein level	Evidence at protein level	Evidence at protein level	Low tissue specificity	Detected in all			Low cell type specificity	Detected in all			Low cancer specificity	Detected in all			Low region specificity	Detected in all
AKAP8L	HAP95, NAKAP95	ENSG00000011243	A-kinase anchoring protein 8 like	Q9ULX6	19	15380048-15419141	Predicted intracellular proteins	Host-virus interaction, mRNA processing, mRNA splicing, Transcription, Transcription regulation			Evidence at protein level	Evidence at protein level	Evidence at protein level	Evidence at protein level	Evidence at protein level	Low tissue specificity	Detected in all			Low cell type specificity	Detected in all			Low cancer specificity	Detected in all			Low region specificity	Detected in all
AKAP9	AKAP350, AKAP450, CG-NAP, HYPERION, KIAA0803, LQT11, MU-RMS-40.16A, PPP1R45, PRKA9, YOTIAO	ENSG00000127914	A-kinase anchoring protein 9	Q99996	7	91940867-92110673	Cancer-related genes, Disease related genes, Plasma proteins, Predicted intracellular proteins, Predicted membrane proteins			Cancer-related genes, Disease mutation, Long QT syndrome	Evidence at protein level	Evidence at protein level	Evidence at protein level	Evidence at protein level	Evidence at protein level	Low tissue specificity	Detected in all			Cell type enhanced	Detected in all	10	Cone photoreceptor cells: 2100.9;Rod photoreceptor cells: 1161.3	Low cancer specificity	Detected in all			Low region specificity	Detected in all
AKIP1	BCA3, C11orf17	ENSG00000166452	A-kinase interacting protein 1	Q9NQ31	11	8911139-8920084	Predicted intracellular proteins			Proto-oncogene	Evidence at protein level	Evidence at protein level	Evidence at protein level	Evidence at protein level	Evidence at protein level	Low tissue specificity	Detected in all			Low cell type specificity	Detected in many			Low cancer specificity	Detected in all			Low region specificity	Detected in all
AKIRIN1	C1orf108, FLJ12666	ENSG00000174574	Akirin 1	Q9H9L7	1	38991223-39006059	Predicted intracellular proteins				Evidence at protein level	Evidence at transcript level	Evidence at protein level	Evidence at protein level	Evidence at protein level	Low tissue specificity	Detected in all			Group enriched	Detected in all	9	Early spermatids: 1447.5;Late spermatids: 943.7	Low cancer specificity	Detected in all			Low region specificity	Detected in all
AKIRIN2	C6orf166, dJ486L4.2, FLJ10342	ENSG00000135334	Akirin 2	Q53H80	6	87675072-87702209	Predicted intracellular proteins	Immunity, Innate immunity, Transcription, Transcription regulation	Developmental protein, Repressor		Evidence at protein level	Evidence at protein level	Evidence at protein level	Evidence at protein level	Evidence at protein level	Low tissue specificity	Detected in all			Cell type enhanced	Detected in all	4	Urothelial cells: 178.8	Low cancer specificity	Detected in all			Low region specificity	Detected in all
AKNA	KIAA1968	ENSG00000106948	AT-hook transcription factor	Q7Z591	9	114334156-114394405	Predicted intracellular proteins	Neurogenesis, Transcription, Transcription regulation	Activator, DNA-binding		Evidence at protein level	Evidence at protein level	Evidence at protein level	Evidence at protein level	Evidence at protein level	Tissue enhanced	Detected in many		lymphoid tissue: 71.2	Cell type enhanced	Detected in many	8	Cone photoreceptor cells: 139.4;Rod photoreceptor cells: 137.4;T-cells: 94.4	Low cancer specificity	Detected in all			Low region specificity	Detected in all
AKR1A1	ALR, DD3	ENSG00000117448	Aldo-keto reductase family 1 member A1	P14550	1	45550543-45570049	Enzymes, Plasma proteins, Predicted intracellular proteins		Oxidoreductase		Evidence at protein level	Evidence at protein level	Evidence at protein level	Evidence at protein level	Evidence at protein level	Low tissue specificity	Detected in all			Cell type enhanced	Detected in many	10	Proximal tubular cells: 1001.5	Low cancer specificity	Detected in all			Low region specificity	Detected in all
AKR1B1	ALDR1, AR	ENSG00000085662	Aldo-keto reductase family 1 member B	P15121	7	134442350-134459284	Cancer-related genes, Enzymes, Plasma proteins, Predicted intracellular proteins		Oxidoreductase	Cancer-related genes	Evidence at protein level	Evidence at protein level	Evidence at protein level	Evidence at protein level	Evidence at protein level	Group enriched	Detected in all	4	adrenal gland: 302.2;seminal vesicle: 109.3	Cell type enhanced	Detected in many	13	Collecting duct cells: 615.9;Cytotrophoblasts: 969.9;Extravillous trophoblasts: 1080.2;Syncytiotrophoblasts: 1691.2	Low cancer specificity	Detected in all			Low region specificity	Detected in all
AKR1C1	DD1, DDH, DDH1, HAKRC, MBAB	ENSG00000187134	Aldo-keto reductase family 1 member C1	Q04828	10	4963253-4983283	Enzymes, Predicted intracellular proteins		Oxidoreductase		Evidence at protein level	Evidence at protein level	Evidence at protein level	Evidence at protein level	Evidence at protein level	Tissue enhanced	Detected in many		liver: 145.9;tongue: 74.5	Cell type enhanced	Detected in many	10	Cholangiocytes: 239.5;Exocrine glandular cells: 290.3;Hepatocytes: 511.8	Cancer enhanced	Detected in many		liver cancer: 64.2	Low region specificity	Detected in all
AKR1C2	BABP, DD, DD2, DDH2, HAKRD, MCDR2, TDD	ENSG00000151632	Aldo-keto reductase family 1 member C2	P52895	10	4987400-5018031	Disease related genes, Enzymes, FDA approved drug targets, Predicted intracellular proteins	Lipid metabolism, Steroid metabolism	Oxidoreductase	Disease mutation, FDA approved drug targets	Evidence at protein level	Evidence at protein level	Evidence at protein level	Evidence at protein level	Evidence at protein level	Tissue enhanced	Detected in many		breast: 71.9;liver: 122.7;tongue: 111.8	Cell type enhanced	Detected in many	14	Cholangiocytes: 135.0;Hepatocytes: 341.7;Pancreatic endocrine cells: 140.7	Group enriched	Detected in many	6	cervical cancer: 21.7;head and neck cancer: 31.5;liver cancer: 50.2;lung cancer: 69.0;urothelial cancer: 35.7	Low region specificity	Detected in many
AKR1C3	DDX, HAKRB, HSD17B5, KIAA0119, PGFS	ENSG00000196139	Aldo-keto reductase family 1 member C3	P42330	10	5035354-5107686	Enzymes, Plasma proteins, Predicted intracellular proteins		Oxidoreductase		Evidence at protein level	Evidence at protein level	Evidence at protein level	Evidence at protein level	Evidence at protein level	Tissue enhanced	Detected in all		blood: 50.1;intestine: 52.3	Cell type enhanced	Detected in many	12	Enterocytes: 261.7;Exocrine glandular cells: 644.1;Pancreatic endocrine cells: 362.8;Proximal tubular cells: 434.1	Low cancer specificity	Detected in all			Low region specificity	Detected in all
AKR1E2	AKR1CL2, AKRDC1, MGC10612	ENSG00000165568	Aldo-keto reductase family 1 member E2	Q96JD6	10	4786629-4848062	Enzymes, Predicted intracellular proteins		Oxidoreductase		Evidence at protein level	Evidence at protein level	Evidence at protein level	Evidence at protein level	Evidence at protein level	Tissue enriched	Detected in all	7	testis: 35.0	Group enriched	Detected in some	5	Early spermatids: 126.7;Late spermatids: 125.1	Low cancer specificity	Detected in many			Low region specificity	Detected in many
AKR7A2	AFAR	ENSG00000053371	Aldo-keto reductase family 7 member A2	O43488	1	19303965-19312146	Enzymes, Plasma proteins, Predicted intracellular proteins		Oxidoreductase		Evidence at protein level	Evidence at protein level	Evidence at protein level	Evidence at protein level	Evidence at protein level	Low tissue specificity	Detected in all			Cell type enhanced	Detected in all	8	Proximal tubular cells: 516.4	Low cancer specificity	Detected in all			Low region specificity	Detected in all
AKT1	AKT, PKB, PRKBA, RAC	ENSG00000142208	AKT serine/threonine kinase 1	P31749	14	104769349-104795751	Cancer-related genes, Disease related genes, Enzymes, Potential drug targets, Predicted intracellular proteins, RAS pathway related proteins	Apoptosis, Carbohydrate metabolism, Glucose metabolism, Glycogen biosynthesis, Glycogen metabolism, Neurogenesis, Sugar transport, Translation regulation, Transport	Developmental protein, Kinase, Serine/threonine-protein kinase, Transferase	Cancer-related genes, Disease mutation, Proto-oncogene	Evidence at protein level	Evidence at protein level	Evidence at protein level	Evidence at protein level	Evidence at protein level	Low tissue specificity	Detected in all			Low cell type specificity	Detected in many			Low cancer specificity	Detected in all			Low region specificity	Detected in all
AKT1S1	Lobe, MGC2865, PRAS40	ENSG00000204673	AKT1 substrate 1	Q96B36	19	49869033-49878459	Predicted intracellular proteins				Evidence at protein level	Evidence at protein level	Evidence at protein level	Evidence at protein level	Evidence at protein level	Low tissue specificity	Detected in all			Cell type enhanced	Detected in many	5	Syncytiotrophoblasts: 108.7	Low cancer specificity	Detected in all			Low region specificity	Detected in all
AKT2		ENSG00000105221	AKT serine/threonine kinase 2	P31751	19	40230317-40285536	Cancer-related genes, Disease related genes, Enzymes, Potential drug targets, Predicted intracellular proteins, RAS pathway related proteins	Apoptosis, Carbohydrate metabolism, Glucose metabolism, Glycogen biosynthesis, Glycogen metabolism, Sugar transport, Translation regulation, Transport	Developmental protein, Kinase, Serine/threonine-protein kinase, Transferase	Cancer-related genes, Diabetes mellitus, Disease mutation, Proto-oncogene	Evidence at protein level	Evidence at protein level	Evidence at protein level	Evidence at protein level	Evidence at protein level	Low tissue specificity	Detected in all			Cell type enhanced	Detected in many	4	Rod photoreceptor cells: 109.8	Low cancer specificity	Detected in all			Low region specificity	Detected in all
AKT3	PKBG, PRKBG, RAC-gamma	ENSG00000117020	AKT serine/threonine kinase 3	Q9Y243	1	243488233-243851079	Cancer-related genes, Disease related genes, Enzymes, Plasma proteins, Potential drug targets, Predicted intracellular proteins, RAS pathway related proteins		Kinase, Serine/threonine-protein kinase, Transferase	Cancer-related genes, Disease mutation	Evidence at protein level	Evidence at protein level	Evidence at protein level	Evidence at protein level	Evidence at protein level	Low tissue specificity	Detected in all			Cell type enhanced	Detected in many	5	Early spermatids: 71.8	Low cancer specificity	Detected in all			Low region specificity	Detected in all
AKTIP	FLJ13258, FTS	ENSG00000166971	AKT interacting protein	Q9H8T0	16	53491040-53504411	Plasma proteins, Predicted intracellular proteins	Apoptosis, Protein transport, Transport			Evidence at protein level	Evidence at transcript level	Evidence at protein level	Evidence at protein level	Evidence at protein level	Low tissue specificity	Detected in all			Cell type enhanced	Detected in all	9	Early spermatids: 172.9;Late spermatids: 238.9	Low cancer specificity	Detected in all			Low region specificity	Detected in all
AL021546.1		ENSG00000111780			12	120438198-120460006	Predicted intracellular proteins				Evidence at protein level	Evidence at protein level				Low tissue specificity	Detected in all			Not detected	Not detected			Not detected	Not detected			Low region specificity	Detected in all
AL021997.3		ENSG00000276302			6	28267121-28281580	Predicted intracellular proteins				Evidence at transcript level	Evidence at transcript level				Low tissue specificity	Detected in many			Not detected	Not detected			Not detected	Not detected
AL031777.3		ENSG00000282988			6	26195595-26199293	Predicted intracellular proteins				Evidence at transcript level	Evidence at transcript level				Tissue enriched	Detected in many	10	lymphoid tissue: 184.8	Cell type enhanced	Detected in some	22	Cytotrophoblasts: 4.4;Extravillous trophoblasts: 4.1;granulocytes: 3.5;Hofbauer cells: 7.2;Syncytiotrophoblasts: 17.3
AL035078.4		ENSG00000285283	Reticulocalbin-1	Q15293	11	31812391-32104665	Predicted intracellular proteins				Evidence at protein level	Evidence at protein level	Evidence at protein level	Evidence at protein level	Evidence at protein level	Tissue enhanced	Detected in many		brain: 16.2	Cell type enriched	Detected in single	4	Ciliated cells: 1.4
AL035425.2		ENSG00000260548			X	108722070-108732687	Cancer-related genes, Predicted intracellular proteins			Cancer-related genes	Evidence at transcript level	Evidence at transcript level				Tissue enhanced	Detected in some		ovary: 13.0;pituitary gland: 7.4;thyroid gland: 8.9	Not detected	Not detected			Not detected	Not detected
AL049629.2		ENSG00000284969	CD59 glycoprotein		11	33698261-33722467	Predicted intracellular proteins				Evidence at protein level	Evidence at protein level				Tissue enriched	Detected in many	16	placenta: 65.2	Cell type enhanced	Detected in some	23	Ciliated cells: 5.3;Ductal cells: 8.2;Exocrine glandular cells: 12.5;Pancreatic endocrine cells: 27.1
AL049634.2		ENSG00000260861			20	1540144-1620009	Predicted intracellular proteins				Evidence at transcript level	Evidence at transcript level				Tissue enhanced	Detected in many		adipose tissue: 18.0;blood: 36.1;lymphoid tissue: 21.9	Not detected	Not detected			Not detected	Not detected			Low region specificity	Detected in many
AL049779.1		ENSG00000258466			14	67659820-67690367	Predicted intracellular proteins				Evidence at transcript level	Evidence at transcript level				Low tissue specificity	Detected in some			Not detected	Not detected			Cancer enhanced	Detected in single		prostate cancer: 0.5
AL109810.2		ENSG00000235710			1	231184098-231187627	Predicted intracellular proteins				Evidence at transcript level	Evidence at transcript level				Tissue enriched	Detected in single	6	brain: 1.4	Not detected	Not detected			Not detected	Not detected
AL110118.2		ENSG00000259066			14	93184973-93218586	Predicted intracellular proteins				Evidence at transcript level	Evidence at transcript level				Low tissue specificity	Detected in all			Not detected	Not detected			Not detected	Not detected			Low region specificity	Detected in all
AL117348.2		ENSG00000255835			1	225886696-225924278	Predicted intracellular proteins				Evidence at transcript level	Evidence at transcript level				Low tissue specificity	Detected in all			Not detected	Not detected			Not detected	Not detected			Low region specificity	Detected in all
AL121758.1		ENSG00000270299			20	646626-675800	Predicted intracellular proteins				Evidence at transcript level	Evidence at transcript level				Tissue enhanced	Detected in some		brain: 19.1;retina: 6.0	Not detected	Not detected			Not detected	Not detected			Region enriched	Detected in many	5	cerebral cortex: 19.1
AL121900.2		ENSG00000284776			20	18567453-18744216	Predicted membrane proteins				Evidence at transcript level	Evidence at transcript level				Low tissue specificity	Detected in many			Group enriched	Detected in some	4	Alveolar cells type 1: 8.9;Ciliated cells: 5.3
AL132780.3		ENSG00000259132			14	22946270-22982258	Predicted intracellular proteins				Evidence at protein level	Evidence at protein level				Low tissue specificity	Detected in many			Cell type enriched	Detected in single	30	Alveolar cells type 1: 3.0	Not detected	Not detected			Low region specificity	Detected in all
AL136295.1		ENSG00000254692			14	24189157-24213473	Predicted membrane proteins				Evidence at protein level	Evidence at protein level				Low tissue specificity	Detected in all			Group enriched	Detected in some	4	Alveolar cells type 1: 6.0;granulocytes: 5.8	Not detected	Not detected			Low region specificity	Detected in all
AL136295.3		ENSG00000259371			14	24120956-24131829	Predicted membrane proteins				Evidence at transcript level	Evidence at transcript level				Tissue enhanced	Detected in some		liver: 3.0	Not detected	Not detected			Not detected	Not detected
AL136373.1		ENSG00000282881	Uncharacterized protein LOC105378696		1	46532166-46533614	Predicted membrane proteins				Evidence at transcript level	Evidence at transcript level				Group enriched	Detected in some	5	brain: 1.9;testis: 1.2	Not detected	Not detected
AL136454.1		ENSG00000231767			1	192716132-192716653	Predicted intracellular proteins				Evidence at protein level	Evidence at protein level				Low tissue specificity	Detected in many			Cell type enhanced	Detected in some	12	Ciliated cells: 13.4;Club cells: 30.7;Distal tubular cells: 36.5;granulocytes: 33.7	Low cancer specificity	Detected in all
AL138694.1		ENSG00000283384			13	108335354-108448316	Predicted intracellular proteins				Evidence at transcript level	Evidence at transcript level				Tissue enhanced	Detected in some		blood: 4.1;brain: 7.4	Group enriched	Detected in some	11	Collecting duct cells: 5.2;monocytes: 1.8
AL139011.2		ENSG00000258465			1	160217464-160285130	Predicted intracellular proteins				Evidence at protein level	Evidence at protein level				Low tissue specificity	Detected in all			Group enriched	Detected in some	14	Alveolar cells type 2: 1.6;Club cells: 3.4;granulocytes: 4.7	Not detected	Not detected			Low region specificity	Detected in all
AL139260.3		ENSG00000274944			1	38864501-38881617	Predicted intracellular proteins				Evidence at transcript level	Evidence at transcript level				Tissue enhanced	Detected in some		blood: 7.3;testis: 15.5	Cell type enriched	Detected in some	5	Ciliated cells: 8.1	Not detected	Not detected
AL139300.1		ENSG00000256500			14	103562962-103685924	Predicted intracellular proteins				Evidence at protein level	Evidence at protein level				Tissue enhanced	Detected in all		skeletal muscle: 37.2	Cell type enhanced	Detected in some	28	Ciliated cells: 1.4;granulocytes: 2.3	Not detected	Not detected			Low region specificity	Detected in all
AL139353.1		ENSG00000203546			14	31334312-31457441	Predicted intracellular proteins				Evidence at transcript level	Evidence at transcript level				Low tissue specificity	Detected in many			Cell type enhanced	Detected in some	8	Alveolar cells type 1: 3.0;Alveolar cells type 2: 3.2;Ciliated cells: 4.0;Cytotrophoblasts: 3.8;Distal tubular cells: 3.3;Proximal tubular cells: 5.5	Not detected	Not detected			Low region specificity	Detected in all
AL159163.1		ENSG00000249141			6	166858094-166956124	Predicted intracellular proteins				Evidence at transcript level	Evidence at transcript level				Low tissue specificity	Detected in many			Cell type enhanced	Detected in some	21	Alveolar cells type 2: 2.2;Hofbauer cells: 4.3	Low cancer specificity	Detected in many			Low region specificity	Detected in all
AL160272.2		ENSG00000285082			9	117704157-117877478	Predicted intracellular proteins				Evidence at transcript level	Evidence at transcript level				Tissue enhanced	Detected in many		lymphoid tissue: 21.0	Not detected	Not detected
AL162231.1		ENSG00000187186			9	34664163-34666112	Predicted intracellular proteins				Evidence at protein level	Evidence at protein level				Tissue enhanced	Detected in all		testis: 68.6	Cell type enhanced	Detected in many	9	Collecting duct cells: 34.9;Distal tubular cells: 21.6;Proximal tubular cells: 30.0	Low cancer specificity	Detected in many			Low region specificity	Detected in all
AL162231.3		ENSG00000258728			9	34646645-34657113	Predicted intracellular proteins				Evidence at transcript level	Evidence at transcript level				Tissue enhanced	Detected in all		liver: 17.6	Not detected	Not detected			Not detected	Not detected			Low region specificity	Detected in all
AL162417.1		ENSG00000285245			9	133098121-133163914	Predicted intracellular proteins				Evidence at transcript level	Evidence at transcript level				Low tissue specificity	Detected in many			Not detected	Not detected
AL163636.2		ENSG00000259171			14	20684587-20700576	Predicted intracellular proteins				Evidence at transcript level	Evidence at transcript level				Tissue enriched	Detected in many	4	liver: 164.0	Cell type enhanced	Detected in some	31	Alveolar cells type 1: 11.9;Alveolar cells type 2: 2.2;Ciliated cells: 4.0	Low cancer specificity	Detected in single			Low region specificity	Detected in all
AL355102.2		ENSG00000258691			14	96204844-96263929	Predicted intracellular proteins				Evidence at transcript level	Evidence at transcript level				Low tissue specificity	Detected in many			Not detected	Not detected			Not detected	Not detected			Group enriched	Detected in some	7	cerebellum: 8.9;pons and medulla: 3.4
AL355315.1		ENSG00000249967			10	97584374-97673910	Predicted intracellular proteins				Evidence at transcript level	Evidence at transcript level				Tissue enhanced	Detected in many		kidney: 22.2;liver: 15.1	Not detected	Not detected			Not detected	Not detected			Low region specificity	Detected in all
AL355916.3		ENSG00000258989			14	61529128-61657964	Predicted intracellular proteins				Evidence at transcript level	Evidence at transcript level				Low tissue specificity	Detected in many			Group enriched	Detected in some	109	Alveolar cells type 1: 11.9;Alveolar cells type 2: 11.7;Ciliated cells: 16.0;Club cells: 9.1;granulocytes: 5.8	Not detected	Not detected			Low region specificity	Detected in many
AL358113.1		ENSG00000285130			9	69035750-69255187	Predicted intracellular proteins				Evidence at protein level	Evidence at protein level				Low tissue specificity	Detected in all			Cell type enhanced	Detected in some	13	Alveolar cells type 1: 3.0;Alveolar cells type 2: 2.9;Ciliated cells: 2.7;Club cells: 1.2
AL360181.3		ENSG00000254536			10	133390834-133420495	Predicted intracellular proteins				Evidence at protein level	Evidence at protein level				Low tissue specificity	Detected in many			Not detected	Not detected			Not detected	Not detected
AL449266.1		ENSG00000274068			1	108837660-108963484	Predicted intracellular proteins				Evidence at transcript level	Evidence at transcript level				Low tissue specificity	Detected in all			Cell type enhanced	Detected in some	19	Club cells: 2.3;Collecting duct cells: 3.5;granulocytes: 1.1	Not detected	Not detected
AL451007.3		ENSG00000284188			1	244729898-244730962	Predicted intracellular proteins				Evidence at transcript level	Evidence at transcript level				Tissue enriched	Detected in some	5	testis: 12.4	Cell type enriched	Detected in single	33	Distal tubular cells: 3.3
AL590132.1		ENSG00000284299			1	210858125-211134146	Predicted membrane proteins				Evidence at transcript level	Evidence at transcript level				Tissue enriched	Detected in some	11	brain: 17.5	Not detected	Not detected
AL592490.1		ENSG00000197991			13	61409858-61427849	Predicted membrane proteins				Evidence at transcript level	Evidence at transcript level				Group enriched	Detected in some	10	brain: 1.6;testis: 2.3	Group enriched	Detected in some	32	Alveolar cells type 1: 3.0;Alveolar cells type 2: 3.4	Not detected	Not detected
AL645941.2		ENSG00000248993			6	32937364-32953122	Predicted intracellular proteins				Evidence at protein level	Evidence at protein level				Tissue enhanced	Detected in all		lung: 18.7;lymphoid tissue: 19.3	Not detected	Not detected			Not detected	Not detected			Low region specificity	Detected in many
AL662884.4		ENSG00000285085			6	32150495-32154373	Predicted intracellular proteins				Evidence at transcript level	Evidence at transcript level				Low tissue specificity	Detected in many			Group enriched	Detected in some	6	Ciliated cells: 4.0;Collecting duct cells: 10.4;Distal tubular cells: 13.3
AL662899.1		ENSG00000204422			6	31686962-31714072	Predicted intracellular proteins				Evidence at transcript level	Evidence at transcript level				Tissue enhanced	Detected in some		bone marrow: 3.8;brain: 5.3	Cell type enriched	Detected in single	7	Club cells: 2.3	Not detected	Not detected			Group enriched	Detected in some	5	amygdala: 2.9;cerebral cortex: 5.3;hippocampal formation: 1.8
AL662899.2		ENSG00000263020			6	31666102-31673546	Predicted intracellular proteins				Evidence at protein level	Evidence at protein level				Tissue enhanced	Detected in all		bone marrow: 83.6	Group enriched	Detected in some	7	Alveolar cells type 1: 3.0;Ciliated cells: 1.4;Club cells: 2.3	Not detected	Not detected			Low region specificity	Detected in all
AL669918.1		ENSG00000250264			6	32813767-32838822	Predicted membrane proteins				Evidence at transcript level	Evidence at transcript level				Tissue enhanced	Detected in all		lymphoid tissue: 25.5	Not detected	Not detected			Not detected	Not detected			Low region specificity	Detected in all
AL672142.1		ENSG00000251184			9	128941478-128957021	Predicted intracellular proteins				Evidence at transcript level	Evidence at transcript level				Tissue enhanced	Detected in some		skeletal muscle: 5.3	Not detected	Not detected			Not detected	Not detected
AL691442.1		ENSG00000251246			1	155063748-155086807	Predicted membrane proteins				Evidence at transcript level	Evidence at transcript level				Low tissue specificity	Detected in many			Not detected	Not detected			Not detected	Not detected			Low region specificity	Detected in many
ALAD	ALADH, PBGS	ENSG00000148218	Aminolevulinate dehydratase	P13716	9	113386317-113401333	Disease related genes, Enzymes, FDA approved drug targets, Plasma proteins, Predicted intracellular proteins	Heme biosynthesis, Porphyrin biosynthesis	Allosteric enzyme, Lyase	Disease mutation, FDA approved drug targets	Evidence at protein level	Evidence at protein level	Evidence at protein level	Evidence at protein level	Evidence at protein level	Tissue enhanced	Detected in all		liver: 84.2	Cell type enhanced	Detected in all	4	Erythroid cells: 70.0	Low cancer specificity	Detected in all			Low region specificity	Detected in all
ALAS1	ALAS, ALAS3	ENSG00000023330	5'-aminolevulinate synthase 1	P13196	3	52198086-52214327	Enzymes, Plasma proteins, Predicted intracellular proteins	Heme biosynthesis	Acyltransferase, Transferase		Evidence at protein level	Evidence at protein level	Evidence at protein level	Evidence at protein level	Evidence at protein level	Tissue enhanced	Detected in all		adrenal gland: 167.6;liver: 136.4	Cell type enhanced	Detected in many	8	Hepatocytes: 210.5;Syncytiotrophoblasts: 258.6	Low cancer specificity	Detected in all			Low region specificity	Detected in all
ALAS2	ASB	ENSG00000158578	5'-aminolevulinate synthase 2	P22557	X	55009055-55031064	Disease related genes, Enzymes, Potential drug targets, Predicted intracellular proteins	Heme biosynthesis	Acyltransferase, Transferase	Disease mutation	Evidence at protein level	Evidence at transcript level	Evidence at protein level	Evidence at protein level	Evidence at protein level	Group enriched	Detected in many	4	bone marrow: 130.9;placenta: 53.5	Cell type enriched	Detected in some	86	Erythroid cells: 1168.1	Low cancer specificity	Detected in single			Low region specificity	Detected in some
ALCAM	CD166, MEMD	ENSG00000170017	Activated leukocyte cell adhesion molecule	Q13740	3	105366909-105576900	Cancer-related genes, CD markers, Plasma proteins, Predicted membrane proteins, Transporters	Adaptive immunity, Cell adhesion, Immunity		Cancer-related genes	Evidence at protein level	Evidence at protein level	Evidence at protein level	Evidence at protein level	Evidence at protein level	Tissue enhanced	Detected in many		parathyroid gland: 122.5	Cell type enhanced	Detected in many	14	Alveolar cells type 1: 684.9;Ciliated cells: 364.1;Club cells: 315.1	Low cancer specificity	Detected in all			Low region specificity	Detected in all
ALDH16A1	MGC10204	ENSG00000161618	Aldehyde dehydrogenase 16 family member A1	Q8IZ83	19	49453169-49471048	Plasma proteins, Predicted membrane proteins				Evidence at protein level	Evidence at transcript level	Evidence at protein level	Evidence at protein level	Evidence at protein level	Low tissue specificity	Detected in all			Low cell type specificity	Detected in many			Low cancer specificity	Detected in all			Low region specificity	Detected in all
ALDH18A1	GSAS, P5CS, PYCS, SPG9	ENSG00000059573	Aldehyde dehydrogenase 18 family member A1	P54886	10	95605929-95656706	Disease related genes, Enzymes, Plasma proteins, Potential drug targets, Predicted intracellular proteins	Amino-acid biosynthesis, Proline biosynthesis	Kinase, Multifunctional enzyme, Oxidoreductase, Transferase	Disease mutation, Hereditary spastic paraplegia, Mental retardation, Neurodegeneration	Evidence at protein level	Evidence at protein level	Evidence at protein level	Evidence at protein level	Evidence at protein level	Tissue enhanced	Detected in all		salivary gland: 68.8	Cell type enhanced	Detected in many	5	Enterocytes: 58.2;Paneth cells: 54.7	Low cancer specificity	Detected in all			Low region specificity	Detected in all
ALDH1A1	ALDH1, PUMB1, RALDH1	ENSG00000165092	Aldehyde dehydrogenase 1 family member A1	P00352	9	72900662-73080442	Enzymes, Plasma proteins, Predicted intracellular proteins		Oxidoreductase		Evidence at protein level	Evidence at protein level	Evidence at protein level	Evidence at protein level	Evidence at protein level	Tissue enhanced	Detected in many		liver: 207.2	Cell type enhanced	Detected in many	7	Ciliated cells: 583.5;Hepatocytes: 620.8;Leydig cells: 376.3	Cancer enhanced	Detected in all		liver cancer: 399.1	Low region specificity	Detected in all
ALDH1A2	RALDH2	ENSG00000128918	Aldehyde dehydrogenase 1 family member A2	O94788	15	57953424-58497866	Enzymes, Predicted intracellular proteins		Oxidoreductase		Evidence at protein level	Evidence at protein level	Evidence at protein level	Evidence at protein level	Evidence at protein level	Low tissue specificity	Detected in many			Cell type enhanced	Detected in many	14	Early spermatids: 87.7;Late spermatids: 37.6;Spermatocytes: 44.7	Low cancer specificity	Detected in many			Low region specificity	Detected in many
ALDH1A3	ALDH6, RALDH3	ENSG00000184254	Aldehyde dehydrogenase 1 family member A3	P47895	15	100877714-100916626	Disease related genes, Enzymes, Potential drug targets, Predicted intracellular proteins		Oxidoreductase	Disease mutation, Microphthalmia	Evidence at protein level	Evidence at protein level	Evidence at protein level	Evidence at protein level	Evidence at protein level	Low tissue specificity	Detected in many			Cell type enhanced	Detected in many	14	Glandular cells: 329.1;Leydig cells: 180.1;Peritubular cells: 127.3;Urothelial cells: 421.1	Group enriched	Detected in many	7	melanoma: 16.8;prostate cancer: 80.5	Low region specificity	Detected in many
ALDH1B1	ALDH5, ALDHX	ENSG00000137124	Aldehyde dehydrogenase 1 family member B1	P30837	9	38392664-38398661	Enzymes, Predicted intracellular proteins		Oxidoreductase		Evidence at protein level	Evidence at protein level	Evidence at protein level	Evidence at protein level	Evidence at protein level	Tissue enhanced	Detected in many		smooth muscle: 113.9	Group enriched	Detected in many	5	Cholangiocytes: 117.2;Ductal cells: 60.1;Extravillous trophoblasts: 40.0;Hepatocytes: 113.4;Proximal tubular cells: 118.8;Undifferentiated cells: 68.9	Low cancer specificity	Detected in all			Low region specificity	Detected in all
ALDH1L1	10-fTHF, FTHFD	ENSG00000144908	Aldehyde dehydrogenase 1 family member L1	O75891	3	126103562-126197994	Enzymes, Plasma proteins, Predicted intracellular proteins	One-carbon metabolism	Oxidoreductase		Evidence at protein level	Evidence at protein level	Evidence at protein level	Evidence at protein level	Evidence at protein level	Tissue enhanced	Detected in many		kidney: 48.1;liver: 148.7	Group enriched	Detected in many	6	Hepatocytes: 554.3;Proximal tubular cells: 175.8	Cancer enhanced	Detected in many		liver cancer: 40.4	Low region specificity	Detected in all
ALDH1L2	FLJ38508, mtFDH	ENSG00000136010	Aldehyde dehydrogenase 1 family member L2	Q3SY69	12	105019784-105084577	Enzymes, Predicted intracellular proteins	One-carbon metabolism	Oxidoreductase		Evidence at protein level	Evidence at protein level	Evidence at protein level	Evidence at protein level	Evidence at protein level	Group enriched	Detected in many	7	pancreas: 48.9;salivary gland: 31.6	Cell type enhanced	Detected in many	6	Exocrine glandular cells: 8.3;monocytes: 6.4;Pancreatic endocrine cells: 5.6;Peritubular cells: 6.3	Low cancer specificity	Detected in many			Low region specificity	Detected in all
ALDH2		ENSG00000111275	Aldehyde dehydrogenase 2 family (mitochondrial)	P05091	12	111766887-111817529	Enzymes, FDA approved drug targets, Plasma proteins, Predicted intracellular proteins		Oxidoreductase	FDA approved drug targets	Evidence at protein level	Evidence at protein level	Evidence at protein level	Evidence at protein level	Evidence at protein level	Tissue enhanced	Detected in all		liver: 279.7	Cell type enhanced	Detected in all	9	Hepatocytes: 770.8;monocytes: 1397.7;Proximal tubular cells: 645.3	Low cancer specificity	Detected in all			Low region specificity	Detected in all
ALDH3A1	ALDH3	ENSG00000108602	Aldehyde dehydrogenase 3 family member A1	P30838	17	19737984-19748943	Enzymes, Predicted intracellular proteins		Oxidoreductase		Evidence at protein level	Evidence at protein level	Evidence at protein level	Evidence at protein level	Evidence at protein level	Tissue enhanced	Detected in many		esophagus: 88.2;lymphoid tissue: 70.3;stomach 1: 49.9;tongue: 106.6	Cell type enhanced	Detected in many	15	Basal keratinocytes: 39.2;Ciliated cells: 100.4;Club cells: 55.7;Suprabasal keratinocytes: 28.0;Urothelial cells: 32.1	Low cancer specificity	Detected in many			Region enhanced	Detected in single		pons and medulla: 1.8
ALDH3A2	ALDH10, FALDH, SLS	ENSG00000072210	Aldehyde dehydrogenase 3 family member A2	P51648	17	19648136-19677598	Disease related genes, Enzymes, Potential drug targets, Predicted intracellular proteins, Predicted membrane proteins	Fatty acid metabolism, Lipid metabolism	Oxidoreductase	Disease mutation, Ichthyosis, Mental retardation	Evidence at protein level	Evidence at protein level	Evidence at protein level	Evidence at protein level	Evidence at protein level	Low tissue specificity	Detected in all			Low cell type specificity	Detected in many			Low cancer specificity	Detected in all			Low region specificity	Detected in all
ALDH3B1	ALDH7	ENSG00000006534	Aldehyde dehydrogenase 3 family member B1	P43353	11	68008578-68029282	Enzymes, Predicted intracellular proteins		Oxidoreductase		Evidence at protein level	Evidence at transcript level	Evidence at protein level	Evidence at protein level	Evidence at protein level	Tissue enhanced	Detected in many		blood: 39.8	Cell type enhanced	Detected in many	16	Alveolar cells type 1: 107.2;Ciliated cells: 265.0;Club cells: 76.2	Low cancer specificity	Detected in all			Low region specificity	Detected in all
ALDH4A1	ALDH4, P5CDh	ENSG00000159423	Aldehyde dehydrogenase 4 family member A1	P30038	1	18871430-18902781	Disease related genes, Enzymes, Plasma proteins, Potential drug targets, Predicted intracellular proteins	Proline metabolism	Oxidoreductase	Disease mutation	Evidence at protein level	Evidence at protein level	Evidence at protein level	Evidence at protein level	Evidence at protein level	Tissue enhanced	Detected in all		kidney: 73.7;liver: 92.6	Cell type enhanced	Detected in many	16	Hepatocytes: 313.9;Proximal tubular cells: 167.5	Cancer enhanced	Detected in all		liver cancer: 72.0	Low region specificity	Detected in all
ALDH5A1	SSADH, SSDH	ENSG00000112294	Aldehyde dehydrogenase 5 family member A1	P51649	6	24494852-24537207	Disease related genes, Enzymes, Potential drug targets, Predicted intracellular proteins		Oxidoreductase	Disease mutation	Evidence at protein level	Evidence at protein level	Evidence at protein level	Evidence at protein level	Evidence at protein level	Tissue enhanced	Detected in all		liver: 62.6	Cell type enhanced	Detected in many	10	Hepatocytes: 85.5	Low cancer specificity	Detected in all			Low region specificity	Detected in all
ALDH6A1	MMSDH	ENSG00000119711	Aldehyde dehydrogenase 6 family member A1	Q02252	14	74056850-74084493	Disease related genes, Enzymes, Potential drug targets, Predicted intracellular proteins, Predicted membrane proteins		Oxidoreductase	Disease mutation	Evidence at protein level	Evidence at protein level	Evidence at protein level	Evidence at protein level	Evidence at protein level	Group enriched	Detected in all	4	kidney: 140.0;liver: 134.5	Cell type enhanced	Detected in many	15	Hepatocytes: 453.8;Proximal tubular cells: 730.1	Low cancer specificity	Detected in all			Low region specificity	Detected in all
ALDH7A1	ATQ1, EPD, PDE	ENSG00000164904	Aldehyde dehydrogenase 7 family member A1	P49419	5	126531200-126595418	Disease related genes, Enzymes, Plasma proteins, Potential drug targets, Predicted intracellular proteins		Oxidoreductase	Disease mutation, Epilepsy	Evidence at protein level	Evidence at protein level	Evidence at protein level	Evidence at protein level	Evidence at protein level	Tissue enhanced	Detected in many		liver: 64.4	Cell type enhanced	Detected in many	9	Cytotrophoblasts: 364.8;Proximal tubular cells: 241.4;Syncytiotrophoblasts: 185.9	Low cancer specificity	Detected in all			Low region specificity	Detected in all
ALDH8A1	ALDH12	ENSG00000118514	Aldehyde dehydrogenase 8 family member A1	Q9H2A2	6	134917390-134950122	Predicted intracellular proteins		Oxidoreductase		Evidence at protein level	Evidence at protein level	Evidence at protein level	Evidence at protein level	Evidence at protein level	Group enriched	Detected in some	10	kidney: 26.2;liver: 90.1	Cell type enhanced	Detected in some	22	Collecting duct cells: 29.6;Hepatocytes: 129.5;Proximal tubular cells: 94.1	Group enriched	Detected in some	7	liver cancer: 26.3;renal cancer: 17.6	Low region specificity	Detected in many
ALDH9A1	ALDH4, ALDH7, ALDH9, E3	ENSG00000143149	Aldehyde dehydrogenase 9 family member A1	P49189	1	165662216-165698863	Enzymes, Plasma proteins, Predicted intracellular proteins		Oxidoreductase		Evidence at protein level	Evidence at protein level	Evidence at protein level	Evidence at protein level	Evidence at protein level	Low tissue specificity	Detected in all			Cell type enhanced	Detected in all	6	Muller glia cells: 289.8	Low cancer specificity	Detected in all			Low region specificity	Detected in all
ALDOA		ENSG00000149925	Aldolase, fructose-bisphosphate A	P04075	16	30064164-30070457	Cancer-related genes, Disease related genes, Enzymes, Plasma proteins, Potential drug targets, Predicted intracellular proteins	Glycolysis	Lyase	Cancer-related genes, Disease mutation, Glycogen storage disease, Hereditary hemolytic anemia	Evidence at protein level	Evidence at protein level	Evidence at protein level	Evidence at protein level	Evidence at protein level	Tissue enriched	Detected in all	6	skeletal muscle: 1296.2	Group enriched	Detected in some	13284	Cardiomyocytes: 1628.0;Cytotrophoblasts: 1088.2;Extravillous trophoblasts: 1710.3;Hofbauer cells: 1077.0;Syncytiotrophoblasts: 1138.4	Low cancer specificity	Detected in all			Low region specificity	Detected in all
ALDOA		ENSG00000285043	Aldolase, fructose-bisphosphate A	P04075	16	30053090-30070420	Cancer-related genes, Disease related genes, Enzymes, Plasma proteins, Potential drug targets, Predicted intracellular proteins, Predicted membrane proteins	Glycolysis	Lyase	Cancer-related genes, Disease mutation, Glycogen storage disease, Hereditary hemolytic anemia	Evidence at protein level	Evidence at protein level	Evidence at protein level	Evidence at protein level	Evidence at protein level	Low tissue specificity	Detected in many			Cell type enhanced	Detected in many	5	Enterocytes: 1558.3
ALDOC		ENSG00000109107	Aldolase, fructose-bisphosphate C	P09972	17	28573115-28577264	Cancer-related genes, Candidate cardiovascular disease genes, Enzymes, Plasma proteins, Predicted intracellular proteins	Glycolysis	Lyase	Cancer-related genes	Evidence at protein level	Evidence at protein level	Evidence at protein level	Evidence at protein level	Evidence at protein level	Group enriched	Detected in many	4	brain: 166.7;heart muscle: 56.9	Cell type enhanced	Detected in many	11	Cone photoreceptor cells: 100.1;Horizontal cells: 259.0;Rod photoreceptor cells: 259.1	Cancer enriched	Detected in all	6	glioma: 128.9	Low region specificity	Detected in all
ALG1	CDG1K, HMAT1, HMT-1, Mat-1	ENSG00000033011	ALG1, chitobiosyldiphosphodolichol beta-mannosyltransferase	Q9BT22	16	5033960-5087379	Disease related genes, Enzymes, Potential drug targets, Predicted intracellular proteins, Predicted membrane proteins		Glycosyltransferase, Transferase	Congenital disorder of glycosylation, Disease mutation	Evidence at protein level	Evidence at transcript level	Evidence at protein level	Evidence at protein level	Evidence at protein level	Low tissue specificity	Detected in all			Low cell type specificity	Detected in many			Low cancer specificity	Detected in all			Low region specificity	Detected in all
ALG10	ALG10A, DIE2, FLJ14751	ENSG00000139133	ALG10, alpha-1,2-glucosyltransferase	Q5BKT4	12	34022281-34029694	Enzymes, Predicted membrane proteins		Glycosyltransferase, Transferase		Evidence at protein level	Evidence at protein level	Evidence at transcript level	Evidence at transcript level		Low tissue specificity	Detected in all			Low cell type specificity	Detected in many			Low cancer specificity	Detected in many			Low region specificity	Detected in all
ALG10B	KCR1	ENSG00000175548	ALG10B, alpha-1,2-glucosyltransferase	Q5I7T1	12	38316578-38329728	Enzymes, Predicted membrane proteins		Glycosyltransferase, Transferase		Evidence at protein level	Evidence at protein level	Evidence at protein level	Evidence at protein level		Low tissue specificity	Detected in all			Cell type enhanced	Detected in many	6	Cone photoreceptor cells: 31.4	Low cancer specificity	Detected in many			Low region specificity	Detected in all
ALG11	CDG1P, KIAA0266	ENSG00000253710	ALG11, alpha-1,2-mannosyltransferase	Q2TAA5	13	52012398-52029664	Disease related genes, Enzymes, Potential drug targets, Predicted intracellular proteins, Predicted membrane proteins		Glycosyltransferase, Transferase	Congenital disorder of glycosylation, Disease mutation	Evidence at protein level	Evidence at transcript level	Evidence at protein level	Evidence at protein level	Evidence at protein level	Low tissue specificity	Detected in all			Cell type enhanced	Detected in many	5	Alveolar cells type 1: 17.9;Ciliated cells: 17.4	Low cancer specificity	Detected in many			Low region specificity	Detected in all
ALG12	CDG1G, ECM39	ENSG00000182858	ALG12, alpha-1,6-mannosyltransferase	Q9BV10	22	49900229-49918458	Disease related genes, Enzymes, Potential drug targets, Predicted membrane proteins		Glycosyltransferase, Transferase	Congenital disorder of glycosylation, Disease mutation	Evidence at protein level	Evidence at transcript level	Evidence at protein level	Evidence at protein level	Evidence at protein level	Low tissue specificity	Detected in all			Low cell type specificity	Detected in many			Low cancer specificity	Detected in all			Low region specificity	Detected in all
ALG13	CDG1S, CXorf45, FLJ23018, GLT28D1, MDS031, TDRD13, YGL047W	ENSG00000101901	ALG13, UDP-N-acetylglucosaminyltransferase subunit	Q9NP73	X	111665811-111760649	Disease related genes, Enzymes, Potential drug targets, Predicted intracellular proteins	Ubl conjugation pathway	Glycosyltransferase, Hydrolase, Multifunctional enzyme, Protease, Thiol protease, Transferase	Congenital disorder of glycosylation, Disease mutation, Epilepsy	Evidence at protein level	Evidence at transcript level	Evidence at protein level	Evidence at protein level	Evidence at protein level	Low tissue specificity	Detected in all			Low cell type specificity	Detected in many			Low cancer specificity	Detected in all			Low region specificity	Detected in all
ALG14	MGC19780	ENSG00000172339	ALG14, UDP-N-acetylglucosaminyltransferase subunit	Q96F25	1	94974407-95072945	Disease related genes, Predicted membrane proteins			Congenital myasthenic syndrome, Disease mutation	Evidence at protein level	Evidence at transcript level	Evidence at protein level	Evidence at protein level	Evidence at protein level	Low tissue specificity	Detected in all			Low cell type specificity	Detected in many			Low cancer specificity	Detected in all			Low region specificity	Detected in all
ALG1L	ALG1L1	ENSG00000189366	ALG1, chitobiosyldiphosphodolichol beta-mannosyltransferase like	Q6GMV1	3	125929275-125937039	Predicted intracellular proteins		Glycosyltransferase, Transferase		Evidence at transcript level	Evidence at transcript level	Evidence at transcript level	Evidence at transcript level		Tissue enhanced	Detected in many		epididymis: 11.4;urinary bladder: 12.5	Cell type enriched	Detected in many	5	Ciliated cells: 30.8	Low cancer specificity	Detected in all
ALG2	CDG1I, CDGIi, FLJ14511, hALPG2, NET38	ENSG00000119523	ALG2, alpha-1,3/1,6-mannosyltransferase	Q9H553	9	99216426-99221956	Disease related genes, Enzymes, Potential drug targets, Predicted intracellular proteins, Predicted membrane proteins		Glycosyltransferase, Transferase	Congenital disorder of glycosylation, Congenital myasthenic syndrome, Disease mutation	Evidence at protein level	Evidence at protein level	Evidence at protein level	Evidence at protein level	Evidence at protein level	Low tissue specificity	Detected in all			Cell type enhanced	Detected in many	4	monocytes: 93.8	Low cancer specificity	Detected in all			Low region specificity	Detected in all
ALG3	CDGS4, D16Ertd36e, Not56, NOT56L	ENSG00000214160	ALG3, alpha-1,3- mannosyltransferase	Q92685	3	184242301-184249548	Disease related genes, Enzymes, Potential drug targets, Predicted membrane proteins		Glycosyltransferase, Transferase	Congenital disorder of glycosylation, Disease mutation	Evidence at protein level	Evidence at protein level	Evidence at protein level	Evidence at protein level	Evidence at protein level	Tissue enhanced	Detected in all		liver: 74.4	Cell type enhanced	Detected in all	6	Late spermatids: 169.9	Low cancer specificity	Detected in all			Low region specificity	Detected in all
ALG5	bA421P11.2	ENSG00000120697	ALG5, dolichyl-phosphate beta-glucosyltransferase	Q9Y673	13	36949775-37000261	Enzymes, Predicted intracellular proteins, Predicted membrane proteins		Glycosyltransferase, Transferase		Evidence at protein level	Evidence at protein level	Evidence at protein level	Evidence at protein level	Evidence at protein level	Low tissue specificity	Detected in all			Low cell type specificity	Detected in many			Low cancer specificity	Detected in all			Low region specificity	Detected in all
ALG6		ENSG00000088035	ALG6, alpha-1,3-glucosyltransferase	Q9Y672	1	63367590-63438562	Disease related genes, Enzymes, Potential drug targets, Predicted membrane proteins		Glycosyltransferase, Transferase	Congenital disorder of glycosylation, Disease mutation	Evidence at protein level	Evidence at transcript level	Evidence at protein level	Evidence at protein level	Evidence at protein level	Low tissue specificity	Detected in all			Cell type enhanced	Detected in many	5	Cytotrophoblasts: 39.5	Low cancer specificity	Detected in all			Low region specificity	Detected in all
ALG8	MGC2840	ENSG00000159063	ALG8, alpha-1,3-glucosyltransferase	Q9BVK2	11	78100936-78139660	Disease related genes, Enzymes, Potential drug targets, Predicted membrane proteins		Glycosyltransferase, Transferase	Congenital disorder of glycosylation, Disease mutation	Evidence at protein level	Evidence at protein level	Evidence at protein level	Evidence at protein level	Evidence at protein level	Low tissue specificity	Detected in all			Cell type enhanced	Detected in many	6	Spermatocytes: 115.0	Low cancer specificity	Detected in all			Low region specificity	Detected in all
ALG9	DIBD1	ENSG00000086848	ALG9, alpha-1,2-mannosyltransferase	Q9H6U8	11	111782195-111871581	Disease related genes, Enzymes, Potential drug targets, Predicted intracellular proteins, Predicted membrane proteins		Glycosyltransferase, Transferase	Congenital disorder of glycosylation, Disease mutation	Evidence at protein level	Evidence at protein level	Evidence at protein level	Evidence at protein level	Evidence at protein level	Low tissue specificity	Detected in all			Low cell type specificity	Detected in many			Low cancer specificity	Detected in all			Low region specificity	Detected in all
ALK	CD246	ENSG00000171094	ALK receptor tyrosine kinase	Q9UM73	2	29192774-29921566	Cancer-related genes, CD markers, Disease related genes, Enzymes, FDA approved drug targets, Plasma proteins, Predicted intracellular proteins, Predicted membrane proteins		Kinase, Receptor, Transferase, Tyrosine-protein kinase	Cancer-related genes, Disease mutation, FDA approved drug targets, Proto-oncogene	Evidence at protein level	Evidence at protein level	Evidence at protein level	Evidence at protein level	Evidence at protein level	Tissue enhanced	Detected in many		brain: 8.1;pituitary gland: 17.9	Group enriched	Detected in some	12	Early spermatids: 36.6;Late spermatids: 30.9	Group enriched	Detected in some	5	glioma: 1.0;melanoma: 1.5;ovarian cancer: 0.7;thyroid cancer: 1.3	Low region specificity	Detected in many
ALKAL2	AUGA, FAM150B	ENSG00000189292	ALK and LTK ligand 2	Q6UX46	2	279558-288851	Predicted intracellular proteins, Predicted secreted proteins				Evidence at protein level	Evidence at transcript level	Evidence at protein level	Evidence at protein level	Evidence at protein level	Tissue enhanced	Detected in many		adrenal gland: 70.8;retina: 81.0	Group enriched	Detected in some	4	Alveolar cells type 2: 8.3;Ductal cells: 31.1;Proximal tubular cells: 26.9	Low cancer specificity	Detected in many			Low region specificity	Detected in many
ALKBH1	ABH, alkB, ALKBH, hABH	ENSG00000100601	AlkB homolog 1, histone H2A dioxygenase	Q13686	14	77672404-77708020	Enzymes, Plasma proteins, Predicted intracellular proteins	DNA damage, DNA repair, RNA repair, Translation regulation	Dioxygenase, Lyase, Multifunctional enzyme, Oxidoreductase		Evidence at protein level	Evidence at protein level	Evidence at protein level	Evidence at protein level	Evidence at protein level	Low tissue specificity	Detected in all			Low cell type specificity	Detected in many			Low cancer specificity	Detected in all			Low region specificity	Detected in all
ALKBH2	ABH2, MGC90512	ENSG00000189046	AlkB homolog 2, alpha-ketoglutarate dependent dioxygenase	Q6NS38	12	109088188-109093631	Enzymes, Predicted intracellular proteins	DNA damage, DNA repair	Dioxygenase, Oxidoreductase		Evidence at protein level	Evidence at protein level	Evidence at protein level	Evidence at protein level	Evidence at protein level	Low tissue specificity	Detected in all			Low cell type specificity	Detected in many			Low cancer specificity	Detected in all			Low region specificity	Detected in all
ALKBH3	DEPC-1	ENSG00000166199	AlkB homolog 3, alpha-ketoglutaratedependent dioxygenase	Q96Q83	11	43880811-43920266	Enzymes, Predicted intracellular proteins	DNA damage, DNA repair	Dioxygenase, Oxidoreductase		Evidence at protein level	Evidence at protein level	Evidence at protein level	Evidence at protein level	Evidence at protein level	Low tissue specificity	Detected in all			Cell type enhanced	Detected in many	6	Early spermatids: 78.8;Late spermatids: 69.5	Low cancer specificity	Detected in all			Low region specificity	Detected in all
ALKBH4	FLJ20013	ENSG00000160993	AlkB homolog 4, lysine demethylase	Q9NXW9	7	102456238-102464876	Predicted intracellular proteins	Transcription, Transcription regulation	Actin-binding, Chromatin regulator, Dioxygenase, Oxidoreductase		Evidence at protein level	Evidence at transcript level	Evidence at protein level	Evidence at protein level	Evidence at protein level	Low tissue specificity	Detected in all			Low cell type specificity	Detected in many			Low cancer specificity	Detected in all			Low region specificity	Detected in all
ALKBH5	FLJ20308, OFOXD1	ENSG00000091542	AlkB homolog 5, RNA demethylase	Q6P6C2	17	18183078-18209954	Predicted intracellular proteins	Differentiation, Spermatogenesis	Dioxygenase, Oxidoreductase		Evidence at protein level	Evidence at transcript level	Evidence at protein level	Evidence at protein level	Evidence at protein level	Tissue enhanced	Detected in all		skeletal muscle: 130.4	Low cell type specificity	Detected in all			Low cancer specificity	Detected in all			Low region specificity	Detected in all
ALKBH6	MGC15677	ENSG00000239382	AlkB homolog 6	Q3KRA9	19	36009120-36014239	Cancer-related genes, Predicted intracellular proteins		Dioxygenase, Oxidoreductase	Cancer-related genes	Evidence at protein level	Evidence at protein level	Evidence at protein level	Evidence at protein level	Evidence at protein level	Low tissue specificity	Detected in all			Low cell type specificity	Detected in many			Low cancer specificity	Detected in all			Low region specificity	Detected in all
ALKBH7	MGC10974, SPATA11	ENSG00000125652	AlkB homolog 7	Q9BT30	19	6372433-6375251	Predicted intracellular proteins	Necrosis	Dioxygenase, Oxidoreductase		Evidence at protein level	Evidence at protein level	Evidence at protein level	Evidence at protein level	Evidence at protein level	Low tissue specificity	Detected in all			Group enriched	Detected in many	4	Early spermatids: 2375.8;Late spermatids: 5313.3	Low cancer specificity	Detected in all			Low region specificity	Detected in all
ALKBH8	MGC10235, TRM9, TRMT9A	ENSG00000137760	AlkB homolog 8, tRNA methyltransferase	Q96BT7	11	107502726-107565746	Enzymes, Predicted intracellular proteins		Methyltransferase, Multifunctional enzyme, Oxidoreductase, RNA-binding, Transferase	Disease mutation, Mental retardation	Evidence at protein level	Evidence at protein level	Evidence at protein level	Evidence at protein level	Evidence at protein level	Low tissue specificity	Detected in all			Low cell type specificity	Detected in many			Low cancer specificity	Detected in all			Low region specificity	Detected in all
ALMS1	KIAA0328	ENSG00000116127	ALMS1, centrosome and basal body associated protein		2	73385758-73610793	Predicted intracellular proteins				Evidence at protein level	Evidence at protein level				Tissue enhanced	Detected in all		testis: 23.2	Cell type enhanced	Detected in many	7	Early spermatids: 55.4;Late spermatids: 63.9;Rod photoreceptor cells: 38.5	Low cancer specificity	Detected in all
ALOX12	12S-LOX	ENSG00000108839	Arachidonate 12-lipoxygenase, 12S type	P18054	17	6996065-7010736	Disease related genes, Enzymes, Potential drug targets, Predicted intracellular proteins	Fatty acid metabolism, Lipid metabolism	Dioxygenase, Hydrolase, Oxidoreductase		Evidence at protein level	Evidence at protein level	Evidence at protein level	Evidence at protein level	Evidence at protein level	Tissue enhanced	Detected in many		cervix, uterine: 28.6;esophagus: 28.4;tongue: 22.7;vagina: 42.7	Group enriched	Detected in some	6	Cardiomyocytes: 1.8;Suprabasal keratinocytes: 1.0;Urothelial cells: 1.7	Low cancer specificity	Detected in many			Not detected	Not detected
ALOX15	15-LOX-1	ENSG00000161905	Arachidonate 15-lipoxygenase	P16050	17	4630902-4642294	Disease related genes, Enzymes, Potential drug targets, Predicted intracellular proteins	Fatty acid metabolism, Lipid metabolism	Dioxygenase, Oxidoreductase		Evidence at protein level	Evidence at transcript level	Evidence at protein level	Evidence at protein level	Evidence at protein level	Tissue enhanced	Detected in many		adipose tissue: 27.9;blood: 89.8;lung: 24.4	Cell type enriched	Detected in some	15	Ciliated cells: 210.1	Low cancer specificity	Detected in many			Low region specificity	Detected in single
ALOX15B	15-LOX-2	ENSG00000179593	Arachidonate 15-lipoxygenase, type B	O15296	17	8039017-8049134	Enzymes, Predicted intracellular proteins	Lipid metabolism	Dioxygenase, Oxidoreductase		Evidence at protein level	Evidence at protein level	Evidence at protein level	Evidence at protein level	Evidence at protein level	Tissue enhanced	Detected in many		breast: 57.4;esophagus: 30.6;lung: 44.0;prostate: 35.9	Cell type enhanced	Detected in many	26	Alveolar cells type 2: 58.0;Kupffer cells: 33.3;monocytes: 149.7	Cancer enhanced	Detected in all		prostate cancer: 91.2	Low region specificity	Detected in many
ALOX5	5-LOX	ENSG00000012779	Arachidonate 5-lipoxygenase	P09917	10	45374176-45446119	Enzymes, FDA approved drug targets, Predicted intracellular proteins	Leukotriene biosynthesis	Dioxygenase, Hydrolase, Oxidoreductase	FDA approved drug targets	Evidence at protein level	Evidence at protein level	Evidence at protein level	Evidence at protein level	Evidence at protein level	Tissue enhanced	Detected in all		blood: 45.2;bone marrow: 39.9;lymphoid tissue: 41.8	Cell type enhanced	Detected in many	13	granulocytes: 194.3;Hofbauer cells: 78.7;Kupffer cells: 81.6;Macrophages: 81.2	Low cancer specificity	Detected in all			Low region specificity	Detected in all
ALOX5AP	FLAP	ENSG00000132965	Arachidonate 5-lipoxygenase activating protein	P20292	13	30713478-30764426	Disease related genes, Predicted membrane proteins	Leukotriene biosynthesis			Evidence at protein level	Evidence at protein level	Evidence at protein level	Evidence at protein level	Evidence at protein level	Tissue enhanced	Detected in many		blood: 296.2;bone marrow: 121.8	Cell type enhanced	Detected in many	12	granulocytes: 589.5;Hofbauer cells: 445.6;Macrophages: 736.5;monocytes: 250.7;T-cells: 298.1	Low cancer specificity	Detected in all			Low region specificity	Detected in all
ALOXE3	E-LOX, eLOX3	ENSG00000179148	Arachidonate lipoxygenase 3	Q9BYJ1	17	8095900-8119047	Disease related genes, Enzymes, Potential drug targets, Predicted intracellular proteins	Fatty acid metabolism, Lipid metabolism	Dioxygenase, Isomerase, Lyase, Oxidoreductase	Disease mutation, Ichthyosis	Evidence at protein level	Evidence at protein level	Evidence at protein level	Evidence at protein level	Evidence at protein level	Tissue enriched	Detected in some	11	skin 1: 30.2	Cell type enhanced	Detected in some	12	Basal glandular cells: 1.6;Glandular cells: 2.0;Pancreatic endocrine cells: 3.6;Spermatogonia: 1.5;Suprabasal keratinocytes: 1.6	Cancer enhanced	Detected in some		head and neck cancer: 3.9	Group enriched	Detected in many	8	basal ganglia: 1.1;cerebellum: 1.4;cerebral cortex: 2.3;pons and medulla: 1.1
ALPK1	FLJ22670, KIAA1527, Lak	ENSG00000073331	Alpha kinase 1	Q96QP1	4	112285509-112442620	Enzymes, Predicted intracellular proteins, Predicted membrane proteins	Immunity, Innate immunity	Kinase, Serine/threonine-protein kinase, Transferase		Evidence at protein level	Evidence at transcript level	Evidence at transcript level	Evidence at protein level	Evidence at protein level	Low tissue specificity	Detected in all			Low cell type specificity	Detected in many			Low cancer specificity	Detected in all			Low region specificity	Detected in all
ALPL	HOPS, TNSALP	ENSG00000162551	Alkaline phosphatase, liver/bone/kidney	P05186	1	21509372-21578412	Cancer-related genes, Disease related genes, Enzymes, Plasma proteins, Potential drug targets, Predicted intracellular proteins, Predicted membrane proteins	Biomineralization	Hydrolase	Cancer-related genes, Disease mutation	Evidence at protein level	Evidence at protein level	Evidence at protein level	Evidence at protein level	Evidence at protein level	Tissue enhanced	Detected in many		blood: 73.3;liver: 52.7;lung: 45.1	Cell type enhanced	Detected in many	15	Alveolar cells type 2: 88.5;Hepatocytes: 25.3;Ito cells: 25.8;Proximal tubular cells: 44.8;Rod photoreceptor cells: 28.1	Cancer enhanced	Detected in all		testis cancer: 199.6	Low region specificity	Detected in all
ALS2	ALS2CR6	ENSG00000003393	ALS2, alsin Rho guanine nucleotide exchange factor	Q96Q42	2	201700554-201781189	Disease related genes, Predicted intracellular proteins		Guanine-nucleotide releasing factor	Amyotrophic lateral sclerosis, Neurodegeneration	Evidence at protein level	Evidence at protein level	Evidence at protein level	Evidence at protein level	Evidence at protein level	Tissue enhanced	Detected in all		brain: 66.8	Cell type enhanced	Detected in many	6	granulocytes: 45.1	Low cancer specificity	Detected in all			Region enriched	Detected in all	4	cerebellum: 66.8
ALS2CL	DKFZp686I0110, FLJ36525, RN49018	ENSG00000178038	ALS2 C-terminal like	Q60I27	3	46668997-46693704	Predicted intracellular proteins		GTPase activation		Evidence at protein level	Evidence at protein level	Evidence at protein level	Evidence at protein level	Evidence at protein level	Tissue enhanced	Detected in many		skin 1: 31.8	Cell type enhanced	Detected in many	10	Alveolar cells type 1: 68.5	Low cancer specificity	Detected in all			Low region specificity	Detected in many
ALS2CR12		ENSG00000155749	Amyotrophic lateral sclerosis 2 chromosome region 12	Q96Q35	2	201288271-201357398	Plasma proteins, Predicted intracellular proteins				Evidence at protein level	Evidence at transcript level	Evidence at protein level	Evidence at protein level		Tissue enhanced	Detected in many		brain: 14.3;epididymis: 14.4;testis: 29.9	Group enriched	Detected in some	6	Ciliated cells: 99.0;Early spermatids: 82.1	Not detected	Not detected			Region enhanced	Detected in many		pons and medulla: 14.3
ALX3	FND	ENSG00000156150	ALX homeobox 3	O95076	1	110059994-110070700	Disease related genes, Predicted intracellular proteins, Transcription factors	Transcription, Transcription regulation	Developmental protein, DNA-binding	Disease mutation	Evidence at protein level	Evidence at transcript level	Evidence at protein level	Evidence at protein level		Tissue enhanced	Detected in many		retina: 19.3	Group enriched	Detected in some	9	Bipolar cells: 2.4;Cone photoreceptor cells: 3.9;Rod photoreceptor cells: 2.2	Not detected	Not detected			Low region specificity	Detected in many
ALX4	FPP, KIAA1788, PFM, PFM2	ENSG00000052850	ALX homeobox 4	Q9H161	11	44260444-44310166	Disease related genes, Predicted intracellular proteins, Transcription factors	Transcription, Transcription regulation	Activator, Developmental protein, DNA-binding	Craniosynostosis, Disease mutation	Evidence at protein level	Evidence at protein level	Evidence at protein level	Evidence at protein level	Evidence at protein level	Tissue enhanced	Detected in many		breast: 10.5;retina: 14.4	Group enriched	Detected in some	15	Cardiomyocytes: 17.1;Leydig cells: 4.4	Cancer enhanced	Detected in some		testis cancer: 1.7	Low region specificity	Detected in many
ALYREF	ALY, ALY/REF, BEF, REF, THOC4	ENSG00000183684	Aly/REF export factor		17	81887844-81891586	Predicted intracellular proteins				Evidence at protein level	Evidence at protein level				Low tissue specificity	Detected in all			Low cell type specificity	Detected in many			Low cancer specificity	Detected in all			Low region specificity	Detected in all
AMACR	P504S, RACE	ENSG00000242110	Alpha-methylacyl-CoA racemase	Q9UHK6	5	33986178-34008108	Disease related genes, Enzymes, Plasma proteins, Potential drug targets, Predicted intracellular proteins		Isomerase	Disease mutation, Intrahepatic cholestasis	Evidence at protein level	Evidence at protein level	Evidence at protein level	Evidence at protein level	Evidence at protein level	Tissue enhanced	Detected in many		kidney: 68.0;liver: 63.6	Cell type enhanced	Detected in many	10	Hepatocytes: 17.8;Late spermatids: 18.9;Proximal tubular cells: 33.2	Cancer enhanced	Detected in all		prostate cancer: 34.5	Low region specificity	Detected in all
AMBN		ENSG00000178522	Ameloblastin	Q9NP70	4	70592256-70607288	Disease related genes, Predicted secreted proteins	Biomineralization		Amelogenesis imperfecta	Evidence at protein level	Evidence at transcript level	Evidence at protein level	Evidence at protein level		Tissue enriched	Detected in some	9	brain: 10.6	Not detected	Not detected			Group enriched	Detected in some	7	cervical cancer: 2.6;endometrial cancer: 2.9	Region enriched	Detected in some	5	basal ganglia: 10.6
AMBRA1	DCAF3, FLJ20294, KIAA1736, WDR94	ENSG00000110497	Autophagy and beclin 1 regulator 1	Q9C0C7	11	46396414-46594125	Predicted intracellular proteins	Autophagy, Differentiation, Neurogenesis	Developmental protein		Evidence at protein level	Evidence at transcript level	Evidence at protein level	Evidence at protein level	Evidence at protein level	Low tissue specificity	Detected in all			Low cell type specificity	Detected in many			Low cancer specificity	Detected in all			Low region specificity	Detected in all
AMD1	SAMDC	ENSG00000123505	Adenosylmethionine decarboxylase 1	P17707	6	110874770-110895713	Enzymes, Predicted intracellular proteins	Polyamine biosynthesis, Spermidine biosynthesis	Decarboxylase, Lyase		Evidence at protein level	Evidence at transcript level	Evidence at protein level	Evidence at protein level	Evidence at protein level	Tissue enhanced	Detected in all		prostate: 104.7	Low cell type specificity	Detected in all			Low cancer specificity	Detected in all			Low region specificity	Detected in all
AMDHD1	MGC35366	ENSG00000139344	Amidohydrolase domain containing 1	Q96NU7	12	95943293-95968716	Enzymes, Predicted intracellular proteins	Histidine metabolism	Hydrolase		Evidence at protein level	Evidence at protein level	Evidence at protein level	Evidence at protein level	Evidence at protein level	Tissue enriched	Detected in many	9	liver: 99.0	Cell type enriched	Detected in many	5	Hepatocytes: 125.2	Cancer enriched	Detected in many	14	liver cancer: 23.4	Low region specificity	Detected in single
AMDHD2	CGI-14	ENSG00000162066	Amidohydrolase domain containing 2	Q9Y303	16	2520357-2531422	Enzymes, Predicted intracellular proteins	Carbohydrate metabolism	Hydrolase		Evidence at protein level	Evidence at protein level	Evidence at protein level	Evidence at protein level	Evidence at protein level	Low tissue specificity	Detected in all			Cell type enhanced	Detected in many	7	Hofbauer cells: 104.3	Low cancer specificity	Detected in all			Low region specificity	Detected in all
AMELX	AIH1, AMG	ENSG00000125363	Amelogenin, X-linked	Q99217	X	11293413-11300761	Disease related genes, Predicted secreted proteins	Biomineralization		Amelogenesis imperfecta, Disease mutation	Evidence at protein level	Evidence at transcript level	Evidence at protein level	Evidence at protein level		Tissue enhanced	Detected in some		ductus deferens: 3.5;epididymis: 3.0;seminal vesicle: 9.4	Not detected	Not detected			Cancer enhanced	Detected in some		urothelial cancer: 1.9	Region enhanced	Detected in single		amygdala: 2.3
AMER1	FAM123B, FLJ39827, RP11-403E24.2, WTX	ENSG00000184675	APC membrane recruitment protein 1	Q5JTC6	X	64185117-64205744	Cancer-related genes, Disease related genes, Predicted intracellular proteins	Wnt signaling pathway		Cancer-related genes	Evidence at protein level	Evidence at protein level	Evidence at protein level	Evidence at protein level	Evidence at protein level	Low tissue specificity	Detected in all			Cell type enhanced	Detected in many	6	Bipolar cells: 4.5;Cholangiocytes: 5.1;Sertoli cells: 6.5	Low cancer specificity	Detected in all			Low region specificity	Detected in all
AMER2	FAM123A, FLJ25477	ENSG00000165566	APC membrane recruitment protein 2	Q8N7J2	13	25161684-25172288	Predicted intracellular proteins	Wnt signaling pathway			Evidence at protein level	Evidence at protein level	Evidence at protein level	Evidence at protein level	Evidence at protein level	Tissue enriched	Detected in many	26	brain: 57.0	Cell type enhanced	Detected in some	24	Bipolar cells: 86.8;Cone photoreceptor cells: 76.6;Horizontal cells: 144.6;Muller glia cells: 354.7;Rod photoreceptor cells: 96.7	Cancer enriched	Detected in single	24	glioma: 4.8	Low region specificity	Detected in all
AMER3	FAM123C, FLJ38377	ENSG00000178171	APC membrane recruitment protein 3	Q8N944	2	130755435-130768134	Predicted intracellular proteins	Wnt signaling pathway			Evidence at protein level	Evidence at transcript level	Evidence at protein level	Evidence at protein level	Evidence at protein level	Tissue enriched	Detected in some	9	brain: 30.1	Cell type enhanced	Detected in some	23	Bipolar cells: 6.2;Horizontal cells: 3.2;Intestinal endocrine cells: 14.6;Rod photoreceptor cells: 5.0	Cancer enhanced	Detected in single		pancreatic cancer: 0.5	Region enhanced	Detected in many		cerebellum: 30.1
AMFR	gp78, RNF45	ENSG00000159461	Autocrine motility factor receptor	Q9UKV5	16	56361452-56425538	Enzymes, Predicted intracellular proteins, Predicted membrane proteins	Ubl conjugation pathway, Wnt signaling pathway	Receptor, Transferase		Evidence at protein level	Evidence at protein level	Evidence at protein level	Evidence at protein level	Evidence at protein level	Low tissue specificity	Detected in all			Cell type enhanced	Detected in many	5	Early spermatids: 124.0;Hepatocytes: 146.0	Low cancer specificity	Detected in all			Low region specificity	Detected in all
AMH	MIS	ENSG00000104899	Anti-Mullerian hormone	P03971	19	2249309-2252073	Disease related genes, Predicted secreted proteins	Differentiation, Gonadal differentiation	Growth factor	Disease mutation, Pseudohermaphroditism	Evidence at protein level	Evidence at transcript level	Evidence at protein level	Evidence at protein level	Evidence at protein level	Tissue enriched	Detected in some	7	testis: 35.7	Group enriched	Detected in some	4	Bipolar cells: 14.3;Horizontal cells: 7.9;Late spermatids: 6.0;Muller glia cells: 7.2	Low cancer specificity	Detected in many			Low region specificity	Detected in many
AMIGO1	AMIGO, KIAA1163	ENSG00000181754	Adhesion molecule with Ig like domain 1	Q86WK6	1	109504175-109509738	Predicted membrane proteins, Transporters	Cell adhesion, Differentiation, Neurogenesis	Developmental protein		Evidence at protein level	Evidence at protein level	Evidence at protein level	Evidence at protein level	Evidence at protein level	Tissue enhanced	Detected in all		brain: 33.9	Cell type enhanced	Detected in many	14	Bipolar cells: 27.9;Rod photoreceptor cells: 8.8	Low cancer specificity	Detected in all			Low region specificity	Detected in all
AMIGO2	ALI1, DEGA	ENSG00000139211	Adhesion molecule with Ig like domain 2	Q86SJ2	12	47075707-47079951	Predicted membrane proteins	Cell adhesion			Evidence at protein level	Evidence at transcript level	Evidence at protein level	Evidence at protein level	Evidence at protein level	Tissue enhanced	Detected in all		ovary: 43.4	Cell type enhanced	Detected in many	8	Intestinal endocrine cells: 58.0;Ito cells: 30.7	Low cancer specificity	Detected in all			Low region specificity	Detected in all
AMIGO3		ENSG00000176020	Adhesion molecule with Ig like domain 3	Q86WK7	3	49716834-49719695	Predicted membrane proteins	Cell adhesion			Evidence at protein level	Evidence at transcript level	Evidence at transcript level	Evidence at protein level	Evidence at protein level	Low tissue specificity	Detected in many			Cell type enhanced	Detected in single	23	Intestinal endocrine cells: 1.2	Not detected	Not detected			Low region specificity	Detected in many
AMMECR1		ENSG00000101935	Alport syndrome, mental retardation, midface hypoplasia and elliptocytosis chromosomal region gene 1	Q9Y4X0	X	110194186-110440233	Disease related genes, Predicted intracellular proteins			Alport syndrome, Deafness, Disease mutation, Elliptocytosis, Hereditary hemolytic anemia, Mental retardation	Evidence at protein level	Evidence at transcript level	Evidence at protein level	Evidence at protein level	Evidence at protein level	Low tissue specificity	Detected in all			Cell type enhanced	Detected in many	7	Erythroid cells: 70.0;Rod photoreceptor cells: 93.5;Syncytiotrophoblasts: 72.3	Low cancer specificity	Detected in all			Low region specificity	Detected in all
AMMECR1L	MGC4268	ENSG00000144233	AMMECR1 like	Q6DCA0	2	127861630-127885922	Predicted intracellular proteins				Evidence at protein level	Evidence at protein level	Evidence at protein level	Evidence at protein level	Evidence at protein level	Tissue enriched	Detected in all	5	retina: 45.9	Low cell type specificity	Detected in many			Low cancer specificity	Detected in all			Low region specificity	Detected in all
AMN1		ENSG00000151743	Antagonist of mitotic exit network 1 homolog	Q8IY45	12	31671137-31729174	Predicted intracellular proteins				Evidence at protein level	Evidence at transcript level	Evidence at transcript level	Evidence at protein level	Evidence at protein level	Tissue enhanced	Detected in all		testis: 46.5	Cell type enhanced	Detected in many	14	Early spermatids: 268.2;Late spermatids: 111.1;Spermatocytes: 84.7	Low cancer specificity	Detected in all			Low region specificity	Detected in all
AMOT	KIAA1071	ENSG00000126016	Angiomotin	Q4VCS5	X	112774503-112840815	Predicted intracellular proteins				Evidence at protein level	Evidence at protein level	Evidence at protein level	Evidence at protein level	Evidence at protein level	Tissue enhanced	Detected in all		ductus deferens: 40.0;epididymis: 102.0	Cell type enhanced	Detected in many	8	Collecting duct cells: 27.9;Cytotrophoblasts: 35.2	Low cancer specificity	Detected in all			Low region specificity	Detected in all
AMOTL1	JEAP	ENSG00000166025	Angiomotin like 1	Q8IY63	11	94706431-94876753	Predicted intracellular proteins	Wnt signaling pathway			Evidence at protein level	Evidence at transcript level	Evidence at protein level	Evidence at protein level	Evidence at protein level	Tissue enhanced	Detected in many		skeletal muscle: 78.2	Cell type enhanced	Detected in many	7	Early spermatids: 104.0	Low cancer specificity	Detected in all			Low region specificity	Detected in all
AMOTL2	LCCP	ENSG00000114019	Angiomotin like 2	Q9Y2J4	3	134355874-134375479	Predicted intracellular proteins	Wnt signaling pathway			Evidence at protein level	Evidence at transcript level	Evidence at protein level	Evidence at protein level	Evidence at protein level	Low tissue specificity	Detected in many			Cell type enhanced	Detected in many	6	Suprabasal keratinocytes: 113.8	Low cancer specificity	Detected in all			Low region specificity	Detected in all
AMPD2	SPG63	ENSG00000116337	Adenosine monophosphate deaminase 2	Q01433	1	109616104-109632051	Disease related genes, Enzymes, Potential drug targets, Predicted intracellular proteins	Nucleotide metabolism	Hydrolase	Disease mutation, Hereditary spastic paraplegia, Neurodegeneration	Evidence at protein level	Evidence at protein level	Evidence at protein level	Evidence at protein level	Evidence at protein level	Tissue enhanced	Detected in all		bone marrow: 64.4	Cell type enhanced	Detected in many	6	Cone photoreceptor cells: 58.9;Horizontal cells: 49.3	Low cancer specificity	Detected in all			Low region specificity	Detected in all
AMPD3		ENSG00000133805	Adenosine monophosphate deaminase 3	Q01432	11	10308313-10507579	Disease related genes, Enzymes, Plasma proteins, Potential drug targets, Predicted intracellular proteins	Nucleotide metabolism	Hydrolase	Disease mutation	Evidence at protein level	Evidence at protein level	Evidence at protein level	Evidence at protein level	Evidence at protein level	Tissue enhanced	Detected in many		bone marrow: 39.2;skeletal muscle: 61.0	Cell type enhanced	Detected in many	7	Erythroid cells: 46.7	Low cancer specificity	Detected in all			Low region specificity	Detected in all
AMPH		ENSG00000078053	Amphiphysin	P49418	7	38383704-38631567	Cancer-related genes, Predicted intracellular proteins			Cancer-related genes	Evidence at protein level	Evidence at protein level	Evidence at protein level	Evidence at protein level	Evidence at protein level	Tissue enriched	Detected in many	5	brain: 57.2	Group enriched	Detected in many	4	Bipolar cells: 53.7;Cone photoreceptor cells: 82.5;Rod photoreceptor cells: 54.5	Cancer enhanced	Detected in many		glioma: 3.8	Low region specificity	Detected in all
AMT	GCST, NKH	ENSG00000145020	Aminomethyltransferase	P48728	3	49416775-49422753	Disease related genes, Enzymes, Plasma proteins, Potential drug targets, Predicted intracellular proteins		Aminotransferase, Transferase	Disease mutation	Evidence at protein level	Evidence at protein level	Evidence at protein level	Evidence at protein level	Evidence at protein level	Low tissue specificity	Detected in many			Cell type enhanced	Detected in many	4	Hepatocytes: 37.3	Low cancer specificity	Detected in all			Low region specificity	Detected in all
AMY2B	AMY2	ENSG00000240038	Amylase, alpha 2B (pancreatic)	P19961	1	103553815-103579534	Enzymes, Plasma proteins, Predicted secreted proteins	Carbohydrate metabolism	Glycosidase, Hydrolase		Evidence at protein level	Evidence at protein level	Evidence at protein level	Evidence at protein level	Evidence at protein level	Tissue enriched	Detected in many	6	pancreas: 939.9	Group enriched	Detected in many	4	Cone photoreceptor cells: 31.4;Exocrine glandular cells: 124.1	Cancer enriched	Detected in many	15	pancreatic cancer: 25.1	Low region specificity	Detected in some
AMZ1	KIAA1950	ENSG00000174945	Archaelysin family metallopeptidase 1	Q400G9	7	2679522-2775500	Enzymes, Predicted intracellular proteins		Hydrolase, Metalloprotease, Protease		Evidence at protein level	Evidence at transcript level	Evidence at protein level	Evidence at protein level		Tissue enhanced	Detected in many		brain: 10.0	Cell type enhanced	Detected in some	20	Cone photoreceptor cells: 3.9;Early spermatids: 18.8;Extravillous trophoblasts: 7.0;Late spermatids: 6.0	Low cancer specificity	Detected in some			Low region specificity	Detected in all
AMZ2		ENSG00000196704	Archaelysin family metallopeptidase 2	Q86W34	17	68247574-68257164	Enzymes, Predicted intracellular proteins		Hydrolase, Metalloprotease, Protease		Evidence at protein level	Evidence at protein level	Evidence at protein level	Evidence at protein level	Evidence at protein level	Low tissue specificity	Detected in all			Group enriched	Detected in many	5	Early spermatids: 585.3;Late spermatids: 1307.8	Low cancer specificity	Detected in all			Low region specificity	Detected in all
ANAPC1	APC1, MCPR, TSG24	ENSG00000153107	Anaphase promoting complex subunit 1	Q9H1A4	2	111611639-111884690	Cancer-related genes, Predicted intracellular proteins, Predicted membrane proteins	Cell cycle, Cell division, Mitosis, Ubl conjugation pathway		Cancer-related genes, Ectodermal dysplasia, Hypotrichosis	Evidence at protein level	Evidence at protein level	Evidence at protein level	Evidence at protein level	Evidence at protein level	Low tissue specificity	Detected in all			Low cell type specificity	Detected in many			Low cancer specificity	Detected in all
ANAPC10	APC10, DKFZP564L0562, DOC1	ENSG00000164162	Anaphase promoting complex subunit 10	Q9UM13	4	144831908-145098541	Predicted intracellular proteins	Cell cycle, Cell division, Mitosis, Ubl conjugation pathway			Evidence at protein level	Evidence at transcript level	Evidence at protein level	Evidence at protein level	Evidence at protein level	Low tissue specificity	Detected in all			Cell type enhanced	Detected in many	5	Spermatocytes: 111.9	Low cancer specificity	Detected in all			Low region specificity	Detected in all
ANAPC11	APC11, Apc11p, HSPC214, MGC882	ENSG00000141552	Anaphase promoting complex subunit 11	Q9NYG5	17	81890790-81900991	Predicted intracellular proteins	Cell cycle, Cell division, Mitosis, Ubl conjugation pathway			Evidence at protein level	Evidence at protein level	Evidence at protein level	Evidence at protein level	Evidence at protein level	Low tissue specificity	Detected in all			Cell type enhanced	Detected in all	4	Late spermatids: 944.1	Low cancer specificity	Detected in all			Low region specificity	Detected in all
ANAPC13	APC13, DKFZP566D193, SWM1	ENSG00000129055	Anaphase promoting complex subunit 13	Q9BS18	3	134477706-134486716	Predicted intracellular proteins	Cell cycle, Cell division, Mitosis, Ubl conjugation pathway			Evidence at protein level	Evidence at transcript level	Evidence at protein level	Evidence at protein level	Evidence at protein level	Low tissue specificity	Detected in all			Cell type enhanced	Detected in many	7	Distal tubular cells: 393.0;Proximal tubular cells: 267.1	Low cancer specificity	Detected in all			Low region specificity	Detected in all
ANAPC15	APC15, C11orf51, DKFZP564M082, HSPC020	ENSG00000110200	Anaphase promoting complex subunit 15	P60006	11	72106378-72112780	Predicted intracellular proteins	Cell cycle, Cell division, Mitosis			Evidence at protein level	Evidence at transcript level	Evidence at protein level	Evidence at protein level	Evidence at protein level	Low tissue specificity	Detected in all			Low cell type specificity	Detected in many			Low cancer specificity	Detected in all			Low region specificity	Detected in all
ANAPC16	APC16, bA570G20.3, C10orf104, CENP-27, FLJ33728	ENSG00000166295	Anaphase promoting complex subunit 16	Q96DE5	10	72216000-72235860	Predicted intracellular proteins	Cell cycle, Cell division, Mitosis, Ubl conjugation pathway			Evidence at protein level	Evidence at protein level	Evidence at protein level	Evidence at protein level	Evidence at protein level	Low tissue specificity	Detected in all			Low cell type specificity	Detected in all			Low cancer specificity	Detected in all			Low region specificity	Detected in all
ANAPC2	APC2, KIAA1406	ENSG00000176248	Anaphase promoting complex subunit 2	Q9UJX6	9	137174784-137188549	Predicted intracellular proteins	Cell cycle, Cell division, Differentiation, Mitosis, Neurogenesis, Ubl conjugation pathway			Evidence at protein level	Evidence at protein level	Evidence at protein level	Evidence at protein level	Evidence at protein level	Low tissue specificity	Detected in all			Low cell type specificity	Detected in many			Low cancer specificity	Detected in all			Low region specificity	Detected in all
ANAPC4	APC4	ENSG00000053900	Anaphase promoting complex subunit 4	Q9UJX5	4	25377213-25418498	Predicted intracellular proteins	Cell cycle, Cell division, Mitosis, Ubl conjugation pathway			Evidence at protein level	Evidence at transcript level	Evidence at protein level	Evidence at protein level	Evidence at protein level	Low tissue specificity	Detected in all			Cell type enhanced	Detected in many	5	Ciliated cells: 65.6	Low cancer specificity	Detected in all			Low region specificity	Detected in all
ANAPC5	APC5	ENSG00000089053	Anaphase promoting complex subunit 5	Q9UJX4	12	121308245-121399896	Predicted intracellular proteins	Cell cycle, Cell division, Mitosis, Ubl conjugation pathway			Evidence at protein level	Evidence at protein level	Evidence at protein level	Evidence at protein level	Evidence at protein level	Low tissue specificity	Detected in all			Low cell type specificity	Detected in all			Low cancer specificity	Detected in all			Low region specificity	Detected in all
ANAPC7	APC7	ENSG00000196510	Anaphase promoting complex subunit 7	Q9UJX3	12	110372900-110403730	Plasma proteins, Predicted intracellular proteins	Cell cycle, Cell division, Mitosis, Ubl conjugation pathway			Evidence at protein level	Evidence at protein level	Evidence at protein level	Evidence at protein level	Evidence at protein level	Low tissue specificity	Detected in all			Cell type enhanced	Detected in many	5	Spermatocytes: 79.8	Low cancer specificity	Detected in all			Low region specificity	Detected in all
ANG	RAA1, RNASE5	ENSG00000214274	Angiogenin	P03950	14	20684177-20698971	Cancer-related genes, Disease related genes, Plasma proteins, Predicted secreted proteins	Angiogenesis, Differentiation, Stress response	Developmental protein, DNA-binding, Endonuclease, Hydrolase, Nuclease, Protein synthesis inhibitor	Amyotrophic lateral sclerosis, Cancer-related genes, Disease mutation, Neurodegeneration	Evidence at protein level	Evidence at transcript level	Evidence at protein level	Evidence at protein level	Evidence at protein level	Tissue enriched	Detected in many	18	liver: 371.4	Cell type enriched	Detected in many	21	Hepatocytes: 4646.2	Cancer enriched	Detected in all	17	liver cancer: 279.2	Low region specificity	Detected in single
ANGEL1	Ccr4e, KIAA0759	ENSG00000013523	Angel homolog 1	Q9UNK9	14	76786178-76826246	Predicted intracellular proteins				Evidence at protein level	Evidence at protein level	Evidence at protein level	Evidence at protein level	Evidence at protein level	Low tissue specificity	Detected in all			Cell type enhanced	Detected in many	10	Early spermatids: 45.0;Late spermatids: 52.1	Low cancer specificity	Detected in all			Low region specificity	Detected in all
ANGEL2	Ccr4d, FLJ12793, KIAA0759L	ENSG00000174606	Angel homolog 2	Q5VTE6	1	212992182-213015826	Plasma proteins, Predicted intracellular proteins				Evidence at protein level	Evidence at transcript level	Evidence at transcript level	Evidence at protein level	Evidence at protein level	Low tissue specificity	Detected in all			Low cell type specificity	Detected in many			Low cancer specificity	Detected in all			Low region specificity	Detected in all
ANGPT1	Ang1, KIAA0003	ENSG00000154188	Angiopoietin 1	Q15389	8	107249482-107498055	Cancer-related genes, Plasma proteins, Predicted intracellular proteins, Predicted secreted proteins, RAS pathway related proteins	Angiogenesis, Differentiation	Developmental protein	Cancer-related genes	Evidence at protein level	Evidence at protein level	Evidence at protein level	Evidence at protein level	Evidence at protein level	Low tissue specificity	Detected in many			Cell type enhanced	Detected in many	14	Smooth muscle cells: 33.0	Low cancer specificity	Detected in many			Low region specificity	Detected in all
ANGPT2	Ang2	ENSG00000091879	Angiopoietin 2	O15123	8	6499651-6563409	Cancer-related genes, Plasma proteins, Predicted secreted proteins, RAS pathway related proteins	Angiogenesis, Differentiation	Developmental protein	Cancer-related genes	Evidence at protein level	Evidence at protein level	Evidence at protein level	Evidence at protein level	Evidence at protein level	Low tissue specificity	Detected in many			Cell type enhanced	Detected in many	11	Endothelial cells: 123.7;Smooth muscle cells: 107.9	Low cancer specificity	Detected in all			Low region specificity	Detected in all
ANGPTL1	ANG3, ANGPT3, AngY, ARP1	ENSG00000116194	Angiopoietin like 1	O95841	1	178849705-178871052	Predicted secreted proteins				Evidence at protein level	Evidence at transcript level	Evidence at transcript level	Evidence at protein level	Evidence at protein level	Low tissue specificity	Detected in many			Group enriched	Detected in many	6	Leydig cells: 394.4;Peritubular cells: 199.4	Low cancer specificity	Detected in many			Low region specificity	Detected in many
ANGPTL2	ARP2, HARP	ENSG00000136859	Angiopoietin like 2	Q9UKU9	9	127087332-127122883	Predicted intracellular proteins, Predicted secreted proteins				Evidence at protein level	Evidence at transcript level	Evidence at protein level	Evidence at protein level	Evidence at protein level	Low tissue specificity	Detected in many			Cell type enhanced	Detected in many	15	Fibroblasts: 66.4;Leydig cells: 19.2;Smooth muscle cells: 25.2	Low cancer specificity	Detected in all			Low region specificity	Detected in all
ANGPTL4	ARP4, FIAF, HFARP, NL2, PGAR, pp1158	ENSG00000167772	Angiopoietin like 4	Q9BY76	19	8363289-8374373	Plasma proteins, Predicted intracellular proteins, Predicted secreted proteins	Angiogenesis, Lipid metabolism			Evidence at protein level	Evidence at protein level	Evidence at protein level	Evidence at protein level	Evidence at protein level	Tissue enhanced	Detected in many		adipose tissue: 55.5;liver: 68.4;pancreas: 51.7	Cell type enhanced	Detected in many	7	Hepatocytes: 145.0;Pancreatic endocrine cells: 173.2;Peritubular cells: 123.8	Cancer enhanced	Detected in all		renal cancer: 212.9	Low region specificity	Detected in all
ANGPTL5		ENSG00000187151	Angiopoietin like 5	Q86XS5	11	101890674-101916522	Predicted secreted proteins				Evidence at protein level	Evidence at protein level	Evidence at protein level	Evidence at protein level		Tissue enhanced	Detected in many		adipose tissue: 9.4;ovary: 24.9	Cell type enhanced	Detected in some	20	Basal keratinocytes: 5.6;Leydig cells: 25.6;Melanocytes: 6.8;Peritubular cells: 14.2	Not detected	Not detected			Low region specificity	Detected in single
ANGPTL6	AGF, ARP5	ENSG00000130812	Angiopoietin like 6	Q8NI99	19	10092338-10102796	Plasma proteins, Predicted secreted proteins	Angiogenesis, Differentiation	Developmental protein		Evidence at protein level	Evidence at transcript level	Evidence at protein level	Evidence at protein level	Evidence at protein level	Tissue enriched	Detected in some	9	liver: 31.8	Cell type enhanced	Detected in some	14	Cholangiocytes: 2.5;Hepatocytes: 4.9;Hofbauer cells: 2.3;Ito cells: 8.0;Spermatogonia: 4.1	Low cancer specificity	Detected in some			Low region specificity	Detected in many
ANGPTL7	AngX, CDT6	ENSG00000171819	Angiopoietin like 7	O43827	1	11189341-11195981	Predicted secreted proteins				Evidence at protein level	Evidence at transcript level	Evidence at protein level	Evidence at protein level	Evidence at protein level	Tissue enhanced	Detected in many		skeletal muscle: 22.9	Cell type enhanced	Detected in some	13	Alveolar cells type 1: 3.0;Cardiomyocytes: 2.2;granulocytes: 1.1;Intestinal endocrine cells: 1.7;Melanocytes: 3.3	Cancer enriched	Detected in some	14	melanoma: 18.4	Region enriched	Detected in single	6	cerebellum: 3.2
ANK1	ANK, SPH1	ENSG00000029534	Ankyrin 1	P16157	8	41653220-41896762	Disease related genes, Plasma proteins, Potential drug targets, Predicted intracellular proteins, Transporters			Disease mutation, Elliptocytosis, Hereditary hemolytic anemia	Evidence at protein level	Evidence at protein level	Evidence at protein level	Evidence at protein level	Evidence at protein level	Group enriched	Detected in many	6	skeletal muscle: 166.5;tongue: 58.3	Group enriched	Detected in many	10	Cardiomyocytes: 153.6;Cone photoreceptor cells: 82.5;Erythroid cells: 210.2	Low cancer specificity	Detected in many			Region enhanced	Detected in many		cerebellum: 20.1
ANK2	LQT4	ENSG00000145362	Ankyrin 2	Q01484	4	112818109-113383740	Disease related genes, Plasma proteins, Potential drug targets, Predicted intracellular proteins, Transporters	Endocytosis, Protein transport, Transport		Disease mutation, Long QT syndrome	Evidence at protein level	Evidence at protein level	Evidence at protein level	Evidence at protein level	Evidence at protein level	Tissue enhanced	Detected in many		brain: 58.5;heart muscle: 56.7;kidney: 59.8;skeletal muscle: 66.9	Cell type enhanced	Detected in many	21	Bipolar cells: 313.8;Cone photoreceptor cells: 451.6;Horizontal cells: 1352.3;Rod photoreceptor cells: 483.8	Cancer enhanced	Detected in many		glioma: 10.3	Low region specificity	Detected in all
ANK3		ENSG00000151150	Ankyrin 3	Q12955	10	60026298-60733490	Cancer-related genes, Disease related genes, Plasma proteins, Predicted intracellular proteins			Autism spectrum disorder, Cancer-related genes, Mental retardation	Evidence at protein level	Evidence at protein level	Evidence at protein level	Evidence at protein level	Evidence at protein level	Tissue enhanced	Detected in all		brain: 95.4;parathyroid gland: 74.4	Cell type enhanced	Detected in many	12	Bipolar cells: 464.8;Cone photoreceptor cells: 212.1;Rod photoreceptor cells: 219.9	Low cancer specificity	Detected in many			Low region specificity	Detected in all
ANKDD1A	FLJ25870	ENSG00000166839	Ankyrin repeat and death domain containing 1A	Q495B1	15	64911902-64958700	Predicted intracellular proteins, Predicted secreted proteins				Evidence at protein level	Evidence at transcript level	Evidence at transcript level	Evidence at protein level	Evidence at protein level	Low tissue specificity	Detected in many			Group enriched	Detected in many	4	Leydig cells: 57.2;Muller glia cells: 36.1;Peritubular cells: 73.9	Low cancer specificity	Detected in many			Low region specificity	Detected in all
ANKEF1	ANKRD5, dJ839B4.6, FLJ21669	ENSG00000132623	Ankyrin repeat and EF-hand domain containing 1	Q9NU02	20	9986126-10058303	Predicted intracellular proteins				Evidence at protein level	Evidence at transcript level	Evidence at transcript level	Evidence at protein level	Evidence at protein level	Tissue enhanced	Detected in many		pancreas: 25.0;testis: 22.7	Group enriched	Detected in many	13	Early spermatids: 319.3;Late spermatids: 291.0	Low cancer specificity	Detected in many			Low region specificity	Detected in all
ANKFN1	FLJ38335	ENSG00000153930	Ankyrin repeat and fibronectin type III domain containing 1	Q8N957	17	55882301-56511659	Predicted intracellular proteins				Evidence at transcript level	Evidence at transcript level	Evidence at transcript level	Evidence at transcript level		Tissue enhanced	Detected in many		brain: 11.8;cervix, uterine: 19.9;fallopian tube: 10.9	Cell type enhanced	Detected in some	22	Ciliated cells: 34.8;Early spermatids: 13.6;Late spermatids: 7.4;Sertoli cells: 6.5	Low cancer specificity	Detected in some			Low region specificity	Detected in all
ANKFY1	ANKHZN, BTBD23, KIAA1255, RANK-5, ZFYVE14	ENSG00000185722	Ankyrin repeat and FYVE domain containing 1	Q9P2R3	17	4163907-4263977	Plasma proteins, Predicted intracellular proteins	Endocytosis			Evidence at protein level	Evidence at protein level	Evidence at protein level	Evidence at protein level	Evidence at protein level	Low tissue specificity	Detected in all			Low cell type specificity	Detected in many			Low cancer specificity	Detected in all			Low region specificity	Detected in all
ANKH	ANK, CCAL2, CMDJ, CPPDD, HANK, SLC62A1	ENSG00000154122	ANKH inorganic pyrophosphate transport regulator	Q9HCJ1	5	14704800-14871785	Disease related genes, Potential drug targets, Predicted membrane proteins, Transporters	Phosphate transport, Transport		Deafness, Disease mutation	Evidence at protein level	Evidence at transcript level	Evidence at protein level	Evidence at protein level	Evidence at protein level	Low tissue specificity	Detected in all			Cell type enhanced	Detected in many	6	Cone photoreceptor cells: 119.8;Hofbauer cells: 162.5	Low cancer specificity	Detected in all			Low region specificity	Detected in all
ANKHD1	FLJ10042, FLJ11979, FLJ14127, FLJ20288, KIAA1085, MASK, MASK1	ENSG00000131503	Ankyrin repeat and KH domain containing 1	Q8IWZ3	5	140401814-140539856	Predicted intracellular proteins		RNA-binding		Evidence at protein level	Evidence at transcript level	Evidence at protein level	Evidence at protein level	Evidence at protein level	Low tissue specificity	Detected in all			Low cell type specificity	Detected in many			Low cancer specificity	Detected in many			Low region specificity	Detected in all
ANKHD1-EIF4EBP3	MASK-BP3	ENSG00000254996	ANKHD1-EIF4EBP3 readthrough		5	140401908-140549569	Predicted intracellular proteins				Evidence at transcript level	Evidence at transcript level				Low tissue specificity	Detected in all			Cell type enhanced	Detected in some	14	Alveolar cells type 2: 23.5;Ciliated cells: 12.0;Club cells: 26.1	Low cancer specificity	Detected in some			Low region specificity	Detected in all
ANKIB1	DKFZP434A0225, KIAA1386	ENSG00000001629	Ankyrin repeat and IBR domain containing 1	Q9P2G1	7	92246234-92401384	Enzymes, Predicted intracellular proteins	Ubl conjugation pathway	Transferase		Evidence at protein level	Evidence at protein level	Evidence at protein level	Evidence at protein level	Evidence at protein level	Low tissue specificity	Detected in all			Low cell type specificity	Detected in many			Low cancer specificity	Detected in all			Low region specificity	Detected in all
ANKK1	X-kinase	ENSG00000170209	Ankyrin repeat and kinase domain containing 1	Q8NFD2	11	113387791-113400418	Enzymes, Predicted intracellular proteins		Kinase, Serine/threonine-protein kinase, Transferase		Evidence at transcript level	Evidence at transcript level	Evidence at transcript level	Evidence at transcript level		Tissue enhanced	Detected in many		skin 1: 9.7;tongue: 6.3	Cell type enhanced	Detected in some	10	Ciliated cells: 1.4;Horizontal cells: 1.6	Low cancer specificity	Detected in many			Low region specificity	Detected in some
ANKLE1	ANKRD41, FLJ39369, LEMD6	ENSG00000160117	Ankyrin repeat and LEM domain containing 1	Q8NAG6	19	17281645-17287646	Predicted intracellular proteins, Predicted membrane proteins	DNA damage, DNA repair	Endonuclease, Hydrolase, Nuclease		Evidence at protein level	Evidence at protein level	Evidence at protein level	Evidence at protein level	Evidence at protein level	Tissue enhanced	Detected in many		bone marrow: 22.6;brain: 8.3;lymphoid tissue: 12.9	Group enriched	Detected in some	7	Erythroid cells: 23.3;Sertoli cells: 6.5	Low cancer specificity	Detected in many			Region enhanced	Detected in many		cerebellum: 8.3
ANKLE2	KIAA0692, Lem4, LEMD7	ENSG00000176915	Ankyrin repeat and LEM domain containing 2	Q86XL3	12	132725503-132761888	Disease related genes, Predicted intracellular proteins, Predicted membrane proteins	Cell cycle, Cell division, Mitosis		Disease mutation, Primary microcephaly	Evidence at protein level	Evidence at protein level	Evidence at protein level	Evidence at protein level	Evidence at protein level	Low tissue specificity	Detected in all			Cell type enhanced	Detected in many	4	Urothelial cells: 154.8	Low cancer specificity	Detected in all			Low region specificity	Detected in all
ANKMY1	FLJ20499, ZMYND13	ENSG00000144504	Ankyrin repeat and MYND domain containing 1	Q9P2S6	2	240479422-240569209	Predicted intracellular proteins				Evidence at protein level	Evidence at protein level	Evidence at transcript level	Evidence at protein level	Evidence at protein level	Tissue enhanced	Detected in all		testis: 45.0	Group enriched	Detected in many	5	Early spermatids: 147.5;Late spermatids: 162.8	Low cancer specificity	Detected in all			Low region specificity	Detected in all
ANKMY2	DKFZP564O043, ZMYND20	ENSG00000106524	Ankyrin repeat and MYND domain containing 2	Q8IV38	7	16599776-16645817	Predicted intracellular proteins				Evidence at protein level	Evidence at transcript level	Evidence at protein level	Evidence at protein level	Evidence at protein level	Low tissue specificity	Detected in all			Low cell type specificity	Detected in many			Low cancer specificity	Detected in all			Low region specificity	Detected in all
ANKRA2		ENSG00000164331	Ankyrin repeat family A member 2	Q9H9E1	5	73552335-73565686	Predicted intracellular proteins				Evidence at protein level	Evidence at protein level	Evidence at protein level	Evidence at protein level	Evidence at protein level	Low tissue specificity	Detected in all			Low cell type specificity	Detected in many			Low cancer specificity	Detected in all			Low region specificity	Detected in all
ANKRD10	FLJ20093	ENSG00000088448	Ankyrin repeat domain 10	Q9NXR5	13	110878540-110915069	Predicted intracellular proteins				Evidence at protein level	Evidence at protein level	Evidence at protein level	Evidence at protein level	Evidence at protein level	Low tissue specificity	Detected in all			Low cell type specificity	Detected in many			Low cancer specificity	Detected in all			Low region specificity	Detected in all
ANKRD11	LZ16, T13	ENSG00000167522	Ankyrin repeat domain 11	Q6UB99	16	89267619-89490561	Disease related genes, Predicted intracellular proteins			Disease mutation, Dwarfism, Mental retardation	Evidence at protein level	Evidence at protein level	Evidence at protein level	Evidence at protein level	Evidence at protein level	Low tissue specificity	Detected in all			Low cell type specificity	Detected in all			Low cancer specificity	Detected in all			Low region specificity	Detected in all
ANKRD12	FLJ20053, GAC-1, KIAA0874	ENSG00000101745	Ankyrin repeat domain 12	Q6UB98	18	9136228-9285985	Cancer-related genes, Predicted intracellular proteins			Cancer-related genes, Disease mutation	Evidence at protein level	Evidence at protein level	Evidence at protein level	Evidence at protein level	Evidence at protein level	Low tissue specificity	Detected in all			Low cell type specificity	Detected in all			Low cancer specificity	Detected in all			Low region specificity	Detected in all
ANKRD13A	ANKRD13, NY-REN-25	ENSG00000076513	Ankyrin repeat domain 13A	Q8IZ07	12	109999186-110039763	Predicted intracellular proteins				Evidence at protein level	Evidence at protein level	Evidence at protein level	Evidence at protein level	Evidence at protein level	Low tissue specificity	Detected in all			Cell type enhanced	Detected in many	5	Late spermatids: 116.0	Low cancer specificity	Detected in all			Low region specificity	Detected in all
ANKRD13B	FLJ25555	ENSG00000198720	Ankyrin repeat domain 13B	Q86YJ7	17	29589769-29614761	Predicted intracellular proteins				Evidence at protein level	Evidence at protein level	Evidence at protein level	Evidence at protein level	Evidence at protein level	Tissue enhanced	Detected in all		brain: 34.9	Cell type enhanced	Detected in many	11	Early spermatids: 23.2;Horizontal cells: 15.9;Late spermatids: 30.2;Leydig cells: 13.6	Low cancer specificity	Detected in all			Low region specificity	Detected in all
ANKRD13C	dJ677H15.3, DKFZP566D1346	ENSG00000118454	Ankyrin repeat domain 13C	Q8N6S4	1	70260588-70354734	Predicted intracellular proteins		Chaperone		Evidence at protein level	Evidence at transcript level	Evidence at transcript level	Evidence at protein level	Evidence at protein level	Low tissue specificity	Detected in all			Low cell type specificity	Detected in many			Low cancer specificity	Detected in all			Low region specificity	Detected in all
ANKRD13D		ENSG00000172932	Ankyrin repeat domain 13D	Q6ZTN6	11	67288547-67302485	Predicted intracellular proteins				Evidence at protein level	Evidence at transcript level	Evidence at protein level	Evidence at protein level	Evidence at protein level	Tissue enhanced	Detected in all		bone marrow: 80.8	Cell type enhanced	Detected in many	5	Cone photoreceptor cells: 70.7	Low cancer specificity	Detected in all			Low region specificity	Detected in all
ANKRD16	DKFZP434N1511	ENSG00000134461	Ankyrin repeat domain 16	Q6P6B7	10	5861617-5889906	Predicted intracellular proteins				Evidence at protein level	Evidence at transcript level	Evidence at protein level	Evidence at protein level	Evidence at protein level	Low tissue specificity	Detected in all			Cell type enhanced	Detected in many	6	Horizontal cells: 25.4	Low cancer specificity	Detected in all			Low region specificity	Detected in all
ANKRD17	FLJ22206, GTAR, KIAA0697, MASK2, NY-BR-16	ENSG00000132466	Ankyrin repeat domain 17	O75179	4	73073376-73258798	Plasma proteins, Predicted intracellular proteins	Host-virus interaction, Immunity, Innate immunity	RNA-binding		Evidence at protein level	Evidence at protein level	Evidence at protein level	Evidence at protein level	Evidence at protein level	Low tissue specificity	Detected in all			Low cell type specificity	Detected in many			Low cancer specificity	Detected in all			Low region specificity	Detected in all
ANKRD18A	FLJ35740, KIAA2015	ENSG00000180071	Ankyrin repeat domain 18A	Q8IVF6	9	38571358-38620660	Predicted intracellular proteins				Evidence at protein level	Evidence at protein level	Evidence at transcript level	Evidence at transcript level		Group enriched	Detected in many	4	bone marrow: 24.4;brain: 11.1;testis: 19.1	Cell type enhanced	Detected in many	11	Ciliated cells: 17.4;Muller glia cells: 13.3;Rod photoreceptor cells: 33.7;Spermatocytes: 25.6	Low cancer specificity	Detected in some			Low region specificity	Detected in many
ANKRD18B	bA255A11.3	ENSG00000230453	Ankyrin repeat domain 18B	A2A2Z9	9	33524394-33573009	Predicted intracellular proteins				Evidence at protein level	Evidence at transcript level	Evidence at protein level	Evidence at protein level		Tissue enhanced	Detected in many		brain: 12.9;testis: 26.9	Group enriched	Detected in many	6	Ciliated cells: 16.0;Early spermatids: 23.8;Muller glia cells: 23.4;Spermatocytes: 37.6	Low cancer specificity	Detected in some			Region enhanced	Detected in many		cerebellum: 12.9
ANKRD20A2		ENSG00000183148	Ankyrin repeat domain 20 family member A2	Q5SQ80	9	40223285-40266392	Predicted intracellular proteins				Evidence at protein level	Evidence at protein level	No human protein/transcript evidence	No human protein/transcript evidence		Tissue enriched	Detected in some	4	testis: 7.6	Cell type enhanced	Detected in some	15	Distal tubular cells: 1.7;granulocytes: 1.1;Spermatocytes: 2.1	Not detected	Not detected
ANKRD20A4		ENSG00000172014	Ankyrin repeat domain 20 family member A4	Q4UJ75	9	64369394-64413142	Predicted intracellular proteins				Evidence at protein level	Evidence at protein level	No human protein/transcript evidence	No human protein/transcript evidence		Low tissue specificity	Detected in many			Cell type enriched	Detected in many	7	Spermatocytes: 40.3	Not detected	Not detected
ANKRD22	MGC22805	ENSG00000152766	Ankyrin repeat domain 22	Q5VYY1	10	88822132-88851818	Predicted intracellular proteins				Evidence at protein level	Evidence at protein level	Evidence at transcript level	Evidence at protein level	Evidence at protein level	Tissue enhanced	Detected in many		pancreas: 40.2;stomach 1: 27.6;tongue: 29.0	Cell type enhanced	Detected in many	16	Basal keratinocytes: 33.1;Suprabasal keratinocytes: 89.8;Urothelial cells: 29.8	Low cancer specificity	Detected in all			Low region specificity	Detected in many
ANKRD24	KIAA1981	ENSG00000089847	Ankyrin repeat domain 24	Q8TF21	19	4183354-4224814	Predicted intracellular proteins				Evidence at protein level	Evidence at transcript level	Evidence at transcript level	Evidence at protein level	Evidence at protein level	Tissue enhanced	Detected in many		brain: 22.1	Cell type enriched	Detected in some	4	Extravillous trophoblasts: 17.7	Low cancer specificity	Detected in many			Low region specificity	Detected in all
ANKRD26	KIAA1074, THC2	ENSG00000107890	Ankyrin repeat domain 26	Q9UPS8	10	26991914-27100498	Disease related genes, Predicted intracellular proteins				Evidence at protein level	Evidence at transcript level	Evidence at protein level	Evidence at protein level	Evidence at protein level	Low tissue specificity	Detected in all			Cell type enhanced	Detected in many	8	Cone photoreceptor cells: 188.5;Rod photoreceptor cells: 127.0	Low cancer specificity	Detected in all			Low region specificity	Detected in all
[truncated: 15,442 more rows]

## Sheet: 14812 genes blood & immune cell
Gene	Gene synonym	Ensembl	Gene description	Uniprot	Chromosome	Position	Protein class	Biological process	Molecular function	Disease involvement	Evidence	HPA evidence	UniProt evidence	NeXtProt evidence	MS evidence	RNA tissue specificity	RNA tissue distribution	RNA tissue specificity score	RNA tissue specific NX
[truncated: 14,812 more rows]

## Sheet: 15218 genes in salivary gland
Gene	Gene synonym	Ensembl	Gene description	Uniprot	Chromosome	Position	Protein class	Biological process	Molecular function	Disease involvement	Evidence	HPA evidence	UniProt evidence	NeXtProt evidence	MS evidence	RNA tissue specificity	RNA tissue distribution	RNA tissue specificity score	RNA tissue specific NX	RNA single cell type specificity	RNA single cell type distribution	RNA single cell type specificity score	RNA single cell type specific NX
[truncated: 15,218 more rows]
