# Supplementary material for: Systematic Review and Bioinformatic Analysis of microRNA Expression in Autism Spectrum Disorder Identifies Pathways Associated With Cancer, Metabolism, Cell Signaling, and Cell Adhesion
Source: Front Psychiatry. 2021 Oct 21;12:630876. doi: 10.3389/fpsyt.2021.630876 (PMC8566729; doi:10.3389/fpsyt.2021.630876)
Supplement: Supplementary file 6 [file Table_6.xlsx]

## Sheet: All included Studies
First author and year of publication	Reference （DOI )	Country	Tssue	Diagnostic tool	N (Case/Control)	Age case (years)	Gender case (male: female)	Age control (years)	Gender control (male:female)	Up-regulated miRNAs	Up-regulated miRNAs standardized to miRBase version 22.1	Down-regulated miRNAs	Down-regulated miRNAs standardized to miRBase version 22.1	Assay type	Differential expression criteria	Total NOS score of quality assessment (0–10)
Abu-Elneel (2008)	10.1007/s10048-008-0133-5	USA	Postmortem cerebellar cortex	N/A	26 (13/13)	5 to 45	13:0	6 to 56	13:0	hsa-miR-106a hsa-miR-106b hsa-miR-140 hsa-miR-146b hsa-miR-181d hsa-miR-193b hsa-miR-320a hsa-miR-381 hsa-miR-432 hsa-miR-539 hsa-miR-550 hsa-miR-652	hsa-miR-106a-5p hsa-miR-106b-5p hsa-miR-140-5p hsa-miR-146b-5p hsa-miR-181d hsa-miR-193b-3p hsa-miR-320a hsa-miR-381-3p hsa-miR-432-5p hsa-miR-539-5p hsa-miR-550a-5p hsa-miR-652-3p	hsa-miR-7 hsa-miR-15a hsa-miR-15b hsa-miR-21 hsa-miR-23a hsa-miR-27a hsa-miR-93 hsa-miR-95 hsa-miR-128 hsa-miR-129 hsa-miR-132 hsa-miR-148b hsa-miR-212 hsa-miR-431 hsa-miR-484 hsa-miR-598	hsa-miR-7-5p hsa-miR-15a-5p hsa-miR-15b-5p hsa-miR-21-5p hsa-miR-23a-3p hsa-miR-27a-3p hsa-miR-93-5p hsa-miR-95 hsa-miR-128 hsa-miR-129-5p hsa-miR-132-3p hsa-miR-148b-3p hsa-miR-212-3p hsa-miR-431-5p hsa-miR-484 hsa-miR-598	qRT-PCR	z-test of each ASD Ct vs. pooled controls, FDR 5%	6
Mor (2015)	10.1186/s13229-015-0040-1	USA and UK	Postmortem Brodmann’s area 10	ADI-R	24 (12/12)	18 to 51	10:2	16 to 44	11:1	hsa-miR-7-5p hsa-miR-19a-3p hsa-miR-19b-3p hsa-miR-21-3p hsa-miR-21-5p hsa-miR-142-3p hsa-miR-142-5p hsa-miR-144-3p hsa-miR-146a-5p hsa-miR-155-5p hsa-miR-338-5p hsa-miR-379-5p hsa-miR-451a hsa-miR-494 hsa-miR-3168 hsa-miR-219-5p hsa-miR-137 hsa-let-376c-3p	hsa-miR-7-5p hsa-miR-19a-3p hsa-miR-19b-3p hsa-miR-21-3p hsa-miR-21-5p hsa-miR-142-3p hsa-miR-142-5p hsa-miR-144-3p hsa-miR-146a-5p hsa-miR-155-5p hsa-miR-338-5p hsa-miR-379-5p hsa-miR-451a hsa-miR-494 hsa-miR-3168 hsa-miR-219-5p hsa-miR-137 hsa-let-376c-3p	hsa-miR-34a-5p hsa-miR-92b-3p hsa-miR-211-5p hsa-miR-3960 hsa-let-7a-5p	hsa-miR-34a-5p hsa-miR-92b-3p hsa-miR-211-5p hsa-miR-3960 hsa-let-7a-5p	RNA-Seq, qRT-PCR validate	Two-tailed t-test with FDR < 0.05	6
Ander (2015)	10.1186/s13229-015-0029-9	USA	Postmortem Brodmann’s areas 22, 41, and 42	some ADI-R, some suspected ASD	18 (10/8)	31.0 ± 5.3	5:5	34.0 ± 6.5	6:2	miR-664-3p miR-4709-3p miR-4753-5p	hsa-miR-664-3p hsa-miR-4709-3p hsa-miR-4753-5p	miR-1 miR-297 miR-4742-3p	hsa-miR-1-3p hsa-miR-297 hsa-miR-4742-3p	miRNA microarray	p < 0.005, FC > 1.2	7
Wu (2016)	10.1038/nn.4373	USA and UK	Postmortem cerebellar cortex, frontal cortex (FC, Brodmann area 9), temporal cortex (TC, BA41/42/22), and cerebellar vermis	some ADI-R	97 (55/42)	2 to 81	45:10	8 to 62	34:8	hsa-miR-10a-5p hsa-miR-18b-5p hsa-miR-20b-5p hsa-miR-21-3p hsa-miR-23a-3p hsa-miR-107 hsa-miR-129-2-3p hsa-miR-130b-5p hsa-miR-148a-3p hsa-miR-155-5p hsa-miR-218-2-3p hsa-miR-221-3p hsa-miR-223-3p hsa-miR-335-3p hsa-miR-363-3p hsa-miR-424-3p hsa-miR-424-5p hsa-miR-425-3p hsa-miR-449b-5p hsa-miR-450b-5p hsa-miR-484 hsa-miR-629-5p hsa-miR-651-5p hsa-miR-708-5p hsa-miR-766-3p hsa-miR-874-3p hsa-miR-…	hsa-miR-10a-5p hsa-miR-18b-5p hsa-miR-20b-5p hsa-miR-21-3p hsa-miR-23a-3p hsa-miR-107 hsa-miR-129-2-3p hsa-miR-130b-5p hsa-miR-148a-3p hsa-miR-155-5p hsa-miR-218-2-3p hsa-miR-221-3p hsa-miR-223-3p hsa-miR-335-3p hsa-miR-363-3p hsa-miR-424-3p hsa-miR-424-5p hsa-miR-425-3p hsa-miR-449b-5p hsa-miR-450b-5p hsa-miR-484 hsa-miR-629-5p hsa-miR-651-5p hsa-miR-708-5p hsa-miR-766-3p hsa-miR-874-3p hsa-miR-…	hsa-miR-204-3p hsa-miR-3687 hsa-miR-491-5p hsa-miR-5096 hsa-miR-619-5p hsa_can_1002-m hsa_can_1155-m hsa_can_1727-m hsa_can_2071-m hsa_can_2434-m hsa_can_575-m hsa_can_74-m hsa-P1-can676-m hsa-P1-can888-m hsa-P5-can399-m hsa-P7-can8443-m hsa-P9-can627-m	hsa-miR-204-3p hsa-miR-3687 hsa-miR-491-5p hsa-miR-5096 hsa-miR-619-5p hsa_can_1002-m(N/A) hsa_can_1155-m(N/A) hsa_can_1727-m(N/A) hsa_can_2071-m(N/A) hsa_can_2434-m(N/A) hsa_can_575-m(N/A) hsa_can_74-m(N/A) hsa-P1-can676-m(N/A) hsa-P1-can888-m(N/A) hsa-P5-can399-m(N/A) hsa-P7-can8443-m(N/A) hsa-P9-can627-m(N/A)	RNA-seq, qRT-PCR validate	linear mixed-effects and linear models, FDR < 0.05	5
Wright (2017)	10.1038/tp.2017.87	USA	dorsolateral prefrontal cortex	N/A	52 (13/39)	Mean [range], 22 [4 to 67]	10:3	Mean [range], 22 [2 to 69]	30:9	microRNA 329-1 microRNA 2355 microRNA 1972-1 microRNA 624 microRNA 124-2 microRNA 125b-2 microRNA 103a-2 microRNA 562	hsa-mir-329-1 hsa-mir-2355 hsa-mir-1972-1 hsa-mir-624 hsa-mir-124-2 hsa-mir-125b-2 hsa-mir-103a-2 hsa-mir-562	microRNA 154 microRNA 623 microRNA 1276 microRNA 635 microRNA 590 microRNA 335 microRNA 548f-3 microRNA 578 microRNA 1185-2 microRNA 570 microRNA 582	hsa-mir-154 hsa-mir-623 hsa-mir-1276 hsa-mir-635 hsa-mir-590 hsa-mir-335 hsa-mir-548f-3 hsa-mir-578 hsa-mir-1185-2 hsa-mir-570 hsa-mir-582	RNA-seq	p < 0.005 and FC > 1.2	6
Schumann (2017)	10.1186/s13229-017-0117-0	USA	two temporal cortical regions: the superior temporal sulcus Brodmann’s area 22)and the primary auditory cortex (Brodmann’s areas, 41 and 42)	ADI-R, Suspected ASD	18 (10/8)	31.0 ± 5.3	5:5	34.0 ± 6.5	6:2	hsa-miR-196a hsa-mir-605 hsa-mir-4306 hsa-mir-4473 hsa-mir-4436a	hsa-miR-196a-5p hsa-mir-605 hsa-mir-4306 hsa-mir-4473 hsa-mir-4436a	hsa-miR-219-2-3p hsa-miR-338-5p hsa-miR-151b hsa-miR-4524 hsa-miR-4453 hsa-miR-3136-3p hsa-miR-4742-3p hsa-miR-488 hsa-mir-125b-1 hsa-mir-548i-4 hsa-mir-1287 hsa-mir-148a hsa-mir-1302-2 hsa-mir-646 hsa-mir-4286 hsa-mir-1251 hsa-mir-4682 hsa-mir-595	hsa-miR-219-2-3p hsa-miR-338-5p hsa-miR-151b hsa-miR-4524a-5p hsa-miR-4453 hsa-miR-3136-3p hsa-miR-4742-3p hsa-miR-488-3p hsa-mir-125b-1 hsa-mir-548i-4 hsa-mir-1287 hsa-mir-148a hsa-mir-1302-2 hsa-mir-646 hsa-mir-4286 hsa-mir-1251 hsa-mir-4682 hsa-mir-595	microarray	p ≤ 0.005, FC ≥ 1.2	7
Pagan (2017)	10.1038/s41598-017-02152-x	USA and Germany	Post-mortem pineal glands，plasma	DSM-IV	Plasma: 124 (54/70), Post-mortem pineal glands: 31 (9/22)	Plasma: N/A, Pineal gland sample median [range] :39 [10 to 84]	Plasma: N/A, Pineal gland sample 8:1	Plasma: N/A, Pineal gland sample median [range] :36.5 [8 to 89]	Plasma: N/A, Pineal gland sample 20:2	miR-451	hsa-miR-451a	N/A	N/A	qRT-PCR	Wilcoxon two-sample test, p < 0.0001	5
Nguyen (2018)	10.1186/s13229-018-0219-3	France	Post-mortem temporal lobe	ADI-R, ADOS, DSM-IV	11 (5/6)	4 to 9	3:2	4 to 9	4:2	miR-146a	hsa-miR-146a-5p	N/A	N/A	qRT-PCR	Mann Whitney Test. p < 0.001 and FC > 1.2	7
Lin (2018)	10.1038/s41598-018-22753-4	Taiwan	postmortem prefrontal cortex	N/A	2 (1/1)	29	0:1	32	0:1	hsa-miR-103a-3p hsa-miR-106b-5p hsa-miR-124-2 hsa-miR-1255A hsa-miR-1256 hsa-miR-1277 hsa-miR-1285-1 hsa-miR-1296 hsa-miR-1301 hsa-miR-1302-8 hsa-miR-130A hsa-miR-1343 hsa-miR-143-3p hsa-miR-146a-5p hsa-miR-184-3p hsa-miR-1972-2 hsa-miR-199A1 hsa-miR-204-3p hsa-miR-2277-3p hsa-miR-23a-3p hsa-miR-2467 hsa-miR-2681 hsa-miR-26A2 hsa-miR-302A hsa-miR-3115 hsa-miR-3139 hsa-miR-3161 hsa-miR-3176 hsa-mi…	hsa-miR-103a-3p hsa-miR-106b-5p hsa-mir-124-2 hsa-mir-1255a hsa-mir-1256 hsa-miR-1277-3p hsa-mir-1285-1 hsa-mir-1296 hsa-mir-1301 hsa-mir-1302-8 hsa-mir-130a hsa-mir-1343 hsa-miR-143-3p hsa-miR-146a-5p hsa-miR-184-3p hsa-mir-1972-2 hsa-mir-199a-1 hsa-miR-204-3p hsa-miR-2277-3p hsa-miR-23a-3p hsa-mir-2467 hsa-mir-2681 hsa-mir-26a-2 hsa-mir-302a hsa-mir-3115 hsa-mir-3139 hsa-mir-3161 hsa-mir-3176 h…	hsa-miR-LET7A2 hsa-miR-LET7D hsa-miR-101-1 hsa-miR-106B hsa-miR-1180 hsa-miR-1181 hsa-miR-1200 hsa-miR-1229 hsa-miR-1250 hsa-miR-1254-1 hsa-miR-1258 hsa-miR-125B1 hsa-miR-126 hsa-miR-1260B hsa-miR-1262 hsa-miR-1269B hsa-miR-127 hsa-miR-1282 hsa-miR-128-2 hsa-miR-136 hsa-miR-139 hsa-miR-153-1 hsa-miR-1537 hsa-miR-154 hsa-miR-181A1 hsa-miR-190A hsa-miR-1913 hsa-miR-2053 hsa-miR-21 hsa-miR-2115 hsa-…	hsa-let-7a-2 hsa-let-7d hsa-mir-101-1 hsa-mir-106b hsa-mir-1180 hsa-mir-1181 hsa-mir-1200 hsa-mir-1229 hsa-mir-1250 hsa-mir-1254-1 hsa-mir-1258 hsa-mir-125b-1 hsa-mir-126 hsa-mir-1260b hsa-mir-1262 hsa-mir-1269b hsa-miR-127-3p hsa-mir-1282 hsa-mir-128-2 hsa-miR-136-3p hsa-mir-139 hsa-mir-153-1 hsa-mir-1537 hsa-mir-154 hsa-mir-181a-1 hsa-mir-190a hsa-mir-1913 hsa-mir-2053 hsa-miR-21-5p hsa-mir-211…	RNA-seq and RT-qPCR validate	FC 3.16	4
Almehmadi (2019)	10.1002/aur.2205	USA	postmortem human brain tissues[amygdala and dorsolateral prefrontal cortex regions	N/A	16 (8/8)	9.88 ± 3.27 (mean ± SD); 1 to 12	8:0	11.0 ± 3.3 (mean ± SD); 3 to 14	8:0	miR-155p5	hsa-miR-155-5p	N/A	N/A	Taqman gene expression assays	nonparametric Mann–Whitney U test	6
Moore (2019)	10.1155/2019/8710180	USA	induced pluripotent stem cell-derived neurons	ADOS–General, ADI-R	6 (3/3)	N/A	3:0	N/A	3:0	N/A	N/A	miR-1290	hsa-miR-1290	qRT-PCR	unpaired t-test followed by the Holm-Sidak multiple correction post hoc test, p < 0. 01	6
Mundalil Vasu (2014)	10.1186/2040-2392-5-40	Japan	Serum	ADI-R	110 (55/55)	11.29 ± 2.45 (mean ± SD); 6 to 16	48:7	11.3 ± 2.37 (mean ± SD); 6 to 16	41:14	miR-19b-3p miR-27a-3p miR-101-3p miR-106b-5p miR-130a-3p miR-195-5p	hsa-miR-19b-3p hsa-miR-27a-3p hsa-miR-101-3p hsa-miR-106-5p hsa-miR-130a-3p hsa-miR-195b-5p	miR-151a-3p miR-181b-5p miR-320a miR-328 miR-433 miR-489 miR-572 miR-663a	hsa-miR-151a-3p hsa-miR-181b-5p hsa-miR-320a hsa-miR-328 hsa-miR-433 hsa-miR-489 hsa-miR-572 hsa-miR-663a	miRNA PCR array and qRT-PCR validate	Mann–Whitney test, p < 0.05	8
Popov (2018)	10.2478/bjmg-2018-0026	Bulgaria	Serum	ADI-R, CARS, GARS and DSM-5	60 (30/30)	3 to 11	24:6	Age matched to ASD group	Gender matched to ASD group	N/A	N/A	miR-328-3p miR-3135a	hsa-miR-328-3p hsa-miR-3135a	qRT-PCR	t-test, FC ≥ 2 and p < 0.05	9
Cirnigliaro (2017)	10.3389/fnmol.2017.00250	Italy	Serum	DSM-IV-TR, DSM-5 and ADOS	104 (30 ASD/24 Tourette Syndrome/25 Tourette Syndrome +ASD/25 Unaffected Control)	ASD: 6.5 ± 3.5	ASD 22:8	Tourette Syndrome:8.7 ± 5.2, Tourette Syndrome +ASD:9.3 ± 6.7, Unaffected Control 9.5 ± 3.9	Tourette Syndrome:21:3, Tourette Syndrome +ASD:25:0, Unaffected Control 16:9	miR-140-3p	hsa-miR-140-3p	N/A	N/A	MicroRNA Array, RT-PCR validate	Tukey’s test, p ≤ 0.05, FDR < 0.15	7
Yu (2018)	10.1097/WNR.0000000000001107	China	Serum	DSM-5	43 (20/23)	6.0 ± 2.8	18:2	5.5 ± 2.7	20:3	hsa-miR-557 hsa-miR-486-3p	hsa-miR-557 hsa-miR-486-3p	N/A	N/A	miRNA microarrays, qRT-PCR validate	Student’s t-test, p ≤ 0.05 and two-fold change	5
Zamil (2020)	10.1016/j.genrep.2019.100586	Egypt	Serum	DSM-5, CARS	32 (16/16)	6.8 ± 2.2, 4 to 12	14:2	6.1 ± 2.1, 3 to 10	7:9	miR-106a	hsa-miR-106a-5p	N/A	N/A	qRT-PCR	Independent t-test, p < 0.05	7
Vachev (2013)	N/A	Bulgaria	peripheral whole blood	DSM-IV-TR	55 (30/25)	N/A	N/A	N/A	N/A	N/A	N/A	let-7b-3p let-7d-3p	hsa-let-7b-3p hsa-let-7d-3p	miRNA microarray	log2 -1.05, log2 -0.72	7
Huang (2015)	10.1371/journal.pone.0129052	China	peripheral blood	DSM-IV-TR	5 ASD/5 control (microarray), 15 ASD/15 control (qRT-PCR)	4.9 ± 1.917 (microarray), 4.3 ± 1.623 (qRT-PCR)	4:1 (microarray), 13:2 (qRT-PCR)	N/A	N/A	hsa-miR-34b-3p hsa-miR-34c-3p hsa-miR-483-5p hsa-miR-494 hsa-miR-564 hsa-miR-574-5p hsa-miR-575 hsa-miR-921 hsa-miR-1246 hsa-miR-1249 hsa-miR-1273c hsa-miR-4270 hsa-miR-4299 hsa-miR-4436a hsa-miR-4443 hsa-miR-4516 hsa-miR-4669 hsa-miR-4721 hsa-miR-4728-5p hsa-miR-4788 hsa-miR-5739 hsa-miR-6086 hsa-miR-6125 hsa-miR-642a-3p	hsa-miR-34b-3p hsa-miR-34c-3p hsa-miR-483-5p hsa-miR-494 hsa-miR-564 hsa-miR-574-5p hsa-miR-575 hsa-miR-921 hsa-miR-1246 hsa-miR-1249-3p hsa-miR-1273c hsa-miR-4270 hsa-miR-4299 hsa-miR-4436a hsa-miR-4443 hsa-miR-4516 hsa-miR-4669 hsa-miR-4721 hsa-miR-4728-5p hsa-miR-4788 hsa-miR-5739 hsa-miR-6086 hsa-miR-6125 hsa-miR-642a-3p	hsa-miR-15a-5p hsa-miR-15b-5p hsa-miR-16-5p hsa-miR-19b-3p hsa-miR-20a-5p hsa-miR-92a-3p hsa-miR-103a-3p hsa-miR-195-5p hsa-miR-451a hsa-miR-574-3p hsa-miR-940 hsa-miR-1228-3p hsa-miR-3613-3p hsa-miR-3935 hsa-miR-4436b-5p hsa-miR-4665-5p hsa-miR-4700-3p hsa-let-7a-5p hsa-let-7d-5p hsa-let-7f-5p	hsa-miR-15a-5p hsa-miR-15b-5p hsa-miR-16-5p hsa-miR-19b-3p hsa-miR-20a-5p hsa-miR-92a-3p hsa-miR-103a-3p hsa-miR-195-5p hsa-miR-451a hsa-miR-574-3p hsa-miR-940 hsa-miR-1228-3p hsa-miR-3613-3p hsa-miR-3935 hsa-miR-4436b-5p hsa-miR-4665-5p hsa-miR-4700-3p hsa-let-7a-5p hsa-let-7d-5p hsa-let-7f-5p	miRNA microarray and qRT-PCR validate	Wilcoxon rank-sum test, p < 0.05	5
Vaccaro (2018)	10.3390/bs8080075	Brazil	peripheral blood	DSM-5, Autism Screening Questionaire	11 (7/4)	7.5 ± 2.5	7:0	7.5 ± 2.5	4:0	miR34c-5p miR-145-5p miR92a-2-5p miR199a-5p	hsa-miR-34c-5p hsa-miR-145-5p hsa-miR-92a-2-5p hsa-miR-199a-5p	miR19b-1-5p miR27a-3p miR193a-5p	hsa-miR-19b-1-5p hsa-miR-27a-3p hsa-miR-193a-5p	RT-qPCR	Student’s t-test, p < 0.05	6
Nakata (2019)	10.1186/s13041-019-0508-6	Japan	peripheral blood	DSM-5	60 (30/30)	28.4 ± 7.3	18:12	28.4 ± 8.4	18:12	hsa-miR-4515 hsa-miR-328-3p	hsa-miR-4515 hsa-miR-328-3p	hsa-miR-6126 hsa-miR-6780a-5p hsa-miR-1227-5p hsa-miR-3156-5p hsa-miR-4716-3p hsa-miR-144-3p hsa-miR-3127-5p hsa-miR-5581-5p hsa-miR-6756-5p hsa-miR-6767-5p hsa-miR-7977 hsa-miR-4486 hsa-miR-6734-5p hsa-miR-4653-3p hsa-miR-6085 hsa-miR-874-3p	hsa-miR-6126 hsa-miR-6780a-5p hsa-miR-1227-5p hsa-miR-3156-5p hsa-miR-4716-3p hsa-miR-144-3p hsa-miR-3127-5p hsa-miR-5581-5p hsa-miR-6756-5p hsa-miR-6767-5p hsa-miR-7977 hsa-miR-4486 hsa-miR-6734-5p hsa-miR-4653-3p hsa-miR-6085 hsa-miR-874-3p	miRNA microarray, miR-6126 qRT-PCR validate	p < 0.01 and FC > 1.5	7
Eftekharian (2019)	10.1007/s12031-019-01387-9	Iran	peripheral blood	DSM-5	100 (50/50)	6 ± 1.46 (4 to 9)	38:12	6.04 ± 1.74 (4 to 13)	37:13	N/A	N/A	hsa-miR-29c-3p	hsa-miR-29c-3p	RT-PCR	independent T test, p = 0.01	5
Popov (2012)	10.5504/BBEQ.2012.0093	Bulgaria	Whole blood	DSM-IV-TR	55 (30/25)	Mean [range]: 8.133 [3 to 20]	24:6	Mean [range]: 7.96 [3 to 20]	20:5	N/A	N/A	hsa-miR-486-3p	hsa-miR-486-3p	microarray	Welch’s test, p < 0.05	7
Kichukova (2017)	10.1515/folmed-2017-0009	Bulgaria	Blood	DSM-5, ADI-R, and GARS	60 (30/30)	Mean [range]: 6.86 [3 to 11]	24:6	N/A	24:6	miR-18b-3p miR-106b-5p miR-142-3p miR-210-5p miR-365a-3p miR-374b-5p miR-619-5p miR-664a-3p miR-3620-3p miR-4489 miR-8052	hsa-miR-18b-3p hsa-miR-106b-5p hsa-miR-142-3p hsa-miR-210-5p hsa-miR-365a-3p hsa-miR-374b-5p hsa-miR-619-5p hsa-miR-664a-3p hsa-miR-3620-3p hsa-miR-4489 hsa-miR-8052	let-7i-3p miR-15a-5p miR-20b-3p miR-29c-5p miR-96-5p miR-145-5p miR-183-5p miR-193b-3p miR-197-5p miR-199a-5p miR-301a-3p miR-328-3p miR-424-5p miR-486-3p miR-487b-3p miR-500a-5p miR-504-5p miR-576-5p miR-587-3p miR-589-3p miR-664b-3p miR-671-3p miR-3064-5p miR-3135a miR-3674 miR-3687 miR-3909 miR-6799-3p miR-6849-3p	hsa-let-7i-3p hsa-miR-15a-5p hsa-miR-20b-3p hsa-miR-29c-5p hsa-miR-96-5p hsa-miR-145-5p hsa-miR-183-5p hsa-miR-193b-3p hsa-miR-197-5p hsa-miR-199a-5p hsa-miR-301a-3p hsa-miR-328-3p hsa-miR-424-5p hsa-miR-486-3p hsa-miR-487b-3p hsa-miR-500a-5p hsa-miR-504-5p hsa-miR-576-5p hsa-miR-587-3p hsa-miR-589-3p hsa-miR-664b-3p hsa-miR-671-3p hsa-miR-3064-5p hsa-miR-3135a hsa-miR-3674 hsa-miR-3687 hsa-miR-3…	qRT-PCR	N/A	9
Jyonouchi (2017)	10.1186/s12974-017-1003-6	USA	Peripheral blood monocytes	ADOS and/or ADI-R	96 (69/27) ASD cells submitted for miRNA sequencing included cells with high ratio group (N = 43), low ratios (N = 18), and normal ratios (N = 47).	Median [range]: 11.8 [2.8 to 27.0]	52:16	Median [range]: 10.1 [3.6 to 27.0]	16:11	hsa-let-7a-3 hsa-let-7e hsa-let-7f-1 hsa-let-7f-2 hsa-let-7g hsa-mir-101-1 hsa-mir-101-2 hsa-mir-106b hsa-mir-1248 hsa-mir-128-1 hsa-mir-128-2 hsa-mir-130b hsa-mir-146b hsa-mir-148a hsa-mir-148b hsa-mir-150 hsa-mir-151a hsa-mir-155 hsa-mir-181a-1 hsa-mir-181a-2 hsa-mir-181b-1 hsa-mir-181b-2 hsa-mir-186 hsa-mir-191 hsa-mir-19a hsa-mir-21 hsa-mir-223 hsa-mir-23b hsa-mir-25 hsa-mir-27b hsa-mir-301a …	hsa-let-7a-3 hsa-let-7e hsa-let-7f-1 hsa-let-7f-2 hsa-let-7g hsa-mir-101-1 hsa-mir-101-2 hsa-mir-106b hsa-mir-1248 hsa-mir-128-1 hsa-mir-128-2 hsa-mir-130b hsa-mir-146b hsa-mir-148a hsa-mir-148b hsa-mir-150 hsa-mir-151a hsa-mir-155 hsa-mir-181a-1 hsa-mir-181a-2 hsa-mir-181b-1 hsa-mir-181b-2 hsa-mir-186 hsa-mir-191 hsa-mir-19a hsa-mir-21 hsa-mir-223 hsa-mir-23b hsa-mir-25 hsa-mir-27b hsa-mir-301a …	hsa-mir-30e hsa-mir-101-1 hsa-mir-197 hsa-mir-128-1 hsa-mir-128-2 hsa-mir-425 hsa-mir-15b hsa-mir-30b hsa-mir-101-2 hsa-mir-27b hsa-mir-146b hsa-mir-342 hsa-mir-484 hsa-mir-21 hsa-mir-27a hsa-mir-133a-2 hsa-mir-222 hsa-mir-223 hsa-mir-19b-2 hsa-mir-4433b hsa-mir-19b-1	hsa-mir-30e hsa-mir-101-1 hsa-mir-197 hsa-mir-128-1 hsa-mir-128-2 hsa-mir-425 hsa-mir-15b hsa-mir-30b hsa-mir-101-2 hsa-mir-27b hsa-mir-146b hsa-mir-342 hsa-mir-484 hsa-mir-21 hsa-mir-27a hsa-mir-133a-2 hsa-mir-222 hsa-mir-223 hsa-mir-19b-2 hsa-mir-4433b hsa-mir-19b-1	RNA sequencing	FC >= 2	5
Jyonouchi (2019)	10.3389/fpsyt.2019.00614	USA	peripheral blood mononuclear cells	ADOS and/or ADI-R, and other standard measures	140 (105/35)	11.3 ± 5.4 (2.2 to 21.5)	88:17	15.5 ± 7.8 (3.9 to 29.7)	27:8	hsa-miR-184 hsa-miR-193b-5p hsa-miR-206 hsa-miR-320b hsa-miR-320c hsa-miR-320d hsa-miR-3605-5p hsa-miR-423-5p hsa-miR-4732-5p hsa-miR-483-5p	hsa-miR-184 hsa-miR-193b-5p hsa-miR-206 hsa-miR-320b hsa-miR-320c hsa-miR-320d hsa-miR-3605-5p hsa-miR-423-5p hsa-miR-4732-5p hsa-miR-483-5p	hsa-miR-576-3p hsa-miR-27a-5p hsa-miR-193a-5p hsa-miR-379-5p hsa-miR-134-5p hsa-miR-103a-3p hsa-miR-7-5p hsa-miR-382-5p hsa-miR-20a-5p hsa-miR-3614-5p hsa-miR-223-5p hsa-miR-378a-3p hsa-miR-100-5p hsa-miR-370-3p hsa-miR-873-3p hsa-miR-148a-5p hsa-miR-145-5p hsa-miR-93-5p hsa-miR-99b-5p hsa-miR-574-3p hsa-miR-433-3p	hsa-miR-576-3p hsa-miR-27a-5p hsa-miR-193a-5p hsa-miR-379-5p hsa-miR-134-5p hsa-miR-103a-3p hsa-miR-7-5p hsa-miR-382-5p hsa-miR-20a-5p hsa-miR-3614-5p hsa-miR-223-5p hsa-miR-378a-3p hsa-miR-100-5p hsa-miR-370-3p hsa-miR-873-3p hsa-miR-148a-5p hsa-miR-145-5p hsa-miR-93-5p hsa-miR-99b-5p hsa-miR-574-3p hsa-miR-433-3p	High-throughput deep sequencing	two tailed Mann–Whitney test, p < 0.05	6
Atwan (2020)	10.18502/ijaai.v19i1.2420	Iran	peripheral blood mononuclear cells	N/A	77 (37/40)	7 (3 to 15)	26:11	9 (4 to 12)	27:13	miR-181b	hsa-miR-181b-5p	miR-181b	hsa-miR-181b-5p	qRT-PCR	Mann Whitney U, p < 0.05	6
Talebizadeh (2008)	10.1002/aur.33	USA	Lymphoblast cell lines	ADI-R	12 (6/6)	5 to 14	3:3	Age matched	3:3	miR-23a miR-23b miR-132 miR-146a miR-146b miR-663	hsa-miR-23a-3p hsa-miR-23b-3p hsa-miR-132-3p hsa-miR-146a-5p hsa-miR-146b-5p hsa-miR-663a	miR-92 miR-320 miR-363	hsa-miR-92a-3p hsa-miR-320a-3p hsa-miR-363-3p	miRNA microarray and qRT-PCR validate	p < 0.05 after Bonferroni adjustment, FC > 1.5	7
Sarachana (2010)	10.1186/gm144	USA	Lymphoblast cell lines	N/A	14 (11/3)	N/A	11:0	N/A	3:0	hsa-miR-185 hsa-miR-103 hsa-miR-106b hsa-miR-107 hsa-miR-186 hsa-miR-191 hsa-miR-194 hsa-miR-195 hsa-miR-205 hsa-miR-23a hsa-miR-23b hsa-miR-25 hsa-miR-29b hsa-miR-30c hsa-miR-342 hsa-miR-346 hsa-miR-376a-AS hsa-miR-451 hsa-miR-519c hsa-miR-524 hsa-miR-93	hsa-miR-185-5p hsa-miR-103 hsa-miR-106b-5p hsa-miR-107 hsa-miR-186-5p hsa-miR-191-5p hsa-miR-194-5p hsa-miR-195-5p hsa-miR-205-5p hsa-miR-23a-3p hsa-miR-23b-3p hsa-miR-25-3p hsa-miR-29b-3p hsa-miR-30c-5p hsa-miR-342-3p hsa-miR-346 hsa-miR-376a-AS hsa-miR-451a hsa-miR-519c-3p hsa-miR-524-3p hsa-miR-93-5p	hsa-miR-182-AS hsa-miR-136 hsa-miR-518a hsa-miR-153-1 hsa-miR-520b hsa-miR-455 hsa-miR-326 hsa-miR-199b hsa-miR-211 hsa-miR-132 hsa-miR-495 hsa-miR-16-2 hsa-miR-190 hsa-miR-219 hsa-miR-148b hsa-miR-189 hsa-miR-133b hsa-miR-106b hsa-miR-367 hsa-miR-139	hsa-miR-182-5p hsa-miR-136-5p hsa-miR-518a-3p hsa-miR-153 hsa-miR-520b hsa-miR-455-5p hsa-miR-326 hsa-miR-199b-5p hsa-miR-211-5p hsa-miR-132-3p hsa-miR-495-3p hsa-miR-16-2 hsa-miR-190a-5p hsa-miR-219a-5p hsa-miR-148b-3p hsa-miR-189 hsa-miR-133b hsa-miR-106b-5p hsa-miR-367-3p hsa-miR-139-5p	miRNA microarray and qRT-PCR validate	Pavlidis Template Matching analysis, p < 0.05	5
Seno (2011)	10.1016/j.brainres.2010.09.046	Canada	Lymphoblast cell lines	ADOS	42 (20/22 unaffected siblings)	N/A	13:7	N/A	19:3	hsa-miR-10a hsa-miR-30a* hsa-miR-181a hsa-miR-181b hsa-miR-181c hsa-miR-199b-5p hsa-miR-338-3p hsa-miR-486-3p hsa-miR-486-5p hsa-miR-500* hsa-miR-502-3p hsa-miR-548o hsa-miR-181a* hsa-miR-10a* hsa-miR-199a-5p hsa-miR-455-3p hsa-miR-577 hsa-miR-650	hsa-miR-10a-5p hsa-miR-30a-3p hsa-miR-181a-5p hsa-miR-181b-5p hsa-miR-181c-5p hsa-miR-199b-5p hsa-miR-338-3p hsa-miR-486-3p hsa-miR-486-5p hsa-miR-500a-3p hsa-miR-502-3p hsa-miR-548o-3p hsa-miR-181a-3p hsa-miR-10a-3p hsa-miR-199a-5p hsa-miR-455-3p hsa-miR-577 hsa-miR-650	N/A	N/A	miRNA microarray and qRT-PCR validate	FC ≥ 1.5 in ≥ 12/24 sibling-pair comparisons	5
Bleazard (2017)	N/A	UK	Lymphoblastoid cell lines	ADI-R	52 (42/10)	N/A	N/A	N/A	N/A	hsa-miR-181b-3p hsa-miR-532-5p hsa-miR-155-3p hsa-miR-642b-5p hsa-miR-132-5p hsa-miR-223-3p hsa-miR-32-5p hsa-miR-3613-5p hsa-miR-188-5p hsa-miR-223-5p hsa-miR-6723-5p hsa-miR-222-5p hsa-miR-642a-5p hsa-miR-138-1-3p hsa-miR-30d-3p	hsa-miR-181b-3p hsa-miR-532-5p hsa-miR-155-3p hsa-miR-642b-5p hsa-miR-132-5p hsa-miR-223-3p hsa-miR-32-5p hsa-miR-3613-5p hsa-miR-188-5p hsa-miR-223-5p hsa-miR-6723-5p hsa-miR-222-5p hsa-miR-642a-5p hsa-miR-138-1-3p hsa-miR-30d-3p	hsa-let-7c-5p hsa-miR-3609 hsa-miR-99a-5p hsa-miR-423-5p hsa-miR-186-5p hsa-miR-34c-5p hsa-let-7b-5p hsa-miR-125b-5p hsa-miR-214-3p	hsa-let-7c-5p hsa-miR-3609 hsa-miR-99a-5p hsa-miR-423-5p hsa-miR-186-5p hsa-miR-34c-5p hsa-let-7b-5p hsa-miR-125b-5p hsa-miR-214-3p	RNA-seq and qRT-PCR validate	Benjamini-Hochberg procedure, FDR < 0.05, p < 0.05.	6
Hicks (2016)	10.1186/s12887-016-0586-x	USA	Saliva	DSM-5	45 (24/21)	9.1 ± 2.4 (5 to 13)	19:5	9.2 ± 2.5 (4 to 13)	16:5	miR-7-5p miR-28-5p miR-127-3p miR-140-3p miR-191-5p miR-218-5p miR-335-3p miR-628-5p miR-2467-5p miR-3529-3p	hsa-miR-7-5p hsa-miR-28-5p hsa-miR-127-3p hsa-miR-140-3p hsa-miR-191-5p hsa-miR-218-5p hsa-miR-335-3p hsa-miR-628-5p hsa-miR-2467-5p hsa-miR-3529-3p	miR-23a-3p miR-27a-3p miR-30e-5p miR-32-5p	hsa-miR-23a-3p hsa-miR-27a-3p hsa-miR-30e-5p hsa-miR-32-5p	RNA-seq	Mann–Whitney U test, FDR < 0.15, p < 0.05	7
Sehovic (2020)	10.1371/journal.pone.0232351	Bosnia and Herzegovina	saliva	CARS-II and clinical observations	64 (39/25)	60.8 ± 15.1 (37 to 92) months	25:14	69.3 ± 14 (42 to 95) months	11:14	miR-7-5p	hsa-miR-7-5p	miR-23a-3p miR-32-5p miR-140-3p miR-628-5p	hsa-miR-23a-3p hsa-miR-32-5p hsa-miR-140-3p hsa-miR-628-5p	qRT-PCR	Mann Whitney U test	6
Hicks (2020)	10.1016/j.jaac.2019.03.017	USA	Saliva	DSM-5	381 (187 ASD/125 typical development/69 developmental delay)	54 ± 15 months	161:26	47 ± 18 months (typical development), 50 ± 13 months (developmental delay)	76:49 (typical development), 48:21 (developmental delay)	miR-665 miR-4705 miR-620 miR-1277-5p	hsa-miR-665 hsa-miR-4705 hsa-miR-620 hsa-miR-1277-5p	miR-28-3p miR-148a-5p miR-125b-2-3p miR-7706 miR-151a-3p miR-584-5p miR-125a-5p miR-193a-5p let-7a-5p miR-944	hsa-miR-28-3p hsa-miR-148a-5p hsa-miR-125b-2-3p hsa-miR-7706 hsa-miR-151a-3p hsa-miR-584-5p hsa-miR-125a-5p hsa-miR-193a-5p hsa-let-7a-5p hsa-miR-944	RNA-seq	Kruskal-Wallis test, FDR < 0.05	5
Nguyen (2016)	10.1186/s13229-015-0064-6	France	Olfactory mucosal stem cells, skin fibroblasts	DSM-5	olfactory mucosal stem cells: 14 (8/6), skin fibroblasts: 21 (ASD 5, controls 4, intellectual disability 12)	olfactory mucosal stem cells: 22 to 38, skin fibroblasts: 5 to 41	olfactory mucosal stem cells 5:3, skin fibroblasts 4:1	olfactory mucosal stem cells: 18 to 44, skin fibroblasts: N/A	olfactory mucosal stem cells 7:3, skin fibroblasts N/A	miR-146a	hsa-miR-146a-5p	miR-221 miR-654-5p miR-656	hsa-miR-221-3p hsa-miR-654-5p hsa-miR-656	Microarray and qRT-PCR validate	Wilcoxon rank sum test, p < 0.05	5

## Sheet: miRNAs in brain
consistently upregulated miRNAs reported in at least two expression profiling studies in brain					consistently downregulated miRNAs reported in at least two expression profiling studies in brain					Inconsistently dysregulated miRNAs reported in at least two expression profiling studies in brain
miRNA	Studies	N ASD samples (male: female)	N control samples (male: female)		miRNA	Studies	N ASD samples (male: female)	N control samples (male: female)		miRNA	Studies UP	Studies DOWN	N ASD samples UP (male: female)	N ASD samples DOWN (male: female)	N control samples UP (male: female)	N control samples DOWN (male: female)
hsa-miR-146a-5p	(Mor, 2015), (Nguyen, 2016), (Nguyen, 2018), (C. Y. Lin, 2018)	N/A	N/A		hsa-miR-4742-3p	(Schumann, 2017), (Ander, 2015)	10:10	12:4		hsa-miR-21-5p	(Mor, 2015)	(C. Y. Lin, 2018), (Abu-Elneel, 2008)	10:2	13:1	11:1	13:1
hsa-miR-155-5p	(Mor, 2015), (Wu, 2016), (Almehmadi, 2020)	55:12	45:9							hsa-miR-23a-3p	(Wu, 2016), (C. Y. Lin, 2018)	(Abu-Elneel, 2008)	45:11	13:0	34:9	13:0
hsa-miR-21-3p	(Mor, 2015), (Wu, 2016)	55:12	45:9							hsa-miR-7-5p	(Mor, 2015)	(Abu-Elneel, 2008)	10:2	13:0	11:1	13:0
hsa-miR-106b-5p	(Abu-Elneel, 2008), (C. Y. Lin, 2018)	13:1	13:1							hsa-miR-204-3p	(C. Y. Lin, 2018)	(Wu, 2016)	0:1	45:10	0:1	34:8
hsa-miR-451a	(Mor, 2015), (Pagan, 2017)	18:3	31:3							hsa-miR-338-5p	(Mor, 2015)	(Schumann, 2017)	10:2	5:5	11:1	6:2
hsa-miR-1277-3p	(Wu, 2016), (C. Y. Lin, 2018)	45:11	34:9							hsa-miR-484	(Wu, 2016)	(Abu-Elneel, 2008)	45:10	13:0	34:8	13:0
										hsa-miR-619-5p	(C. Y. Lin, 2018)	(Wu, 2016)	0:1	45:10	0:1	34:8

## Sheet: miRNAs in blood & immune cells
consistently upregulated miRNAs reported in at least two expression profiling studies in blood					consistently downregulated miRNAs reported in at least two expression profiling studies in blood					Inconsistently dysregulated miRNAs reported in at least two expression profiling studies in blood
miRNA	Studies	N ASD samples (male: female)	N control samples (male: female)		miRNA	Studies	N ASD samples (male: female)	N control samples (male: female)		miRNA	Studies UP	Studies DOWN	N ASD samples UP (male: female)	N ASD samples DOWN (male: female)	N control samples UP (male: female)	N control samples DOWN (male: female)
hsa-miR-23a-3p	(Talebizadeh, 2008), (Sarachana, 2010)	14:3	6:3		hsa-miR-15a-5p	(F. Z. Huang, 2015), (Kichukova, 2017)	41:9	44:6		hsa-miR-106b-5p	(Mundalil Vasu, 2014), (Sarachana, 2010), (Kichukova, 2017)	(Sarachana, 2010)	83:13	11:0	68:20	3:0
hsa-miR-23b-3p	(Talebizadeh, 2008), (Sarachana, 2010)	14:3	6:3		hsa-miR-20a-5p	(Jyonouchi, 2019), (F. Z. Huang, 2015)	105:20	47:8		hsa-miR-181b-5p	(Seno, 2011), (Atwan, 2020)	(Mundalil Vasu, 2014), (Atwan, 2020)	39:18	74:18	46:16	68:27
hsa-miR-483-5p	(Jyonouchi, 2019), (F. Z. Huang, 2015)	105:20	N/A		hsa-miR-92a-3p	(Talebizadeh, 2008), (F. Z. Huang, 2015)	20:6	N/A		hsa-miR-486-3p	(Seno, 2011), (Yu, 2018)	(Popov, 2012), (Kichukova, 2017)	13:7	48:12	19:3	44:11
					hsa-miR-103a-3p	(F. Z. Huang, 2015), (Jyonouchi, 2019)	115:20	N/A		hsa-miR-27a-3p	(Mundalil Vasu, 2014)	(Vaccaro, 2018)	48:7	7:0	41:14	4:0
					hsa-miR-193a-5p	(Vaccaro, 2018), (Jyonouchi, 2019)	95:17	31:8		hsa-miR-145-5p	(Vaccaro, 2018)	(Kichukova, 2017), (Jyonouchi, 2019)	7:0	112:23	4:0	51:14
					hsa-miR-574-3p	(Jyonouchi, 2019), (F. Z. Huang, 2015)	105:20	47:8		hsa-miR-199a-5p	(Seno, 2011), (Vaccaro, 2018)	(Kichukova, 2017)	20:7	24:6	23:3	24:6
					hsa-miR-3135a	(Kichukova, 2017), (Popov, 2018)	48:12	44:11		hsa-miR-328-3p	(Nakata, 2019)	(Kichukova, 2017), (Popov, 2018)	18:12	48:12	18:12	44:11
										hsa-miR-19b-3p	(Mundalil Vasu, 2014)	(F. Z. Huang, 2015)	48:7	17:3	41:14	N/A
										hsa-miR-34c-5p	(Vaccaro, 2018)	(Bleazard, 2018)	7:0	N/A	4:0	N/A
										hsa-miR-93-5p	(Sarachana, 2010)	(Jyonouchi, 2019)	11:0	88:17	3:0	27:8
										hsa-miR-132-3p	(Talebizadeh, 2008)	(Sarachana, 2010)	3:3	11:0	3:3	3:0
										hsa-miR-186-5p	(Sarachana, 2010)	(Bleazard, 2018)	11:0	N/A	3:0	N/A
										hsa-miR-193b-3p	(Abu-Elneel, 2008)	(Kichukova, 2017)	13:0	24:6	13:0	24:6
										hsa-miR-195-5p	(Sarachana, 2010), (Mundalil Vasu, 2014)	(F. Z. Huang, 2015)	59:7	17:3	44:14	N/A
										hsa-miR-199b-5p	(Seno, 2011)	(Sarachana, 2010)	13:7	11:0	19:3	3:0
										hsa-miR-223-5p	(Bleazard, 2018)	(Jyonouchi, 2019)	N/A	88:17	N/A	27:8
										hsa-miR-423-5p	(Jyonouchi, 2019)	(Bleazard, 2018)	88:17	N/A	27:8	N/A
										hsa-miR-451a	(Sarachana, 2010)	(F. Z. Huang, 2015)	11:0	17:3	3:0	N/A
										hsa-miR-663a	(Talebizadeh, 2008)	(Mundalil Vasu, 2014)	3:3	48:7	3:3	41:14

## Sheet: miRNAs in saliva
consistently upregulated miRNAs reported in at least two expression profiling studies in saliva					consistently downregulated miRNAs reported in at least two expression profiling studies in saliva					Inconsistently dysregulated miRNAs reported in at least two expression profiling studies in saliva
miRNA	Studies	N ASD samples (male: female)	N control samples (male: female)		miRNA	Studies	N ASD samples (male: female)	N control samples (male: female)		miRNA	Studies UP	Studies DOWN	N ASD samples UP (male: female)	N ASD samples DOWN (male: female)	N control samples UP (male: female)	N control samples DOWN (male: female)
hsa-miR-7-5p	(S. D. Hicks, 2016), (Sehovic, 2020)	44:19	27:19		hsa-miR-23a-3p	(S. D. Hicks, 2016), (Sehovic, 2020)	44:19	27:19		hsa-miR-140-3p	(S. D. Hicks, 2016)	(Sehovic, 2020)	19:5	25:14	16:5	11:14
					hsa-miR-32-5p	(S. D. Hicks, 2016), (Sehovic, 2020)	44:19	27:19		hsa-miR-628-5p	(S. D. Hicks, 2016)	(Sehovic, 2020)	19:5	25:14	16:5	11:14
