# Supplementary material for: Systematic Review and Bioinformatic Analysis of microRNA Expression in Autism Spectrum Disorder Identifies Pathways Associated With Cancer, Metabolism, Cell Signaling, and Cell Adhesion
Source: Front Psychiatry. 2021 Oct 21;12:630876. doi: 10.3389/fpsyt.2021.630876 (PMC8566729; doi:10.3389/fpsyt.2021.630876)
Supplement: Supplementary file 7 [file Table_7.xlsx]

## Sheet: hsa-miR-146a-5p
202 Validated target genes of hsa-miR-146a-5p in miRTarbase	19 Autism risk genes in brain	Gene Name	Entrez GeneID	Chromosomal Location	Molecular Function	Support for Autism	Evidence of Support	Number of gene association studies	Number of positive association studies	Number of negative association studies		Pathway enrichment analysis on validated target autism risk genes of hsa-miR-146a-5p										Pathway enrichment analysis on validated target genes of hsa-miR-146a-5p
												GroupID	Category	Term	Description	LogP	Log(q-value)	InTerm_InList	Genes	Symbols		GroupID	Category	Term	Description	LogP	Log(q-value)	InTerm_InList	Genes	Symbols
BRCA2	BRCA2	breast cancer 2, early onset	675	13q13.1	Inherited mutations in BRCA2 confer increased lifetime risk of developing breast or ovarian cancer. Both BRCA1 and BRCA2 are involved in maintenance of genome stability, specifically the homologous recombination pathway for double-strand DNA repair. The BRCA2 protein contains several copies of a 70 aa motif called the BRC motif, and these motifs mediate binding to the RAD51 recombinase which func…	Rare Single Gene variant	Rare mutations in the BRCA2 gene have been identified in individuals with ASD (Neale et al., 2012).	5	0	0		1_Summary	KEGG Pathway	hsa05212	Pancreatic cancer	-6.08464	-2.87046	4/63	675,4089,5879,6772,3569,5743,2066	BRCA2,SMAD4,RAC1,STAT1,IL6,PTGS2,ERBB4		1_Summary	Reactome Gene Sets	R-HSA-1280215	Cytokine Signaling in Immune system	-15.154	-11.6414	38/635	595,941,959,1026,2353,3383,3429,3434,3437,3556,3569,3576,3654,3656,3665,3689,4282,4600,4790,5743,6283,6352,6654,6657,6772,7040,7189,8519,8638,8808,8878,9402,9636,10346,10410,24138,54014,91543	CCND1,CD80,CD40LG,CDKN1A,FOS,ICAM1,IFI27,IFIT1,IFIT3,IL1RAP,IL6,CXCL8,IRAK1,IRAK2,IRF7,ITGB2,MIF,MX2,NFKB1,PTGS2,S100A12,CCL5,SOS1,SOX2,STAT1,TGFB1,TRAF6,IFITM1,OASL,IL1RL2,SQSTM1,GRAP2,ISG15,TRIM22,IFITM3,IFIT5,BRWD1,RSAD2
ELP2	ELP2	elongator acetyltransferase complex subunit 2	55250	18q12.2	The protein encoded by this gene is a core subunit of the elongator complex, a histone acetyltransferase complex that associates with RNA polymerase II. In addition to histone acetylation, the encoded protein effects transcriptional elongation and may help remodel chromatin.	Syndromic	Biallelic variants in the ELP2 gene have been shown to be responsible for a form of autosomal-recessive intellectual disability (Najmabadi et al., 2011; Cohen et al., 2015; Turkyilmaz and Sager, 2020; Dogan et al., 2021); affected individuals frequently display behavioral abnormalities such as self-injurious behavior and aggressive behavior, as well as stereotypic movements. Kojic et al. 2021 cha…	6	0	0		1_Member	KEGG Pathway	hsa05212	Pancreatic cancer	-6.08464	-2.87046	4/63	675,4089,5879,6772	BRCA2,SMAD4,RAC1,STAT1		1_Member	Reactome Gene Sets	R-HSA-1280215	Cytokine Signaling in Immune system	-15.154	-11.6414	38/635	595,941,959,1026,2353,3383,3429,3434,3437,3556,3569,3576,3654,3656,3665,3689,4282,4600,4790,5743,6283,6352,6654,6657,6772,7040,7189,8519,8638,8808,8878,9402,9636,10346,10410,24138,54014,91543	CCND1,CD80,CD40LG,CDKN1A,FOS,ICAM1,IFI27,IFIT1,IFIT3,IL1RAP,IL6,CXCL8,IRAK1,IRAK2,IRF7,ITGB2,MIF,MX2,NFKB1,PTGS2,S100A12,CCL5,SOS1,SOX2,STAT1,TGFB1,TRAF6,IFITM1,OASL,IL1RL2,SQSTM1,GRAP2,ISG15,TRIM22,IFITM3,IFIT5,BRWD1,RSAD2
ERBB4	ERBB4	v-erb-a erythroblastic leukemia viral oncogene homolog 4 (avian)	2066	2q34	A transmembrane receptor tyrosine kinase that regulates cell proliferation and differentiation	Rare Single Gene variant	Rare variants in the ERBB4 gene have been identified with autism (Pinto et al., 2010) as well as schizophrenia (Walsh et al., 2008).	15	0	0		1_Member	KEGG Pathway	ko05212	Pancreatic cancer	-6.08464	-2.87046	4/63	675,4089,5879,6772	BRCA2,SMAD4,RAC1,STAT1		1_Member	Reactome Gene Sets	R-HSA-449147	Signaling by Interleukins	-9.43293	-6.87462	24/409	595,941,1026,2353,3383,3556,3569,3576,3654,3656,3689,4282,4790,5743,6283,6352,6654,6657,6772,7040,7189,8808,8878,54014	CCND1,CD80,CDKN1A,FOS,ICAM1,IL1RAP,IL6,CXCL8,IRAK1,IRAK2,ITGB2,MIF,NFKB1,PTGS2,S100A12,CCL5,SOS1,SOX2,STAT1,TGFB1,TRAF6,IL1RL2,SQSTM1,BRWD1
IL6	IL6	interleukin 6	3569	7p15.3	This gene encodes a cytokine that functions in inflammation and the maturation of B cells. In addition, the encoded protein has been shown to be an endogenous pyrogen capable of inducing fever in people with autoimmune diseases or infections.	Functional	IL-6 has been shown to mediate behavioral abnormalities in offspring induced by maternal immune activation (Smith et al., 2007). Differential expression of IL-6 has also been observed in blood and brain tissue from ASD cases compared to controls in multiple studies (Li et al., 2009; Ashwood et al., 2011; Wei et al., 2011; Ricci et al., 2013).	6	0	0		1_Member	KEGG Pathway	hsa05200	Pathways in cancer	-5.4394	-2.45407	6/379	675,3569,4089,5743,5879,6772	BRCA2,IL6,SMAD4,PTGS2,RAC1,STAT1		1_Member	Reactome Gene Sets	R-HSA-6785807	Interleukin-4 and Interleukin-13 signaling	-7.67648	-5.52566	11/92	595,1026,2353,3383,3569,3576,3689,5743,6657,6772,7040	CCND1,CDKN1A,FOS,ICAM1,IL6,CXCL8,ITGB2,PTGS2,SOX2,STAT1,TGFB1
KDM6B	KDM6B	Lysine (K)-specific demethylase 6B	23135	17p13.1	This gene encodes a histone demethylase that specifically demethylates 'Lys-27' of histone H3, thereby playing a central role in histone code. Plays a central role in regulation of posterior development, by regulating HOX gene expression.	Rare single gene variant	Two de novo loss-of-function variants in the KDM6B gene have been identified in ASD probands from the Simons Simplex Collection (refs).	12	0	0		1_Member	KEGG Pathway	ko04933	AGE-RAGE signaling pathway in diabetic complications	-5.36723	-2.45407	4/95	3569,4089,5879,6772	IL6,SMAD4,RAC1,STAT1		2_Summary	KEGG Pathway	hsa05161	Hepatitis B	-12.6902	-9.47872	19/163	355,595,890,1026,2353,3569,3576,3654,3665,4087,4089,4790,6654,6772,7040,7097,7099,7189,8772,941,5879,6352,6696,3383,3689,6387,894,3303,387,840,5743,959,9636,3656,3918,3434	FAS,CCND1,CCNA2,CDKN1A,FOS,IL6,CXCL8,IRAK1,IRF7,SMAD2,SMAD4,NFKB1,SOS1,STAT1,TGFB1,TLR2,TLR4,TRAF6,FADD,CD80,RAC1,CCL5,SPP1,ICAM1,ITGB2,CXCL12,CCND2,HSPA1A,RHOA,CASP7,PTGS2,CD40LG,ISG15,IRAK2,LAMC2,IFIT1
LRP2	LRP2	LDL receptor related protein 2	4036	2q31.1	The protein encoded by this gene, low density lipoprotein-related protein 2 (LRP2) or megalin, is a multi-ligand endocytic receptor that is expressed in many different tissues but primarily in absorptive epithilial tissues such as the kidney. This glycoprotein has a large amino-terminal extracellular domain, a single transmembrane domain, and a short carboxy-terminal cytoplasmic tail. The extrace…	Rare single gene variant	Cluster-detection analysis of an ASD-associated chromosome 2q linkage region that had been sequenced in three independent datasets revealed variants in the LRP2 gene that were associated with ASD in two of the datasets (the combined variable-threshold-test p value is 1.2 10(-5)). (Ionita-Laza et al., 2012). A de novo nonsense variant in the LRP2 gene was identified in an autistic proband followin…	13	1	0		1_Member	KEGG Pathway	hsa04933	AGE-RAGE signaling pathway in diabetic complications	-5.24409	-2.42784	4/102	3569,4089,5879,6772	IL6,SMAD4,RAC1,STAT1		2_Member	KEGG Pathway	hsa05161	Hepatitis B	-12.6902	-9.47872	19/163	355,595,890,1026,2353,3569,3576,3654,3665,4087,4089,4790,6654,6772,7040,7097,7099,7189,8772	FAS,CCND1,CCNA2,CDKN1A,FOS,IL6,CXCL8,IRAK1,IRF7,SMAD2,SMAD4,NFKB1,SOS1,STAT1,TGFB1,TLR2,TLR4,TRAF6,FADD
MBD4	MBD4	methyl-CpG binding domain protein 4	8930	3q21.3	The encoded protein forms a complex with MLH1, binds to methyl-CpG-containing DNA, has homology to bacterial DNA repair glycosylases/lyases, and displays endonuclease activity.	Rare Single Gene variant, Genetic Association	Genetic association and rare variants have been found in the MBD4 gene associated with autism in a Caucasian and African-American cohort (Cukier et al., 2010).	7	0	0		1_Member	KEGG Pathway	hsa04620	Toll-like receptor signaling pathway	-3.77246	-1.22958	3/92	3569,5879,6772	IL6,RAC1,STAT1		2_Member	KEGG Pathway	hsa04620	Toll-like receptor signaling pathway	-12.2118	-9.30132	15/93	941,2353,3569,3576,3654,3665,4790,5879,6352,6696,6772,7097,7099,7189,8772	CD80,FOS,IL6,CXCL8,IRAK1,IRF7,NFKB1,RAC1,CCL5,SPP1,STAT1,TLR2,TLR4,TRAF6,FADD
MYLK	MYLK	myosin light chain kinase	4638	3q21.1	This gene, a muscle member of the immunoglobulin gene superfamily, encodes myosin light chain kinase which is a calcium/calmodulin dependent enzyme. This kinase phosphorylates myosin regulatory light chains to facilitate myosin interaction with actin filaments to produce contractile activity. This gene encodes both smooth muscle and nonmuscle isoforms. In addition, using a separate promoter in an…	Rare single gene variant	Integration of familial whole-exome datasets of 3,531 individuals from 1,704 simplex ASD families and 50 multiplex ASD families and expression data from the BrainSpan Atlas of the Developmental Human Brain in Luo et al., 2020 identified a neurodevelopmentally co-regulated, sex-differentially expressed cluster of exons enriched with ASD-segregating deleterious variants in the MYLK gene (Bonferroni…	2	0	0		1_Member	KEGG Pathway	ko04620	Toll-like receptor signaling pathway	-3.77246	-1.22958	3/92	3569,5879,6772	IL6,RAC1,STAT1		2_Member	KEGG Pathway	ko04620	Toll-like receptor signaling pathway	-12.2118	-9.30132	15/93	941,2353,3569,3576,3654,3665,4790,5879,6352,6696,6772,7097,7099,7189,8772	CD80,FOS,IL6,CXCL8,IRAK1,IRF7,NFKB1,RAC1,CCL5,SPP1,STAT1,TLR2,TLR4,TRAF6,FADD
NACC1	NACC1	nucleus accumbens associated 1	112939	19p13.13	This gene encodes a member of the BTB/POZ protein family. BTB/POZ proteins are involved in several cellular processes including proliferation, apoptosis and transcription regulation. The encoded protein is a transcriptional repressor that plays a role in stem cell self-renewal and pluripotency maintenance.	Rare single gene variant	A recurrent de novo heterozygous missense variant in the NACC1 gene (c.892C>T;p.Arg298Trp) was osberved in seven individuals presenting with a neurodevelopmental disorder characterized by microcephaly, profound developmental delay and/or intellectual disability, cataracts, epilepsy, irritability, failure to thrive, and stereotypic hand movements (Schoch et al., 2017). De novo mutations in NACC1 h…	7	0	0		1_Member	KEGG Pathway	ko04659	Th17 cell differentiation	-3.74479	-1.22958	3/94	3569,4089,6772	IL6,SMAD4,STAT1		2_Member	KEGG Pathway	ko05142	Chagas disease (American trypanosomiasis)	-9.6049	-6.93745	13/97	355,2353,3569,3576,3654,4087,4790,6352,7040,7097,7099,7189,8772	FAS,FOS,IL6,CXCL8,IRAK1,SMAD2,NFKB1,CCL5,TGFB1,TLR2,TLR4,TRAF6,FADD
NOS1	NOS1	nitric oxide synthase 1	4842	12q24.22	Produces nitric oxide (NO) which is a messenger molecule with diverse functions throughout the body. In the brain and peripheral nervous system, NO displays many properties of a neurotransmitter.	Rare single gene variant	This gene was originally identified as an ASD candidate gene based on its enrichment in an autism-associated protein interaction module; sequencing of post-mortem brain tissue from 25 ASD cases resulted in the identification of significant non-synonymous variants in this gene with an expected false-positive rate at 0.1, confirming the involvement of this module with autism (Li et al., 2014).	2	0	0		1_Member	KEGG Pathway	hsa04659	Th17 cell differentiation	-3.69123	-1.21741	3/98	3569,4089,6772	IL6,SMAD4,STAT1		2_Member	KEGG Pathway	hsa05142	Chagas disease (American trypanosomiasis)	-9.49151	-6.88205	13/99	355,2353,3569,3576,3654,4087,4790,6352,7040,7097,7099,7189,8772	FAS,FOS,IL6,CXCL8,IRAK1,SMAD2,NFKB1,CCL5,TGFB1,TLR2,TLR4,TRAF6,FADD
PACS2	PACS2	phosphofurin acidic cluster sorting protein 2	23241	14q32.33	Multifunctional sorting protein that controls the endoplasmic reticulum (ER)-mitochondria communication, including the apposition of mitochondria with the ER and ER homeostasis. In addition, in response to apoptotic inducer, translocates BIB to mitochondria, which initiates a sequence of events including the formation of mitochondrial truncated BID, the release of cytochrome c, the activation of …	Rare single gene variant	A recurrent de novo missense variant in the PACS2 gene (p.Glu209Lys) was identified in 14 unrelated individuals presenting with neonatal-onset developmental and epileptic encephalopathy (Olson et al., 2018); in addition to recurrent phenotypes such as epilepsy and developmental delay/intellectual disability, three cases in this report presented with autism spectrum disorder/autistic disorder, and…	6	0	0		1_Member	KEGG Pathway	hsa05161	Hepatitis B	-3.04424	-0.733149	3/163	3569,4089,6772	IL6,SMAD4,STAT1		2_Member	KEGG Pathway	ko05323	Rheumatoid arthritis	-8.8314	-6.31885	11/72	941,2353,3383,3569,3576,3689,6352,6387,7040,7097,7099	CD80,FOS,ICAM1,IL6,CXCL8,ITGB2,CCL5,CXCL12,TGFB1,TLR2,TLR4
PLAUR	PLAUR	Plasminogen activator, urokinase receptor	5329	19q13.31	This gene encodes the receptor for urokinase plasminogen activator and, given its role in localizing and promoting plasmin formation, likely influences many normal and pathological processes related to cell-surface plasminogen activation and localized degradation of the extracellular matrix. PLAUR is expressed in neurons of the rolandic area of the brain (at protein level).	Genetic association	The PLAUR promoter variant rs344781 T allele was associated with ASD by both family-based association tests (P=0.006) and case-control analyses (P=0.007) in an association study of genes encoding proteins that regulate MET expression and activity in 664 families (2,712 individuals including 1,228 with ASD) and 312 unrelated controls (Campbell et al., 2008).	2	0	0		1_Member	Reactome Gene Sets	R-HSA-5663202	Diseases of signal transduction by growth factor receptors and second messengers	-2.89359	-0.608824	4/414	2066,4089,5879,6772	ERBB4,SMAD4,RAC1,STAT1		2_Member	KEGG Pathway	hsa05323	Rheumatoid arthritis	-8.63597	-6.16482	11/75	941,2353,3383,3569,3576,3689,6352,6387,7040,7097,7099	CD80,FOS,ICAM1,IL6,CXCL8,ITGB2,CCL5,CXCL12,TGFB1,TLR2,TLR4
PTGS2	PTGS2	prostaglandin-endoperoxide synthase 2	5743	1q31.1	The encoded protein is a key enzyme for prostaglandin synthesis. It has prostagl andin-endoperoxide synthase activity.	Genetic Association	Genetic association has been found between the PTGS2 gene and autism in a Korean population cohort (Yoo et al., 2008).	7	0	0		1_Member	KEGG Pathway	hsa05169	Epstein-Barr virus infection	-2.41853	-0.182068	3/270	3569,5879,6772	IL6,RAC1,STAT1		2_Member	KEGG Pathway	hsa05162	Measles	-8.54882	-6.15021	14/141	355,595,894,2353,3303,3569,3654,3665,4790,6772,7097,7099,7189,8772	FAS,CCND1,CCND2,FOS,HSPA1A,IL6,IRAK1,IRF7,NFKB1,STAT1,TLR2,TLR4,TRAF6,FADD
RAC1	RAC1	Rac family small GTPase 1	5879	7p22.1	The protein encoded by this gene is a GTPase which belongs to the RAS superfamily of small GTP-binding proteins. Members of this superfamily appear to regulate a diverse array of cellular events, including the control of cell growth, cytoskeletal reorganization, and the activation of protein kinases.	Functional	Viral expression of a dominant-negative form of Rac1 following bilateral injection into the prelimbic regions of wild-type mice resulted in ASD-like social deficits and reduced NMDAR-ESPC in PFC pyramidal neurons; conversely, viral expression of constitutively active Rac1 in SHANK3-deficient mice rescued ASD-like social deficits and NMDAR hypofunction (Duffney et al., 2015). De novo ASD-associate…	5	0	0		2_Summary	KEGG Pathway	hsa05205	Proteoglycans in cancer	-4.07704	-1.33998	4/202	2066,3569,5329,5879	ERBB4,IL6,PLAUR,RAC1		2_Member	KEGG Pathway	ko05133	Pertussis	-8.10732	-5.79889	10/65	387,840,2353,3569,3576,3654,3689,4790,7099,7189	RHOA,CASP7,FOS,IL6,CXCL8,IRAK1,ITGB2,NFKB1,TLR4,TRAF6
ROBO1	ROBO1	roundabout, axon guidance receptor, homolog 1 (Drosophila)	6091	3p12.3	The encoded protein is an axon guidance receptor and a cell adhesion receptor.	Functional	Differential expression of the ROBO1 gene has been shown to occur in some autistic individuals (Hu et al., 2006). Recently, a de novo synonymous variant in this gene was identified in an ASD proband from the Simons Simplex Collection (Iossifov et al., 2012).	13	0	0		2_Member	KEGG Pathway	hsa05205	Proteoglycans in cancer	-4.07704	-1.33998	4/202	2066,3569,5329,5879	ERBB4,IL6,PLAUR,RAC1		2_Member	KEGG Pathway	hsa05140	Leishmania infection	-8.0407	-5.78342	10/66	2353,3654,3689,4790,5743,6772,7040,7097,7099,7189	FOS,IRAK1,ITGB2,NFKB1,PTGS2,STAT1,TGFB1,TLR2,TLR4,TRAF6
SMAD4	SMAD4	SMAD family member 4	4089	18q21.2	This gene encodes a member of the Smad family of signal transduction proteins. Smad proteins are phosphorylated and activated by transmembrane serine-threonine receptor kinases in response to TGF-beta signaling. The product of this gene forms homomeric complexes and heteromeric complexes with other activated Smad proteins, which then accumulate in the nucleus and regulate the transcription of tar…	Rare single gene variant	A recurrent damaging missense variant at p.Ile500 of the SMAD4 gene was originally identified in an ASD proband from the Simons Simplex Collection (Iossifov et al., 2014) and a female proband with developmental delay (Deciphering Developmental Disorders Study, 2015). Geisheker et al., 2017 identified two novel ASD probands with a de novo damaging missense variant at p.Ile500, bringing the total n…	6	0	0		2_Member	KEGG Pathway	ko05205	Proteoglycans in cancer	-2.85882	-0.598877	3/189	2066,5329,5879	ERBB4,PLAUR,RAC1		2_Member	KEGG Pathway	ko05140	Leishmaniasis	-8.0407	-5.78342	10/66	2353,3654,3689,4790,5743,6772,7040,7097,7099,7189	FOS,IRAK1,ITGB2,NFKB1,PTGS2,STAT1,TGFB1,TLR2,TLR4,TRAF6
SNTG2	SNTG2	syntrophin gamma 2	54221	2p25.3	his gene encodes a protein belonging to the syntrophin family. Syntrophins are cytoplasmic peripheral membrane proteins that bind to components of mechanosenstive sodium channels and the extreme carboxy-terminal domain of dystrophin and dystrophin-related proteins. The PDZ domain of this protein product interacts with a protein component of a mechanosensitive sodium channel that affects channel g…	Rare single gene variant	A deletion containing part of the SNTG2 gene was identified in a patient with autistic features that was inherited from a mother with a mild personality disorder and was absent in a normal brother (Rosenfeld et al., 2010). In a subsequent study, a translocation disrupting the SNTG2 gene was identified in a female proband diagnosed with autism (Talkowski et al., 2012).	6	0	0		2_Member	Reactome Gene Sets	R-HSA-5683057	MAPK family signaling cascades	-2.27457	-0.0603923	3/304	2066,3569,5879	ERBB4,IL6,RAC1		2_Member	KEGG Pathway	hsa05144	Malaria	-7.89449	-5.68297	9/51	959,3383,3569,3576,3689,6654,7040,7097,7099	CD40LG,ICAM1,IL6,CXCL8,ITGB2,SOS1,TGFB1,TLR2,TLR4
STAT1	STAT1	signal transducer and activator of transcription 1	6772	2q32.2	This gene encodes a signal transducer and transcription activator that mediates cellular responses to interferons (IFNs), cytokine KITLG/SCF and other cytokines and other growth factors.	Rare single gene variant	Deletion of STAT1 from GABAergic inhibitory neurons resulted in deficits in social behavior in mice as measured by the three-chamber social task (Filiano et al., 2016). A novel and predicted damaging de novo missense variant in this gene was identified in an ASD proband from the Simons Simplex Collection (Iossifov et al., 2014).	2	0	0		2_Member	KEGG Pathway	hsa04151	PI3K-Akt signaling pathway	-2.16497	0	3/333	2066,3569,5879	ERBB4,IL6,RAC1		2_Member	KEGG Pathway	hsa05133	Pertussis	-7.84764	-5.65731	10/69	387,840,2353,3569,3576,3654,3689,4790,7099,7189	RHOA,CASP7,FOS,IL6,CXCL8,IRAK1,ITGB2,NFKB1,TLR4,TRAF6
ZNF292	ZNF292	zinc finger protein 292	23036	6q14.3	The protein encoded by this gene may be involved in transcriptional regulation.	Rare single gene variant	A de novo loss-of-function (LoF) variant in the ZNF292 gene was identified in a female ASD proband with positive family history from the Autism Sequencing Consortium (Neale et al., 2012); a second de novo LoF variant in this gene was identified in an ASD proband from the Autism Clinical and Genetic Resources in China (ACGC) cohort (Wang et al., 2016).	7	0	0		3_Summary	Reactome Gene Sets	R-HSA-6785807	Interleukin-4 and Interleukin-13 signaling	-3.75855	-1.22958	3/93	3569,5743,6772,5879	IL6,PTGS2,STAT1,RAC1		2_Member	KEGG Pathway	ko05162	Measles	-7.52021	-5.42264	12/118	355,595,894,3303,3569,3654,3665,4790,6772,7097,7099,7189	FAS,CCND1,CCND2,HSPA1A,IL6,IRAK1,IRF7,NFKB1,STAT1,TLR2,TLR4,TRAF6
ACTBL2												3_Member	Reactome Gene Sets	R-HSA-6785807	Interleukin-4 and Interleukin-13 signaling	-3.75855	-1.22958	3/93	3569,5743,6772	IL6,PTGS2,STAT1		2_Member	KEGG Pathway	hsa05169	Epstein-Barr virus infection	-7.24914	-5.16795	17/270	355,595,890,894,1026,3303,3383,3569,3654,3665,4790,5879,6772,7097,7189,8772,9636	FAS,CCND1,CCNA2,CCND2,CDKN1A,HSPA1A,ICAM1,IL6,IRAK1,IRF7,NFKB1,RAC1,STAT1,TLR2,TRAF6,FADD,ISG15
AKAP8												3_Member	KEGG Pathway	hsa04932	Non-alcoholic fatty liver disease (NAFLD)	-3.18312	-0.781855	3/146	3569,5743,5879	IL6,PTGS2,RAC1		2_Member	KEGG Pathway	ko05144	Malaria	-7.02332	-5.02928	8/46	959,3383,3569,3576,3689,7040,7097,7099	CD40LG,ICAM1,IL6,CXCL8,ITGB2,TGFB1,TLR2,TLR4
ALG10B												4_Summary	KEGG Pathway	hsa04371	Apelin signaling pathway	-3.31084	-0.874806	3/132	4089,4638,4842,2066	SMAD4,MYLK,NOS1,ERBB4		2_Member	KEGG Pathway	ko05134	Legionellosis	-6.46002	-4.50377	8/54	840,3303,3569,3576,3689,4790,7097,7099	CASP7,HSPA1A,IL6,CXCL8,ITGB2,NFKB1,TLR2,TLR4
ARL8A												4_Member	KEGG Pathway	hsa04371	Apelin signaling pathway	-3.31084	-0.874806	3/132	4089,4638,4842	SMAD4,MYLK,NOS1		2_Member	KEGG Pathway	hsa05134	Legionellosis	-6.27315	-4.3288	8/57	840,3303,3569,3576,3689,4790,7097,7099	CASP7,HSPA1A,IL6,CXCL8,ITGB2,NFKB1,TLR2,TLR4
ATG9A												4_Member	KEGG Pathway	hsa04020	Calcium signaling pathway	-3.05198	-0.733149	3/162	2066,4638,4842	ERBB4,MYLK,NOS1		2_Member	KEGG Pathway	ko05152	Tuberculosis	-6.21358	-4.29209	12/155	387,3569,3654,3656,3689,4790,6772,7040,7097,7099,7189,8772	RHOA,IL6,IRAK1,IRAK2,ITGB2,NFKB1,STAT1,TGFB1,TLR2,TLR4,TRAF6,FADD
ATP13A3												4_Member	KEGG Pathway	ko04020	Calcium signaling pathway	-3.05198	-0.733149	3/162	2066,4638,4842	ERBB4,MYLK,NOS1		2_Member	KEGG Pathway	ko05145	Toxoplasmosis	-6.05121	-4.14071	10/106	959,3303,3654,3918,4790,6772,7040,7097,7099,7189	CD40LG,HSPA1A,IRAK1,LAMC2,NFKB1,STAT1,TGFB1,TLR2,TLR4,TRAF6
AVL9																						2_Member	KEGG Pathway	hsa05152	Tuberculosis	-6.00832	-4.10855	12/162	387,3569,3654,3656,3689,4790,6772,7040,7097,7099,7189,8772	RHOA,IL6,IRAK1,IRAK2,ITGB2,NFKB1,STAT1,TGFB1,TLR2,TLR4,TRAF6,FADD
BCL2A1																						2_Member	KEGG Pathway	hsa05145	Toxoplasmosis	-5.97586	-4.08656	10/108	959,3303,3654,3918,4790,6772,7040,7097,7099,7189	CD40LG,HSPA1A,IRAK1,LAMC2,NFKB1,STAT1,TGFB1,TLR2,TLR4,TRAF6
BCL7B																						2_Member	KEGG Pathway	ko05146	Amoebiasis	-5.17751	-3.40532	8/79	3569,3576,3689,3918,4790,7040,7097,7099	IL6,CXCL8,ITGB2,LAMC2,NFKB1,TGFB1,TLR2,TLR4
BCLAF1																						2_Member	KEGG Pathway	hsa05168	Herpes simplex infection	-5.13558	-3.38646	11/164	355,2353,3434,3569,3665,4790,6352,6772,7097,7189,8772	FAS,FOS,IFIT1,IL6,IRF7,NFKB1,CCL5,STAT1,TLR2,TRAF6,FADD
BGLAP																						2_Member	KEGG Pathway	ko05168	Herpes simplex infection	-5.13558	-3.38646	11/164	355,2353,3434,3569,3665,4790,6352,6772,7097,7189,8772	FAS,FOS,IFIT1,IL6,IRF7,NFKB1,CCL5,STAT1,TLR2,TRAF6,FADD
BRCA1																						2_Member	KEGG Pathway	hsa05146	Amoebiasis	-4.97783	-3.26462	8/84	3569,3576,3689,3918,4790,7040,7097,7099	IL6,CXCL8,ITGB2,LAMC2,NFKB1,TGFB1,TLR2,TLR4
BRWD1																						2_Member	KEGG Pathway	hsa04621	NOD-like receptor signaling pathway	-4.66921	-3.03172	10/151	387,3569,3576,3665,4790,6352,6772,7099,7189,8772	RHOA,IL6,CXCL8,IRF7,NFKB1,CCL5,STAT1,TLR4,TRAF6,FADD
BTN2A2																						2_Member	KEGG Pathway	ko04621	NOD-like receptor signaling pathway	-4.66921	-3.03172	10/151	387,3569,3576,3665,4790,6352,6772,7099,7189,8772	RHOA,IL6,CXCL8,IRF7,NFKB1,CCL5,STAT1,TLR4,TRAF6,FADD
C16orf52																						2_Member	Reactome Gene Sets	R-HSA-5260271	Diseases of Immune System	-2.29229	-1.13192	3/28	4790,7097,7099	NFKB1,TLR2,TLR4
C1orf21																						2_Member	Reactome Gene Sets	R-HSA-5602358	Diseases associated with the TLR signaling cascade	-2.29229	-1.13192	3/28	4790,7097,7099	NFKB1,TLR2,TLR4
CARD10																						3_Summary	KEGG Pathway	hsa05200	Pathways in cancer	-11.713	-8.89946	26/379	355,387,595,675,1026,1956,2353,3569,3576,3918,4087,4089,4790,5743,5879,5915,6093,6387,6654,6772,7040,7189,7852,8030,8772,57449,3434,3665,91543	FAS,RHOA,CCND1,BRCA2,CDKN1A,EGFR,FOS,IL6,CXCL8,LAMC2,SMAD2,SMAD4,NFKB1,PTGS2,RAC1,RARB,ROCK1,CXCL12,SOS1,STAT1,TGFB1,TRAF6,CXCR4,CCDC6,FADD,PLEKHG5,IFIT1,IRF7,RSAD2
CASP7																						3_Member	KEGG Pathway	hsa05200	Pathways in cancer	-11.713	-8.89946	26/379	355,387,595,675,1026,1956,2353,3569,3576,3918,4087,4089,4790,5743,5879,5915,6093,6387,6654,6772,7040,7189,7852,8030,8772,57449	FAS,RHOA,CCND1,BRCA2,CDKN1A,EGFR,FOS,IL6,CXCL8,LAMC2,SMAD2,SMAD4,NFKB1,PTGS2,RAC1,RARB,ROCK1,CXCL12,SOS1,STAT1,TGFB1,TRAF6,CXCR4,CCDC6,FADD,PLEKHG5
CCDC6																						3_Member	KEGG Pathway	hsa05160	Hepatitis C	-7.22961	-5.16422	13/151	355,595,1026,1956,3434,3576,3665,4790,6654,6772,7189,8772,91543	FAS,CCND1,CDKN1A,EGFR,IFIT1,CXCL8,IRF7,NFKB1,SOS1,STAT1,TRAF6,FADD,RSAD2
CCDC83																						3_Member	KEGG Pathway	ko05160	Hepatitis C	-4.86244	-3.18239	9/114	1026,1956,3434,3576,3665,4790,6654,6772,7189	CDKN1A,EGFR,IFIT1,CXCL8,IRF7,NFKB1,SOS1,STAT1,TRAF6
CCL5																						4_Summary	Reactome Gene Sets	R-HSA-909733	Interferon alpha/beta signaling	-10.7627	-8.0283	12/63	3429,3434,3437,3665,4600,6772,8519,8638,9636,10410,24138,91543,3383,10346	IFI27,IFIT1,IFIT3,IRF7,MX2,STAT1,IFITM1,OASL,ISG15,IFITM3,IFIT5,RSAD2,ICAM1,TRIM22
CCNA2																						4_Member	Reactome Gene Sets	R-HSA-909733	Interferon alpha/beta signaling	-10.7627	-8.0283	12/63	3429,3434,3437,3665,4600,6772,8519,8638,9636,10410,24138,91543	IFI27,IFIT1,IFIT3,IRF7,MX2,STAT1,IFITM1,OASL,ISG15,IFITM3,IFIT5,RSAD2
CCND1																						4_Member	Reactome Gene Sets	R-HSA-913531	Interferon Signaling	-7.12585	-5.09042	14/182	3383,3429,3434,3437,3665,4600,6772,8519,8638,9636,10346,10410,24138,91543	ICAM1,IFI27,IFIT1,IFIT3,IRF7,MX2,STAT1,IFITM1,OASL,ISG15,TRIM22,IFITM3,IFIT5,RSAD2
CCND2																						4_Member	Reactome Gene Sets	R-HSA-1169410	Antiviral mechanism by IFN-stimulated genes	-2.49672	-1.29246	5/79	3434,4600,6772,8638,9636	IFIT1,MX2,STAT1,OASL,ISG15
CCR9																						4_Member	Reactome Gene Sets	R-HSA-877300	Interferon gamma signaling	-2.42682	-1.23855	5/82	3383,3665,6772,8638,10346	ICAM1,IRF7,STAT1,OASL,TRIM22
CD300LB																						5_Summary	KEGG Pathway	ko05206	MicroRNAs in cancer	-8.54882	-6.15021	14/141	387,595,672,894,1026,1956,3236,4790,4851,4853,5581,5743,6093,6654,355,2066,3569,4087,5329,5879,7040,7097,7099,675,2353,3918,6696,3576,5915,79047	RHOA,CCND1,BRCA1,CCND2,CDKN1A,EGFR,HOXD10,NFKB1,NOTCH1,NOTCH2,PRKCE,PTGS2,ROCK1,SOS1,FAS,ERBB4,IL6,SMAD2,PLAUR,RAC1,TGFB1,TLR2,TLR4,BRCA2,FOS,LAMC2,SPP1,CXCL8,RARB,KCTD15
CD40LG																						5_Member	KEGG Pathway	ko05206	MicroRNAs in cancer	-8.54882	-6.15021	14/141	387,595,672,894,1026,1956,3236,4790,4851,4853,5581,5743,6093,6654	RHOA,CCND1,BRCA1,CCND2,CDKN1A,EGFR,HOXD10,NFKB1,NOTCH1,NOTCH2,PRKCE,PTGS2,ROCK1,SOS1
CD80																						5_Member	KEGG Pathway	hsa05206	MicroRNAs in cancer	-8.31191	-5.94548	14/147	387,595,672,894,1026,1956,3236,4790,4851,4853,5581,5743,6093,6654	RHOA,CCND1,BRCA1,CCND2,CDKN1A,EGFR,HOXD10,NFKB1,NOTCH1,NOTCH2,PRKCE,PTGS2,ROCK1,SOS1
CDC73																						5_Member	KEGG Pathway	hsa05205	Proteoglycans in cancer	-8.22233	-5.88587	16/203	355,387,595,1026,1956,2066,3236,3569,4087,5329,5879,6093,6654,7040,7097,7099	FAS,RHOA,CCND1,CDKN1A,EGFR,ERBB4,HOXD10,IL6,SMAD2,PLAUR,RAC1,ROCK1,SOS1,TGFB1,TLR2,TLR4
CDKN1A																						5_Member	KEGG Pathway	ko05205	Proteoglycans in cancer	-7.74965	-5.57953	15/190	355,387,595,1026,1956,2066,3236,4087,5329,5879,6093,6654,7040,7097,7099	FAS,RHOA,CCND1,CDKN1A,EGFR,ERBB4,HOXD10,SMAD2,PLAUR,RAC1,ROCK1,SOS1,TGFB1,TLR2,TLR4
CDKN3																						5_Member	KEGG Pathway	ko05224	Breast cancer	-4.3285	-2.76533	9/133	595,672,675,1026,1956,2353,4851,4853,6654	CCND1,BRCA1,BRCA2,CDKN1A,EGFR,FOS,NOTCH1,NOTCH2,SOS1
CFH																						5_Member	KEGG Pathway	hsa04151	PI3K-Akt signaling pathway	-4.07124	-2.53182	14/333	595,672,894,1026,1956,2066,3569,3918,4790,5879,6654,6696,7097,7099	CCND1,BRCA1,CCND2,CDKN1A,EGFR,ERBB4,IL6,LAMC2,NFKB1,RAC1,SOS1,SPP1,TLR2,TLR4
CNOT6L																						5_Member	KEGG Pathway	hsa05224	Breast cancer	-3.99121	-2.46094	9/147	595,672,675,1026,1956,2353,4851,4853,6654	CCND1,BRCA1,BRCA2,CDKN1A,EGFR,FOS,NOTCH1,NOTCH2,SOS1
COPA																						5_Member	KEGG Pathway	hsa01522	Endocrine resistance	-3.91793	-2.40538	7/88	595,1026,1956,2353,4851,4853,6654	CCND1,CDKN1A,EGFR,FOS,NOTCH1,NOTCH2,SOS1
COPS8																						5_Member	KEGG Pathway	ko01522	Endocrine resistance	-3.91793	-2.40538	7/88	595,1026,1956,2353,4851,4853,6654	CCND1,CDKN1A,EGFR,FOS,NOTCH1,NOTCH2,SOS1
COX2																						5_Member	KEGG Pathway	ko04151	PI3K-Akt signaling pathway	-3.89054	-2.39559	13/304	595,672,894,1026,1956,3569,3918,4790,5879,6654,6696,7097,7099	CCND1,BRCA1,CCND2,CDKN1A,EGFR,IL6,LAMC2,NFKB1,RAC1,SOS1,SPP1,TLR2,TLR4
CPM																						5_Member	KEGG Pathway	hsa04320	Dorso-ventral axis formation	-3.53329	-2.10352	4/26	1956,4851,4853,6654	EGFR,NOTCH1,NOTCH2,SOS1
CXCL12																						5_Member	KEGG Pathway	ko04320	Dorso-ventral axis formation	-3.53329	-2.10352	4/26	1956,4851,4853,6654	EGFR,NOTCH1,NOTCH2,SOS1
CXCL8																						5_Member	KEGG Pathway	hsa05219	Bladder cancer	-2.93499	-1.64116	4/37	595,1026,1956,3576	CCND1,CDKN1A,EGFR,CXCL8
CXCR4																						5_Member	KEGG Pathway	ko05219	Bladder cancer	-2.93499	-1.64116	4/37	595,1026,1956,3576	CCND1,CDKN1A,EGFR,CXCL8
CYBRD1																						5_Member	Reactome Gene Sets	R-HSA-9634638	Estrogen-dependent nuclear events downstream of ESR-membrane signaling	-2.59608	-1.37357	3/22	595,1956,2353	CCND1,EGFR,FOS
CYTIP																						5_Member	KEGG Pathway	hsa05215	Prostate cancer	-2.40421	-1.22004	5/83	595,1026,1956,4790,6654	CCND1,CDKN1A,EGFR,NFKB1,SOS1
DECR1																						5_Member	KEGG Pathway	ko05215	Prostate cancer	-2.40421	-1.22004	5/83	595,1026,1956,4790,6654	CCND1,CDKN1A,EGFR,NFKB1,SOS1
DGCR6L																						5_Member	KEGG Pathway	hsa05223	Non-small cell lung cancer	-2.24296	-1.10148	4/57	595,1956,5915,6654	CCND1,EGFR,RARB,SOS1
DUSP1																						5_Member	KEGG Pathway	ko05223	Non-small cell lung cancer	-2.24296	-1.10148	4/57	595,1956,5915,6654	CCND1,EGFR,RARB,SOS1
EDEM3																						5_Member	KEGG Pathway	hsa05214	Glioma	-2.16412	-1.03718	4/60	595,1026,1956,6654	CCND1,CDKN1A,EGFR,SOS1
EGFR																						5_Member	KEGG Pathway	ko05214	Glioma	-2.16412	-1.03718	4/60	595,1026,1956,6654	CCND1,CDKN1A,EGFR,SOS1
ELAVL1																						5_Member	Reactome Gene Sets	R-HSA-8864260	Transcriptional regulation by the AP-2 (TFAP2) family of transcription factors	-2.12813	-1.01178	3/32	1026,1956,79047	CDKN1A,EGFR,KCTD15
ENTPD5																						6_Summary	KEGG Pathway	ko04064	NF-kappa B signaling pathway	-7.93586	-5.70206	11/87	597,959,3383,3576,3654,4790,5743,6387,7099,7189,29775	BCL2A1,CD40LG,ICAM1,CXCL8,IRAK1,NFKB1,PTGS2,CXCL12,TLR4,TRAF6,CARD10
EPSTI1																						6_Member	KEGG Pathway	ko04064	NF-kappa B signaling pathway	-7.93586	-5.70206	11/87	597,959,3383,3576,3654,4790,5743,6387,7099,7189,29775	BCL2A1,CD40LG,ICAM1,CXCL8,IRAK1,NFKB1,PTGS2,CXCL12,TLR4,TRAF6,CARD10
ESD																						6_Member	KEGG Pathway	hsa04064	NF-kappa B signaling pathway	-7.57727	-5.44493	11/94	597,959,3383,3576,3654,4790,5743,6387,7099,7189,29775	BCL2A1,CD40LG,ICAM1,CXCL8,IRAK1,NFKB1,PTGS2,CXCL12,TLR4,TRAF6,CARD10
FADD																						7_Summary	KEGG Pathway	ko04933	AGE-RAGE signaling pathway in diabetic complications	-7.52858	-5.42264	11/95	595,3383,3569,3576,4087,4089,4790,5581,5879,6772,7040,675,1956,7097,7099,387,2353,3556,894,1026,6654,3689,4355,6657,84612,890,4851,6696,4638,4842,6093	CCND1,ICAM1,IL6,CXCL8,SMAD2,SMAD4,NFKB1,PRKCE,RAC1,STAT1,TGFB1,BRCA2,EGFR,TLR2,TLR4,RHOA,FOS,IL1RAP,CCND2,CDKN1A,SOS1,ITGB2,MPP2,SOX2,PARD6B,CCNA2,NOTCH1,SPP1,MYLK,NOS1,ROCK1
FAF1																						7_Member	KEGG Pathway	ko04933	AGE-RAGE signaling pathway in diabetic complications	-7.52858	-5.42264	11/95	595,3383,3569,3576,4087,4089,4790,5581,5879,6772,7040	CCND1,ICAM1,IL6,CXCL8,SMAD2,SMAD4,NFKB1,PRKCE,RAC1,STAT1,TGFB1
FANCF																						7_Member	KEGG Pathway	hsa04933	AGE-RAGE signaling pathway in diabetic complications	-7.20363	-5.15348	11/102	595,3383,3569,3576,4087,4089,4790,5581,5879,6772,7040	CCND1,ICAM1,IL6,CXCL8,SMAD2,SMAD4,NFKB1,PRKCE,RAC1,STAT1,TGFB1
FANCM																						7_Member	KEGG Pathway	hsa05212	Pancreatic cancer	-7.0601	-5.0527	9/63	595,675,1956,4087,4089,4790,5879,6772,7040	CCND1,BRCA2,EGFR,SMAD2,SMAD4,NFKB1,RAC1,STAT1,TGFB1
FAS																						7_Member	KEGG Pathway	ko05212	Pancreatic cancer	-7.0601	-5.0527	9/63	595,675,1956,4087,4089,4790,5879,6772,7040	CCND1,BRCA2,EGFR,SMAD2,SMAD4,NFKB1,RAC1,STAT1,TGFB1
FOS																						7_Member	KEGG Pathway	ko05321	Inflammatory bowel disease (IBD)	-5.37149	-3.53104	7/53	3569,4087,4790,6772,7040,7097,7099	IL6,SMAD2,NFKB1,STAT1,TGFB1,TLR2,TLR4
GIMAP4																						7_Member	KEGG Pathway	hsa05321	Inflammatory bowel disease (IBD)	-5.2613	-3.46475	7/55	3569,4087,4790,6772,7040,7097,7099	IL6,SMAD2,NFKB1,STAT1,TGFB1,TLR2,TLR4
GPM6B																						7_Member	KEGG Pathway	hsa05210	Colorectal cancer	-5.05415	-3.31975	7/59	387,595,2353,4087,4089,5879,7040	RHOA,CCND1,FOS,SMAD2,SMAD4,RAC1,TGFB1
GPRIN2																						7_Member	KEGG Pathway	ko05210	Colorectal cancer	-5.05415	-3.31975	7/59	387,595,2353,4087,4089,5879,7040	RHOA,CCND1,FOS,SMAD2,SMAD4,RAC1,TGFB1
GRAP2																						7_Member	KEGG Pathway	ko04659	Th17 cell differentiation	-4.65127	-3.01953	8/93	2353,3556,3569,4087,4089,4790,6772,7040	FOS,IL1RAP,IL6,SMAD2,SMAD4,NFKB1,STAT1,TGFB1
GXYLT2																						7_Member	KEGG Pathway	hsa04659	Th17 cell differentiation	-4.51788	-2.92556	8/97	2353,3556,3569,4087,4089,4790,6772,7040	FOS,IL1RAP,IL6,SMAD2,SMAD4,NFKB1,STAT1,TGFB1
HAAO																						7_Member	KEGG Pathway	hsa04068	foxo signaling pathway	-4.51384	-2.92556	9/126	595,894,1026,1956,3569,4087,4089,6654,7040	CCND1,CCND2,CDKN1A,EGFR,IL6,SMAD2,SMAD4,SOS1,TGFB1
HORMAD2																						7_Member	Reactome Gene Sets	R-HSA-3304349	Loss of Function of SMAD2/3 in Cancer	-4.17907	-2.63254	3/7	4087,4089,7040	SMAD2,SMAD4,TGFB1
HOXD10																						7_Member	Reactome Gene Sets	R-HSA-8941855	RUNX3 regulates CDKN1A transcription	-4.17907	-2.63254	3/7	1026,4089,7040	CDKN1A,SMAD4,TGFB1
HSPA1A																						7_Member	Reactome Gene Sets	R-HSA-3304351	Signaling by TGF-beta Receptor Complex in Cancer	-3.97899	-2.45321	3/8	4087,4089,7040	SMAD2,SMAD4,TGFB1
ICAM1																						7_Member	KEGG Pathway	hsa05166	HTLV-I infection	-3.64416	-2.18905	11/239	595,894,1026,2353,3383,3569,3689,4087,4089,4790,7040	CCND1,CCND2,CDKN1A,FOS,ICAM1,IL6,ITGB2,SMAD2,SMAD4,NFKB1,TGFB1
IFI27																						7_Member	KEGG Pathway	ko05166	HTLV-I infection	-3.64416	-2.18905	11/239	595,894,1026,2353,3383,3569,3689,4087,4089,4790,7040	CCND1,CCND2,CDKN1A,FOS,ICAM1,IL6,ITGB2,SMAD2,SMAD4,NFKB1,TGFB1
IFI44																						7_Member	KEGG Pathway	hsa05220	Chronic myeloid leukemia	-3.6409	-2.18905	6/69	595,1026,4089,4790,6654,7040	CCND1,CDKN1A,SMAD4,NFKB1,SOS1,TGFB1
IFI44L																						7_Member	KEGG Pathway	ko05220	Chronic myeloid leukemia	-3.6409	-2.18905	6/69	595,1026,4089,4790,6654,7040	CCND1,CDKN1A,SMAD4,NFKB1,SOS1,TGFB1
IFIT1																						7_Member	KEGG Pathway	hsa04390	Hippo signaling pathway	-3.57295	-2.13567	9/167	595,894,3689,4087,4089,4355,6657,7040,84612	CCND1,CCND2,ITGB2,SMAD2,SMAD4,MPP2,SOX2,TGFB1,PARD6B
IFIT3																						7_Member	KEGG Pathway	ko04390	Hippo signaling pathway	-3.18396	-1.83209	8/151	595,894,3689,4087,4089,6657,7040,84612	CCND1,CCND2,ITGB2,SMAD2,SMAD4,SOX2,TGFB1,PARD6B
IFIT5																						7_Member	KEGG Pathway	hsa04110	Cell cycle	-3.15807	-1.81578	7/117	595,890,894,1026,4087,4089,7040	CCND1,CCNA2,CCND2,CDKN1A,SMAD2,SMAD4,TGFB1
IFITM1																						7_Member	KEGG Pathway	ko04110	Cell cycle	-3.15807	-1.81578	7/117	595,890,894,1026,4087,4089,7040	CCND1,CCNA2,CCND2,CDKN1A,SMAD2,SMAD4,TGFB1
IFITM3																						7_Member	Reactome Gene Sets	R-HSA-9617828	FOXO-mediated transcription of cell cycle genes	-2.931	-1.64116	3/17	1026,4087,4089	CDKN1A,SMAD2,SMAD4
IL1RAP																						7_Member	Reactome Gene Sets	R-HSA-8878159	Transcriptional regulation by RUNX3	-2.87419	-1.61009	6/96	595,1026,4089,4851,6696,7040	CCND1,CDKN1A,SMAD4,NOTCH1,SPP1,TGFB1
IL1RL2																						7_Member	KEGG Pathway	hsa04371	Apelin signaling pathway	-2.86979	-1.61009	7/131	595,4087,4089,4638,4842,5581,6696	CCND1,SMAD2,SMAD4,MYLK,NOS1,PRKCE,SPP1
IRAK1																						7_Member	Reactome Gene Sets	R-HSA-452723	Transcriptional regulation of pluripotent stem cells	-2.65574	-1.41965	3/21	4087,4089,6657	SMAD2,SMAD4,SOX2
IRAK2																						7_Member	KEGG Pathway	hsa04350	TGF-beta signaling pathway	-2.49672	-1.29246	5/79	387,4087,4089,6093,7040	RHOA,SMAD2,SMAD4,ROCK1,TGFB1
IRF7																						7_Member	KEGG Pathway	ko04350	TGF-beta signaling pathway	-2.49672	-1.29246	5/79	387,4087,4089,6093,7040	RHOA,SMAD2,SMAD4,ROCK1,TGFB1
IS2																						7_Member	Reactome Gene Sets	R-HSA-2173789	TGF-beta receptor signaling activates SMADs	-2.12813	-1.01178	3/32	4087,4089,7040	SMAD2,SMAD4,TGFB1
ISG15																						8_Summary	KEGG Pathway	hsa04672	Intestinal immune network for IgA production	-6.55928	-4.5908	7/36	941,959,3569,6387,7040,7852,10803,387,3576,4790,5879,6093,6352,6654,6772,355,1956,3556	CD80,CD40LG,IL6,CXCL12,TGFB1,CXCR4,CCR9,RHOA,CXCL8,NFKB1,RAC1,ROCK1,CCL5,SOS1,STAT1,FAS,EGFR,IL1RAP
ITGB2																						8_Member	KEGG Pathway	hsa04672	Intestinal immune network for IgA production	-6.55928	-4.5908	7/36	941,959,3569,6387,7040,7852,10803	CD80,CD40LG,IL6,CXCL12,TGFB1,CXCR4,CCR9
ITGBL1																						8_Member	KEGG Pathway	ko04672	Intestinal immune network for IgA production	-6.55928	-4.5908	7/36	941,959,3569,6387,7040,7852,10803	CD80,CD40LG,IL6,CXCL12,TGFB1,CXCR4,CCR9
KCTD15																						8_Member	KEGG Pathway	hsa04062	Chemokine signaling pathway	-5.34435	-3.522	11/156	387,3576,4790,5879,6093,6352,6387,6654,6772,7852,10803	RHOA,CXCL8,NFKB1,RAC1,ROCK1,CCL5,CXCL12,SOS1,STAT1,CXCR4,CCR9
KDM2B																						8_Member	KEGG Pathway	ko04062	Chemokine signaling pathway	-5.34435	-3.522	11/156	387,3576,4790,5879,6093,6352,6387,6654,6772,7852,10803	RHOA,CXCL8,NFKB1,RAC1,ROCK1,CCL5,CXCL12,SOS1,STAT1,CXCR4,CCR9
KIF22																						8_Member	KEGG Pathway	hsa04060	Cytokine-cytokine receptor interaction	-4.17661	-2.63254	11/208	355,959,1956,3556,3569,3576,6352,6387,7040,7852,10803	FAS,CD40LG,EGFR,IL1RAP,IL6,CXCL8,CCL5,CXCL12,TGFB1,CXCR4,CCR9
L1CAM																						8_Member	KEGG Pathway	ko04060	Cytokine-cytokine receptor interaction	-4.17661	-2.63254	11/208	355,959,1956,3556,3569,3576,6352,6387,7040,7852,10803	FAS,CD40LG,EGFR,IL1RAP,IL6,CXCL8,CCL5,CXCL12,TGFB1,CXCR4,CCR9
LAMC2																						8_Member	Reactome Gene Sets	R-HSA-380108	Chemokine receptors bind chemokines	-3.85971	-2.37246	5/40	3576,6352,6387,7852,10803	CXCL8,CCL5,CXCL12,CXCR4,CCR9
LBR																						9_Summary	Reactome Gene Sets	R-HSA-166016	Toll Like Receptor 4 (TLR4) Cascade	-6.26062	-4.32786	11/126	2353,3654,3656,3665,3689,4790,6283,7097,7099,7189,8772,3576,9636,80143,8878,3556,8808	FOS,IRAK1,IRAK2,IRF7,ITGB2,NFKB1,S100A12,TLR2,TLR4,TRAF6,FADD,CXCL8,ISG15,SIKE1,SQSTM1,IL1RAP,IL1RL2
LFNG																						9_Member	Reactome Gene Sets	R-HSA-166016	Toll Like Receptor 4 (TLR4) Cascade	-6.26062	-4.32786	11/126	2353,3654,3656,3665,3689,4790,6283,7097,7099,7189,8772	FOS,IRAK1,IRAK2,IRF7,ITGB2,NFKB1,S100A12,TLR2,TLR4,TRAF6,FADD
LIMD2																						9_Member	Reactome Gene Sets	R-HSA-168898	Toll-like Receptor Cascades	-5.59536	-3.71627	11/147	2353,3654,3656,3665,3689,4790,6283,7097,7099,7189,8772	FOS,IRAK1,IRAK2,IRF7,ITGB2,NFKB1,S100A12,TLR2,TLR4,TRAF6,FADD
LIN52																						9_Member	Reactome Gene Sets	R-HSA-166166	MyD88-independent TLR4 cascade	-5.43919	-3.5894	9/97	2353,3654,3656,3665,4790,6283,7099,7189,8772	FOS,IRAK1,IRAK2,IRF7,NFKB1,S100A12,TLR4,TRAF6,FADD
LINC00304																						9_Member	Reactome Gene Sets	R-HSA-937061	TRIF(TICAM1)-mediated TLR4 signaling	-5.43919	-3.5894	9/97	2353,3654,3656,3665,4790,6283,7099,7189,8772	FOS,IRAK1,IRAK2,IRF7,NFKB1,S100A12,TLR4,TRAF6,FADD
LSM4																						9_Member	KEGG Pathway	hsa04622	RIG-I-like receptor signaling pathway	-4.90915	-3.21614	7/62	3576,3665,4790,7189,8772,9636,80143	CXCL8,IRF7,NFKB1,TRAF6,FADD,ISG15,SIKE1
MAN1C1																						9_Member	KEGG Pathway	ko04622	RIG-I-like receptor signaling pathway	-4.90915	-3.21614	7/62	3576,3665,4790,7189,8772,9636,80143	CXCL8,IRF7,NFKB1,TRAF6,FADD,ISG15,SIKE1
MDN1																						9_Member	Reactome Gene Sets	R-HSA-209560	NF-kB is activated and signals survival	-4.79794	-3.12423	4/13	3654,4790,7189,8878	IRAK1,NFKB1,TRAF6,SQSTM1
METTL7A																						9_Member	Reactome Gene Sets	R-HSA-975155	MyD88 dependent cascade initiated on endosome	-4.75583	-3.08838	8/90	2353,3654,3656,3665,4790,6283,7099,7189	FOS,IRAK1,IRAK2,IRF7,NFKB1,S100A12,TLR4,TRAF6
MFSD6																						9_Member	Reactome Gene Sets	R-HSA-168181	Toll Like Receptor 7/8 (TLR7/8) Cascade	-4.72053	-3.05981	8/91	2353,3654,3656,3665,4790,6283,7099,7189	FOS,IRAK1,IRAK2,IRF7,NFKB1,S100A12,TLR4,TRAF6
MICAL2																						9_Member	Reactome Gene Sets	R-HSA-168164	Toll Like Receptor 3 (TLR3) Cascade	-4.68567	-3.03645	8/92	2353,3654,3656,3665,4790,6283,7189,8772	FOS,IRAK1,IRAK2,IRF7,NFKB1,S100A12,TRAF6,FADD
MIF																						9_Member	Reactome Gene Sets	R-HSA-168138	Toll Like Receptor 9 (TLR9) Cascade	-4.61729	-2.99123	8/94	2353,3654,3656,3665,4790,6283,7099,7189	FOS,IRAK1,IRAK2,IRF7,NFKB1,S100A12,TLR4,TRAF6
MKRN2																						9_Member	Reactome Gene Sets	R-HSA-166058	MyD88:MAL(TIRAP) cascade initiated on plasma membrane	-4.55061	-2.94115	8/96	2353,3654,3656,4790,6283,7097,7099,7189	FOS,IRAK1,IRAK2,NFKB1,S100A12,TLR2,TLR4,TRAF6
MPP2																						9_Member	Reactome Gene Sets	R-HSA-168188	Toll Like Receptor TLR6:TLR2 Cascade	-4.55061	-2.94115	8/96	2353,3654,3656,4790,6283,7097,7099,7189	FOS,IRAK1,IRAK2,NFKB1,S100A12,TLR2,TLR4,TRAF6
MRPL10																						9_Member	Reactome Gene Sets	R-HSA-168179	Toll Like Receptor TLR1:TLR2 Cascade	-4.51788	-2.92556	8/97	2353,3654,3656,4790,6283,7097,7099,7189	FOS,IRAK1,IRAK2,NFKB1,S100A12,TLR2,TLR4,TRAF6
MRPS30																						9_Member	Reactome Gene Sets	R-HSA-181438	Toll Like Receptor 2 (TLR2) Cascade	-4.51788	-2.92556	8/97	2353,3654,3656,4790,6283,7097,7099,7189	FOS,IRAK1,IRAK2,NFKB1,S100A12,TLR2,TLR4,TRAF6
MSC																						9_Member	Reactome Gene Sets	R-HSA-168928	DDX58/IFIH1-mediated induction of interferon-alpha/beta	-4.47877	-2.89564	7/72	3665,4790,6283,7189,8772,9636,80143	IRF7,NFKB1,S100A12,TRAF6,FADD,ISG15,SIKE1
MTA2																						9_Member	Reactome Gene Sets	R-HSA-445989	TAK1 activates NFkB by phosphorylation and activation of IKKs complex	-4.40783	-2.83698	5/31	3654,3656,4790,6283,7189	IRAK1,IRAK2,NFKB1,S100A12,TRAF6
MTUS2																						9_Member	Reactome Gene Sets	R-HSA-193639	p75NTR signals via NF-kB	-4.40505	-2.83698	4/16	3654,4790,7189,8878	IRAK1,NFKB1,TRAF6,SQSTM1
MX2																						9_Member	Reactome Gene Sets	R-HSA-975138	TRAF6 mediated induction of NFkB and MAP kinases upon TLR7/8 or 9 activation	-3.88695	-2.39559	7/89	2353,3654,3656,4790,6283,7099,7189	FOS,IRAK1,IRAK2,NFKB1,S100A12,TLR4,TRAF6
MYO6																						9_Member	Reactome Gene Sets	R-HSA-446652	Interleukin-1 family signaling	-3.68998	-2.21485	8/127	3556,3654,3656,4790,6283,7189,8808,8878	IL1RAP,IRAK1,IRAK2,NFKB1,S100A12,TRAF6,IL1RL2,SQSTM1
NFAT5																						9_Member	Reactome Gene Sets	R-HSA-9020702	Interleukin-1 signaling	-3.62553	-2.17744	7/98	3556,3654,3656,4790,6283,7189,8878	IL1RAP,IRAK1,IRAK2,NFKB1,S100A12,TRAF6,SQSTM1
NFKB1																						9_Member	Reactome Gene Sets	R-HSA-209543	p75NTR recruits signalling complexes	-3.29102	-1.90557	3/13	3654,7189,8878	IRAK1,TRAF6,SQSTM1
NMI																						9_Member	Reactome Gene Sets	R-HSA-168142	Toll Like Receptor 10 (TLR10) Cascade	-3.20595	-1.83953	6/83	2353,3654,3656,4790,6283,7189	FOS,IRAK1,IRAK2,NFKB1,S100A12,TRAF6
NOTCH1																						9_Member	Reactome Gene Sets	R-HSA-168176	Toll Like Receptor 5 (TLR5) Cascade	-3.20595	-1.83953	6/83	2353,3654,3656,4790,6283,7189	FOS,IRAK1,IRAK2,NFKB1,S100A12,TRAF6
NOTCH2																						9_Member	Reactome Gene Sets	R-HSA-975871	MyD88 cascade initiated on plasma membrane	-3.20595	-1.83953	6/83	2353,3654,3656,4790,6283,7189	FOS,IRAK1,IRAK2,NFKB1,S100A12,TRAF6
NSL1																						9_Member	Reactome Gene Sets	R-HSA-975110	TRAF6 mediated IRF7 activation in TLR7/8 or 9 signaling	-3.19032	-1.83209	3/14	3654,3665,7189	IRAK1,IRF7,TRAF6
NUMB																						9_Member	Reactome Gene Sets	R-HSA-975163	IRAK2 mediated activation of TAK1 complex upon TLR7/8 or 9 stimulation	-3.01129	-1.68626	3/16	3656,7099,7189	IRAK2,TLR4,TRAF6
OASL																						9_Member	Reactome Gene Sets	R-HSA-937072	TRAF6-mediated induction of TAK1 complex within TLR4 complex	-2.931	-1.64116	3/17	3656,7099,7189	IRAK2,TLR4,TRAF6
OLFML2A																						9_Member	Reactome Gene Sets	R-HSA-450294	MAP kinase activation	-2.90161	-1.62205	5/64	2353,3654,3656,4790,7189	FOS,IRAK1,IRAK2,NFKB1,TRAF6
OSBPL1A																						9_Member	Reactome Gene Sets	R-HSA-448424	Interleukin-17 signaling	-2.75508	-1.51204	5/69	2353,3654,3656,4790,7189	FOS,IRAK1,IRAK2,NFKB1,TRAF6
PA2G4																						9_Member	Reactome Gene Sets	R-HSA-933541	TRAF6 mediated IRF7 activation	-2.59608	-1.37357	3/22	3665,7189,80143	IRF7,TRAF6,SIKE1
PARD6B																						9_Member	Reactome Gene Sets	R-HSA-933542	TRAF6 mediated NF-kB activation	-2.59608	-1.37357	3/22	4790,6283,7189	NFKB1,S100A12,TRAF6
PLEKHG5																						9_Member	Reactome Gene Sets	R-HSA-450321	JNK (c-Jun kinases) phosphorylation and activation mediated by activated human TAK1	-2.5394	-1.32351	3/23	3654,3656,7189	IRAK1,IRAK2,TRAF6
PMAIP1																						9_Member	Reactome Gene Sets	R-HSA-450302	activated TAK1 mediates p38 MAPK activation	-2.48541	-1.28883	3/24	3654,3656,7189	IRAK1,IRAK2,TRAF6
POU3F1																						9_Member	Reactome Gene Sets	R-HSA-168643	Nucleotide-binding domain, leucine rich repeat containing receptor (NLR) signaling pathways	-2.24296	-1.10148	4/57	3654,3656,4790,7189	IRAK1,IRAK2,NFKB1,TRAF6
PPP1R11																						10_Summary	KEGG Pathway	ko05164	Influenza A	-5.45369	-3.5894	11/152	355,3303,3383,3569,3576,3665,4790,6352,6772,7099,91543,941,5743,4851	FAS,HSPA1A,ICAM1,IL6,CXCL8,IRF7,NFKB1,CCL5,STAT1,TLR4,RSAD2,CD80,PTGS2,NOTCH1
PPP1R1C																						10_Member	KEGG Pathway	ko05164	Influenza A	-5.45369	-3.5894	11/152	355,3303,3383,3569,3576,3665,4790,6352,6772,7099,91543	FAS,HSPA1A,ICAM1,IL6,CXCL8,IRF7,NFKB1,CCL5,STAT1,TLR4,RSAD2
PPWD1																						10_Member	KEGG Pathway	hsa05164	Influenza A	-5.29096	-3.48598	11/158	355,3303,3383,3569,3576,3665,4790,6352,6772,7099,91543	FAS,HSPA1A,ICAM1,IL6,CXCL8,IRF7,NFKB1,CCL5,STAT1,TLR4,RSAD2
PRKCE																						10_Member	Reactome Gene Sets	R-HSA-6783783	Interleukin-10 signaling	-4.93992	-3.23354	6/41	941,3383,3569,3576,5743,6352	CD80,ICAM1,IL6,CXCL8,PTGS2,CCL5
PTGES2																						10_Member	KEGG Pathway	hsa05020	Prion diseases	-3.46792	-2.05228	4/27	3303,3569,4851,6352	HSPA1A,IL6,NOTCH1,CCL5
RAB2B																						10_Member	KEGG Pathway	ko05020	Prion diseases	-3.46792	-2.05228	4/27	3303,3569,4851,6352	HSPA1A,IL6,NOTCH1,CCL5
RARB																						10_Member	KEGG Pathway	hsa04623	Cytosolic DNA-sensing pathway	-2.2983	-1.13405	4/55	3569,3665,4790,6352	IL6,IRF7,NFKB1,CCL5
RGS13																						10_Member	KEGG Pathway	ko04623	Cytosolic DNA-sensing pathway	-2.2983	-1.13405	4/55	3569,3665,4790,6352	IL6,IRF7,NFKB1,CCL5
RGS9BP																						11_Summary	KEGG Pathway	ko04657	IL-17 signaling pathway	-5.30452	-3.49094	8/76	1994,2353,3569,3576,4790,5743,7189,8772,5879,6093,7099,10163,355,840,4513,7040,890,1026,23135	ELAVL1,FOS,IL6,CXCL8,NFKB1,PTGS2,TRAF6,FADD,RAC1,ROCK1,TLR4,WASF2,FAS,CASP7,COX2,TGFB1,CCNA2,CDKN1A,KDM6B
RHO																						11_Member	KEGG Pathway	ko04657	IL-17 signaling pathway	-5.30452	-3.49094	8/76	1994,2353,3569,3576,4790,5743,7189,8772	ELAVL1,FOS,IL6,CXCL8,NFKB1,PTGS2,TRAF6,FADD
RHOA																						11_Member	KEGG Pathway	hsa04657	IL-17 signaling pathway	-5.21921	-3.43094	8/78	1994,2353,3569,3576,4790,5743,7189,8772	ELAVL1,FOS,IL6,CXCL8,NFKB1,PTGS2,TRAF6,FADD
RHOBTB3																						11_Member	KEGG Pathway	ko05132	Salmonella infection	-5.13641	-3.38646	8/80	2353,3569,3576,4790,5879,6093,7099,10163	FOS,IL6,CXCL8,NFKB1,RAC1,ROCK1,TLR4,WASF2
RNF11																						11_Member	KEGG Pathway	hsa05132	Salmonella infection	-4.86458	-3.18239	8/87	2353,3569,3576,4790,5879,6093,7099,10163	FOS,IL6,CXCL8,NFKB1,RAC1,ROCK1,TLR4,WASF2
ROCK1																						11_Member	KEGG Pathway	hsa04932	Non-alcoholic fatty liver disease (NAFLD)	-4.01397	-2.47914	9/146	355,840,3569,3576,4513,4790,5743,5879,7040	FAS,CASP7,IL6,CXCL8,COX2,NFKB1,PTGS2,RAC1,TGFB1
RSAD2																						11_Member	KEGG Pathway	ko04932	Non-alcoholic fatty liver disease (NAFLD)	-3.44443	-2.03225	8/138	355,840,3569,3576,4513,4790,5879,7040	FAS,CASP7,IL6,CXCL8,COX2,NFKB1,RAC1,TGFB1
RUFY2																						11_Member	Reactome Gene Sets	R-HSA-2559582	Senescence-Associated Secretory Phenotype (SASP)	-2.92157	-1.63433	6/94	890,1026,2353,3569,3576,4790	CCNA2,CDKN1A,FOS,IL6,CXCL8,NFKB1
S100A12																						11_Member	KEGG Pathway	hsa05131	Shigellosis	-2.87124	-1.61009	5/65	3576,4790,5879,6093,10163	CXCL8,NFKB1,RAC1,ROCK1,WASF2
SAMD9L																						11_Member	Reactome Gene Sets	R-HSA-2559583	Cellular Senescence	-2.15825	-1.03309	7/176	890,1026,2353,3569,3576,4790,23135	CCNA2,CDKN1A,FOS,IL6,CXCL8,NFKB1,KDM6B
SERBP1																						12_Summary	KEGG Pathway	ko04668	TNF signaling pathway	-5.18823	-3.40808	9/104	355,840,2353,3383,3569,4790,5743,6352,8772,7099,597,5366,672,1026	FAS,CASP7,FOS,ICAM1,IL6,NFKB1,PTGS2,CCL5,FADD,TLR4,BCL2A1,PMAIP1,BRCA1,CDKN1A
SERPINA4																						12_Member	KEGG Pathway	ko04668	TNF signaling pathway	-5.18823	-3.40808	9/104	355,840,2353,3383,3569,4790,5743,6352,8772	FAS,CASP7,FOS,ICAM1,IL6,NFKB1,PTGS2,CCL5,FADD
SERTAD2																						12_Member	KEGG Pathway	hsa04668	TNF signaling pathway	-4.98852	-3.26462	9/110	355,840,2353,3383,3569,4790,5743,6352,8772	FAS,CASP7,FOS,ICAM1,IL6,NFKB1,PTGS2,CCL5,FADD
SFRP1																						12_Member	Reactome Gene Sets	R-HSA-140534	Caspase activation via Death Receptors in the presence of ligand	-2.931	-1.64116	3/17	355,7099,8772	FAS,TLR4,FADD
SHCBP1																						12_Member	KEGG Pathway	hsa04210	Apoptosis	-2.90855	-1.62645	7/129	355,597,840,2353,4790,5366,8772	FAS,BCL2A1,CASP7,FOS,NFKB1,PMAIP1,FADD
SIKE1																						12_Member	KEGG Pathway	ko04210	Apoptosis	-2.90855	-1.62645	7/129	355,597,840,2353,4790,5366,8772	FAS,BCL2A1,CASP7,FOS,NFKB1,PMAIP1,FADD
SLC10A3																						12_Member	KEGG Pathway	hsa01524	Platinum drug resistance	-2.81213	-1.55726	5/67	355,672,1026,5366,8772	FAS,BRCA1,CDKN1A,PMAIP1,FADD
SLPI																						12_Member	KEGG Pathway	ko01524	Platinum drug resistance	-2.81213	-1.55726	5/67	355,672,1026,5366,8772	FAS,BRCA1,CDKN1A,PMAIP1,FADD
SMAD2																						12_Member	Reactome Gene Sets	R-HSA-5357769	Caspase activation via extrinsic apoptotic signalling pathway	-2.33751	-1.1654	3/27	355,7099,8772	FAS,TLR4,FADD
SMN1																						12_Member	KEGG Pathway	hsa04215	Apoptosis - multiple species	-2.2071	-1.07113	3/30	840,5366,8772	CASP7,PMAIP1,FADD
SOS1																						12_Member	KEGG Pathway	ko04215	Apoptosis - multiple species	-2.2071	-1.07113	3/30	840,5366,8772	CASP7,PMAIP1,FADD
SOX2																						13_Summary	Reactome Gene Sets	R-HSA-73887	Death Receptor Signalling	-4.98387	-3.26462	10/139	355,387,3654,4790,5879,6654,7189,8772,8878,57449,6091,2353,9402,3656,6772,7040,1843,1956,3303,959,124599,3383,8519,941	FAS,RHOA,IRAK1,NFKB1,RAC1,SOS1,TRAF6,FADD,SQSTM1,PLEKHG5,ROBO1,FOS,GRAP2,IRAK2,STAT1,TGFB1,DUSP1,EGFR,HSPA1A,CD40LG,CD300LB,ICAM1,IFITM1,CD80
SPATS2L																						13_Member	Reactome Gene Sets	R-HSA-73887	Death Receptor Signalling	-4.98387	-3.26462	10/139	355,387,3654,4790,5879,6654,7189,8772,8878,57449	FAS,RHOA,IRAK1,NFKB1,RAC1,SOS1,TRAF6,FADD,SQSTM1,PLEKHG5
SPP1																						13_Member	Reactome Gene Sets	R-HSA-193704	p75 NTR receptor-mediated signalling	-4.58374	-2.96329	8/95	387,3654,4790,5879,6654,7189,8878,57449	RHOA,IRAK1,NFKB1,RAC1,SOS1,TRAF6,SQSTM1,PLEKHG5
SQSTM1																						13_Member	Reactome Gene Sets	R-HSA-428540	Activation of RAC1	-3.29102	-1.90557	3/13	5879,6091,6654	RAC1,ROBO1,SOS1
SRPRB																						13_Member	Reactome Gene Sets	R-HSA-2871796	FCERI mediated MAPK activation	-3.23144	-1.85561	4/31	2353,5879,6654,9402	FOS,RAC1,SOS1,GRAP2
ST6GAL2																						13_Member	KEGG Pathway	hsa04722	Neurotrophin signaling pathway	-3.18029	-1.83209	7/116	387,3654,3656,4790,5879,6654,7189	RHOA,IRAK1,IRAK2,NFKB1,RAC1,SOS1,TRAF6
STON2																						13_Member	KEGG Pathway	ko04722	Neurotrophin signaling pathway	-3.18029	-1.83209	7/116	387,3654,3656,4790,5879,6654,7189	RHOA,IRAK1,IRAK2,NFKB1,RAC1,SOS1,TRAF6
SYT12																						13_Member	KEGG Pathway	ko04380	Osteoclast differentiation	-3.13609	-1.79672	7/118	2353,4790,5879,6772,7040,7189,8878	FOS,NFKB1,RAC1,STAT1,TGFB1,TRAF6,SQSTM1
TGFB1																						13_Member	KEGG Pathway	hsa04380	Osteoclast differentiation	-3.02952	-1.69594	7/123	2353,4790,5879,6772,7040,7189,8878	FOS,NFKB1,RAC1,STAT1,TGFB1,TRAF6,SQSTM1
TLL1																						13_Member	KEGG Pathway	hsa04010	MAPK signaling pathway	-2.9985	-1.67908	10/242	355,1843,1956,2353,3303,4790,5879,6654,7040,7189	FAS,DUSP1,EGFR,FOS,HSPA1A,NFKB1,RAC1,SOS1,TGFB1,TRAF6
TLR2																						13_Member	KEGG Pathway	ko04010	MAPK signaling pathway	-2.9985	-1.67908	10/242	355,1843,1956,2353,3303,4790,5879,6654,7040,7189	FAS,DUSP1,EGFR,FOS,HSPA1A,NFKB1,RAC1,SOS1,TGFB1,TRAF6
TLR4																						13_Member	KEGG Pathway	hsa04660	T cell receptor signaling pathway	-2.97019	-1.65629	6/92	387,959,2353,4790,6654,9402	RHOA,CD40LG,FOS,NFKB1,SOS1,GRAP2
TMEM101																						13_Member	KEGG Pathway	ko04660	T cell receptor signaling pathway	-2.97019	-1.65629	6/92	387,959,2353,4790,6654,9402	RHOA,CD40LG,FOS,NFKB1,SOS1,GRAP2
TMEM136																						13_Member	Reactome Gene Sets	R-HSA-2172127	DAP12 interactions	-2.93499	-1.64116	4/37	5879,6654,9402,124599	RAC1,SOS1,GRAP2,CD300LB
TMEM167A																						13_Member	KEGG Pathway	ko05418	Fluid shear stress and atherosclerosis	-2.88907	-1.61205	7/130	387,1843,2353,3383,4790,5879,8878	RHOA,DUSP1,FOS,ICAM1,NFKB1,RAC1,SQSTM1
TMEM214																						13_Member	KEGG Pathway	hsa04662	B cell receptor signaling pathway	-2.87124	-1.61009	5/65	2353,4790,5879,6654,8519	FOS,NFKB1,RAC1,SOS1,IFITM1
TMPRSS5																						13_Member	KEGG Pathway	ko04662	B cell receptor signaling pathway	-2.87124	-1.61009	5/65	2353,4790,5879,6654,8519	FOS,NFKB1,RAC1,SOS1,IFITM1
TRAF6																						13_Member	KEGG Pathway	hsa05418	Fluid shear stress and atherosclerosis	-2.79446	-1.54673	7/135	387,1843,2353,3383,4790,5879,8878	RHOA,DUSP1,FOS,ICAM1,NFKB1,RAC1,SQSTM1
TRIM22																						13_Member	Reactome Gene Sets	R-HSA-1433557	Signaling by SCF-KIT	-2.76635	-1.52097	4/41	5879,6654,6772,9402	RAC1,SOS1,STAT1,GRAP2
UHRF1																						13_Member	Reactome Gene Sets	R-HSA-204998	Cell death signalling via NRAGE, NRIF and NADE	-2.62066	-1.38686	5/74	5879,6654,7189,8878,57449	RAC1,SOS1,TRAF6,SQSTM1,PLEKHG5
UMPS																						13_Member	Reactome Gene Sets	R-HSA-2424491	DAP12 signaling	-2.24887	-1.1018	3/29	5879,6654,9402	RAC1,SOS1,GRAP2
USP48																						13_Member	Reactome Gene Sets	R-HSA-2454202	Fc epsilon receptor (FCERI) signaling	-2.21797	-1.07833	6/130	2353,4790,5879,6654,7189,9402	FOS,NFKB1,RAC1,SOS1,TRAF6,GRAP2
UTP15																						13_Member	Reactome Gene Sets	R-HSA-389356	CD28 co-stimulation	-2.12813	-1.01178	3/32	941,5879,9402	CD80,RAC1,GRAP2
WASF2																						14_Summary	Reactome Gene Sets	R-HSA-5083630	Defective LFNG causes SCDO3	-4.71503	-3.05981	3/5	3955,4851,4853,8650,2353,4790,6772	LFNG,NOTCH1,NOTCH2,NUMB,FOS,NFKB1,STAT1
WSB2																						14_Member	Reactome Gene Sets	R-HSA-5083630	Defective LFNG causes SCDO3	-4.71503	-3.05981	3/5	3955,4851,4853	LFNG,NOTCH1,NOTCH2
ZNF117																						14_Member	Reactome Gene Sets	R-HSA-1912420	Pre-NOTCH Processing in Golgi	-2.931	-1.64116	3/17	3955,4851,4853	LFNG,NOTCH1,NOTCH2
ZNF260																						14_Member	KEGG Pathway	hsa04330	Notch signaling pathway	-2.58037	-1.36228	4/46	3955,4851,4853,8650	LFNG,NOTCH1,NOTCH2,NUMB
ZNF629																						14_Member	KEGG Pathway	ko04330	Notch signaling pathway	-2.58037	-1.36228	4/46	3955,4851,4853,8650	LFNG,NOTCH1,NOTCH2,NUMB
ZNF738																						14_Member	KEGG Pathway	ko04658	Th1 and Th2 cell differentiation	-2.44977	-1.25528	5/81	2353,4790,4851,4853,6772	FOS,NFKB1,NOTCH1,NOTCH2,STAT1
																						14_Member	KEGG Pathway	hsa04658	Th1 and Th2 cell differentiation	-2.33832	-1.1654	5/86	2353,4790,4851,4853,6772	FOS,NFKB1,NOTCH1,NOTCH2,STAT1
																						15_Summary	KEGG Pathway	hsa05416	Viral myocarditis	-4.43249	-2.85444	6/50	595,941,959,3383,3689,5879,8519,124599	CCND1,CD80,CD40LG,ICAM1,ITGB2,RAC1,IFITM1,CD300LB
																						15_Member	KEGG Pathway	hsa05416	Viral myocarditis	-4.43249	-2.85444	6/50	595,941,959,3383,3689,5879	CCND1,CD80,CD40LG,ICAM1,ITGB2,RAC1
																						15_Member	Reactome Gene Sets	R-HSA-198933	Immunoregulatory interactions between a Lymphoid and a non-Lymphoid cell	-2.08245	-0.971297	5/99	959,3383,3689,8519,124599	CD40LG,ICAM1,ITGB2,IFITM1,CD300LB
																						16_Summary	KEGG Pathway	ko04917	Prolactin signaling pathway	-3.93897	-2.41765	6/61	595,894,2353,4790,6654,6772,387,890,1026,3665,5366,5879,355,632,4089,9358,3569,6422	CCND1,CCND2,FOS,NFKB1,SOS1,STAT1,RHOA,CCNA2,CDKN1A,IRF7,PMAIP1,RAC1,FAS,BGLAP,SMAD4,ITGBL1,IL6,SFRP1
																						16_Member	KEGG Pathway	ko04917	Prolactin signaling pathway	-3.93897	-2.41765	6/61	595,894,2353,4790,6654,6772	CCND1,CCND2,FOS,NFKB1,SOS1,STAT1
																						16_Member	KEGG Pathway	hsa04917	Prolactin signaling pathway	-3.74771	-2.26455	6/66	595,894,2353,4790,6654,6772	CCND1,CCND2,FOS,NFKB1,SOS1,STAT1
																						16_Member	KEGG Pathway	ko05203	Viral carcinogenesis	-3.33367	-1.93171	9/180	387,595,890,894,1026,3665,4790,5366,5879	RHOA,CCND1,CCNA2,CCND2,CDKN1A,IRF7,NFKB1,PMAIP1,RAC1
																						16_Member	KEGG Pathway	hsa05203	Viral carcinogenesis	-3.18068	-1.83209	9/189	387,595,890,894,1026,3665,4790,5366,5879	RHOA,CCND1,CCNA2,CCND2,CDKN1A,IRF7,NFKB1,PMAIP1,RAC1
																						16_Member	Reactome Gene Sets	R-HSA-9659787	Aberrant regulation of mitotic G1/S transition in cancer due to RB1 defects	-3.01129	-1.68626	3/16	595,894,1026	CCND1,CCND2,CDKN1A
																						16_Member	Reactome Gene Sets	R-HSA-9661069	Defective binding of RB1 mutants to E2F1,(E2F2, E2F3)	-3.01129	-1.68626	3/16	595,894,1026	CCND1,CCND2,CDKN1A
																						16_Member	KEGG Pathway	hsa04115	p53 signaling pathway	-2.87124	-1.61009	5/65	355,595,894,1026,5366	FAS,CCND1,CCND2,CDKN1A,PMAIP1
																						16_Member	KEGG Pathway	ko04115	p53 signaling pathway	-2.87124	-1.61009	5/65	355,595,894,1026,5366	FAS,CCND1,CCND2,CDKN1A,PMAIP1
																						16_Member	Reactome Gene Sets	R-HSA-8878166	Transcriptional regulation by RUNX2	-2.49599	-1.29246	6/114	595,632,1026,4089,6772,9358	CCND1,BGLAP,CDKN1A,SMAD4,STAT1,ITGBL1
																						16_Member	KEGG Pathway	hsa04630	Jak-STAT signaling pathway	-2.28321	-1.12668	6/126	595,894,1026,3569,6654,6772	CCND1,CCND2,CDKN1A,IL6,SOS1,STAT1
																						16_Member	KEGG Pathway	ko04630	Jak-STAT signaling pathway	-2.28321	-1.12668	6/126	595,894,1026,3569,6654,6772	CCND1,CCND2,CDKN1A,IL6,SOS1,STAT1
																						16_Member	KEGG Pathway	hsa04310	Wnt signaling pathway	-2.10986	-0.996978	6/137	387,595,894,4089,5879,6422	RHOA,CCND1,CCND2,SMAD4,RAC1,SFRP1
																						16_Member	KEGG Pathway	ko04310	Wnt signaling pathway	-2.10986	-0.996978	6/137	387,595,894,4089,5879,6422	RHOA,CCND1,CCND2,SMAD4,RAC1,SFRP1
																						16_Member	Reactome Gene Sets	R-HSA-9687139	Aberrant regulation of mitotic cell cycle due to RB1 defects	-2.01965	-0.920403	3/35	595,894,1026	CCND1,CCND2,CDKN1A
																						17_Summary	Reactome Gene Sets	R-HSA-1250196	SHC1 events in ERBB2 signaling	-3.90948	-2.40379	4/21	1956,2066,5581,6654,941,3556,3654,5879,7189,387,595,1026,9219,3303,4087,7040,7852,84612,6387,4089,4851,6772	EGFR,ERBB4,PRKCE,SOS1,CD80,IL1RAP,IRAK1,RAC1,TRAF6,RHOA,CCND1,CDKN1A,MTA2,HSPA1A,SMAD2,TGFB1,CXCR4,PARD6B,CXCL12,SMAD4,NOTCH1,STAT1
																						17_Member	Reactome Gene Sets	R-HSA-1250196	SHC1 events in ERBB2 signaling	-3.90948	-2.40379	4/21	1956,2066,5581,6654	EGFR,ERBB4,PRKCE,SOS1
																						17_Member	Reactome Gene Sets	R-HSA-6811558	PI5P, PP2A and IER3 Regulate PI3K/AKT Signaling	-3.70936	-2.23024	7/95	941,1956,2066,3556,3654,5879,7189	CD80,EGFR,ERBB4,IL1RAP,IRAK1,RAC1,TRAF6
																						17_Member	Reactome Gene Sets	R-HSA-199418	Negative regulation of the PI3K/AKT network	-3.51844	-2.09225	7/102	941,1956,2066,3556,3654,5879,7189	CD80,EGFR,ERBB4,IL1RAP,IRAK1,RAC1,TRAF6
																						17_Member	Reactome Gene Sets	R-HSA-1227986	Signaling by ERBB2	-3.47973	-2.05708	5/48	387,1956,2066,5581,6654	RHOA,EGFR,ERBB4,PRKCE,SOS1
																						17_Member	Reactome Gene Sets	R-HSA-8848021	Signaling by PTK6	-3.31617	-1.92089	5/52	387,595,1956,2066,5879	RHOA,CCND1,EGFR,ERBB4,RAC1
																						17_Member	Reactome Gene Sets	R-HSA-9006927	Signaling by Non-Receptor Tyrosine Kinases	-3.31617	-1.92089	5/52	387,595,1956,2066,5879	RHOA,CCND1,EGFR,ERBB4,RAC1
																						17_Member	Reactome Gene Sets	R-HSA-6785631	ERBB2 Regulates Cell Motility	-3.19032	-1.83209	3/14	387,1956,2066	RHOA,EGFR,ERBB4
																						17_Member	Reactome Gene Sets	R-HSA-1963640	GRB2 events in ERBB2 signaling	-3.09744	-1.76098	3/15	1956,2066,6654	EGFR,ERBB4,SOS1
																						17_Member	Reactome Gene Sets	R-HSA-9665686	Signaling by ERBB2 TMD/JMD mutants	-2.65574	-1.41965	3/21	1956,2066,6654	EGFR,ERBB4,SOS1
																						17_Member	Reactome Gene Sets	R-HSA-9664565	Signaling by ERBB2 KD Mutants	-2.48541	-1.28883	3/24	1956,2066,6654	EGFR,ERBB4,SOS1
																						17_Member	Reactome Gene Sets	R-HSA-1227990	Signaling by ERBB2 in Cancer	-2.4339	-1.24357	3/25	1956,2066,6654	EGFR,ERBB4,SOS1
																						17_Member	Reactome Gene Sets	R-HSA-9006925	Intracellular signaling by second messengers	-2.38176	-1.19962	10/294	941,1026,1956,2066,3556,3654,5581,5879,7189,9219	CD80,CDKN1A,EGFR,ERBB4,IL1RAP,IRAK1,PRKCE,RAC1,TRAF6,MTA2
																						17_Member	KEGG Pathway	hsa04144	Endocytosis	-2.33894	-1.1654	9/251	387,1956,2066,3303,4087,7040,7189,7852,84612	RHOA,EGFR,ERBB4,HSPA1A,SMAD2,TGFB1,TRAF6,CXCR4,PARD6B
																						17_Member	KEGG Pathway	ko04144	Endocytosis	-2.33894	-1.1654	9/251	387,1956,2066,3303,4087,7040,7189,7852,84612	RHOA,EGFR,ERBB4,HSPA1A,SMAD2,TGFB1,TRAF6,CXCR4,PARD6B
																						17_Member	Reactome Gene Sets	R-HSA-1236394	Signaling by ERBB4	-2.32687	-1.15674	4/54	1956,2066,6387,6654	EGFR,ERBB4,CXCL12,SOS1
																						17_Member	Reactome Gene Sets	R-HSA-1257604	PIP3 activates AKT signaling	-2.31668	-1.14852	9/253	941,1026,1956,2066,3556,3654,5879,7189,9219	CD80,CDKN1A,EGFR,ERBB4,IL1RAP,IRAK1,RAC1,TRAF6,MTA2
																						17_Member	Reactome Gene Sets	R-HSA-2219528	PI3K/AKT Signaling in Cancer	-2.17563	-1.04329	5/94	941,1026,1956,2066,5879	CD80,CDKN1A,EGFR,ERBB4,RAC1
																						17_Member	Reactome Gene Sets	R-HSA-5663202	Diseases of signal transduction by growth factor receptors and second messengers	-2.07834	-0.968907	11/377	941,1026,1956,2066,4087,4089,4851,5879,6654,6772,7040	CD80,CDKN1A,EGFR,ERBB4,SMAD2,SMAD4,NOTCH1,RAC1,SOS1,STAT1,TGFB1
																						18_Summary	KEGG Pathway	hsa04510	Focal adhesion	-3.9035	-2.40379	10/186	387,595,894,1956,3918,4638,5879,6093,6654,6696,4087,4089,10163,1026,2353,5743,2066,5581,6387,6772,9402,3689	RHOA,CCND1,CCND2,EGFR,LAMC2,MYLK,RAC1,ROCK1,SOS1,SPP1,SMAD2,SMAD4,WASF2,CDKN1A,FOS,PTGS2,ERBB4,PRKCE,CXCL12,STAT1,GRAP2,ITGB2
																						18_Member	KEGG Pathway	hsa04510	Focal adhesion	-3.9035	-2.40379	10/186	387,595,894,1956,3918,4638,5879,6093,6654,6696	RHOA,CCND1,CCND2,EGFR,LAMC2,MYLK,RAC1,ROCK1,SOS1,SPP1
																						18_Member	KEGG Pathway	ko04510	Focal adhesion	-3.9035	-2.40379	10/186	387,595,894,1956,3918,4638,5879,6093,6654,6696	RHOA,CCND1,CCND2,EGFR,LAMC2,MYLK,RAC1,ROCK1,SOS1,SPP1
																						18_Member	KEGG Pathway	hsa04520	Adherens junction	-3.57268	-2.13567	6/71	387,1956,4087,4089,5879,10163	RHOA,EGFR,SMAD2,SMAD4,RAC1,WASF2
																						18_Member	KEGG Pathway	ko04520	Adherens junction	-3.57268	-2.13567	6/71	387,1956,4087,4089,5879,10163	RHOA,EGFR,SMAD2,SMAD4,RAC1,WASF2
																						18_Member	KEGG Pathway	ko04921	Oxytocin signaling pathway	-3.42332	-2.01798	8/139	387,595,1026,1956,2353,4638,5743,6093	RHOA,CCND1,CDKN1A,EGFR,FOS,MYLK,PTGS2,ROCK1
																						18_Member	KEGG Pathway	hsa04921	Oxytocin signaling pathway	-3.30052	-1.90854	8/145	387,595,1026,1956,2353,4638,5743,6093	RHOA,CCND1,CDKN1A,EGFR,FOS,MYLK,PTGS2,ROCK1
																						18_Member	Reactome Gene Sets	R-HSA-9006934	Signaling by Receptor Tyrosine Kinases	-2.52679	-1.3131	14/478	387,1956,2066,2353,3918,5581,5879,6093,6387,6654,6696,6772,9402,10163	RHOA,EGFR,ERBB4,FOS,LAMC2,PRKCE,RAC1,ROCK1,CXCL12,SOS1,SPP1,STAT1,GRAP2,WASF2
																						18_Member	KEGG Pathway	hsa04810	Regulation of actin cytoskeleton	-2.49326	-1.29246	8/194	387,1956,3689,4638,5879,6093,6654,10163	RHOA,EGFR,ITGB2,MYLK,RAC1,ROCK1,SOS1,WASF2
																						18_Member	KEGG Pathway	ko04810	Regulation of actin cytoskeleton	-2.49326	-1.29246	8/194	387,1956,3689,4638,5879,6093,6654,10163	RHOA,EGFR,ITGB2,MYLK,RAC1,ROCK1,SOS1,WASF2
																						18_Member	KEGG Pathway	ko05231	Choline metabolism in cancer	-2.17563	-1.04329	5/94	1956,2353,5879,6654,10163	EGFR,FOS,RAC1,SOS1,WASF2
																						18_Member	KEGG Pathway	hsa05231	Choline metabolism in cancer	-2.06452	-0.956803	5/100	1956,2353,5879,6654,10163	EGFR,FOS,RAC1,SOS1,WASF2
																						19_Summary	KEGG Pathway	hsa04670	Leukocyte transendothelial migration	-3.65313	-2.18905	7/97	387,3383,3689,5879,6093,6387,7852,3897,6091,84612,595,5581	RHOA,ICAM1,ITGB2,RAC1,ROCK1,CXCL12,CXCR4,L1CAM,ROBO1,PARD6B,CCND1,PRKCE
																						19_Member	KEGG Pathway	hsa04670	Leukocyte transendothelial migration	-3.65313	-2.18905	7/97	387,3383,3689,5879,6093,6387,7852	RHOA,ICAM1,ITGB2,RAC1,ROCK1,CXCL12,CXCR4
																						19_Member	KEGG Pathway	ko04670	Leukocyte transendothelial migration	-3.65313	-2.18905	7/97	387,3383,3689,5879,6093,6387,7852	RHOA,ICAM1,ITGB2,RAC1,ROCK1,CXCL12,CXCR4
																						19_Member	KEGG Pathway	hsa04360	Axon guidance	-2.80243	-1.55233	8/173	387,3897,5879,6091,6093,6387,7852,84612	RHOA,L1CAM,RAC1,ROBO1,ROCK1,CXCL12,CXCR4,PARD6B
																						19_Member	KEGG Pathway	ko04360	Axon guidance	-2.80243	-1.55233	8/173	387,3897,5879,6091,6093,6387,7852,84612	RHOA,L1CAM,RAC1,ROBO1,ROCK1,CXCL12,CXCR4,PARD6B
																						19_Member	Reactome Gene Sets	R-HSA-400685	Sema4D in semaphorin signaling	-2.4339	-1.24357	3/25	387,5879,6093	RHOA,RAC1,ROCK1
																						19_Member	KEGG Pathway	hsa04530	Tight junction	-2.03697	-0.936036	6/142	387,595,5581,5879,6093,84612	RHOA,CCND1,PRKCE,RAC1,ROCK1,PARD6B
																						19_Member	KEGG Pathway	ko04530	Tight junction	-2.03697	-0.936036	6/142	387,595,5581,5879,6093,84612	RHOA,CCND1,PRKCE,RAC1,ROCK1,PARD6B
																						20_Summary	Reactome Gene Sets	R-HSA-6798695	Neutrophil degranulation	-3.43667	-2.02793	15/430	387,3303,3689,4282,4790,5036,5329,5879,6093,6283,6590,7097,25840,80142,127829	RHOA,HSPA1A,ITGB2,MIF,NFKB1,PA2G4,PLAUR,RAC1,ROCK1,S100A12,SLPI,TLR2,METTL7A,PTGES2,ARL8A
																						20_Member	Reactome Gene Sets	R-HSA-6798695	Neutrophil degranulation	-3.43667	-2.02793	15/430	387,3303,3689,4282,4790,5036,5329,5879,6093,6283,6590,7097,25840,80142,127829	RHOA,HSPA1A,ITGB2,MIF,NFKB1,PA2G4,PLAUR,RAC1,ROCK1,S100A12,SLPI,TLR2,METTL7A,PTGES2,ARL8A
																						15_Member	Reactome Gene Sets	R-HSA-9012852	Signaling by NOTCH3	-2.28532	-1.25991	3/49	1956,4851,6772	EGFR,NOTCH1,STAT1
																						15_Member	Reactome Gene Sets	R-HSA-1912422	Pre-NOTCH Expression and Processing	-2.10655	-1.10855	4/109	595,3955,4851,4853	CCND1,LFNG,NOTCH1,NOTCH2
																						16_Summary	KEGG Pathway	hsa05416	Viral myocarditis	-5.39422	-3.86844	6/59	595,941,959,3383,3689,5879,3835,4790,6654,7097,7099,7189,8519,9402,10385,114876,124599,355,3897,3075	CCND1,CD80,CD40LG,ICAM1,ITGB2,RAC1,KIF22,NFKB1,SOS1,TLR2,TLR4,TRAF6,IFITM1,GRAP2,BTN2A2,OSBPL1A,CD300LB,FAS,L1CAM,CFH
																						16_Member	KEGG Pathway	hsa05416	Viral myocarditis	-5.39422	-3.86844	6/59	595,941,959,3383,3689,5879	CCND1,CD80,CD40LG,ICAM1,ITGB2,RAC1
																						16_Member	Reactome Gene Sets	R-HSA-1280218	Adaptive Immune System	-3.89548	-2.61229	16/763	941,959,3383,3689,3835,4790,5879,6654,7097,7099,7189,8519,9402,10385,114876,124599	CD80,CD40LG,ICAM1,ITGB2,KIF22,NFKB1,RAC1,SOS1,TLR2,TLR4,TRAF6,IFITM1,GRAP2,BTN2A2,OSBPL1A,CD300LB
																						16_Member	Reactome Gene Sets	R-HSA-198933	Immunoregulatory interactions between a Lymphoid and a non-Lymphoid cell	-2.58147	-1.50825	5/132	959,3383,3689,8519,124599	CD40LG,ICAM1,ITGB2,IFITM1,CD300LB
																						16_Member	KEGG Pathway	hsa04650	Natural killer cell mediated cytotoxicity	-2.5673	-1.49865	5/133	355,3383,3689,5879,6654	FAS,ICAM1,ITGB2,RAC1,SOS1
																						16_Member	KEGG Pathway	ko04650	Natural killer cell mediated cytotoxicity	-2.5673	-1.49865	5/133	355,3383,3689,5879,6654	FAS,ICAM1,ITGB2,RAC1,SOS1
																						16_Member	KEGG Pathway	hsa04514	Cell adhesion molecules (CAMs)	-2.41943	-1.37375	5/144	941,959,3383,3689,3897	CD80,CD40LG,ICAM1,ITGB2,L1CAM
																						16_Member	KEGG Pathway	ko04514	Cell adhesion molecules (CAMs)	-2.41943	-1.37375	5/144	941,959,3383,3689,3897	CD80,CD40LG,ICAM1,ITGB2,L1CAM
																						16_Member	KEGG Pathway	ko05150	Staphylococcus aureus infection	-2.12372	-1.12037	3/56	3075,3383,3689	CFH,ICAM1,ITGB2
																						17_Summary	KEGG Pathway	ko04917	Prolactin signaling pathway	-4.95861	-3.47545	6/70	595,894,2353,4790,6654,6772,387,890,1026,3665,5366,5879,355,632,4089,9358,6422,3569,91750,4036,246175	CCND1,CCND2,FOS,NFKB1,SOS1,STAT1,RHOA,CCNA2,CDKN1A,IRF7,PMAIP1,RAC1,FAS,BGLAP,SMAD4,ITGBL1,SFRP1,IL6,LIN52,LRP2,CNOT6L
																						17_Member	KEGG Pathway	ko04917	Prolactin signaling pathway	-4.95861	-3.47545	6/70	595,894,2353,4790,6654,6772	CCND1,CCND2,FOS,NFKB1,SOS1,STAT1
																						17_Member	KEGG Pathway	ko05203	Viral carcinogenesis	-4.81814	-3.37378	9/201	387,595,890,894,1026,3665,4790,5366,5879	RHOA,CCND1,CCNA2,CCND2,CDKN1A,IRF7,NFKB1,PMAIP1,RAC1
																						17_Member	KEGG Pathway	hsa04917	Prolactin signaling pathway	-4.75199	-3.32935	6/76	595,894,2353,4790,6654,6772	CCND1,CCND2,FOS,NFKB1,SOS1,STAT1
																						17_Member	KEGG Pathway	hsa05203	Viral carcinogenesis	-4.65112	-3.24915	9/211	387,595,890,894,1026,3665,4790,5366,5879	RHOA,CCND1,CCNA2,CCND2,CDKN1A,IRF7,NFKB1,PMAIP1,RAC1
																						17_Member	KEGG Pathway	hsa04115	p53 signaling pathway	-3.86423	-2.59054	5/69	355,595,894,1026,5366	FAS,CCND1,CCND2,CDKN1A,PMAIP1
																						17_Member	KEGG Pathway	ko04115	p53 signaling pathway	-3.86423	-2.59054	5/69	355,595,894,1026,5366	FAS,CCND1,CCND2,CDKN1A,PMAIP1
																						17_Member	Reactome Gene Sets	R-HSA-9659787	Aberrant regulation of mitotic G1/S transition in cancer due to RB1 defects	-3.64544	-2.41844	3/17	595,894,1026	CCND1,CCND2,CDKN1A
																						17_Member	Reactome Gene Sets	R-HSA-9661069	Defective binding of RB1 mutants to E2F1,(E2F2, E2F3)	-3.64544	-2.41844	3/17	595,894,1026	CCND1,CCND2,CDKN1A
																						17_Member	Reactome Gene Sets	R-HSA-8878166	Transcriptional regulation by RUNX2	-3.62225	-2.3975	6/121	595,632,1026,4089,6772,9358	CCND1,BGLAP,CDKN1A,SMAD4,STAT1,ITGBL1
																						17_Member	KEGG Pathway	hsa04310	Wnt signaling pathway	-3.23457	-2.05446	6/143	387,595,894,4089,5879,6422	RHOA,CCND1,CCND2,SMAD4,RAC1,SFRP1
																						17_Member	KEGG Pathway	ko04310	Wnt signaling pathway	-3.23457	-2.05446	6/143	387,595,894,4089,5879,6422	RHOA,CCND1,CCND2,SMAD4,RAC1,SFRP1
																						17_Member	KEGG Pathway	hsa04630	Jak-STAT signaling pathway	-3.03706	-1.89372	6/156	595,894,1026,3569,6654,6772	CCND1,CCND2,CDKN1A,IL6,SOS1,STAT1
																						17_Member	KEGG Pathway	ko04630	Jak-STAT signaling pathway	-3.03706	-1.89372	6/156	595,894,1026,3569,6654,6772	CCND1,CCND2,CDKN1A,IL6,SOS1,STAT1
																						17_Member	Reactome Gene Sets	R-HSA-9687139	Aberrant regulation of mitotic cell cycle due to RB1 defects	-2.66755	-1.57988	3/36	595,894,1026	CCND1,CCND2,CDKN1A
																						17_Member	Reactome Gene Sets	R-HSA-9675126	Diseases of mitotic cell cycle	-2.59965	-1.52326	3/38	595,894,1026	CCND1,CCND2,CDKN1A
																						17_Member	Reactome Gene Sets	R-HSA-8853884	Transcriptional Regulation by VENTX	-2.56716	-1.49865	3/39	595,3569,4790	CCND1,IL6,NFKB1
																						17_Member	Reactome Gene Sets	R-HSA-69202	Cyclin E associated events during G1/S transition	-2.52552	-1.46013	4/83	595,890,1026,91750	CCND1,CCNA2,CDKN1A,LIN52
																						17_Member	Reactome Gene Sets	R-HSA-69656	Cyclin A:Cdk2-associated events at S phase entry	-2.48819	-1.43048	4/85	595,890,1026,91750	CCND1,CCNA2,CDKN1A,LIN52
																						17_Member	Reactome Gene Sets	R-HSA-453279	Mitotic G1 phase and G1/S transition	-2.35664	-1.31538	5/149	595,890,894,1026,91750	CCND1,CCNA2,CCND2,CDKN1A,LIN52
																						17_Member	Reactome Gene Sets	R-HSA-69231	Cyclin D associated events in G1	-2.33627	-1.30084	3/47	595,894,1026	CCND1,CCND2,CDKN1A
																						17_Member	Reactome Gene Sets	R-HSA-69236	G1 Phase	-2.33627	-1.30084	3/47	595,894,1026	CCND1,CCND2,CDKN1A
																						17_Member	KEGG Pathway	hsa04340	Hedgehog signaling pathway	-2.33627	-1.30084	3/47	595,894,4036	CCND1,CCND2,LRP2
																						17_Member	KEGG Pathway	ko04340	Hedgehog signaling pathway	-2.33627	-1.30084	3/47	595,894,4036	CCND1,CCND2,LRP2
																						17_Member	Reactome Gene Sets	R-HSA-6791312	TP53 Regulates Transcription of Cell Cycle Genes	-2.3105	-1.279	3/48	890,1026,246175	CCNA2,CDKN1A,CNOT6L
																						17_Member	KEGG Pathway	hsa05221	Acute myeloid leukemia	-2.14538	-1.13933	3/55	595,4790,6654	CCND1,NFKB1,SOS1
																						17_Member	KEGG Pathway	ko05221	Acute myeloid leukemia	-2.14538	-1.13933	3/55	595,4790,6654	CCND1,NFKB1,SOS1
																						17_Member	Reactome Gene Sets	R-HSA-187577	SCF(Skp2)-mediated degradation of p27/p21	-2.04125	-1.04853	3/60	595,890,1026	CCND1,CCNA2,CDKN1A
																						18_Summary	Reactome Gene Sets	R-HSA-6811558	PI5P, PP2A and IER3 Regulate PI3K/AKT Signaling	-4.94309	-3.46397	7/106	941,1956,2066,3556,3654,5879,7189,5581,6654,387,595,1026,9219,3303,4087,7040,7852,84612,4089,4851,6772,6387	CD80,EGFR,ERBB4,IL1RAP,IRAK1,RAC1,TRAF6,PRKCE,SOS1,RHOA,CCND1,CDKN1A,MTA2,HSPA1A,SMAD2,TGFB1,CXCR4,PARD6B,SMAD4,NOTCH1,STAT1,CXCL12
																						18_Member	Reactome Gene Sets	R-HSA-6811558	PI5P, PP2A and IER3 Regulate PI3K/AKT Signaling	-4.94309	-3.46397	7/106	941,1956,2066,3556,3654,5879,7189	CD80,EGFR,ERBB4,IL1RAP,IRAK1,RAC1,TRAF6
																						18_Member	Reactome Gene Sets	R-HSA-1250196	SHC1 events in ERBB2 signaling	-4.7784	-3.34864	4/22	1956,2066,5581,6654	EGFR,ERBB4,PRKCE,SOS1
																						18_Member	Reactome Gene Sets	R-HSA-199418	Negative regulation of the PI3K/AKT network	-4.76139	-3.3352	7/113	941,1956,2066,3556,3654,5879,7189	CD80,EGFR,ERBB4,IL1RAP,IRAK1,RAC1,TRAF6
																						18_Member	Reactome Gene Sets	R-HSA-1227986	Signaling by ERBB2	-4.54122	-3.14924	5/50	387,1956,2066,5581,6654	RHOA,EGFR,ERBB4,PRKCE,SOS1
																						18_Member	Reactome Gene Sets	R-HSA-8848021	Signaling by PTK6	-4.37731	-3.02009	5/54	387,595,1956,2066,5879	RHOA,CCND1,EGFR,ERBB4,RAC1
																						18_Member	Reactome Gene Sets	R-HSA-9006927	Signaling by Non-Receptor Tyrosine Kinases	-4.37731	-3.02009	5/54	387,595,1956,2066,5879	RHOA,CCND1,EGFR,ERBB4,RAC1
																						18_Member	Reactome Gene Sets	R-HSA-9006925	Intracellular signaling by second messengers	-4.08728	-2.76225	10/309	941,1026,1956,2066,3556,3654,5581,5879,7189,9219	CD80,CDKN1A,EGFR,ERBB4,IL1RAP,IRAK1,PRKCE,RAC1,TRAF6,MTA2
																						18_Member	KEGG Pathway	hsa04144	Endocytosis	-3.95047	-2.65276	9/260	387,1956,2066,3303,4087,7040,7189,7852,84612	RHOA,EGFR,ERBB4,HSPA1A,SMAD2,TGFB1,TRAF6,CXCR4,PARD6B
																						18_Member	KEGG Pathway	ko04144	Endocytosis	-3.95047	-2.65276	9/260	387,1956,2066,3303,4087,7040,7189,7852,84612	RHOA,EGFR,ERBB4,HSPA1A,SMAD2,TGFB1,TRAF6,CXCR4,PARD6B
																						18_Member	Reactome Gene Sets	R-HSA-1257604	PIP3 activates AKT signaling	-3.86354	-2.59054	9/267	941,1026,1956,2066,3556,3654,5879,7189,9219	CD80,CDKN1A,EGFR,ERBB4,IL1RAP,IRAK1,RAC1,TRAF6,MTA2
																						18_Member	Reactome Gene Sets	R-HSA-5663202	Diseases of signal transduction by growth factor receptors and second messengers	-3.86254	-2.59054	11/395	941,1026,1956,2066,4087,4089,4851,5879,6654,6772,7040	CD80,CDKN1A,EGFR,ERBB4,SMAD2,SMAD4,NOTCH1,RAC1,SOS1,STAT1,TGFB1
																						18_Member	Reactome Gene Sets	R-HSA-6785631	ERBB2 Regulates Cell Motility	-3.81536	-2.55078	3/15	387,1956,2066	RHOA,EGFR,ERBB4
																						18_Member	Reactome Gene Sets	R-HSA-1963640	GRB2 events in ERBB2 signaling	-3.72747	-2.48209	3/16	1956,2066,6654	EGFR,ERBB4,SOS1
																						18_Member	Reactome Gene Sets	R-HSA-9665686	Signaling by ERBB2 TMD/JMD mutants	-3.30185	-2.11151	3/22	1956,2066,6654	EGFR,ERBB4,SOS1
																						18_Member	Reactome Gene Sets	R-HSA-9664565	Signaling by ERBB2 KD Mutants	-3.13448	-1.97604	3/25	1956,2066,6654	EGFR,ERBB4,SOS1
																						18_Member	Reactome Gene Sets	R-HSA-1236394	Signaling by ERBB4	-3.10207	-1.95124	4/58	1956,2066,6387,6654	EGFR,ERBB4,CXCL12,SOS1
																						18_Member	Reactome Gene Sets	R-HSA-1227990	Signaling by ERBB2 in Cancer	-3.08352	-1.93458	3/26	1956,2066,6654	EGFR,ERBB4,SOS1
																						18_Member	Reactome Gene Sets	R-HSA-2219528	PI3K/AKT Signaling in Cancer	-3.03871	-1.89372	5/104	941,1026,1956,2066,5879	CD80,CDKN1A,EGFR,ERBB4,RAC1
																						18_Member	Reactome Gene Sets	R-HSA-2219530	Constitutive Signaling by Aberrant PI3K in Cancer	-2.62354	-1.54075	4/78	941,1956,2066,5879	CD80,EGFR,ERBB4,RAC1
																						18_Member	KEGG Pathway	hsa04012	ErbB signaling pathway	-2.4699	-1.41674	4/86	1026,1956,2066,6654	CDKN1A,EGFR,ERBB4,SOS1
																						18_Member	KEGG Pathway	ko04012	ErbB signaling pathway	-2.4699	-1.41674	4/86	1026,1956,2066,6654	CDKN1A,EGFR,ERBB4,SOS1
																						19_Summary	KEGG Pathway	hsa05222	Small cell lung cancer	-4.50318	-3.1212	6/84	595,3918,4790,5743,5915,7189	CCND1,LAMC2,NFKB1,PTGS2,RARB,TRAF6
																						19_Member	KEGG Pathway	hsa05222	Small cell lung cancer	-4.50318	-3.1212	6/84	595,3918,4790,5743,5915,7189	CCND1,LAMC2,NFKB1,PTGS2,RARB,TRAF6
																						19_Member	KEGG Pathway	ko05222	Small cell lung cancer	-4.50318	-3.1212	6/84	595,3918,4790,5743,5915,7189	CCND1,LAMC2,NFKB1,PTGS2,RARB,TRAF6
																						20_Summary	KEGG Pathway	hsa05120	Epithelial cell signaling in Helicobacter pylori infection	-3.89439	-2.61229	5/68	1956,3576,4790,5879,6352,3897	EGFR,CXCL8,NFKB1,RAC1,CCL5,L1CAM
																						20_Member	KEGG Pathway	hsa05120	Epithelial cell signaling in Helicobacter pylori infection	-3.89439	-2.61229	5/68	1956,3576,4790,5879,6352	EGFR,CXCL8,NFKB1,RAC1,CCL5
																						20_Member	KEGG Pathway	ko05120	Epithelial cell signaling in Helicobacter pylori infection	-3.89439	-2.61229	5/68	1956,3576,4790,5879,6352	EGFR,CXCL8,NFKB1,RAC1,CCL5
																						20_Member	Reactome Gene Sets	R-HSA-445144	Signal transduction by L1	-3.36323	-2.16455	3/21	1956,3897,5879	EGFR,L1CAM,RAC1
																						1_Summary	KEGG Pathway	hsa05212	Pancreatic cancer	-7.24837	-4.06357	4/64	675,4089,5879,6772,3569,5743	BRCA2,SMAD4,RAC1,STAT1,IL6,PTGS2
																						1_Member	KEGG Pathway	hsa05212	Pancreatic cancer	-7.24837	-4.06357	4/64	675,4089,5879,6772	BRCA2,SMAD4,RAC1,STAT1
																						1_Member	KEGG Pathway	ko05212	Pancreatic cancer	-7.24837	-4.06357	4/64	675,4089,5879,6772	BRCA2,SMAD4,RAC1,STAT1
																						1_Member	KEGG Pathway	hsa05200	Pathways in cancer	-7.099	-4.06357	6/395	675,3569,4089,5743,5879,6772	BRCA2,IL6,SMAD4,PTGS2,RAC1,STAT1
																						2_Summary	KEGG Pathway	ko04933	AGE-RAGE signaling pathway in diabetic complications	-6.48133	-3.57084	4/99	3569,4089,5879,6772,5743	IL6,SMAD4,RAC1,STAT1,PTGS2
																						2_Member	KEGG Pathway	ko04933	AGE-RAGE signaling pathway in diabetic complications	-6.48133	-3.57084	4/99	3569,4089,5879,6772	IL6,SMAD4,RAC1,STAT1
																						2_Member	KEGG Pathway	hsa04933	AGE-RAGE signaling pathway in diabetic complications	-6.34561	-3.53203	4/107	3569,4089,5879,6772	IL6,SMAD4,RAC1,STAT1
																						2_Member	KEGG Pathway	hsa04620	Toll-like receptor signaling pathway	-4.49433	-1.93278	3/104	3569,5879,6772	IL6,RAC1,STAT1
																						2_Member	KEGG Pathway	ko04620	Toll-like receptor signaling pathway	-4.49433	-1.93278	3/104	3569,5879,6772	IL6,RAC1,STAT1
																						2_Member	KEGG Pathway	ko04659	Th17 cell differentiation	-4.4574	-1.93278	3/107	3569,4089,6772	IL6,SMAD4,STAT1
																						2_Member	Reactome Gene Sets	R-HSA-6785807	Interleukin-4 and Interleukin-13 signaling	-4.44533	-1.93278	3/108	3569,5743,6772	IL6,PTGS2,STAT1
																						2_Member	KEGG Pathway	hsa04659	Th17 cell differentiation	-4.39816	-1.927	3/112	3569,4089,6772	IL6,SMAD4,STAT1
																						2_Member	KEGG Pathway	hsa04932	Non-alcoholic fatty liver disease (NAFLD)	-3.86742	-1.46881	3/169	3569,5743,5879	IL6,PTGS2,RAC1
																						2_Member	KEGG Pathway	hsa05161	Hepatitis B	-3.8081	-1.44168	3/177	3569,4089,6772	IL6,SMAD4,STAT1
																						2_Member	KEGG Pathway	hsa05169	Epstein-Barr virus infection	-3.14176	-0.833326	3/299	3569,5879,6772	IL6,RAC1,STAT1
																						2_Member	Reactome Gene Sets	R-HSA-449147	Signaling by Interleukins	-2.59973	-0.365932	3/462	3569,5743,6772	IL6,PTGS2,STAT1
																						2_Member	Reactome Gene Sets	R-HSA-1280215	Cytokine Signaling in Immune system	-2.07077	0	3/715	3569,5743,6772	IL6,PTGS2,STAT1
																						3_Summary	KEGG Pathway	hsa05205	Proteoglycans in cancer	-5.11456	-2.38016	4/218	2066,3569,5329,5879,4089,6772	ERBB4,IL6,PLAUR,RAC1,SMAD4,STAT1
																						3_Member	KEGG Pathway	hsa05205	Proteoglycans in cancer	-5.11456	-2.38016	4/218	2066,3569,5329,5879	ERBB4,IL6,PLAUR,RAC1
																						3_Member	Reactome Gene Sets	R-HSA-5663202	Diseases of signal transduction by growth factor receptors and second messengers	-4.10511	-1.67174	4/395	2066,4089,5879,6772	ERBB4,SMAD4,RAC1,STAT1
																						3_Member	KEGG Pathway	ko05205	Proteoglycans in cancer	-3.6328	-1.29634	3/203	2066,5329,5879	ERBB4,PLAUR,RAC1
																						3_Member	Reactome Gene Sets	R-HSA-5683057	MAPK family signaling cascades	-3.03699	-0.754883	3/325	2066,3569,5879	ERBB4,IL6,RAC1
																						3_Member	KEGG Pathway	hsa04151	PI3K-Akt signaling pathway	-2.84162	-0.58434	3/380	2066,3569,5879	ERBB4,IL6,RAC1
																						3_Member	Reactome Gene Sets	R-HSA-9006934	Signaling by Receptor Tyrosine Kinases	-2.48809	-0.276572	3/506	2066,5879,6772	ERBB4,RAC1,STAT1
																						4_Summary	Reactome Gene Sets	R-HSA-109582	Hemostasis	-2.23944	-0.0491114	3/621	4842,5329,5879	NOS1,PLAUR,RAC1
																						4_Member	Reactome Gene Sets	R-HSA-109582	Hemostasis	-2.23944	-0.0491114	3/621	4842,5329,5879	NOS1,PLAUR,RAC1

## Sheet: hsa-miR-155-5p
904 Validated target genes of hsa-miR-155-5p in miRTarbase	77 Autism risk genes in brain	Gene Name	Entrez GeneID	Chromosomal Location	Molecular Function	Support for Autism	Evidence of Support	Number of gene association studies	Number of positive association studies	Number of negative association studies		Pathway enrichment analysis on validated target autism risk genes of hsa-miR-155-5p										Pathway enrichment analysis on validated target genes of hsa-miR-155-5p
												GroupID	Category	Term	Description	LogP	Log(q-value)	InTerm_InList	Genes	Symbols		GroupID	Category	Term	Description	LogP	Log(q-value)	InTerm_InList	Genes	Symbols
AGO4	AGO4	argonaute RISC catalytic component 4	192670	1p34.3	This gene encodes a member of the Argonaute family of proteins which contain PAZ and PIWI domains and play an integral role in RNA interference and short-interfering-RNA-mediated gene silencing.	Rare single gene variant	De novo missense variants in the AGO4 gene have been identified in two ASD probands (De Rubeis et al., 2014). An integrated meta-analysis of de novo mutation data from a combined dataset of 10,927 individuals with neurodevelopmental disorders identified AGO4 as a gene with an excess of missense variants (false discovery rata < 5%, count >1); AGO4 was similarly identified as a gene with an excess …	3	0	0		1_Summary	Reactome Gene Sets	R-HSA-9013404	RAC2 GTPase cycle	-9.47248	-5.95727	9/87	1793,5062,5290,7204,9732,10787,23191,55914,81624,5879,1499,2321,324,4638,1027,7514,9578,6772,7057,25942,2778,3569,5329	DOCK1,PAK2,PIK3CA,TRIO,DOCK4,NCKAP1,CYFIP1,ERBIN,DIAPH3,RAC1,CTNNB1,FLT1,APC,MYLK,CDKN1B,XPO1,CDC42BPB,STAT1,THBS1,SIN3A,GNAS,IL6,PLAUR		1_Summary	KEGG Pathway	ko04933	AGE-RAGE signaling pathway in diabetic complications	-12.593	-9.08046	28/96	185,207,595,836,1019,1027,1284,1432,1906,3383,3569,3576,3725,3845,4087,4088,4089,4790,4846,5290,5295,5603,5879,6347,6401,6772,6774,7412,1051,2353,3726,8772,9020,9021,23118,64764,387,867,1493,2932,3558,3702,5062,7410,84433,558,1495,1499,1793,3728,10152,10787,23191,253260,2321,102,528,1020,1211,1213,1956,2247,2252,4205,5432,5663,5795,5908,6938,7057,8651,9101,9306,11140,51606,55914,161742,1436,3459,…	AGTR1,AKT1,CCND1,CASP3,CDK4,CDKN1B,COL4A2,MAPK14,EDN1,ICAM1,IL6,CXCL8,JUN,KRAS,SMAD2,SMAD3,SMAD4,NFKB1,NOS3,PIK3CA,PIK3R1,MAPK13,RAC1,CCL2,SELE,STAT1,STAT3,VCAM1,CEBPB,FOS,JUNB,FADD,MAP3K14,SOCS3,TAB2,CREB3L2,RHOA,CBL,CTLA4,GSK3B,IL2,ITK,PAK2,VAV2,CARD11,AXL,CTNNA1,CTNNB1,DOCK1,JUP,ABI2,NCKAP1,CYFIP1,RICTOR,FLT1,ADAM10,ATP6V1C1,CDK5,CLTA,CLTC,EGFR,FGF2,FGF7,MEF2A,POLR2C,PSEN1,PTPRJ,RAP1B,TCF12,TH…
ALDH5A1	ALDH5A1	aldehyde dehydrogenase 5 family, member A1 (succinate-semialdehyde dehydrogenase )	7915	6p22.3	The encoded protein is a mitochondrial NAD(+)-dependent succinic semialdehyde dehydrogenase.	Syndromic	This gene has been associated with syndromic autism, where a subpopulation of individuals with a given syndrome develop autism.	12	0	0		1_Member	Reactome Gene Sets	R-HSA-9013404	RAC2 GTPase cycle	-9.47248	-5.95727	9/87	1793,5062,5290,7204,9732,10787,23191,55914,81624	DOCK1,PAK2,PIK3CA,TRIO,DOCK4,NCKAP1,CYFIP1,ERBIN,DIAPH3		1_Member	KEGG Pathway	ko04933	AGE-RAGE signaling pathway in diabetic complications	-12.593	-9.08046	28/96	185,207,595,836,1019,1027,1284,1432,1906,3383,3569,3576,3725,3845,4087,4088,4089,4790,4846,5290,5295,5603,5879,6347,6401,6772,6774,7412	AGTR1,AKT1,CCND1,CASP3,CDK4,CDKN1B,COL4A2,MAPK14,EDN1,ICAM1,IL6,CXCL8,JUN,KRAS,SMAD2,SMAD3,SMAD4,NFKB1,NOS3,PIK3CA,PIK3R1,MAPK13,RAC1,CCL2,SELE,STAT1,STAT3,VCAM1
APC	APC	adenomatosis polyposis coli	324	5q22.2	The encoded protein is a tumor suppressor.	Genetic Association	Rare mutation (Barber et al., 1994) and genetic association (Zhou et al., 2007) of the APC gene has been identified with autism.	9	1	0		1_Member	Reactome Gene Sets	R-HSA-9013149	RAC1 GTPase cycle	-7.77676	-4.75129	10/182	1793,5062,5290,5879,7204,9732,10787,23191,55914,81624	DOCK1,PAK2,PIK3CA,RAC1,TRIO,DOCK4,NCKAP1,CYFIP1,ERBIN,DIAPH3		1_Member	KEGG Pathway	hsa04933	AGE-RAGE signaling pathway in diabetic complications	-11.7592	-8.54764	28/103	185,207,595,836,1019,1027,1284,1432,1906,3383,3569,3576,3725,3845,4087,4088,4089,4790,4846,5290,5295,5603,5879,6347,6401,6772,6774,7412	AGTR1,AKT1,CCND1,CASP3,CDK4,CDKN1B,COL4A2,MAPK14,EDN1,ICAM1,IL6,CXCL8,JUN,KRAS,SMAD2,SMAD3,SMAD4,NFKB1,NOS3,PIK3CA,PIK3R1,MAPK13,RAC1,CCL2,SELE,STAT1,STAT3,VCAM1
ARID2	ARID2	AT-rich interaction domain 2	196528	12q12	This gene encodes a member of the AT-rich interactive domain (ARID)-containing family of DNA-binding proteins. Members of the ARID family have roles in embryonic patterning, cell lineage gene regulation, cell cycle control, transcriptional regulation and chromatin structure modification. This protein functions as a subunit of the polybromo- and BRG1-associated factor or PBAF (SWI/SNF-B) chromatin…	Rare single gene variant	A de novo missense variant that was predicted to be damaging was observed in the ARID2 gene in an ASD proband from the Simons Simplex Collection in Iossifov et al., 2014, while a de novo splice-site variant in this gene was identified in an ASD proband from the ASPIRE cohort in Callaghan et al., 2019. Heterozygous variants in the ARID2 gene are also associated with a form of Coffin-Siris syndrome…	9	0	0		1_Member	Reactome Gene Sets	R-HSA-194138	Signaling by VEGF	-7.34162	-4.52538	8/107	1499,1793,2321,5062,5290,5879,10787,23191	CTNNB1,DOCK1,FLT1,PAK2,PIK3CA,RAC1,NCKAP1,CYFIP1		1_Member	KEGG Pathway	ko04668	TNF signaling pathway	-7.19443	-4.82801	22/104	207,836,1051,1432,1906,2353,3383,3569,3725,3726,4790,5290,5295,5603,6347,6401,7412,8772,9020,9021,23118,64764	AKT1,CASP3,CEBPB,MAPK14,EDN1,FOS,ICAM1,IL6,JUN,JUNB,NFKB1,PIK3CA,PIK3R1,MAPK13,CCL2,SELE,VCAM1,FADD,MAP3K14,SOCS3,TAB2,CREB3L2
CAMTA1	CAMTA1	calmodulin binding transcription activator 1	23261	1p36.31-p36.23	This protein is a transcriptional activator and may act as a tumor suppressor.	Rare single gene variant	A rare deletion in the CAMTA1 gene has been identified with developmental delay (Mikhail et al., 2011).	8	0	0		1_Member	Reactome Gene Sets	R-HSA-9013408	RHOG GTPase cycle	-7.23023	-4.49317	7/73	1793,5062,7204,9732,23191,55914,81624	DOCK1,PAK2,TRIO,DOCK4,CYFIP1,ERBIN,DIAPH3		1_Member	KEGG Pathway	hsa04660	T cell receptor signaling pathway	-6.80404	-4.61499	20/92	207,387,867,1019,1432,1493,2353,2932,3558,3702,3725,3845,4790,5062,5290,5295,5603,7410,9020,84433	AKT1,RHOA,CBL,CDK4,MAPK14,CTLA4,FOS,GSK3B,IL2,ITK,JUN,KRAS,NFKB1,PAK2,PIK3CA,PIK3R1,MAPK13,VAV2,MAP3K14,CARD11
CARD11	CARD11	caspase recruitment domain family member 11	84433	7p22.2	The protein encoded by this gene belongs to the membrane-associated guanylate kinase (MAGUK) family, a class of proteins that functions as molecular scaffolds for the assembly of multiprotein complexes at specialized regions of the plasma membrane. This protein is also a member of the CARD protein family, which is defined by carrying a characteristic caspase-associated recruitment domain (CARD) (…	Rare single gene variant	Two non-synonymous postzygotic mosaic mutations (PZMs) in the CARD11 gene were identified in ASD probands in Lim et al., 2017; comparison with a background set of 84,448 privately inherited variants demonstrated that this gene harbored more PZMs than expected based on background rates (2/571 observed vs. 7/84,448 expected; hypergeometric P-value of 9.4E-04).	1	0	0		1_Member	KEGG Pathway	hsa04810	Regulation of actin cytoskeleton	-6.39435	-3.90707	9/195	324,1793,4638,5062,5290,5879,10787,23191,81624	APC,DOCK1,MYLK,PAK2,PIK3CA,RAC1,NCKAP1,CYFIP1,DIAPH3		1_Member	KEGG Pathway	ko04660	T cell receptor signaling pathway	-6.80404	-4.61499	20/92	207,387,867,1019,1432,1493,2353,2932,3558,3702,3725,3845,4790,5062,5290,5295,5603,7410,9020,84433	AKT1,RHOA,CBL,CDK4,MAPK14,CTLA4,FOS,GSK3B,IL2,ITK,JUN,KRAS,NFKB1,PAK2,PIK3CA,PIK3R1,MAPK13,VAV2,MAP3K14,CARD11
CDC42BPB	CDC42BPB	CDC42 binding protein kinase beta (DMPK-like)	9578	14q32.32	This gene encodes a serine/threonine-protein kinase that is an important downstream effector of CDC42 and plays a role in the regulation of cytoskeleton reorganization and cell migration.	Rare single gene variant	A de novo LoF variant and a de novo missense variant that is predicted to be damaging were identified in ASD probands from the Simons Simplex Collection and the Autism Sequencing Consortium, respectively (PMID 22495309, 25363760). Analysis of rare coding variation in 3,871 ASD cases and 9,937 ancestry-matched or paternal controls from the Autism Sequencing Consortium (ASC) identified CDC42BPB as …	9	0	0		1_Member	KEGG Pathway	ko04810	Regulation of actin cytoskeleton	-6.39435	-3.90707	9/195	324,1793,4638,5062,5290,5879,10787,23191,81624	APC,DOCK1,MYLK,PAK2,PIK3CA,RAC1,NCKAP1,CYFIP1,DIAPH3		1_Member	KEGG Pathway	hsa04668	TNF signaling pathway	-6.73824	-4.58742	22/110	207,836,1051,1432,1906,2353,3383,3569,3725,3726,4790,5290,5295,5603,6347,6401,7412,8772,9020,9021,23118,64764	AKT1,CASP3,CEBPB,MAPK14,EDN1,FOS,ICAM1,IL6,JUN,JUNB,NFKB1,PIK3CA,PIK3R1,MAPK13,CCL2,SELE,VCAM1,FADD,MAP3K14,SOCS3,TAB2,CREB3L2
CDH13	CDH13	cadherin 13	1012	16q23.3	This gene encodes a member of the cadherin superfamily. The encoded protein is localized to the surface of the cell membrane and is anchored by a GPI moiety, rather than by a transmembrane domain. The protein lacks the cytoplasmic domain characteristic of other cadherins, and so is not thought to be a cell-cell adhesion glycoprotein. This protein acts as a negative regulator of axon growth during…	Rare single gene variant	A de novo missense variant that was predicted to be damaging was observed in the CDH13 gene in an ASD proband from the Simons Simplex Collection (Iossifov et al., 2014). CNV analysis of 1,108 ASD cases, 2,458 schizophrenia (SCZ) cases, and 2,095 controls from a Japanese population in Kushima et al., 2018 demonstrated that significant enrichment of exonic CNVs affecting the CDH13 gene was observed…	4	0	0		1_Member	Reactome Gene Sets	R-HSA-194315	Signaling by Rho GTPases	-6.35818	-3.90707	15/653	1027,1499,1793,4638,5062,5290,5879,7204,7514,9578,9732,10787,23191,55914,81624	CDKN1B,CTNNB1,DOCK1,MYLK,PAK2,PIK3CA,RAC1,TRIO,XPO1,CDC42BPB,DOCK4,NCKAP1,CYFIP1,ERBIN,DIAPH3		1_Member	Reactome Gene Sets	R-HSA-4420097	VEGFA-VEGFR2 Pathway	-6.33163	-4.26677	20/98	207,387,558,1432,1495,1499,1793,3728,3845,4846,5062,5290,5295,5603,5879,7410,10152,10787,23191,253260	AKT1,RHOA,AXL,MAPK14,CTNNA1,CTNNB1,DOCK1,JUP,KRAS,NOS3,PAK2,PIK3CA,PIK3R1,MAPK13,RAC1,VAV2,ABI2,NCKAP1,CYFIP1,RICTOR
CDKN1B	CDKN1B	cyclin dependent kinase inhibitor 1B	1027	12p13.1	This gene encodes a cyclin-dependent kinase inhibitor, which shares a limited similarity with CDK inhibitor CDKN1A/p21. The encoded protein binds to and prevents the activation of cyclin E-CDK2 or cyclin D-CDK4 complexes, and thus controls the cell cycle progression at G1. The degradation of this protein, which is triggered by its CDK dependent phosphorylation and subsequent ubiquitination by SCF…	Multigenic CNV/rare single gene variant	A male proband presenting with overgrowth, autism, and severe developmental delay was found to carry variants affecting both copies of the CDKN1B gene that likely resulted in CDKN1B deficiency: a maternally-inherited multigenic deletion removing the entire CDKN1B gene, and a de novo CDKN1B promoter variant that resulted in decreased protein translation (Grey et al., 2013).	1	0	0		1_Member	Reactome Gene Sets	R-HSA-4420097	VEGFA-VEGFR2 Pathway	-6.3431	-3.90707	7/98	1499,1793,5062,5290,5879,10787,23191	CTNNB1,DOCK1,PAK2,PIK3CA,RAC1,NCKAP1,CYFIP1		1_Member	Reactome Gene Sets	R-HSA-194138	Signaling by VEGF	-6.31693	-4.26677	21/107	207,387,558,1432,1495,1499,1793,2321,3728,3845,4846,5062,5290,5295,5603,5879,7410,10152,10787,23191,253260	AKT1,RHOA,AXL,MAPK14,CTNNA1,CTNNB1,DOCK1,FLT1,JUP,KRAS,NOS3,PAK2,PIK3CA,PIK3R1,MAPK13,RAC1,VAV2,ABI2,NCKAP1,CYFIP1,RICTOR
CEP41	CEP41	testis specific, 14	95681	7q32.2	A centrosomal protein	Rare Single Gene variant	Rare mutations in the CEP41 gene have been identified with autism (Korvatska et al., 2011).	5	0	0		1_Member	Reactome Gene Sets	R-HSA-9716542	Signaling by Rho GTPases, Miro GTPases and RHOBTB3	-6.22492	-3.82365	15/669	1027,1499,1793,4638,5062,5290,5879,7204,7514,9578,9732,10787,23191,55914,81624	CDKN1B,CTNNB1,DOCK1,MYLK,PAK2,PIK3CA,RAC1,TRIO,XPO1,CDC42BPB,DOCK4,NCKAP1,CYFIP1,ERBIN,DIAPH3		1_Member	Reactome Gene Sets	R-HSA-9006934	Signaling by Receptor Tyrosine Kinases	-4.70594	-2.97017	50/478	102,207,387,528,558,867,1020,1211,1213,1284,1432,1495,1499,1793,1956,2247,2252,2321,2353,3726,3728,3845,4205,4846,5062,5290,5295,5432,5603,5663,5795,5879,5908,6772,6774,6938,7057,7410,8651,9101,9306,10152,10787,11140,23118,23191,51606,55914,161742,253260	ADAM10,AKT1,RHOA,ATP6V1C1,AXL,CBL,CDK5,CLTA,CLTC,COL4A2,MAPK14,CTNNA1,CTNNB1,DOCK1,EGFR,FGF2,FGF7,FLT1,FOS,JUNB,JUP,KRAS,MEF2A,NOS3,PAK2,PIK3CA,PIK3R1,POLR2C,MAPK13,PSEN1,PTPRJ,RAC1,RAP1B,STAT1,STAT3,TCF12,THBS1,VAV2,SOCS1,USP8,SOCS6,ABI2,NCKAP1,CDC37,TAB2,CYFIP1,ATP6V1H,ERBIN,SPRED1,RICTOR
CHD7	CHD7	chromodomain helicase DNA binding protein 7	55636	8q12.2	This gene encodes a protein that contains several helicase family domains. Mutations in this gene have been found in some patients with the CHARGE syndrome.	Syndromic	This gene has been associated with syndromic autism, where a subpopulation of individuals with a given syndrome develop autism. In particular, rare mutations of the CHD7 gene have been identified with CHARGE syndrome (Vissers et al., 2004), and a rare mutation in the CHD7 gene has been identified in an individual with ASD (ORoak et al., 2012).	30	0	0		1_Member	Reactome Gene Sets	R-HSA-9006934	Signaling by Receptor Tyrosine Kinases	-5.40885	-3.14729	12/492	1499,1793,2321,5062,5290,5879,6772,7057,10787,23191,25942,55914	CTNNB1,DOCK1,FLT1,PAK2,PIK3CA,RAC1,STAT1,THBS1,NCKAP1,CYFIP1,SIN3A,ERBIN		1_Member	Reactome Gene Sets	R-HSA-5218920	VEGFR2 mediated vascular permeability	-4.69033	-2.97017	9/29	207,1495,1499,3728,4846,5062,5879,7410,253260	AKT1,CTNNA1,CTNNB1,JUP,NOS3,PAK2,RAC1,VAV2,RICTOR
CHD8	CHD8	chromodomain helicase DNA binding protein 8	57680	14q11.2	This gene encodes a DNA helicase that functions as a transcription repressor by remodeling chromatin structure. It binds beta-catenin and negatively regulates Wnt signaling pathway, which plays a pivotal role in vertebrate early development and morphogenesis. Alternatively spliced transcript variants encoding different isoforms have been found for this gene.	Multigenic CNV	Recurrent mutations in the CHD8 gene have been identified in multiple individuals with ASD as described below. O'Roak et al., 2012a reported 2 de novo loss-of-function (LoF) mutations in CHD8 among 209 simplex ASD families (PMID 22495309). In a screen of 44 genes in 2,446 ASD probands from the Simons Simplex Collection, O'Roak et al., 2012b identified 6 additional de novo CHD8 LoF mutations (PMID…	66	0	0		1_Member	Reactome Gene Sets	R-HSA-9013423	RAC3 GTPase cycle	-5.29829	-3.08411	6/91	5062,7204,10787,23191,55914,81624	PAK2,TRIO,NCKAP1,CYFIP1,ERBIN,DIAPH3		1_Member	KEGG Pathway	ko04380	Osteoclast differentiation	-4.47844	-2.81715	19/118	207,1432,1436,2353,3459,3725,3726,4286,4790,5290,5295,5603,5879,6688,6772,8651,9020,9021,23118	AKT1,MAPK14,CSF1R,FOS,IFNGR1,JUN,JUNB,MITF,NFKB1,PIK3CA,PIK3R1,MAPK13,RAC1,SPI1,STAT1,SOCS1,MAP3K14,SOCS3,TAB2
CPEB4	CPEB4	cytoplasmic polyadenylation element binding protein 4	80315	5q35.2	This gene encodes a sequence-specific RNA-binding protein that binds to the cytoplasmic polyadenylation element (CPE), an uridine-rich sequence element (consensus sequence 5'-UUUUUAU-3') within the mRNA 3'-UTR.	Functional	Parras et al., 2018 reported that: (1) CPEB4 bound to the transcripts of a number of high-confidence ASD risk genes, including AUTS2, DYRK1A, CUL3, and PTCHD1; (2) the brains of idiopathic ASD cases showed imbalances in CPEB4 transcript isoforms that resulted from decreased inclusion of a neuron-specific microexon and reduced poly (A)-tail length in 9% of the transcriptome, with this percentage b…	1	0	0		1_Member	Reactome Gene Sets	R-HSA-9012999	RHO GTPase cycle	-5.14538	-2.97259	11/434	1793,5062,5290,5879,7204,9578,9732,10787,23191,55914,81624	DOCK1,PAK2,PIK3CA,RAC1,TRIO,CDC42BPB,DOCK4,NCKAP1,CYFIP1,ERBIN,DIAPH3		1_Member	KEGG Pathway	hsa04662	B cell receptor signaling pathway	-4.2308	-2.62674	13/65	207,975,2353,2932,3635,3725,3845,4790,5290,5295,5879,7410,84433	AKT1,CD81,FOS,GSK3B,INPP5D,JUN,KRAS,NFKB1,PIK3CA,PIK3R1,RAC1,VAV2,CARD11
CTNNB1	CTNNB1	catenin beta 1	1499	3p22.1	The protein encoded by this gene is part of a complex of proteins that constitute adherens junctions (AJs). AJs are necessary for the creation and maintenance of epithelial cell layers by regulating cell growth and adhesion between cells. The encoded protein also anchors the actin cytoskeleton and may be responsible for transmitting the contact inhibition signal that causes cells to stop dividing…	Rare Single Gene variant	De novo variants in this gene were identified in two separate reports using ASD probands from the Simons Simplex Collection (Sanders et al. 2012a, 2012b)	25	0	0		1_Member	Reactome Gene Sets	R-HSA-195258	RHO GTPase Effectors	-5.04839	-2.91339	9/284	1027,1499,4638,5062,5879,7514,10787,23191,81624	CDKN1B,CTNNB1,MYLK,PAK2,RAC1,XPO1,NCKAP1,CYFIP1,DIAPH3		1_Member	KEGG Pathway	ko04662	B cell receptor signaling pathway	-4.2308	-2.62674	13/65	207,975,2353,2932,3635,3725,3845,4790,5290,5295,5879,7410,84433	AKT1,CD81,FOS,GSK3B,INPP5D,JUN,KRAS,NFKB1,PIK3CA,PIK3R1,RAC1,VAV2,CARD11
CUX1	CUX1	cut like homeobox 1	1523	7q22.1	The protein encoded by this gene is a member of the homeodomain family of DNA binding proteins. It may regulate gene expression, morphogenesis, and differentiation and it may also play a role in the cell cycle progession.	Functional	A rare G>A mutation within the human accelerated region HAR426, for which existing ChIA-Pet data showed an interaction with the dosage-sensitive CUX1 promoter 200 kb distal, was homozygous in three individuals presenting with ASD and ID from two unrelated consanguineous families; functional analysis of this variant in luciferase reporter assays demonstrated that while HAR426 joined to the human C…	6	0	0		1_Member	Reactome Gene Sets	R-HSA-418885	DCC mediated attractive signaling	-4.41992	-2.43882	3/14	1793,5879,7204	DOCK1,RAC1,TRIO		1_Member	KEGG Pathway	hsa04380	Osteoclast differentiation	-4.22342	-2.62468	19/123	207,1432,1436,2353,3459,3725,3726,4286,4790,5290,5295,5603,5879,6688,6772,8651,9020,9021,23118	AKT1,MAPK14,CSF1R,FOS,IFNGR1,JUN,JUNB,MITF,NFKB1,PIK3CA,PIK3R1,MAPK13,RAC1,SPI1,STAT1,SOCS1,MAP3K14,SOCS3,TAB2
CYFIP1	CYFIP1	cytoplasmic FMR1 interacting protein 1	23191	15q11.2	Component of the CYFIP1-EIF4E-FMR1 complex which binds to the mRNA cap and mediates translational repression. In the CYFIP1-EIF4E-FMR1 complex this subunit is an adapter between EIF4E and FMR1. Promotes the translation repression activity of FMR1 in brain probably by mediating its association with EIF4E and mRNA. Regulates formation of membrane ruffles and lamellipodia. Plays a role in axon outgr…	Multigenic CNV	A rare CYFIP1 deletion was found in a patient with PDD-NOS and mild intellectual disability (Leblond et al., 2012).	18	3	0		1_Member	Reactome Gene Sets	R-HSA-2029480	Fcgamma receptor (FCGR) dependent phagocytosis	-4.2758	-2.42335	5/84	1793,5290,5879,10787,23191	DOCK1,PIK3CA,RAC1,NCKAP1,CYFIP1		1_Member	KEGG Pathway	ko05418	Fluid shear stress and atherosclerosis	-3.89277	-2.36699	19/130	207,387,1432,1499,1906,2353,3383,3725,4205,4258,4790,4846,5290,5295,5603,5879,6347,6401,7412	AKT1,RHOA,MAPK14,CTNNB1,EDN1,FOS,ICAM1,JUN,MEF2A,MGST2,NFKB1,NOS3,PIK3CA,PIK3R1,MAPK13,RAC1,CCL2,SELE,VCAM1
DIAPH3	DIAPH3	Diaphanous-related formin 3	81624	13q21.2	Actin-nucleating protein involved in the process of neurite outgrowth.	Rare Single Gene variant	Rare mutations in the DIAPH3 gene have been identified with autism (Vorstman et al., 2011).	13	1	0		1_Member	Reactome Gene Sets	R-HSA-9664407	Parasite infection	-3.78503	-2.08937	4/57	1793,5879,10787,23191	DOCK1,RAC1,NCKAP1,CYFIP1		1_Member	KEGG Pathway	hsa05418	Fluid shear stress and atherosclerosis	-3.67368	-2.24701	19/135	207,387,1432,1499,1906,2353,3383,3725,4205,4258,4790,4846,5290,5295,5603,5879,6347,6401,7412	AKT1,RHOA,MAPK14,CTNNB1,EDN1,FOS,ICAM1,JUN,MEF2A,MGST2,NFKB1,NOS3,PIK3CA,PIK3R1,MAPK13,RAC1,CCL2,SELE,VCAM1
DMD	DMD	dystrophin (muscular dystrophy, Duchenne and Becker types)	1756	Xp21.2-p21.1	This gene spans a genomic range of greater than 2 Mb and encodes a large protein containing an N-terminal actin-binding domain and multiple spectrin repeats. The encoded protein forms a component of the dystrophin-glycoprotein complex (DGC), which bridges the inner cytoskeleton and the extracellular matrix. Deletions, duplications, and point mutations at this gene locus may cause Duchenne muscula…	Syndromic	This gene has been associated with syndromic autism, where a subpopulation of individuals with a given syndrome develop autism. In addition, studies have found positive genetic associations between the DMD gene and ASD in US and European population samples (Wang et al., 2009; Chung et al., 2011). Also, rare mutations involving the DMD gene have been identified in individuals with ASD (Pinto et al…	38	4	0		1_Member	Reactome Gene Sets	R-HSA-9664417	Leishmania phagocytosis	-3.78503	-2.08937	4/57	1793,5879,10787,23191	DOCK1,RAC1,NCKAP1,CYFIP1		1_Member	KEGG Pathway	ko04071	Sphingolipid signaling pathway	-3.17232	-1.86659	16/114	207,387,1432,1901,3845,4790,4846,5290,5295,5520,5603,5728,5879,8560,8879,10672	AKT1,RHOA,MAPK14,S1PR1,KRAS,NFKB1,NOS3,PIK3CA,PIK3R1,PPP2R2A,MAPK13,PTEN,RAC1,DEGS1,SGPL1,GNA13
DNAJC19	DNAJC19	DnaJ heat shock protein family (Hsp40) member C19	131118	3q26.33	The protein encoded by this gene is thought to be part of a complex involved in the ATP-dependent transport of transit peptide-containing proteins from the inner cell membrane to the mitochondrial matrix. Defects in this gene are a cause of 3-methylglutaconic aciduria type 5 (MGA5), also known as dilated cardiomyopathy with ataxia (DCMA).	Functional	Reduced expression in two out of three brain regions (anterior cingulate gyrus, motor cortex, and thalamus) following gene expression analysis of postmortem brain tissue of autism patients (Anitha et al., 2012).	1	0	0		1_Member	Reactome Gene Sets	R-HSA-9664422	FCGR3A-mediated phagocytosis	-3.78503	-2.08937	4/57	1793,5879,10787,23191	DOCK1,RAC1,NCKAP1,CYFIP1		1_Member	KEGG Pathway	hsa05211	Renal cell carcinoma	-3.07502	-1.79292	11/64	207,2113,3091,3725,3845,5062,5290,5295,5879,5908,7428	AKT1,ETS1,HIF1A,JUN,KRAS,PAK2,PIK3CA,PIK3R1,RAC1,RAP1B,VHL
DOCK1	DOCK1	Dedicator of cytokinesis 1	1793	10q26.2	This gene encodes a member of the dedicator of cytokinesis protein family. Dedicator of cytokinesis proteins act as guanine nucleotide exchange factors for small Rho family G proteins. The encoded protein regulates the small GTPase Rac, thereby influencing several biological processes, including phagocytosis and cell migration.	Rare single gene variant	A loss-of-function variant in the DOCK1 gene was identified in an ASD proband and an ASD-affected mother, but not in an unaffected sibling (Griswold et al., 2015). A de novo missense variant in this gene was also identifed in an ASD proband from the Simons Simplex Collection (Iossifov et al., 2014).	3	0	0		1_Member	Reactome Gene Sets	R-HSA-2029482	Regulation of actin dynamics for phagocytic cup formation	-3.72668	-2.04398	4/59	1793,5879,10787,23191	DOCK1,RAC1,NCKAP1,CYFIP1		1_Member	KEGG Pathway	ko05211	Renal cell carcinoma	-3.07502	-1.79292	11/64	207,2113,3091,3725,3845,5062,5290,5295,5879,5908,7428	AKT1,ETS1,HIF1A,JUN,KRAS,PAK2,PIK3CA,PIK3R1,RAC1,RAP1B,VHL
DOCK4	DOCK4	Dedicator of cytokinesis 4	9732	7q31.1	Involved in regulation of adherens junction between cells. Plays a role in cell migration. Functions as a guanine nucleotide exchange factor (GEF), which activates Rap1 small GTPase by exchanging bound GDP for free GTP.	Genetic association/multigenic CNV	Assocation between the DOCK4 gene and ASD has been observed in two studies (Maestrini et al., 2010; Liang et al., 2014). Deletions involving the DOCK4 gene has also been implicated in ASD and dyslexia (Maestrini et al., 2010; Pagnamenta et al., 2010).	9	2	0		1_Member	KEGG Pathway	ko05100	Bacterial invasion of epithelial cells	-3.53815	-1.90375	4/66	1499,1793,5290,5879	CTNNB1,DOCK1,PIK3CA,RAC1		1_Member	KEGG Pathway	ko05100	Bacterial invasion of epithelial cells	-3.06972	-1.79017	12/74	387,867,1211,1213,1495,1499,1793,5290,5295,5879,10094,55752	RHOA,CBL,CLTA,CLTC,CTNNA1,CTNNB1,DOCK1,PIK3CA,PIK3R1,RAC1,ARPC3,SEPTIN11
EEF1A2	EEF1A2	Eukaryotic translation elongation factor 1 alpha 2	1917	20q13.33	This protein promotes the GTP-dependent binding of aminoacyl-tRNA to the A-site of ribosomes during protein biosynthesis.	Syndromic	Heterozygous variants in the EEF1A2 gene are associated with a form of early infantile epileptic encephalopathy (EIEE33; OMIM 616409) and a form of autosomal dominant intellectual disability (MRD38; OMIM 616393), a less severe disorder with overlapping features. De Ligt et al., 2012 and Nakajima et al., 2014 identifed de novo missense variants in the EEF1A2 gene in three unrelated patients presen…	13	0	0		1_Member	KEGG Pathway	hsa05100	Bacterial invasion of epithelial cells	-3.34765	-1.75152	4/74	1499,1793,5290,5879	CTNNB1,DOCK1,PIK3CA,RAC1		1_Member	KEGG Pathway	hsa04670	Leukocyte transendothelial migration	-2.96617	-1.71129	14/97	387,1432,1495,1499,3383,3702,5290,5295,5603,5879,5908,7410,7412,9076	RHOA,MAPK14,CTNNA1,CTNNB1,ICAM1,ITK,PIK3CA,PIK3R1,MAPK13,RAC1,RAP1B,VAV2,VCAM1,CLDN1
EIF3G	EIF3G	eukaryotic translation initiation factor 3 subunit G	8666	19p13.2	The protein encoded by this gene is a component of the eukaryotic translation initiation factor 3 (eIF-3) complex, which is required for several steps in the initiation of protein synthesis.	Rare single gene variant	De novo variants in the EIF3G gene, including a missense variant and a synonymous variant predicted in PMID 26938441 to affect splicing regulation by altering an exonic splicing regulator, have been identified in ASD probands from the Simons Simplex Collection (O'Roak et al., 2012; Iossifov et al., 2012). Evaluation of the statistical significance of observing multiple functional de novo variants…	4	0	0		1_Member	Reactome Gene Sets	R-HSA-9658195	Leishmania infection	-3.17864	-1.63171	6/219	1793,2778,3569,5879,10787,23191	DOCK1,GNAS,IL6,RAC1,NCKAP1,CYFIP1		1_Member	KEGG Pathway	ko04670	Leukocyte transendothelial migration	-2.96617	-1.71129	14/97	387,1432,1495,1499,3383,3702,5290,5295,5603,5879,5908,7410,7412,9076	RHOA,MAPK14,CTNNA1,CTNNB1,ICAM1,ITK,PIK3CA,PIK3R1,MAPK13,RAC1,RAP1B,VAV2,VCAM1,CLDN1
ERBIN	ERBIN	erbb2 interacting protein	55914	5q12.3	This gene is a member of the leucine-rich repeat and PDZ domain (LAP) family that binds to the unphosphorylated form of the ERBB2 protein and regulates ERBB2 function and localization. It has also been shown to affect the Ras signaling pathway by disrupting Ras-Raf interaction.	Rare single gene variant	This gene, formerly known as ERBB2IP, was originally identified as an ASD candidate gene based on its enrichment in an autism-associated protein interaction module. Sequencing of post-mortem brain tissue from 25 ASD cases resulted in the identification of significant non-synonymous variants in this gene with an expected false-positive rate at 0.1, confirming the involvement of this module with au…	6	0	0		1_Member	Reactome Gene Sets	R-HSA-5663213	RHO GTPases Activate WASPs and WAVEs	-3.16054	-1.62305	3/36	5879,10787,23191	RAC1,NCKAP1,CYFIP1		1_Member	KEGG Pathway	hsa04071	Sphingolipid signaling pathway	-2.85094	-1.62431	16/122	207,387,1432,1901,3845,4790,4846,5290,5295,5520,5603,5728,5879,8560,8879,10672	AKT1,RHOA,MAPK14,S1PR1,KRAS,NFKB1,NOS3,PIK3CA,PIK3R1,PPP2R2A,MAPK13,PTEN,RAC1,DEGS1,SGPL1,GNA13
EXOC3	EXOC3	exocyst complex component 3	11336	5p15.33	The protein encoded by this gene is a component of the exocyst complex, a multiple protein complex essential for targeting exocytic vesicles to specific docking sites on the plasma membrane.	Rare single gene variant	This gene was originally identified as an ASD candidate gene based on its enrichment in an autism-associated protein interaction module; sequencing of post-mortem brain tissue from 25 ASD cases resulted in the identification of significant non-synonymous variants in this gene with an expected false-positive rate at 0.1, confirming the involvement of this module with autism (Li et al., 2014).	1	0	0		1_Member	Reactome Gene Sets	R-HSA-373752	Netrin-1 signaling	-2.76841	-1.30242	3/49	1793,5879,7204	DOCK1,RAC1,TRIO		1_Member	Reactome Gene Sets	R-HSA-389356	CD28 co-stimulation	-2.84207	-1.62178	7/31	207,5062,5290,5295,5879,9020,253260	AKT1,PAK2,PIK3CA,PIK3R1,RAC1,MAP3K14,RICTOR
FLT1	FLT1	fms-related tyrosine kinase 1 (vascular endothelial growth factor/vascular perme ability factor receptor)	2321	13q12.3	The encoded protein is a receptor for vascular endothelial growth factor.	Functional	Differential expression of the FLT1 gene has been shown to occur in some autistic individuals (Hu et al., 2006).	5	0	0		1_Member	Reactome Gene Sets	R-HSA-8848021	Signaling by PTK6	-2.69391	-1.23561	3/52	1027,1793,5879	CDKN1B,DOCK1,RAC1		1_Member	KEGG Pathway	hsa05100	Bacterial invasion of epithelial cells	-2.6723	-1.50019	12/82	387,867,1211,1213,1495,1499,1793,5290,5295,5879,10094,55752	RHOA,CBL,CLTA,CLTC,CTNNA1,CTNNB1,DOCK1,PIK3CA,PIK3R1,RAC1,ARPC3,SEPTIN11
GATM	GATM	Glycine amidinotransferase (L-arginine:glycine amidinotransferase)	2628	15q21.1	This gene encodes a mitochondrial enzyme that belongs to the amidinotransferase family. This enzyme is involved in creatine biosynthesis, whereby it catalyzes the transfer of a guanido group from L-arginine to glycine, resulting in guanidinoacetic acid, the immediate precursor of creatine. Mutations in this gene cause arginine:glycine amidinotransferase deficiency (also known as cerebral creatine…	Syndromic	An analysis of the clinical, biochemical, and molecular findings in 27 patients with GAMT deficiency determined that 21 of these patients (78%) were autistic, hyperactive, and self-injurious (Mercimek-Mahmutoglu et al., 2006).	2	0	0		1_Member	Reactome Gene Sets	R-HSA-9006927	Signaling by Non-Receptor Tyrosine Kinases	-2.69391	-1.23561	3/52	1027,1793,5879	CDKN1B,DOCK1,RAC1		1_Member	KEGG Pathway	hsa04062	Chemokine signaling pathway	-2.50196	-1.36732	18/156	207,387,2309,2932,3576,3702,3845,4790,5290,5295,5879,5908,6347,6772,6774,7410,10803,59345	AKT1,RHOA,FOXO3,GSK3B,CXCL8,ITK,KRAS,NFKB1,PIK3CA,PIK3R1,RAC1,RAP1B,CCL2,STAT1,STAT3,VAV2,CCR9,GNB4
GNAS	GNAS	GNAS complex locus	2778	20q13.32	The encoded protein has GTPase activity.	Rare Single Gene variant, Genetic Association	SNPs have been identified in the GNAS gene in a screening of autistic, OCD and ADHD patients (Kim et al., 2000). In addition, a rare mutation in the GNAS gene has been identified in an individual with ASD (Sanders et al., 2012).	8	0	0		1_Member	Reactome Gene Sets	R-HSA-109582	Hemostasis	-2.41297	-1.03448	8/527	1793,2778,5290,5329,5879,7057,9732,25942	DOCK1,GNAS,PIK3CA,PLAUR,RAC1,THBS1,DOCK4,SIN3A		1_Member	KEGG Pathway	ko04062	Chemokine signaling pathway	-2.50196	-1.36732	18/156	207,387,2309,2932,3576,3702,3845,4790,5290,5295,5879,5908,6347,6772,6774,7410,10803,59345	AKT1,RHOA,FOXO3,GSK3B,CXCL8,ITK,KRAS,NFKB1,PIK3CA,PIK3R1,RAC1,RAP1B,CCL2,STAT1,STAT3,VAV2,CCR9,GNB4
GSK3B	GSK3B	Glycogen synthase kinase 3 beta	2932	3q13.33	The protein encoded by this gene is a serine-threonine kinase, belonging to the glycogen synthase kinase subfamily. It is involved in energy metabolism, neuronal cell development, and body pattern formation.	Functional	Genetic manipulation of GSK3B in mice has demonstrated its potential role in social behavior. GSK3B knock-in mice exhibited abnormal social preference, showing no significant preference for novel mouse compared to familiar mouse (Mines et al., 2010). Selective deletion of GSK3B in mouse forebrain pyramidal neurons led to anxiolytic and pro-social effects (Latapy et al., 2012).	4	0	0		1_Member	Reactome Gene Sets	R-HSA-983231	Factors involved in megakaryocyte development and platelet production	-2.37179	-0.999589	4/136	1793,5879,9732,25942	DOCK1,RAC1,DOCK4,SIN3A		1_Member	Reactome Gene Sets	R-HSA-389357	CD28 dependent PI3K/Akt signaling	-2.36121	-1.26196	5/20	207,5290,5295,9020,253260	AKT1,PIK3CA,PIK3R1,MAP3K14,RICTOR
HIVEP2	HIVEP2	HIVEP zinc finger 2	3097	6q24.2	This gene encodes a member of a family of closely related, large, zinc finger-containing transcription factors. The encoded protein regulates transcription by binding to regulatory regions of various cellular and viral genes that maybe involved in growth, development and metastasis. The protein contains the ZAS domain comprised of two widely separated regions of zinc finger motifs, a stretch of h…	Functional	Mutations in the HIVEP2 gene are associated with a form of autosomal dominant intellectual disability (MRD43; OMIM 616977); affected individuals frequently display behavioral abnormalities, and autism or autistic features have been observed in a subset of individuals with this disorder (Srivastava et al., 2016; Steinfeld et al., 2016; Goldsmith et al., 2019; Jain and Atwal 2019; Park et al., 2019…	9	0	0		2_Summary	KEGG Pathway	hsa04510	Focal adhesion	-7.66444	-4.75129	10/187	1499,1793,2321,2932,4638,5062,5290,5728,5879,7057,2778,3569,9732,5329	CTNNB1,DOCK1,FLT1,GSK3B,MYLK,PAK2,PIK3CA,PTEN,RAC1,THBS1,GNAS,IL6,DOCK4,PLAUR		1_Member	Reactome Gene Sets	R-HSA-187037	Signaling by NTRK1 (TRKA)	-2.26814	-1.20274	14/115	387,1020,1211,1213,1432,2353,3726,3845,4205,5290,5295,5603,6774,6938	RHOA,CDK5,CLTA,CLTC,MAPK14,FOS,JUNB,KRAS,MEF2A,PIK3CA,PIK3R1,MAPK13,STAT3,TCF12
IFNGR1	IFNGR1	interferon gamma receptor 1	3459	6q23.3	This gene (IFNGR1) encodes the ligand-binding chain (alpha) of the gamma interferon receptor. Ligand binding stimulates activation of the JAK/STAT signaling pathway	Functional	Deletion of IFNGR1 in PFC neurons resulted in deficits in social behavior in mice as measured by the three-chamber social task (Filiano et al., 2016).	1	0	0		2_Member	KEGG Pathway	hsa04510	Focal adhesion	-7.66444	-4.75129	10/187	1499,1793,2321,2932,4638,5062,5290,5728,5879,7057	CTNNB1,DOCK1,FLT1,GSK3B,MYLK,PAK2,PIK3CA,PTEN,RAC1,THBS1		1_Member	KEGG Pathway	hsa04664	Fc epsilon RI signaling pathway	-2.2524	-1.19317	9/59	207,1432,3635,3845,5290,5295,5603,5879,7410	AKT1,MAPK14,INPP5D,KRAS,PIK3CA,PIK3R1,MAPK13,RAC1,VAV2
IL6	IL6	interleukin 6	3569	7p15.3	This gene encodes a cytokine that functions in inflammation and the maturation of B cells. In addition, the encoded protein has been shown to be an endogenous pyrogen capable of inducing fever in people with autoimmune diseases or infections.	Functional	IL-6 has been shown to mediate behavioral abnormalities in offspring induced by maternal immune activation (Smith et al., 2007). Differential expression of IL-6 has also been observed in blood and brain tissue from ASD cases compared to controls in multiple studies (Li et al., 2009; Ashwood et al., 2011; Wei et al., 2011; Ricci et al., 2013).	6	0	0		2_Member	KEGG Pathway	ko04510	Focal adhesion	-7.66444	-4.75129	10/187	1499,1793,2321,2932,4638,5062,5290,5728,5879,7057	CTNNB1,DOCK1,FLT1,GSK3B,MYLK,PAK2,PIK3CA,PTEN,RAC1,THBS1		1_Member	KEGG Pathway	ko04664	Fc epsilon RI signaling pathway	-2.2524	-1.19317	9/59	207,1432,3635,3845,5290,5295,5603,5879,7410	AKT1,MAPK14,INPP5D,KRAS,PIK3CA,PIK3R1,MAPK13,RAC1,VAV2
INTS6	INTS6	Integrator complex subunit 6	26512	13q14.3	The protein encoded by this gene is a DEAD box protein that is part of a complex that interacts with the C-terminus of RNA polymerase II and is involved in 3' end processing of snRNAs.	Rare single gene variant	Two de novo variants (one nonsense, one missense) in the INTS6 gene were identified in ASD probands from the Simons Simplex Collection in Iossifov et al., 2014. Krumm et al., 2015 reported that no de novo SNVs in this gene were observed in SSC unaffected siblings (de novo SNV P-value <0.05), and no rare effect types were reported in the Exome Variant Server. This gene was identified by TADA (tran…	4	0	0		2_Member	KEGG Pathway	hsa04015	Rap1 signaling pathway	-5.06881	-2.91533	8/213	1499,2321,2778,3569,5290,5879,7057,9732	CTNNB1,FLT1,GNAS,IL6,PIK3CA,RAC1,THBS1,DOCK4		1_Member	KEGG Pathway	hsa04722	Neurotrophin signaling pathway	-2.23478	-1.18012	14/116	207,387,1432,2309,2932,3725,3845,4790,5290,5295,5603,5663,5879,5908	AKT1,RHOA,MAPK14,FOXO3,GSK3B,JUN,KRAS,NFKB1,PIK3CA,PIK3R1,MAPK13,PSEN1,RAC1,RAP1B
JARID2	JARID2	jumonji and AT-rich interaction domain containing 2	3720	6p22.3	This gene encodes a Jumonji- and AT-rich interaction domain (ARID)-domain-containing protein that functions as a transcriptional repressor. This protein interacts with the Polycomb repressive complex 2 (PRC2) which plays an essential role in regulating gene expression during embryonic development. During embryogenesis, JARID2 is predominantly expressed in neurons and particularly in dorsal root g…	Genetic association	Two separate association studies using families from AGRE in the discovery cohort identified two different SNPs in the JARID2 gene that demonstrated association with ASD (Weiss et al., 2009; Ramos et al., 2012).	12	3	1		2_Member	KEGG Pathway	ko04015	Rap1 signaling pathway	-4.30966	-2.43882	7/199	1499,2321,2778,5290,5879,7057,9732	CTNNB1,FLT1,GNAS,PIK3CA,RAC1,THBS1,DOCK4		1_Member	KEGG Pathway	ko04722	Neurotrophin signaling pathway	-2.23478	-1.18012	14/116	207,387,1432,2309,2932,3725,3845,4790,5290,5295,5603,5663,5879,5908	AKT1,RHOA,MAPK14,FOXO3,GSK3B,JUN,KRAS,NFKB1,PIK3CA,PIK3R1,MAPK13,PSEN1,RAC1,RAP1B
KANSL1	KANSL1	KAT8 regulatory NSL complex subunit 1	284058	17q21.31	This gene encodes a nuclear protein that is a subunit of two protein complexes involved with histone acetylation, the MLL1 complex and the NSL1 complex. The corresponding protein in Drosophila interacts with K(lysine) acetyltransferase 8, which is also a subunit of both the MLL1 and NSL1 complexes.	Rare single gene variant	Koolen-De Vries syndrome (OMIM 610443), also known as 17q21.31 microdeletion syndrome, is a clinically heterogeneous disorder characterized by developmental delay, intellectual disability, hypotonia, and characteristic facial dysmorphism that is caused either by a truncating variant in the KANSL1 gene or a 17q21.31 microdeletion encompassing the KANSL1 gene. Koolen et al., 2016 described a novel …	3	0	0		2_Member	KEGG Pathway	hsa05205	Proteoglycans in cancer	-3.36367	-1.75694	6/202	1499,3569,5290,5329,5879,7057	CTNNB1,IL6,PIK3CA,PLAUR,RAC1,THBS1		1_Member	Reactome Gene Sets	R-HSA-388841	Costimulation by the CD28 family	-2.15603	-1.12542	9/61	207,1493,3113,5062,5290,5295,5879,9020,253260	AKT1,CTLA4,HLA-DPA1,PAK2,PIK3CA,PIK3R1,RAC1,MAP3K14,RICTOR
LNPK	LNPK	lunapark, ER junction formation factor	80856	2q31.1		Syndromic	Three affected children from two consanguineous families carrying homozygous loss-of-function mutations in the LNPK gene presented with a neurodevelopmental syndrome characterized by developmental delay (including delayed social development), intellectual disability, hypotonia, epilepsy and corpus callosum hypoplasia; in addition, two of the three cases also presented with autistic features (Breu…	1	0	0		2_Member	KEGG Pathway	ko05205	Proteoglycans in cancer	-2.65611	-1.21278	5/189	1499,5290,5329,5879,7057	CTNNB1,PIK3CA,PLAUR,RAC1,THBS1		1_Member	Reactome Gene Sets	R-HSA-166520	Signaling by NTRKs	-2.05666	-1.05599	15/134	387,1020,1211,1213,1432,2353,3726,3845,4205,5290,5295,5603,5879,6774,6938	RHOA,CDK5,CLTA,CLTC,MAPK14,FOS,JUNB,KRAS,MEF2A,PIK3CA,PIK3R1,MAPK13,RAC1,STAT3,TCF12
LPL	LPL	lipoprotein lipase	4023	8p21.3	The primary function of this lipase is the hydrolysis of triglycerides of circulating chylomicrons and very low density lipoproteins (VLDL). Mutations in this gene are responsible for lipoprotein lipase deficiency (LPL deficiency) [MIM:238600].	Rare single gene variant	This gene was originally identified as an ASD candidate gene based on its enrichment in an autism-associated protein interaction module. Sequencing of post-mortem brain tissue from 25 ASD cases resulted in the identification of significant non-synonymous variants in this gene with an expected false-positive rate at 0.1, confirming the involvement of this module with autism; this finding was furth…	2	0	0		3_Summary	KEGG Pathway	hsa05210	Colorectal cancer	-6.41526	-3.90707	6/59	324,1499,2932,4089,5290,5879,7514,55553,57680,6597,192670,3720,3569,10207,5062	APC,CTNNB1,GSK3B,SMAD4,PIK3CA,RAC1,XPO1,SOX6,CHD8,SMARCA4,AGO4,JARID2,IL6,PATJ,PAK2		2_Summary	KEGG Pathway	hsa05161	Hepatitis B	-10.5119	-7.69306	34/164	207,317,595,836,1017,1019,1027,1432,1643,1870,2353,3569,3576,3725,3845,4087,4088,4089,4609,4615,4790,5290,5295,5603,5728,6772,6774,7534,8772,9641,23118,57506,64764,353376,975,1499,1956,2932,3646,5520,9021,9076,10062,10197,604,847,894,1384,1901,2309,5347,23411,23710,3459,3558,8797,953,3113,3383,3516,5432,5879,6688,7514,9020,25942,387,1029,23352,57472	AKT1,APAF1,CCND1,CASP3,CDK2,CDK4,CDKN1B,MAPK14,DDB2,E2F2,FOS,IL6,CXCL8,JUN,KRAS,SMAD2,SMAD3,SMAD4,MYC,MYD88,NFKB1,PIK3CA,PIK3R1,MAPK13,PTEN,STAT1,STAT3,YWHAZ,FADD,IKBKE,TAB2,MAVS,CREB3L2,TICAM2,CD81,CTNNB1,EGFR,GSK3B,EIF3E,PPP2R2A,SOCS3,CLDN1,NR1H3,PSME3,BCL6,CAT,CCND2,CRAT,S1PR1,FOXO3,PLK1,SIRT1,GABARAPL1,IFNGR1,IL2,TNFRSF10A,ENTPD1,HLA-DPA1,ICAM1,RBPJ,POLR2C,RAC1,SPI1,XPO1,MAP3K14,SIN3A,RHOA,CD…
MECP2	MECP2	Methyl CpG binding protein 2	4204	Xq28	The encoded protein has methylation-dependent transcriptional repressor activity . It is also involved in regulation of RNA splicing.	Syndromic	Mutations in the MECP2 gene underlie Rett syndrome, an autism spectrum disorder. Some studies have found that rare variations in the MECP2 gene are associated with autism, while others have looked and found no variants in autistic patients. It appears that EGR2 and MECP2 can regulate each other's expression (Swanberg et al., 2009).	90	1	1		3_Member	KEGG Pathway	hsa05210	Colorectal cancer	-6.41526	-3.90707	6/59	324,1499,2932,4089,5290,5879	APC,CTNNB1,GSK3B,SMAD4,PIK3CA,RAC1		2_Member	KEGG Pathway	hsa05161	Hepatitis B	-10.5119	-7.69306	34/164	207,317,595,836,1017,1019,1027,1432,1643,1870,2353,3569,3576,3725,3845,4087,4088,4089,4609,4615,4790,5290,5295,5603,5728,6772,6774,7534,8772,9641,23118,57506,64764,353376	AKT1,APAF1,CCND1,CASP3,CDK2,CDK4,CDKN1B,MAPK14,DDB2,E2F2,FOS,IL6,CXCL8,JUN,KRAS,SMAD2,SMAD3,SMAD4,MYC,MYD88,NFKB1,PIK3CA,PIK3R1,MAPK13,PTEN,STAT1,STAT3,YWHAZ,FADD,IKBKE,TAB2,MAVS,CREB3L2,TICAM2
MYLK	MYLK	myosin light chain kinase	4638	3q21.1	This gene, a muscle member of the immunoglobulin gene superfamily, encodes myosin light chain kinase which is a calcium/calmodulin dependent enzyme. This kinase phosphorylates myosin regulatory light chains to facilitate myosin interaction with actin filaments to produce contractile activity. This gene encodes both smooth muscle and nonmuscle isoforms. In addition, using a separate promoter in an…	Rare single gene variant	Integration of familial whole-exome datasets of 3,531 individuals from 1,704 simplex ASD families and 50 multiplex ASD families and expression data from the BrainSpan Atlas of the Developmental Human Brain in Luo et al., 2020 identified a neurodevelopmentally co-regulated, sex-differentially expressed cluster of exons enriched with ASD-segregating deleterious variants in the MYLK gene (Bonferroni…	2	0	0		3_Member	KEGG Pathway	ko05210	Colorectal cancer	-6.41526	-3.90707	6/59	324,1499,2932,4089,5290,5879	APC,CTNNB1,GSK3B,SMAD4,PIK3CA,RAC1		2_Member	KEGG Pathway	hsa05160	Hepatitis C	-9.45307	-6.71867	31/152	207,317,595,836,975,1017,1019,1432,1499,1870,1956,2932,3576,3646,3845,4609,4790,5290,5295,5520,5603,6772,6774,7534,8772,9021,9076,9641,10062,10197,57506	AKT1,APAF1,CCND1,CASP3,CD81,CDK2,CDK4,MAPK14,CTNNB1,E2F2,EGFR,GSK3B,CXCL8,EIF3E,KRAS,MYC,NFKB1,PIK3CA,PIK3R1,PPP2R2A,MAPK13,STAT1,STAT3,YWHAZ,FADD,SOCS3,CLDN1,IKBKE,NR1H3,PSME3,MAVS
MYO1E	MYO1E	myosin IE	4643	15q22.2	This gene encodes a member of the nonmuscle class I myosins which are a subgroup of the unconventional myosin protein family. The unconventional myosin proteins function as actin-based molecular motors. Class I myosins are characterized by a head (motor) domain, a regulatory domain and a either a short or long tail domain. Among the class I myosins, this protein is distinguished by a long tail do…	Rare single gene variant	A de novo loss-of-function (LoF) variant and two de novo missense variants (one of which was not present in external databases and was predicted in silico to be damaging) were identified in the MYO1E gene in ASD probands from the Simons Simplex Collection (Iossifov et al., 2014). TADA-Denovo analysis using a combined dataset of previously published cohorts from the Simons Simplex Collection and t…	4	0	0		3_Member	Reactome Gene Sets	R-HSA-3769402	Deactivation of the beta-catenin transactivating complex	-5.8204	-3.48128	5/41	324,1499,7514,55553,57680	APC,CTNNB1,XPO1,SOX6,CHD8		2_Member	KEGG Pathway	hsa04068	foxo signaling pathway	-7.49696	-4.9844	25/126	207,595,604,847,894,1017,1027,1384,1432,1901,1956,2309,3569,3845,4087,4088,4089,5290,5295,5347,5603,5728,6774,23411,23710	AKT1,CCND1,BCL6,CAT,CCND2,CDK2,CDKN1B,CRAT,MAPK14,S1PR1,EGFR,FOXO3,IL6,KRAS,SMAD2,SMAD3,SMAD4,PIK3CA,PIK3R1,PLK1,MAPK13,PTEN,STAT3,SIRT1,GABARAPL1
NCKAP1	NCKAP1	NCK-associated protein 1	10787	2q32.1	Part of the WAVE complex that regulates lamellipodia formation. The WAVE complex regulates actin filament reorganization via its interaction with the Arp2/3 complex.	Rare single gene variant	Two de novo LoF variants in the NCKAP1 gene (one nonsense, one frameshift) were identified in ASD probands from the Simons Simplex Collection (PMIDs 22542183, 25363768). Transmission and de novo association (TADA) analysis of a combined dataset from the Simons Simplex Collection (SSC) and the Autism Sequencing Consortium (ASC) in Sanders et al., 2015 identified NCKAP1 as a gene strongly enriched …	12	0	0		3_Member	Reactome Gene Sets	R-HSA-195721	Signaling by WNT	-4.88117	-2.78093	9/298	324,1499,2932,5879,6597,7514,55553,57680,192670	APC,CTNNB1,GSK3B,RAC1,SMARCA4,XPO1,SOX6,CHD8,AGO4		2_Member	KEGG Pathway	hsa05162	Measles	-6.44216	-4.32755	25/142	207,317,595,836,894,1017,1019,1027,2353,2932,3459,3558,3569,3725,4615,4790,5290,5295,6772,6774,8772,8797,9641,23118,57506	AKT1,APAF1,CCND1,CASP3,CCND2,CDK2,CDK4,CDKN1B,FOS,GSK3B,IFNGR1,IL2,IL6,JUN,MYD88,NFKB1,PIK3CA,PIK3R1,STAT1,STAT3,FADD,TNFRSF10A,IKBKE,TAB2,MAVS
NUP155	NUP155	nucleoporin 155	9631	5p13.2	Nucleoporins are proteins that play an important role in the assembly and functioning of the nuclear pore complex (NPC) which regulates the movement of macromolecules across the nuclear envelope (NE). The protein encoded by this gene plays a role in the fusion of NE vesicles and formation of the double membrane NE. The protein may also be involved in cardiac physiology and may be associated with …	Rare single gene variant	Five protein-truncating variants in the NUP155 gene were identified in case samples from the Danish iPSYCH study (Satterstrom et al., 2020). TADA analysis of de novo variants from the Simons Simplex Collection and the Autism Sequencing Consortium and protein-truncating variants from iPSYCH in Satterstrom et al., 2020 identified LRRC4C as a candidate gene with a false discovery rate (FDR) between …	1	0	0		3_Member	KEGG Pathway	ko04550	Signaling pathways regulating pluripotency of stem cells	-4.44918	-2.43882	6/128	324,1499,2932,3720,4089,5290	APC,CTNNB1,GSK3B,JARID2,SMAD4,PIK3CA		2_Member	KEGG Pathway	hsa05169	Epstein-Barr virus infection	-6.2358	-4.20819	37/271	207,317,595,836,894,953,1017,1019,1027,1432,1643,1870,2932,3113,3383,3516,3569,3725,4609,4615,4790,5290,5295,5432,5603,5879,6688,6772,6774,7514,7534,8772,9020,9641,23118,25942,57506	AKT1,APAF1,CCND1,CASP3,CCND2,ENTPD1,CDK2,CDK4,CDKN1B,MAPK14,DDB2,E2F2,GSK3B,HLA-DPA1,ICAM1,RBPJ,IL6,JUN,MYC,MYD88,NFKB1,PIK3CA,PIK3R1,POLR2C,MAPK13,RAC1,SPI1,STAT1,STAT3,XPO1,YWHAZ,FADD,MAP3K14,IKBKE,TAB2,SIN3A,MAVS
PAK2	PAK2	p21 (RAC1) activated kinase 2	5062	3q29	The PAK2 gene encodes a serine/threonine protein kinase that plays a role in a variety of different signaling pathways including cytoskeleton regulation, cell motility, cell cycle progression, apoptosis or proliferation, and that acts as downstream effector of the small GTPases CDC42 and RAC1.	Rare single gene variant/Functional	Pak2 +/- mice were found to exhibit reduced spine density, defective long-term potentiation, impaired actin polymerization, and autism-related behaviors, including increased stereotypic behavior and reduced social interactions (Wang et al., 2018); in the same report, a rare de novo nonsense variant and inherited damaging missense variants in the PAK2 gene were identified in Han Chinese ASD proban…	5	0	0		3_Member	Reactome Gene Sets	R-HSA-4839743	Signaling by CTNNB1 phospho-site mutants	-4.32452	-2.43882	3/15	324,1499,2932	APC,CTNNB1,GSK3B		2_Member	KEGG Pathway	ko05160	Hepatitis C	-5.84275	-3.8865	21/114	207,975,1432,1956,2932,3576,3646,3845,4790,5290,5295,5520,5603,6772,6774,9021,9076,9641,10062,10197,57506	AKT1,CD81,MAPK14,EGFR,GSK3B,CXCL8,EIF3E,KRAS,NFKB1,PIK3CA,PIK3R1,PPP2R2A,MAPK13,STAT1,STAT3,SOCS3,CLDN1,IKBKE,NR1H3,PSME3,MAVS
PATJ	PATJ	PATJ, crumbs cell polarity complex component	10207	1p31.3	This gene encodes a protein with multiple PDZ domains. PDZ domains mediate protein-protein interactions, and proteins with multiple PDZ domains often organize multimeric complexes at the plasma membrane. This protein localizes to tight junctions and to the apical membrane of epithelial cells. A similar protein in Drosophila is a scaffolding protein which tethers several members of a multimeric si…	Rare single gene variant	Three case-specific loss-of-function variants were identified in the PATJ gene (formerly known as INADL) following the sequencing of 215 synaptic genes in 147 cases with ASD, 273 cases with schizophrenia, and 287 controls (Kenny et al., 2013). Quantitative GWAS analysis of 2,509 ASD probands from a German cohort and the Autism Genome Project in Yousaf et al., 2020 identified an intronic SNP in th…	4	1	0		3_Member	Reactome Gene Sets	R-HSA-5339716	Signaling by GSK3beta mutants	-4.32452	-2.43882	3/15	324,1499,2932	APC,CTNNB1,GSK3B		2_Member	KEGG Pathway	ko05162	Measles	-4.96547	-3.1772	20/119	207,595,894,1017,1019,1027,2932,3459,3558,3569,4615,4790,5290,5295,6772,6774,8797,9641,23118,57506	AKT1,CCND1,CCND2,CDK2,CDK4,CDKN1B,GSK3B,IFNGR1,IL2,IL6,MYD88,NFKB1,PIK3CA,PIK3R1,STAT1,STAT3,TNFRSF10A,IKBKE,TAB2,MAVS
PCCA	PCCA	propionyl-CoA carboxylase alpha subunit	5095	13q32.3	The protein encoded by this gene is the alpha subunit of the heterodimeric mitochondrial enzyme Propionyl-CoA carboxylase. PCCA encodes the biotin-binding region of this enzyme. Mutations in either PCCA or PCCB (encoding the beta subunit) lead to an enzyme deficiency resulting in propionic acidemia (OMIM 606054).	Syndromic	A homozygous PCCA missense variant (p.Gly117Asp) was identified in a female Saudi patient with propionic acidemia and a DSM-IV diagnosis of autistic disorder (Al-Owain et al., 2013). Two additional patients with propionic acidemia caused by homozygous PCCA variants were reported to exhibit autistic features in Witters et al., 2016. Administration of propionic acid to rats have been shown to induc…	10	0	0		3_Member	Reactome Gene Sets	R-HSA-5358747	S33 mutants of beta-catenin aren't phosphorylated	-4.32452	-2.43882	3/15	324,1499,2932	APC,CTNNB1,GSK3B		2_Member	KEGG Pathway	ko05169	Epstein-Barr virus infection	-2.95235	-1.70462	22/190	207,953,1017,1027,1432,2932,3113,3383,3516,3725,4609,4790,5290,5295,5432,5603,6688,6774,7514,7534,9020,23118	AKT1,ENTPD1,CDK2,CDKN1B,MAPK14,GSK3B,HLA-DPA1,ICAM1,RBPJ,JUN,MYC,NFKB1,PIK3CA,PIK3R1,POLR2C,MAPK13,SPI1,STAT3,XPO1,YWHAZ,MAP3K14,TAB2
PCCB	PCCB	propionyl-CoA carboxylase beta subunit	5096	3q22.3	The protein encoded by this gene is a subunit of the propionyl-CoA carboxylase (PCC) enzyme, which is involved in the catabolism of propionyl-CoA. PCC is a mitochondrial enzyme that probably acts as a dodecamer of six alpha subunits and six beta subunits. This gene encodes the beta subunit of PCC. Defects in this gene are a cause of propionic acidemia type II (PA-2; OMIM 606054).	Syndromic	A diagnosis of autism according to either DSM-IV or DSM-5 criteria was made for four patients with propionic acidemia resulting from biallelic variants in the PCCB gene; one additional patient with a homozygous variant in this gene presented with autistic features (Witters et al., 2016). Administration of propionic acid to rats have been shown to induce autistic-like behaviors in multiple studies…	9	0	0		3_Member	Reactome Gene Sets	R-HSA-5358749	S37 mutants of beta-catenin aren't phosphorylated	-4.32452	-2.43882	3/15	324,1499,2932	APC,CTNNB1,GSK3B		2_Member	KEGG Pathway	hsa05203	Viral carcinogenesis	-2.28375	-1.21053	20/189	387,595,836,894,1017,1019,1027,1029,3516,3725,3845,4790,5290,5295,5879,6774,7534,23352,57472,64764	RHOA,CCND1,CASP3,CCND2,CDK2,CDK4,CDKN1B,CDKN2A,RBPJ,JUN,KRAS,NFKB1,PIK3CA,PIK3R1,RAC1,STAT3,YWHAZ,UBR4,CNOT6,CREB3L2
PCDH9	PCDH9	protocadherin 9	5101	13q21.32	encodes a cadherin-related neuronal receptor that localizes to synaptic junction s	Rare Single Gene variant	Rare mutations in the PCDH9 gene have been identified with autism (Marshall et al., 2008). As well, a rare deletion of the PCDH9 gene was found in a patient with PDD-NOS and mild intellectual disability (Leblond et al., 2012).	7	1	0		3_Member	Reactome Gene Sets	R-HSA-5358751	S45 mutants of beta-catenin aren't phosphorylated	-4.32452	-2.43882	3/15	324,1499,2932	APC,CTNNB1,GSK3B		2_Member	KEGG Pathway	ko05203	Viral carcinogenesis	-2.18526	-1.1366	19/180	387,595,836,894,1017,1019,1027,1029,3516,3725,3845,4790,5290,5295,5879,6774,7534,23352,64764	RHOA,CCND1,CASP3,CCND2,CDK2,CDK4,CDKN1B,CDKN2A,RBPJ,JUN,KRAS,NFKB1,PIK3CA,PIK3R1,RAC1,STAT3,YWHAZ,UBR4,CREB3L2
PIK3CA	PIK3CA	phosphatidylinositol-4,5-bisphosphate 3-kinase catalytic subunit alpha	5290	3q26.32	Phosphatidylinositol 3-kinase is composed of an 85 kDa regulatory subunit and a 110 kDa catalytic subunit. The protein encoded by this gene represents the catalytic subunit, which uses ATP to phosphorylate PtdIns, PtdIns4P and PtdIns(4,5)P2.	Rare single gene variant	De novo missense variants in the PIK3CA gene have been identified in ASD probands from multiple cohorts, including the Simons Simplex Collection, the MSSNG cohort, and the iHART cohort (Turner et al., 2016; Yuen et al., 2017; Takata et al., 2018; Ruzzo et al., 2019). Whole-exome sequencing of 21 patients with macrocephaly and developmental delay/autism spectrum disorder in Yeung et al., 2017 iden…	5	0	0		3_Member	Reactome Gene Sets	R-HSA-5358752	T41 mutants of beta-catenin aren't phosphorylated	-4.32452	-2.43882	3/15	324,1499,2932	APC,CTNNB1,GSK3B		3_Summary	KEGG Pathway	hsa05210	Colorectal cancer	-10.5066	-7.69306	20/59	207,324,387,595,836,1499,2353,2932,2956,3725,3845,4087,4088,4089,4292,4436,4609,5290,5295,5879,185,867,1017,1019,1027,1029,1284,1436,1495,1870,1956,2113,2247,2252,2778,3091,3569,3576,3728,4286,4790,4824,5728,5888,6688,6772,6774,7428,7474,8772,10672,59345,64399,894,2005,3113,3383,3558,4602,4603,7412,7514,7538,9020,54107,56655,94241,1432,3720,4086,4090,4211,4762,5603,7547,55183,55791,4355,5520,5584…	AKT1,APC,RHOA,CCND1,CASP3,CTNNB1,FOS,GSK3B,MSH6,JUN,KRAS,SMAD2,SMAD3,SMAD4,MLH1,MSH2,MYC,PIK3CA,PIK3R1,RAC1,AGTR1,CBL,CDK2,CDK4,CDKN1B,CDKN2A,COL4A2,CSF1R,CTNNA1,E2F2,EGFR,ETS1,FGF2,FGF7,GNAS,HIF1A,IL6,CXCL8,JUP,MITF,NFKB1,NKX3-1,PTEN,RAD51,SPI1,STAT1,STAT3,VHL,WNT5A,FADD,GNA13,GNB4,HHIP,CCND2,ELK4,HLA-DPA1,ICAM1,IL2,MYB,MYBL1,VCAM1,XPO1,ZFP36,MAP3K14,POLE3,POLE4,TP53INP1,MAPK14,JARID2,SMAD1,SMAD…
PLAUR	PLAUR	Plasminogen activator, urokinase receptor	5329	19q13.31	This gene encodes the receptor for urokinase plasminogen activator and, given its role in localizing and promoting plasmin formation, likely influences many normal and pathological processes related to cell-surface plasminogen activation and localized degradation of the extracellular matrix. PLAUR is expressed in neurons of the rolandic area of the brain (at protein level).	Genetic association	The PLAUR promoter variant rs344781 T allele was associated with ASD by both family-based association tests (P=0.006) and case-control analyses (P=0.007) in an association study of genes encoding proteins that regulate MET expression and activity in 664 families (2,712 individuals including 1,228 with ASD) and 312 unrelated controls (Campbell et al., 2008).	2	0	0		3_Member	KEGG Pathway	hsa04310	Wnt signaling pathway	-4.30138	-2.43882	6/136	324,1499,2932,4089,5879,57680	APC,CTNNB1,GSK3B,SMAD4,RAC1,CHD8		3_Member	KEGG Pathway	hsa05210	Colorectal cancer	-10.5066	-7.69306	20/59	207,324,387,595,836,1499,2353,2932,2956,3725,3845,4087,4088,4089,4292,4436,4609,5290,5295,5879	AKT1,APC,RHOA,CCND1,CASP3,CTNNB1,FOS,GSK3B,MSH6,JUN,KRAS,SMAD2,SMAD3,SMAD4,MLH1,MSH2,MYC,PIK3CA,PIK3R1,RAC1
PPP5C	PPP5C	protein phosphatase 5 catalytic subunit	5536	19q13.32	This gene encodes a serine/threonine phosphatase which is a member of the protein phosphatase catalytic subunit family. Proteins in this family participate in pathways regulated by reversible phosphorylation at serine and threonine residues; many of these pathways are involved in the regulation of cell growth and differentiation. The product of this gene has been shown to participate in signaling…	Rare single gene variant	Three de novo missense variants that were predicted to be possibly damaging (defined as 1 MPC 2) were identified in the PPP5C gene in ASD probands from the Simons Simplex Collection and the Autism Sequencing Consortium (Iossifov et al., 2014; Satterstrom et al., 2020). TADA analysis of de novo variants from the Simons Simplex Collection and the Autism Sequencing Consortium and protein-truncating …	2	0	0		3_Member	KEGG Pathway	hsa04550	Signaling pathways regulating pluripotency of stem cells	-4.30138	-2.43882	6/136	324,1499,2932,3720,4089,5290	APC,CTNNB1,GSK3B,JARID2,SMAD4,PIK3CA		3_Member	KEGG Pathway	ko05210	Colorectal cancer	-10.5066	-7.69306	20/59	207,324,387,595,836,1499,2353,2932,2956,3725,3845,4087,4088,4089,4292,4436,4609,5290,5295,5879	AKT1,APC,RHOA,CCND1,CASP3,CTNNB1,FOS,GSK3B,MSH6,JUN,KRAS,SMAD2,SMAD3,SMAD4,MLH1,MSH2,MYC,PIK3CA,PIK3R1,RAC1
PTEN	PTEN	phosphatase and tensin homolog (mutated in multiple advanced cancers 1)	5728	10q23.31	The protein encoded this gene is a phosphatidylinositol-3,4,5-trisphosphate 3-phosphatase. It contains a tensin like domain as well as a catalytic domain similar to that of the dual specificity protein tyrosine phosphatases.	Syndromic	Recurrent mutations in the PTEN gene have been identified in multiple individuals with ASD as described below. Deleterious variants in PTEN have been identified in individuals presenting with ASD and macrocephaly in multiple studies (PMIDs 15805158, 18759867, 19265751, 20533527). Two de novo deleterious events in the PTEN gene were identified in exome sequencing studies in simplex ASD cases in 20…	65	2	0		3_Member	KEGG Pathway	ko04310	Wnt signaling pathway	-4.30138	-2.43882	6/136	324,1499,2932,4089,5879,57680	APC,CTNNB1,GSK3B,SMAD4,RAC1,CHD8		3_Member	KEGG Pathway	hsa05200	Pathways in cancer	-8.96452	-6.35506	53/381	185,207,324,387,595,836,867,1017,1019,1027,1029,1284,1436,1495,1499,1870,1956,2113,2247,2252,2353,2778,2932,2956,3091,3569,3576,3725,3728,3845,4087,4088,4089,4286,4292,4436,4609,4790,4824,5290,5295,5728,5879,5888,6688,6772,6774,7428,7474,8772,10672,59345,64399	AGTR1,AKT1,APC,RHOA,CCND1,CASP3,CBL,CDK2,CDK4,CDKN1B,CDKN2A,COL4A2,CSF1R,CTNNA1,CTNNB1,E2F2,EGFR,ETS1,FGF2,FGF7,FOS,GNAS,GSK3B,MSH6,HIF1A,IL6,CXCL8,JUN,JUP,KRAS,SMAD2,SMAD3,SMAD4,MITF,MLH1,MSH2,MYC,NFKB1,NKX3-1,PIK3CA,PIK3R1,PTEN,RAC1,RAD51,SPI1,STAT1,STAT3,VHL,WNT5A,FADD,GNA13,GNB4,HHIP
QRICH1	QRICH1	glutamine rich 1	54870	3p21.31	This gene encodes a protein of unknown function.	Rare single gene variant	A de novo frameshift variant in the QRICH1 gene was identified in an ASD proband from the Autism Sequencing Consortium in De Rubeis et al., 2014. De novo loss-of-function variants in QRICH1 were subsequently identified in three patients presenting with developmental delay/intellectual disability in Ververi et al., 2017; one of these three patients was also diagnosed with ASD.	7	0	0		3_Member	Reactome Gene Sets	R-HSA-201681	TCF dependent signaling in response to WNT	-4.25491	-2.4118	7/203	324,1499,2932,6597,7514,55553,57680	APC,CTNNB1,GSK3B,SMARCA4,XPO1,SOX6,CHD8		3_Member	KEGG Pathway	hsa05166	HTLV-I infection	-7.06195	-4.75352	36/241	207,324,595,894,1019,1029,1499,1870,2005,2113,2353,2932,3113,3383,3558,3569,3725,3845,4087,4088,4089,4602,4603,4609,4790,5290,5295,6688,7412,7474,7514,7538,9020,54107,56655,94241	AKT1,APC,CCND1,CCND2,CDK4,CDKN2A,CTNNB1,E2F2,ELK4,ETS1,FOS,GSK3B,HLA-DPA1,ICAM1,IL2,IL6,JUN,KRAS,SMAD2,SMAD3,SMAD4,MYB,MYBL1,MYC,NFKB1,PIK3CA,PIK3R1,SPI1,VCAM1,WNT5A,XPO1,ZFP36,MAP3K14,POLE3,POLE4,TP53INP1
RAB2A	RAB2A	RAB2A, member RAS oncogene family	5862	8q12.1-q12.2	The protein encoded by this gene belongs to the Rab family, members of which are small molecular weight guanosine triphosphatases (GTPases) that contain highly conserved domains involved in GTP binding and hydrolysis. The Rabs are membrane-bound proteins, involved in vesicular fusion and trafficking. This protein is a resident of pre-Golgi intermediates, and is required for protein transport from…	Rare single gene variant	Two de novo variants (a nonsense variant and a synonymous variant predicted in PMID 26938441 to affect splicing regulation by altering an exonic splicing regulator) were observed in the RAB2A gene in ASD probands from the Simons Simplex Collection (Sanders et al., 2012; Iossifov et al., 2012). Evaluation of the statistical significance of observing multiple functional de novo variants in this gen…	8	0	0		3_Member	Reactome Gene Sets	R-HSA-196299	Beta-catenin phosphorylation cascade	-4.15305	-2.32804	3/17	324,1499,2932	APC,CTNNB1,GSK3B		3_Member	KEGG Pathway	ko05166	HTLV-I infection	-7.06195	-4.75352	36/241	207,324,595,894,1019,1029,1499,1870,2005,2113,2353,2932,3113,3383,3558,3569,3725,3845,4087,4088,4089,4602,4603,4609,4790,5290,5295,6688,7412,7474,7514,7538,9020,54107,56655,94241	AKT1,APC,CCND1,CCND2,CDK4,CDKN2A,CTNNB1,E2F2,ELK4,ETS1,FOS,GSK3B,HLA-DPA1,ICAM1,IL2,IL6,JUN,KRAS,SMAD2,SMAD3,SMAD4,MYB,MYBL1,MYC,NFKB1,PIK3CA,PIK3R1,SPI1,VCAM1,WNT5A,XPO1,ZFP36,MAP3K14,POLE3,POLE4,TP53INP1
RAC1	RAC1	Rac family small GTPase 1	5879	7p22.1	The protein encoded by this gene is a GTPase which belongs to the RAS superfamily of small GTP-binding proteins. Members of this superfamily appear to regulate a diverse array of cellular events, including the control of cell growth, cytoskeletal reorganization, and the activation of protein kinases.	Functional	Viral expression of a dominant-negative form of Rac1 following bilateral injection into the prelimbic regions of wild-type mice resulted in ASD-like social deficits and reduced NMDAR-ESPC in PFC pyramidal neurons; conversely, viral expression of constitutively active Rac1 in SHANK3-deficient mice rescued ASD-like social deficits and NMDAR hypofunction (Duffney et al., 2015). De novo ASD-associate…	5	0	0		3_Member	KEGG Pathway	hsa05166	HTLV-I infection	-3.8118	-2.09593	7/239	324,1499,2932,3569,4089,5290,7514	APC,CTNNB1,GSK3B,IL6,SMAD4,PIK3CA,XPO1		3_Member	KEGG Pathway	hsa04550	Signaling pathways regulating pluripotency of stem cells	-6.22938	-4.20819	24/136	207,324,1432,1499,2247,2932,3720,3845,4086,4087,4088,4089,4090,4211,4609,4762,5290,5295,5603,6774,7474,7547,55183,55791	AKT1,APC,MAPK14,CTNNB1,FGF2,GSK3B,JARID2,KRAS,SMAD1,SMAD2,SMAD3,SMAD4,SMAD5,MEIS1,MYC,NEUROG1,PIK3CA,PIK3R1,MAPK13,STAT3,WNT5A,ZIC3,RIF1,LRIF1
RHEB	RHEB	Ras homolog, mTORC1 binding	6009	7q36.1	This gene is a member of the small GTPase superfamily and encodes a lipid-anchored, cell membrane protein with five repeats of the RAS-related GTP-binding region. This protein is vital in regulation of growth and cell cycle progression due to its role in the insulin/TOR/S6K signaling pathway. The protein has GTPase activity and shuttles between a GDP-bound form and a GTP-bound form, and farnesyla…	Syndromic	Analysis of 101 mTOR-related genes in a cohort of 826 patients with intellectual disability (ID) identified three individuals from two families with de novo missense variants in the RHEB gene that, in addition to ID, presented with macrocephaly and autism spectrum disorder/autistic features; functional analysis of both RHEB missense variants in animal models revealed increased head size in zebraf…	1	0	0		3_Member	KEGG Pathway	ko05166	HTLV-I infection	-3.8118	-2.09593	7/239	324,1499,2932,3569,4089,5290,7514	APC,CTNNB1,GSK3B,IL6,SMAD4,PIK3CA,XPO1		3_Member	KEGG Pathway	ko04550	Signaling pathways regulating pluripotency of stem cells	-6.13954	-4.1455	23/128	207,324,1432,1499,2247,2932,3720,3845,4086,4087,4088,4089,4090,4211,4609,4762,5290,5295,5603,6774,7474,7547,55183	AKT1,APC,MAPK14,CTNNB1,FGF2,GSK3B,JARID2,KRAS,SMAD1,SMAD2,SMAD3,SMAD4,SMAD5,MEIS1,MYC,NEUROG1,PIK3CA,PIK3R1,MAPK13,STAT3,WNT5A,ZIC3,RIF1
RORA	RORA	RAR-related orphan receptor A	6095	15q22.2	A member of the nuclear hormone-receptor superfamily	Functional	Immunohistochemical analyses of tissue arrays containing slices of the cerebellum and frontal cortex of autistic and age- and sex-matched control subjects revealed decreased expression of RORA in the autistic brain (Nguyen et al., 2010).	18	1	0		3_Member	Reactome Gene Sets	R-HSA-4641262	Disassembly of the destruction complex and recruitment of AXIN to the membrane	-3.44092	-1.82879	3/29	324,1499,2932	APC,CTNNB1,GSK3B		3_Member	KEGG Pathway	hsa04390	Hippo signaling pathway	-2.91463	-1.67159	20/167	324,595,894,1495,1499,2932,4086,4087,4088,4089,4355,4609,5520,5584,7474,7534,8428,10207,23286,64398	APC,CCND1,CCND2,CTNNA1,CTNNB1,GSK3B,SMAD1,SMAD2,SMAD3,SMAD4,MPP2,MYC,PPP2R2A,PRKCI,WNT5A,YWHAZ,STK24,PATJ,WWC1,PALS1
SHANK2	SHANK2	SH3 and multiple ankyrin repeat domains 2	22941	11q13.3-q13.4	Shank proteins contain multiple domains for protein-protein interactions and function as molecular scaffolds in the postsynaptic density (PSD).	Rare Single Gene variant	Several studies have identified rare mutations in the SHANK2 gene in autistic and intellectually disabled individuals (Berkel et al., 2010; Pinto et al., 2010; Leblond et al., 2012; Sanders et al., 2012). A functional study analyzed three of the mutations previously found in individuals with ASD (L1008_P1009dup, T1127M and R462X). The mutations were found to have varying effects on protein locali…	40	2	1		3_Member	Reactome Gene Sets	R-HSA-4791275	Signaling by WNT in cancer	-3.27284	-1.69715	3/33	324,1499,2932	APC,CTNNB1,GSK3B		3_Member	KEGG Pathway	hsa04310	Wnt signaling pathway	-2.69304	-1.51091	17/138	324,387,595,894,1452,1499,2932,3725,4088,4089,4609,5663,5879,7474,57680,81839,122011	APC,RHOA,CCND1,CCND2,CSNK1A1,CTNNB1,GSK3B,JUN,SMAD3,SMAD4,MYC,PSEN1,RAC1,WNT5A,CHD8,VANGL1,CSNK1A1L
SIN3A	SIN3A	SIN3 transcription regulator family member A	25942	15q24.2	The protein encoded by this gene is a transcriptional regulatory protein.	Rare single gene variant	De novo and inherited dominant variants in the SIN3A gene were identified in individuals presenting with a syndrome characterized by intellectual disability, ASD, brain abnormalities detected by MRI, dysmorphic facial features, microcephaly, and short stature; this phenotype is similar to that of individuals with atypical 15q24 microdeletions, whose shortest region of overlap (approximately 260 k…	13	0	0		3_Member	KEGG Pathway	ko04390	Hippo signaling pathway	-3.10079	-1.58558	5/150	324,1499,2932,4089,10207	APC,CTNNB1,GSK3B,SMAD4,PATJ		3_Member	KEGG Pathway	ko04310	Wnt signaling pathway	-2.69304	-1.51091	17/138	324,387,595,894,1452,1499,2932,3725,4088,4089,4609,5663,5879,7474,57680,81839,122011	APC,RHOA,CCND1,CCND2,CSNK1A1,CTNNB1,GSK3B,JUN,SMAD3,SMAD4,MYC,PSEN1,RAC1,WNT5A,CHD8,VANGL1,CSNK1A1L
SKI	SKI	SKIproto-oncogene	6497	1p36.33-p36.32	This gene encodes the nuclear protooncogene protein homolog of avian sarcoma viral (v-ski) oncogene. It functions as a repressor of TGF-beta signaling, and may play a role in neural tube development and muscle differentiation. Heterozygous variants in this gene are associated with Shprintzen-Goldberg syndrome (OMIM 182212), a disorder comprising craniosynostosis, a marfanoid habitus, and skeletal…	Rare single gene variant	Two de novo protein-truncating variants in the SKI gene were identified in ASD probands from the Autism Sequencing Consortium (De Rubeis et al., 2014; Satterstrom et al., 2020), while additional protein-truncating variants in this gene were observed in case and control samples from the Danish iPSYCH study (Satterstrom et al., 2020). TADA analysis of de novo variants from the Simons Simplex Collec…	3	0	0		3_Member	KEGG Pathway	hsa04390	Hippo signaling pathway	-2.90383	-1.42205	5/166	324,1499,2932,4089,10207	APC,CTNNB1,GSK3B,SMAD4,PATJ		3_Member	KEGG Pathway	ko04390	Hippo signaling pathway	-2.65741	-1.49316	18/151	324,595,894,1495,1499,2932,4086,4087,4088,4089,4609,5520,5584,7474,7534,10207,23286,64398	APC,CCND1,CCND2,CTNNA1,CTNNB1,GSK3B,SMAD1,SMAD2,SMAD3,SMAD4,MYC,PPP2R2A,PRKCI,WNT5A,YWHAZ,PATJ,WWC1,PALS1
SLC33A1	SLC33A1	solute carrier family 33 member 1	9197	3q25.31	The protein encoded by this gene is a probable acetyl-CoA transporter required for the formation of O-acetylated (Ac) gangliosides. A heterozygous missense variant in SLC33A1 was identified in a Chinese family presenting with spastic paraplegia (SPG42; OMIM 612539), whereas biallelic variants in SLC33A1 are associated with congenital cataracts, hearing loss, and neurodegeneration (CCHLND; OMIM 61…	Functional	A SLC33A1/AT-1 Tg mouse model that selectively overexpresses human AT-1 in neurons exhibited cognitive deficits, autistic-like social behavior, aberrations in synaptic plasticity, an increased number of dendritic spines and branches, and widespread proteomic changes (Hullinger et al., 2016).	4	0	0		3_Member	Reactome Gene Sets	R-HSA-75153	Apoptotic execution phase	-2.79435	-1.32446	3/48	324,1499,5062	APC,CTNNB1,PAK2		4_Summary	Reactome Gene Sets	R-HSA-6785807	Interleukin-4 and Interleukin-13 signaling	-8.98498	-6.35506	23/92	207,595,604,948,1901,2247,2309,2353,3091,3383,3569,3576,3597,3726,4609,5295,6095,6347,6772,6774,7412,8651,9021,302,836,867,1027,1432,1436,1973,1982,2316,2317,3113,3459,3558,3635,3725,3841,3845,4088,4205,4507,4615,4790,5062,5290,5795,5908,6597,6813,7322,7323,7534,9020,9039,9306,9470,9631,10197,11097,23118,23198,23636,24138,25939,27250,55540,57162,201626	AKT1,CCND1,BCL6,CD36,S1PR1,FGF2,FOXO3,FOS,HIF1A,ICAM1,IL6,CXCL8,IL13RA1,JUNB,MYC,PIK3R1,RORA,CCL2,STAT1,STAT3,VCAM1,SOCS1,SOCS3,ANXA2,CASP3,CBL,CDKN1B,MAPK14,CSF1R,EIF4A1,EIF4G2,FLNA,FLNB,HLA-DPA1,IFNGR1,IL2,INPP5D,JUN,KPNA5,KRAS,SMAD3,MEF2A,MTAP,MYD88,NFKB1,PAK2,PIK3CA,PTPRJ,RAP1B,SMARCA4,STXBP2,UBE2D2,UBE2D3,YWHAZ,MAP3K14,UBA3,SOCS6,EIF4E2,NUP155,PSME3,NUP42,TAB2,PSME4,NUP62,IFIT5,SAMHD1,PDCD4,…
SMAD4	SMAD4	SMAD family member 4	4089	18q21.2	This gene encodes a member of the Smad family of signal transduction proteins. Smad proteins are phosphorylated and activated by transmembrane serine-threonine receptor kinases in response to TGF-beta signaling. The product of this gene forms homomeric complexes and heteromeric complexes with other activated Smad proteins, which then accumulate in the nucleus and regulate the transcription of tar…	Rare single gene variant	A recurrent damaging missense variant at p.Ile500 of the SMAD4 gene was originally identified in an ASD proband from the Simons Simplex Collection (Iossifov et al., 2014) and a female proband with developmental delay (Deciphering Developmental Disorders Study, 2015). Geisheker et al., 2017 identified two novel ASD probands with a de novo damaging missense variant at p.Ile500, bringing the total n…	6	0	0		3_Member	KEGG Pathway	hsa05217	Basal cell carcinoma	-2.67011	-1.21936	3/53	324,1499,2932	APC,CTNNB1,GSK3B		4_Member	Reactome Gene Sets	R-HSA-6785807	Interleukin-4 and Interleukin-13 signaling	-8.98498	-6.35506	23/92	207,595,604,948,1901,2247,2309,2353,3091,3383,3569,3576,3597,3726,4609,5295,6095,6347,6772,6774,7412,8651,9021	AKT1,CCND1,BCL6,CD36,S1PR1,FGF2,FOXO3,FOS,HIF1A,ICAM1,IL6,CXCL8,IL13RA1,JUNB,MYC,PIK3R1,RORA,CCL2,STAT1,STAT3,VCAM1,SOCS1,SOCS3
SMARCA4	SMARCA4	SWI/SNF related, matrix associated, actin dependent regulator of chromatin, subfamily a, member 4	6597	19p13.2	The protein encoded by this gene is a member of the SWI/SNF family of proteins and is similar to the brahma protein of Drosophila. Members of this family have helicase and ATPase activities and are thought to regulate transcription of certain genes by altering the chromatin structure around those genes. The encoded protein is part of the large ATP-dependent chromatin remodeling complex SNF/SWI, w…	Syndromic	Two de novo missense variants in the SMARCA4 gene were identified in ASD probands from the Autism Sequencing Consortium in De Rubeis et al., 2014; both of these variants were later determined to be postzygotic mosaic mutations (PZMs) in Lim et al., 2017. A third non-synonymous PZM in SMARCA4 was identified in an ASD proband in Lim et al., 2017; comparison with a background set of 84,448 privately…	10	0	0		3_Member	KEGG Pathway	ko05217	Basal cell carcinoma	-2.67011	-1.21936	3/53	324,1499,2932	APC,CTNNB1,GSK3B		4_Member	Reactome Gene Sets	R-HSA-1280215	Cytokine Signaling in Immune system	-7.27192	-4.82801	70/634	207,302,595,604,836,867,948,1027,1432,1436,1901,1973,1982,2247,2309,2316,2317,2353,3091,3113,3383,3459,3558,3569,3576,3597,3635,3725,3726,3841,3845,4088,4205,4507,4609,4615,4790,5062,5290,5295,5795,5908,6095,6347,6597,6772,6774,6813,7322,7323,7412,7534,8651,9020,9021,9039,9306,9470,9631,10197,11097,23118,23198,23636,24138,25939,27250,55540,57162,201626	AKT1,ANXA2,CCND1,BCL6,CASP3,CBL,CD36,CDKN1B,MAPK14,CSF1R,S1PR1,EIF4A1,EIF4G2,FGF2,FOXO3,FLNA,FLNB,FOS,HIF1A,HLA-DPA1,ICAM1,IFNGR1,IL2,IL6,CXCL8,IL13RA1,INPP5D,JUN,JUNB,KPNA5,KRAS,SMAD3,MEF2A,MTAP,MYC,MYD88,NFKB1,PAK2,PIK3CA,PIK3R1,PTPRJ,RAP1B,RORA,CCL2,SMARCA4,STAT1,STAT3,STXBP2,UBE2D2,UBE2D3,VCAM1,YWHAZ,SOCS1,MAP3K14,SOCS3,UBA3,SOCS6,EIF4E2,NUP155,PSME3,NUP42,TAB2,PSME4,NUP62,IFIT5,SAMHD1,PDCD4,…
SOX6	SOX6	SRY-box transcription factor 6	55553	11p15.2	This gene encodes a member of the D subfamily of sex determining region y-related transcription factors that are characterized by a conserved DNA-binding domain termed the high mobility group box and by their ability to bind the minor groove of DNA. The encoded protein is a transcriptional activator that is required for normal development of the central nervous system, chondrogenesis and maintena…	Syndromic	Tolchin et al., 2020 characterized 19 individuals from 17 unrelated families presenting with a neurodevelopmental syndrome; behavioral abnormalities were frequently observed in affected individuals, with 10/19 presenting with ADHD and 4/19 with autism spectrum disorder.	1	0	0		3_Member	KEGG Pathway	hsa04520	Adherens junction	-2.30973	-0.955891	3/71	1499,4089,5879	CTNNB1,SMAD4,RAC1		4_Member	Reactome Gene Sets	R-HSA-449147	Signaling by Interleukins	-5.89983	-3.91876	48/409	207,302,595,604,836,867,948,1432,1436,1901,2247,2309,2353,3091,3383,3558,3569,3576,3597,3635,3725,3726,4088,4205,4507,4609,4615,4790,5062,5290,5295,5908,6095,6347,6597,6772,6774,6813,7412,7534,8651,9021,10197,23118,23198,27250,55540,57162	AKT1,ANXA2,CCND1,BCL6,CASP3,CBL,CD36,MAPK14,CSF1R,S1PR1,FGF2,FOXO3,FOS,HIF1A,ICAM1,IL2,IL6,CXCL8,IL13RA1,INPP5D,JUN,JUNB,SMAD3,MEF2A,MTAP,MYC,MYD88,NFKB1,PAK2,PIK3CA,PIK3R1,RAP1B,RORA,CCL2,SMARCA4,STAT1,STAT3,STXBP2,VCAM1,YWHAZ,SOCS1,SOCS3,PSME3,TAB2,PSME4,PDCD4,IL17RB,PELI1
STAT1	STAT1	signal transducer and activator of transcription 1	6772	2q32.2	This gene encodes a signal transducer and transcription activator that mediates cellular responses to interferons (IFNs), cytokine KITLG/SCF and other cytokines and other growth factors.	Rare single gene variant	Deletion of STAT1 from GABAergic inhibitory neurons resulted in deficits in social behavior in mice as measured by the three-chamber social task (Filiano et al., 2016). A novel and predicted damaging de novo missense variant in this gene was identified in an ASD proband from the Simons Simplex Collection (Iossifov et al., 2014).	2	0	0		3_Member	KEGG Pathway	ko04520	Adherens junction	-2.30973	-0.955891	3/71	1499,4089,5879	CTNNB1,SMAD4,RAC1		5_Summary	KEGG Pathway	ko04917	Prolactin signaling pathway	-7.56655	-5.00824	17/61	207,595,894,1432,2309,2353,2932,3845,4790,5290,5295,5603,6772,6774,8651,9021,9306,1019,1029,1870,1956,4087,4088,4089,5879,5888,324,1495,1499,4292,4609,5728,1452,2247,2252,3725,4853,6667,7474,122011,1027,2778,1643,867,4286,1017,4824,64764,6801,81608,11140,55914,5795,3576,7057,1523,8805,558,3569,9470,317,1284,3091,3099,5163,6510,3728,6688,387,9101,6008,6009,7068,25942,5432,3459,3558,3597,5062	AKT1,CCND1,CCND2,MAPK14,FOXO3,FOS,GSK3B,KRAS,NFKB1,PIK3CA,PIK3R1,MAPK13,STAT1,STAT3,SOCS1,SOCS3,SOCS6,CDK4,CDKN2A,E2F2,EGFR,SMAD2,SMAD3,SMAD4,RAC1,RAD51,APC,CTNNA1,CTNNB1,MLH1,MYC,PTEN,CSNK1A1,FGF2,FGF7,JUN,NOTCH2,SP1,WNT5A,CSNK1A1L,CDKN1B,GNAS,DDB2,CBL,MITF,CDK2,NKX3-1,CREB3L2,STRN,FIP1L1,CDC37,ERBIN,PTPRJ,CXCL8,THBS1,CUX1,TRIM24,AXL,IL6,EIF4E2,APAF1,COL4A2,HIF1A,HK2,PDK1,SLC1A5,JUP,SPI1,RHOA,US…
TCF4	TCF4	Transcription factor 4	6925	18q21.2	This gene encodes transcription factor 4, a basic helix-loop-helix transcription factor that binds to the immunoglobulin enchancer Mu-E5/KE5-motif and is involved in the initiation of neuronal differentiation. Defects in this gene are associated with Pitt-Hopkins syndrome (PTHS) [MIM:610954], a syndrome characterized by mental retardation, wide mouth and distinctive facial features, and intermitt…	Syndromic	Patients with Pitt-Hopkins syndrome frequently exhibit stereotypic hand and head movements (summarized in Peippo and Ignatius, 2012). More recently, evaluation of 10 Pitt-Hopkins syndrome patients with psychiatric examinations and neuropsychological measurements using a comprehensive assessment battery, including the Autism Diagnostic Interview-Revised (ADI-R), demonstrated that all participants …	52	3	0		3_Member	Reactome Gene Sets	R-HSA-195253	Degradation of beta-catenin by the destruction complex	-2.15068	-0.847661	3/81	324,1499,2932	APC,CTNNB1,GSK3B		5_Member	KEGG Pathway	ko04917	Prolactin signaling pathway	-7.56655	-5.00824	17/61	207,595,894,1432,2309,2353,2932,3845,4790,5290,5295,5603,6772,6774,8651,9021,9306	AKT1,CCND1,CCND2,MAPK14,FOXO3,FOS,GSK3B,KRAS,NFKB1,PIK3CA,PIK3R1,MAPK13,STAT1,STAT3,SOCS1,SOCS3,SOCS6
THBS1	THBS1	Thrombospondin 1	7057	15q14	Adhesive glycoprotein that mediates cell-to-cell and cell-to-matrix interactions.	Genetic association/rare single gene variant	Sanger sequencing of 313 ASD cases and 350 controls (both of Han Chinese descent) identified five common variants, including one common variant (c.1567A>G; p.T523A) associated with autism, and seven rare variants, two of which (c.2429G>A; p.R810Q, c.3496G>C; p.E1166Q) were absent in controls and dbSNP (Lu et al., 2014). Combined association analysis of THBS1 rare variants (MAF<0.01) in patients a…	4	0	0		4_Summary	Reactome Gene Sets	R-HSA-5663202	Diseases of signal transduction by growth factor receptors and second messengers	-6.18983	-3.82075	12/414	324,1027,1499,1523,2932,4089,4204,5290,5728,5879,6772,55914,2778,3569,2321,6009,7057,192670,5536,7514	APC,CDKN1B,CTNNB1,CUX1,GSK3B,SMAD4,MECP2,PIK3CA,PTEN,RAC1,STAT1,ERBIN,GNAS,IL6,FLT1,RHEB,THBS1,AGO4,PPP5C,XPO1		5_Member	KEGG Pathway	hsa05212	Pancreatic cancer	-7.22648	-4.82801	17/64	207,595,1019,1029,1870,1956,3845,4087,4088,4089,4790,5290,5295,5879,5888,6772,6774	AKT1,CCND1,CDK4,CDKN2A,E2F2,EGFR,KRAS,SMAD2,SMAD3,SMAD4,NFKB1,PIK3CA,PIK3R1,RAC1,RAD51,STAT1,STAT3
TOMM20	TOMM20	Translocase of outer mitochondrial membrane 20 homolog (yeast)	9804	1q42.3	Central component of the receptor complex responsible for the recognition and translocation of cytosolically synthesized mitochondrial preproteins.	Functional	Reduced expression in two out of three brain regions (anterior cingulate gyrus, motor cortex, and thalamus) following gene expression analysis of postmortem brain tissue of autism patients (Anitha et al., 2012).	1	0	0		4_Member	Reactome Gene Sets	R-HSA-5663202	Diseases of signal transduction by growth factor receptors and second messengers	-6.18983	-3.82075	12/414	324,1027,1499,1523,2932,4089,4204,5290,5728,5879,6772,55914	APC,CDKN1B,CTNNB1,CUX1,GSK3B,SMAD4,MECP2,PIK3CA,PTEN,RAC1,STAT1,ERBIN		5_Member	KEGG Pathway	ko05212	Pancreatic cancer	-7.22648	-4.82801	17/64	207,595,1019,1029,1870,1956,3845,4087,4088,4089,4790,5290,5295,5879,5888,6772,6774	AKT1,CCND1,CDK4,CDKN2A,E2F2,EGFR,KRAS,SMAD2,SMAD3,SMAD4,NFKB1,PIK3CA,PIK3R1,RAC1,RAD51,STAT1,STAT3
TRIM32	TRIM32	tripartite motif containing 32	22954	9q33.1	The protein encoded by this gene is a member of the tripartite motif (TRIM) family and has an E3 ubiquitin ligase activity. The protein localizes to cytoplasmic bodies and has also been localized to the nucleus, where it interacts with the activation domain of the HIV-1 Tat protein.	Rare single gene variant/multigenic CNV	Screening of 9q33.1 copy number variants disrupting ASTN2 or both ASTN2 and TRIM32 in clinical microarray data from 89,986 individuals across 10 sites, including 64,114 subjects with neurodevelopmental disorders (NDD), in Lionel et al., 2014 found that deletions affecting both ASTN2 and TRIM32 were statistically enriched in NDD cases compared to controls (23 deletions in 64,114 cases vs. 6 in 44,…	3	0	0		4_Member	KEGG Pathway	hsa05200	Pathways in cancer	-5.70892	-3.39783	11/379	324,1027,1499,2778,2932,3569,4089,5290,5728,5879,6772	APC,CDKN1B,CTNNB1,GNAS,GSK3B,IL6,SMAD4,PIK3CA,PTEN,RAC1,STAT1		5_Member	KEGG Pathway	hsa04917	Prolactin signaling pathway	-7.01196	-4.73362	17/66	207,595,894,1432,2309,2353,2932,3845,4790,5290,5295,5603,6772,6774,8651,9021,9306	AKT1,CCND1,CCND2,MAPK14,FOXO3,FOS,GSK3B,KRAS,NFKB1,PIK3CA,PIK3R1,MAPK13,STAT1,STAT3,SOCS1,SOCS3,SOCS6
TRIO	TRIO	Trio Rho guanine nucleotide exchange factor	7204	5p15.2	Promotes the exchange of GDP by GTP. Together with leukocyte antigen-related (LAR) protein, it could play a role in coordinating cell-matrix and cytoskeletal rearrangements necessary for cell migration and cell growth.	Rare Single Gene variant	A de novo LoF variant and two de novo missense variants that were predicted to be damaging were observed in ASD probands (PMID 22495306, 22495309, 25363760). Analysis of rare coding variation in 3,871 ASD cases and 9,937 ancestry-matched or paternal controls from the Autism Sequencing Consortium (ASC) identified TRIO as a gene meeting high statistical significance with a 0.05 < FDR 0.1, meaning t…	30	0	0		4_Member	KEGG Pathway	hsa05213	Endometrial cancer	-5.38375	-3.14729	5/50	324,1499,2932,5290,5728	APC,CTNNB1,GSK3B,PIK3CA,PTEN		5_Member	KEGG Pathway	hsa05213	Endometrial cancer	-6.3663	-4.28511	14/50	207,324,595,1495,1499,1956,2309,2932,3845,4292,4609,5290,5295,5728	AKT1,APC,CCND1,CTNNA1,CTNNB1,EGFR,FOXO3,GSK3B,KRAS,MLH1,MYC,PIK3CA,PIK3R1,PTEN
TSHZ3	TSHZ3	teashirt zinc finger homeobox 3	57616	19	This gene encodes a zinc-finger transcription factor involved in developmental processes.	Rare single gene variant	Caubit et al., 2016 evaluated 7 new patients and 15 previously reported cases with 19q12-q13.11 deletions and determined that TSHZ3 lies within the minimal region of overlap for 19q12-q13.11 deletions found in patients with neurodevelopmental disorders, including ASD. Tshz3 +/- mice display altered corticostriatal synaptic transmission and plasticity and autism-like behavioral defects (Caubit et …	3	0	0		4_Member	KEGG Pathway	ko05213	Endometrial cancer	-5.38375	-3.14729	5/50	324,1499,2932,5290,5728	APC,CTNNB1,GSK3B,PIK3CA,PTEN		5_Member	KEGG Pathway	ko05213	Endometrial cancer	-6.3663	-4.28511	14/50	207,324,595,1495,1499,1956,2309,2932,3845,4292,4609,5290,5295,5728	AKT1,APC,CCND1,CTNNA1,CTNNB1,EGFR,FOXO3,GSK3B,KRAS,MLH1,MYC,PIK3CA,PIK3R1,PTEN
UBE2H	UBE2H	ubiquitin-conjugating enzyme E2H (UBC8 homolog, yeast)	7328	7q32.2	The encoded protein has ubiquitin-protein ligase activity.	Genetic Association	Genetic association has been found between the UBE2H gene and autism in a French-Caucasian cohort (Vourc'h et al., 2003).	2	1	0		4_Member	KEGG Pathway	ko04151	PI3K-Akt signaling pathway	-4.81228	-2.72843	9/304	1027,2321,2932,3569,5290,5728,5879,6009,7057	CDKN1B,FLT1,GSK3B,IL6,PIK3CA,PTEN,RAC1,RHEB,THBS1		5_Member	KEGG Pathway	ko05224	Breast cancer	-5.1746	-3.31526	22/135	207,324,595,1019,1452,1499,1870,1956,2247,2252,2353,2932,3725,3845,4609,4853,5290,5295,5728,6667,7474,122011	AKT1,APC,CCND1,CDK4,CSNK1A1,CTNNB1,E2F2,EGFR,FGF2,FGF7,FOS,GSK3B,JUN,KRAS,MYC,NOTCH2,PIK3CA,PIK3R1,PTEN,SP1,WNT5A,CSNK1A1L
UPF2	UPF2	UPF2, regulator of nonsense mediated mRNA decay	26019	10p14	This gene encodes a protein that is part of a post-splicing multiprotein complex involved in both mRNA nuclear export and mRNA surveillance. mRNA surveillance detects exported mRNAs with truncated open reading frames and initiates nonsense-mediated mRNA decay (NMD). When translation ends upstream from the last exon-exon junction, this triggers NMD to degrade mRNAs containing premature stop codons…	Multigenic CNV	CNVs involving UPF2 were statistically enriched in a cohort of 57.356 patients with neurodevelopmental disorders compared to a cohort of 20,474 controls (deletions, P=0.034805; duplications, P=0.018903). A de novo 2.04 Mb deletion encompassing the UPF2 gene was detected in a female patient from the Developmental Gene Discovery Project (DGDP151) with autism spectrum disorder, intellectual disabili…	8	0	0		4_Member	KEGG Pathway	hsa04151	PI3K-Akt signaling pathway	-4.50028	-2.46219	9/333	1027,2321,2932,3569,5290,5728,5879,6009,7057	CDKN1B,FLT1,GSK3B,IL6,PIK3CA,PTEN,RAC1,RHEB,THBS1		5_Member	KEGG Pathway	hsa01522	Endocrine resistance	-5.06658	-3.24334	17/89	207,595,1019,1027,1029,1432,1870,1956,2353,2778,3725,3845,4853,5290,5295,5603,6667	AKT1,CCND1,CDK4,CDKN1B,CDKN2A,MAPK14,E2F2,EGFR,FOS,GNAS,JUN,KRAS,NOTCH2,PIK3CA,PIK3R1,MAPK13,SP1
VEZF1	VEZF1	vascular endothelial zinc finger 1	7716	17q22	Possible transcription factor. Specifically binds to the CT/GC-rich region of the interleukin-3 promoter and mediates tax transactivation of IL-3.	Rare single gene variant	A de novo missense variant that was predicted to be damaging (defined as MPC 2) was identified in the VEZF1 gene in an ASD proband from the Autism Sequencing Consortium (De Rubeis et al., 2014), while three protein-truncating variants in this gene were observed in case samples from the Danish iPSYCH study (Satterstrom et al., 2020). TADA analysis of de novo variants from the Simons Simplex Collec…	3	0	0		4_Member	KEGG Pathway	hsa05215	Prostate cancer	-4.30082	-2.43882	5/83	1027,1499,2932,5290,5728	CDKN1B,CTNNB1,GSK3B,PIK3CA,PTEN		5_Member	KEGG Pathway	ko01522	Endocrine resistance	-5.06658	-3.24334	17/89	207,595,1019,1027,1029,1432,1870,1956,2353,2778,3725,3845,4853,5290,5295,5603,6667	AKT1,CCND1,CDK4,CDKN1B,CDKN2A,MAPK14,E2F2,EGFR,FOS,GNAS,JUN,KRAS,NOTCH2,PIK3CA,PIK3R1,MAPK13,SP1
XPC	XPC	xeroderma pigmentosum, complementation group C	7508	3p25.1	This gene encodes a component of the nucleotide excision repair (NER) pathway. It acts as a damage-sensing and DNA-binding factor component of the XPC complex.	Rare Single Gene variant	Rare mutations in the XPC gene have been identified with autism (Khan et al., 1998). In addition, XPC mutations have been found to be identified with xeroderma pigmentosum (syndromic with autism), where a subpopulation of individuals with XP develop autism.	11	0	0		4_Member	KEGG Pathway	ko05215	Prostate cancer	-4.30082	-2.43882	5/83	1027,1499,2932,5290,5728	CDKN1B,CTNNB1,GSK3B,PIK3CA,PTEN		5_Member	KEGG Pathway	hsa05224	Breast cancer	-4.97776	-3.18077	23/149	207,324,595,1019,1452,1499,1643,1870,1956,2247,2252,2353,2932,3725,3845,4609,4853,5290,5295,5728,6667,7474,122011	AKT1,APC,CCND1,CDK4,CSNK1A1,CTNNB1,DDB2,E2F2,EGFR,FGF2,FGF7,FOS,GSK3B,JUN,KRAS,MYC,NOTCH2,PIK3CA,PIK3R1,PTEN,SP1,WNT5A,CSNK1A1L
XPO1	XPO1	exportin 1	7514	2p15	The protein encoded by this gene mediates leucine-rich nuclear export signal (NES)-dependent protein transport. Exportin 1 specifically inhibits the nuclear export of Rev and U snRNAs. It is involved in the control of several cellular processes by controlling the localization of cyclin B, MPAK, and MAPKAP kinase 2. This protein also regulates NFAT and AP-1.	Genetic association	In XPO1, rs6735330 was associated with autism in all four cohorts (P<0.05), being significant in ASD-CARC cohorts (P-value following false discovery rate correction for multiple testing (P(FDR))=1.29 x 10(-5)), the AGRE cohort (P(FDR)=0.0011) and the combined families (P(FDR)=2.34 x 10(-9)). These results indicate that deletion 2p15-p16.1 is not commonly associated with idiopathic ASD, but repres…	7	0	0		4_Member	Reactome Gene Sets	R-HSA-2219528	PI3K/AKT Signaling in Cancer	-4.06428	-2.25664	5/93	1027,2932,5290,5728,5879	CDKN1B,GSK3B,PIK3CA,PTEN,RAC1		5_Member	KEGG Pathway	hsa05220	Chronic myeloid leukemia	-4.5114	-2.83136	14/70	207,595,867,1019,1027,1029,1870,3845,4088,4089,4609,4790,5290,5295	AKT1,CCND1,CBL,CDK4,CDKN1B,CDKN2A,E2F2,KRAS,SMAD3,SMAD4,MYC,NFKB1,PIK3CA,PIK3R1
YEATS2	YEATS2	YEATS domain containing 2	55689	3q27.1	YEATS2 is a scaffolding subunit of the ADA2A (TADA2A; MIM 602276)-containing (ATAC) histone acetyltransferase complex.	Genetic association	A SNP within the YEATS2 gene showed association in the secondary analyses in a combined AGP GWA sample (Anney et al., 2012).	2	0	0		4_Member	KEGG Pathway	hsa05161	Hepatitis B	-3.86605	-2.12169	6/163	1027,3569,4089,5290,5728,6772	CDKN1B,IL6,SMAD4,PIK3CA,PTEN,STAT1		5_Member	KEGG Pathway	ko05220	Chronic myeloid leukemia	-4.5114	-2.83136	14/70	207,595,867,1019,1027,1029,1870,3845,4088,4089,4609,4790,5290,5295	AKT1,CCND1,CBL,CDK4,CDKN1B,CDKN2A,E2F2,KRAS,SMAD3,SMAD4,MYC,NFKB1,PIK3CA,PIK3R1
ZSWIM6	ZSWIM6	zinc finger SWIM-type containing 6	57688	5q12.1	The protein encoded by this gene contains a zinc finger SWI2/SNF2 and MuDR (SWIM) domain. Proteins with SWIM domains have been found in a diverse number of species and are predicted to interact with DNA or proteins. Mutations in this gene result in acromelic frontonasal dysostosis.	Syndromic	A recurrent de novo nonsense variant in the ZSWIM6 gene (p.Arg913Ter) was identified in seven unrelated individuals affected with intellectual disability; five of these individuals also met the diagnostic crtieria for autism or autism spectrum disorder (Palmer et al., 2017).	3	1	0		4_Member	Reactome Gene Sets	R-HSA-1257604	PIP3 activates AKT signaling	-3.67047	-2.00648	7/252	1027,2932,5290,5728,5879,6009,192670	CDKN1B,GSK3B,PIK3CA,PTEN,RAC1,RHEB,AGO4		5_Member	KEGG Pathway	hsa05218	Melanoma	-4.2308	-2.62674	13/65	207,595,1019,1029,1870,1956,2247,2252,3845,4286,5290,5295,5728	AKT1,CCND1,CDK4,CDKN2A,E2F2,EGFR,FGF2,FGF7,KRAS,MITF,PIK3CA,PIK3R1,PTEN
AAK1												4_Member	KEGG Pathway	hsa04068	foxo signaling pathway	-3.46197	-1.83325	5/125	1027,3569,4089,5290,5728	CDKN1B,IL6,SMAD4,PIK3CA,PTEN		5_Member	KEGG Pathway	ko05218	Melanoma	-4.2308	-2.62674	13/65	207,595,1019,1029,1870,1956,2247,2252,3845,4286,5290,5295,5728	AKT1,CCND1,CDK4,CDKN2A,E2F2,EGFR,FGF2,FGF7,KRAS,MITF,PIK3CA,PIK3R1,PTEN
ABCC4												4_Member	KEGG Pathway	ko05224	Breast cancer	-3.33814	-1.7472	5/133	324,1499,2932,5290,5728	APC,CTNNB1,GSK3B,PIK3CA,PTEN		5_Member	KEGG Pathway	hsa05215	Prostate cancer	-4.18533	-2.59705	15/84	207,595,1017,1027,1499,1870,1956,2932,3845,4790,4824,5290,5295,5728,64764	AKT1,CCND1,CDK2,CDKN1B,CTNNB1,E2F2,EGFR,GSK3B,KRAS,NFKB1,NKX3-1,PIK3CA,PIK3R1,PTEN,CREB3L2
ABHD16A												4_Member	Reactome Gene Sets	R-HSA-9006925	Intracellular signaling by second messengers	-3.27543	-1.69715	7/293	1027,2932,5290,5728,5879,6009,192670	CDKN1B,GSK3B,PIK3CA,PTEN,RAC1,RHEB,AGO4		5_Member	KEGG Pathway	ko05215	Prostate cancer	-4.18533	-2.59705	15/84	207,595,1017,1027,1499,1870,1956,2932,3845,4790,4824,5290,5295,5728,64764	AKT1,CCND1,CDK2,CDKN1B,CTNNB1,E2F2,EGFR,GSK3B,KRAS,NFKB1,NKX3-1,PIK3CA,PIK3R1,PTEN,CREB3L2
ABI2												4_Member	KEGG Pathway	hsa01521	EGFR tyrosine kinase inhibitor resistance	-3.23969	-1.6755	4/79	2932,3569,5290,5728	GSK3B,IL6,PIK3CA,PTEN		5_Member	Reactome Gene Sets	R-HSA-9671555	Signaling by PDGFR in disease	-4.13559	-2.55753	7/20	3845,5290,5295,6772,6774,6801,81608	KRAS,PIK3CA,PIK3R1,STAT1,STAT3,STRN,FIP1L1
ACOT7												4_Member	KEGG Pathway	ko01521	EGFR tyrosine kinase inhibitor resistance	-3.23969	-1.6755	4/79	2932,3569,5290,5728	GSK3B,IL6,PIK3CA,PTEN		5_Member	Reactome Gene Sets	R-HSA-5637810	Constitutive Signaling by EGFRvIII	-3.98453	-2.43102	6/15	867,1956,3845,5290,5295,11140	CBL,EGFR,KRAS,PIK3CA,PIK3R1,CDC37
ACOX1												4_Member	KEGG Pathway	ko05206	MicroRNAs in cancer	-3.23647	-1.6755	5/140	324,1027,5290,5728,7057	APC,CDKN1B,PIK3CA,PTEN,THBS1		5_Member	Reactome Gene Sets	R-HSA-5637812	Signaling by EGFRvIII in Cancer	-3.98453	-2.43102	6/15	867,1956,3845,5290,5295,11140	CBL,EGFR,KRAS,PIK3CA,PIK3R1,CDC37
ACTR2												4_Member	KEGG Pathway	hsa05206	MicroRNAs in cancer	-3.15379	-1.62085	5/146	324,1027,5290,5728,7057	APC,CDKN1B,PIK3CA,PTEN,THBS1		5_Member	Reactome Gene Sets	R-HSA-9665348	Signaling by ERBB2 ECD mutants	-3.80165	-2.30193	6/16	1956,3845,5290,5295,11140,55914	EGFR,KRAS,PIK3CA,PIK3R1,CDC37,ERBIN
ADAM10												4_Member	KEGG Pathway	hsa05224	Breast cancer	-3.14039	-1.61939	5/147	324,1499,2932,5290,5728	APC,CTNNB1,GSK3B,PIK3CA,PTEN		5_Member	Reactome Gene Sets	R-HSA-9607240	FLT3 Signaling	-3.67834	-2.24701	9/38	207,867,1027,2309,3845,5290,5295,5795,9306	AKT1,CBL,CDKN1B,FOXO3,KRAS,PIK3CA,PIK3R1,PTPRJ,SOCS6
ADAMTS4												4_Member	KEGG Pathway	hsa04931	insulin resistance	-2.8403	-1.36648	4/101	2932,3569,5290,5728	GSK3B,IL6,PIK3CA,PTEN		5_Member	KEGG Pathway	hsa05219	Bladder cancer	-3.67834	-2.24701	9/38	595,1019,1029,1870,1956,3576,3845,4609,7057	CCND1,CDK4,CDKN2A,E2F2,EGFR,CXCL8,KRAS,MYC,THBS1
ADD3												4_Member	Reactome Gene Sets	R-HSA-8939211	ESR-mediated signaling	-2.62641	-1.1879	5/192	1027,5290,5536,7514,192670	CDKN1B,PIK3CA,PPP5C,XPO1,AGO4		5_Member	KEGG Pathway	ko05219	Bladder cancer	-3.67834	-2.24701	9/38	595,1019,1029,1870,1956,3576,3845,4609,7057	CCND1,CDK4,CDKN2A,E2F2,EGFR,CXCL8,KRAS,MYC,THBS1
ADH5												4_Member	KEGG Pathway	hsa05220	Chronic myeloid leukemia	-2.34451	-0.981591	3/69	1027,4089,5290	CDKN1B,SMAD4,PIK3CA		5_Member	Reactome Gene Sets	R-HSA-9673767	Signaling by PDGFRA transmembrane, juxtamembrane and kinase domain mutants	-3.48864	-2.09336	5/12	3845,5290,5295,6772,6774	KRAS,PIK3CA,PIK3R1,STAT1,STAT3
AGL												4_Member	KEGG Pathway	ko05220	Chronic myeloid leukemia	-2.34451	-0.981591	3/69	1027,4089,5290	CDKN1B,SMAD4,PIK3CA		5_Member	Reactome Gene Sets	R-HSA-9673770	Signaling by PDGFRA extracellular domain mutants	-3.48864	-2.09336	5/12	3845,5290,5295,6772,6774	KRAS,PIK3CA,PIK3R1,STAT1,STAT3
AGRN												4_Member	Reactome Gene Sets	R-HSA-9009391	Extra-nuclear estrogen signaling	-2.32699	-0.967112	3/70	1027,5290,7514	CDKN1B,PIK3CA,XPO1		5_Member	Reactome Gene Sets	R-HSA-1839117	Signaling by cytosolic FGFR1 fusion mutants	-3.4789	-2.08693	6/18	1523,5290,5295,6772,6774,8805	CUX1,PIK3CA,PIK3R1,STAT1,STAT3,TRIM24
AGTR1												4_Member	KEGG Pathway	hsa04150	mTOR signaling pathway	-2.28398	-0.94137	4/144	2932,5290,5728,6009	GSK3B,PIK3CA,PTEN,RHEB		5_Member	KEGG Pathway	hsa05223	Non-small cell lung cancer	-3.45469	-2.07847	11/58	207,595,1019,1029,1870,1956,2309,3845,5290,5295,6774	AKT1,CCND1,CDK4,CDKN2A,E2F2,EGFR,FOXO3,KRAS,PIK3CA,PIK3R1,STAT3
AGTRAP												4_Member	KEGG Pathway	ko04150	mTOR signaling pathway	-2.28398	-0.94137	4/144	2932,5290,5728,6009	GSK3B,PIK3CA,PTEN,RHEB		5_Member	KEGG Pathway	ko05223	Non-small cell lung cancer	-3.45469	-2.07847	11/58	207,595,1019,1029,1870,1956,2309,3845,5290,5295,6774	AKT1,CCND1,CDK4,CDKN2A,E2F2,EGFR,FOXO3,KRAS,PIK3CA,PIK3R1,STAT3
AIFM1												4_Member	KEGG Pathway	hsa05222	Small cell lung cancer	-2.15068	-0.847661	3/81	1027,5290,5728	CDKN1B,PIK3CA,PTEN		5_Member	Reactome Gene Sets	R-HSA-1433557	Signaling by SCF-KIT	-3.41234	-2.04592	9/41	867,3845,5290,5295,5879,6772,6774,8651,9306	CBL,KRAS,PIK3CA,PIK3R1,RAC1,STAT1,STAT3,SOCS1,SOCS6
AIMP1												4_Member	KEGG Pathway	ko05222	Small cell lung cancer	-2.15068	-0.847661	3/81	1027,5290,5728	CDKN1B,PIK3CA,PTEN		5_Member	KEGG Pathway	hsa01521	EGFR tyrosine kinase inhibitor resistance	-3.34264	-1.98845	13/79	207,558,1956,2247,2309,2932,3569,3845,5290,5295,5728,6774,9470	AKT1,AXL,EGFR,FGF2,FOXO3,GSK3B,IL6,KRAS,PIK3CA,PIK3R1,PTEN,STAT3,EIF4E2
AKAP10												4_Member	Reactome Gene Sets	R-HSA-9006931	Signaling by Nuclear Receptors	-2.09936	-0.806862	5/256	1027,5290,5536,7514,192670	CDKN1B,PIK3CA,PPP5C,XPO1,AGO4		5_Member	KEGG Pathway	ko01521	EGFR tyrosine kinase inhibitor resistance	-3.34264	-1.98845	13/79	207,558,1956,2247,2309,2932,3569,3845,5290,5295,5728,6774,9470	AKT1,AXL,EGFR,FGF2,FOXO3,GSK3B,IL6,KRAS,PIK3CA,PIK3R1,PTEN,STAT3,EIF4E2
AKR1C3												5_Summary	KEGG Pathway	ko04933	AGE-RAGE signaling pathway in diabetic complications	-5.18969	-2.9967	6/95	1027,3569,4089,5290,5879,6772,1499,2932,6009,25942,3459,7514,1523,84433,7057	CDKN1B,IL6,SMAD4,PIK3CA,RAC1,STAT1,CTNNB1,GSK3B,RHEB,SIN3A,IFNGR1,XPO1,CUX1,CARD11,THBS1		5_Member	Reactome Gene Sets	R-HSA-1236382	Constitutive Signaling by Ligand-Responsive EGFR Cancer Variants	-3.33526	-1.98706	6/19	867,1956,3845,5290,5295,11140	CBL,EGFR,KRAS,PIK3CA,PIK3R1,CDC37
AKR7A2												5_Member	KEGG Pathway	ko04933	AGE-RAGE signaling pathway in diabetic complications	-5.18969	-2.9967	6/95	1027,3569,4089,5290,5879,6772	CDKN1B,IL6,SMAD4,PIK3CA,RAC1,STAT1		5_Member	Reactome Gene Sets	R-HSA-5637815	Signaling by Ligand-Responsive EGFR Variants in Cancer	-3.33526	-1.98706	6/19	867,1956,3845,5290,5295,11140	CBL,EGFR,KRAS,PIK3CA,PIK3R1,CDC37
AKT1												5_Member	KEGG Pathway	hsa04933	AGE-RAGE signaling pathway in diabetic complications	-5.01115	-2.89388	6/102	1027,3569,4089,5290,5879,6772	CDKN1B,IL6,SMAD4,PIK3CA,RAC1,STAT1		5_Member	KEGG Pathway	hsa05222	Small cell lung cancer	-3.18258	-1.87143	13/82	207,317,595,1017,1019,1027,1284,1870,4609,4790,5290,5295,5728	AKT1,APAF1,CCND1,CDK2,CDK4,CDKN1B,COL4A2,E2F2,MYC,NFKB1,PIK3CA,PIK3R1,PTEN
ALDH1A2												5_Member	KEGG Pathway	hsa04919	thyroid hormone signaling pathway	-4.77812	-2.71006	6/112	1499,2932,5290,6009,6772,25942	CTNNB1,GSK3B,PIK3CA,RHEB,STAT1,SIN3A		5_Member	KEGG Pathway	ko05222	Small cell lung cancer	-3.18258	-1.87143	13/82	207,317,595,1017,1019,1027,1284,1870,4609,4790,5290,5295,5728	AKT1,APAF1,CCND1,CDK2,CDK4,CDKN1B,COL4A2,E2F2,MYC,NFKB1,PIK3CA,PIK3R1,PTEN
ALDH3A2												5_Member	KEGG Pathway	ko05162	Measles	-4.64902	-2.59621	6/118	1027,2932,3459,3569,5290,6772	CDKN1B,GSK3B,IFNGR1,IL6,PIK3CA,STAT1		5_Member	KEGG Pathway	ko05230	Central carbon metabolism in cancer	-3.13457	-1.83686	11/63	207,1956,3091,3099,3845,4609,5163,5290,5295,5728,6510	AKT1,EGFR,HIF1A,HK2,KRAS,MYC,PDK1,PIK3CA,PIK3R1,PTEN,SLC1A5
ALDH9A1												5_Member	KEGG Pathway	hsa05169	Epstein-Barr virus infection	-4.32823	-2.43882	8/270	1027,2932,3569,5290,5879,6772,7514,25942	CDKN1B,GSK3B,IL6,PIK3CA,RAC1,STAT1,XPO1,SIN3A		5_Member	Reactome Gene Sets	R-HSA-5655302	Signaling by FGFR1 in disease	-3.12805	-1.83561	8/36	1523,2247,3845,5290,5295,6772,6774,8805	CUX1,FGF2,KRAS,PIK3CA,PIK3R1,STAT1,STAT3,TRIM24
AMIGO2												5_Member	KEGG Pathway	hsa05162	Measles	-4.21383	-2.37986	6/141	1027,2932,3459,3569,5290,6772	CDKN1B,GSK3B,IFNGR1,IL6,PIK3CA,STAT1		5_Member	KEGG Pathway	hsa05221	Acute myeloid leukemia	-3.03961	-1.76761	10/55	207,595,3728,3845,4609,4790,5290,5295,6688,6774	AKT1,CCND1,JUP,KRAS,MYC,NFKB1,PIK3CA,PIK3R1,SPI1,STAT3
ANAPC16												5_Member	Reactome Gene Sets	R-HSA-1839117	Signaling by cytosolic FGFR1 fusion mutants	-4.07538	-2.25914	3/18	1523,5290,6772	CUX1,PIK3CA,STAT1		5_Member	KEGG Pathway	ko05221	Acute myeloid leukemia	-3.03961	-1.76761	10/55	207,595,3728,3845,4609,4790,5290,5295,6688,6774	AKT1,CCND1,JUP,KRAS,MYC,NFKB1,PIK3CA,PIK3R1,SPI1,STAT3
ANKFY1												5_Member	KEGG Pathway	ko05164	Influenza A	-4.03287	-2.24193	6/152	2932,3459,3569,5290,6772,7514	GSK3B,IFNGR1,IL6,PIK3CA,STAT1,XPO1		5_Member	Reactome Gene Sets	R-HSA-1839124	FGFR1 mutant receptor activation	-3.02572	-1.7562	7/29	1523,2247,5290,5295,6772,6774,8805	CUX1,FGF2,PIK3CA,PIK3R1,STAT1,STAT3,TRIM24
ANKRD12												5_Member	KEGG Pathway	hsa05164	Influenza A	-3.94025	-2.17323	6/158	2932,3459,3569,5290,6772,7514	GSK3B,IFNGR1,IL6,PIK3CA,STAT1,XPO1		5_Member	Reactome Gene Sets	R-HSA-1227986	Signaling by ERBB2	-2.88639	-1.65488	9/48	207,387,1956,3845,5290,5295,9101,11140,55914	AKT1,RHOA,EGFR,KRAS,PIK3CA,PIK3R1,USP8,CDC37,ERBIN
ANPEP												5_Member	KEGG Pathway	hsa05212	Pancreatic cancer	-3.61615	-1.96427	4/63	4089,5290,5879,6772	SMAD4,PIK3CA,RAC1,STAT1		5_Member	Reactome Gene Sets	R-HSA-1643713	Signaling by EGFR in Cancer	-2.84905	-1.62431	6/23	867,1956,3845,5290,5295,11140	CBL,EGFR,KRAS,PIK3CA,PIK3R1,CDC37
ANTXR1												5_Member	KEGG Pathway	ko05212	Pancreatic cancer	-3.61615	-1.96427	4/63	4089,5290,5879,6772	SMAD4,PIK3CA,RAC1,STAT1		5_Member	KEGG Pathway	hsa04919	thyroid hormone signaling pathway	-2.76046	-1.5511	15/113	207,595,1499,2932,3091,3845,4609,4853,5290,5295,6008,6009,6772,7068,25942	AKT1,CCND1,CTNNB1,GSK3B,HIF1A,KRAS,MYC,NOTCH2,PIK3CA,PIK3R1,RHEBP1,RHEB,STAT1,THRB,SIN3A
ANXA2												5_Member	KEGG Pathway	hsa04662	B cell receptor signaling pathway	-3.56371	-1.92356	4/65	2932,5290,5879,84433	GSK3B,PIK3CA,RAC1,CARD11		5_Member	Reactome Gene Sets	R-HSA-9664565	Signaling by ERBB2 KD Mutants	-2.74515	-1.5401	6/24	1956,3845,5290,5295,11140,55914	EGFR,KRAS,PIK3CA,PIK3R1,CDC37,ERBIN
AP1G1												5_Member	KEGG Pathway	ko04662	B cell receptor signaling pathway	-3.56371	-1.92356	4/65	2932,5290,5879,84433	GSK3B,PIK3CA,RAC1,CARD11		5_Member	Reactome Gene Sets	R-HSA-1226099	Signaling by FGFR in disease	-2.68351	-1.50741	10/61	1523,2247,2252,3845,5290,5295,5432,6772,6774,8805	CUX1,FGF2,FGF7,KRAS,PIK3CA,PIK3R1,POLR2C,STAT1,STAT3,TRIM24
APAF1												5_Member	Reactome Gene Sets	R-HSA-1839124	FGFR1 mutant receptor activation	-3.44092	-1.82879	3/29	1523,5290,6772	CUX1,PIK3CA,STAT1		5_Member	KEGG Pathway	hsa05214	Glioma	-2.68351	-1.50741	10/61	207,595,1019,1029,1870,1956,3845,5290,5295,5728	AKT1,CCND1,CDK4,CDKN2A,E2F2,EGFR,KRAS,PIK3CA,PIK3R1,PTEN
ARFIP1												5_Member	Reactome Gene Sets	R-HSA-5655302	Signaling by FGFR1 in disease	-3.16054	-1.62305	3/36	1523,5290,6772	CUX1,PIK3CA,STAT1		5_Member	KEGG Pathway	ko05214	Glioma	-2.68351	-1.50741	10/61	207,595,1019,1029,1870,1956,3845,5290,5295,5728	AKT1,CCND1,CDK4,CDKN2A,E2F2,EGFR,KRAS,PIK3CA,PIK3R1,PTEN
ARFIP2												5_Member	Reactome Gene Sets	R-HSA-1433557	Signaling by SCF-KIT	-2.99401	-1.5009	3/41	5290,5879,6772	PIK3CA,RAC1,STAT1		5_Member	Reactome Gene Sets	R-HSA-1227990	Signaling by ERBB2 in Cancer	-2.64698	-1.48661	6/25	1956,3845,5290,5295,11140,55914	EGFR,KRAS,PIK3CA,PIK3R1,CDC37,ERBIN
ARGLU1												5_Member	KEGG Pathway	hsa04620	Toll-like receptor signaling pathway	-2.99081	-1.5009	4/92	3569,5290,5879,6772	IL6,PIK3CA,RAC1,STAT1		5_Member	KEGG Pathway	hsa05230	Central carbon metabolism in cancer	-2.50147	-1.36732	11/75	207,1956,3091,3099,3845,4609,5163,5290,5295,5728,6510	AKT1,EGFR,HIF1A,HK2,KRAS,MYC,PDK1,PIK3CA,PIK3R1,PTEN,SLC1A5
ARL10												5_Member	KEGG Pathway	ko04620	Toll-like receptor signaling pathway	-2.99081	-1.5009	4/92	3569,5290,5879,6772	IL6,PIK3CA,RAC1,STAT1		5_Member	Reactome Gene Sets	R-HSA-9669938	Signaling by KIT in disease	-2.36121	-1.26196	5/20	3845,5290,5295,6772,6774	KRAS,PIK3CA,PIK3R1,STAT1,STAT3
ARL15												5_Member	Reactome Gene Sets	R-HSA-186797	Signaling by PDGF	-2.62393	-1.1879	3/55	5290,6772,7057	PIK3CA,STAT1,THBS1		5_Member	Reactome Gene Sets	R-HSA-9670439	Signaling by phosphorylated juxtamembrane, extracellular and kinase domain KIT mutants	-2.36121	-1.26196	5/20	3845,5290,5295,6772,6774	KRAS,PIK3CA,PIK3R1,STAT1,STAT3
ARL5A												5_Member	KEGG Pathway	ko04380	Osteoclast differentiation	-2.59307	-1.16064	4/118	3459,5290,5879,6772	IFNGR1,PIK3CA,RAC1,STAT1		5_Member	KEGG Pathway	hsa04630	Jak-STAT signaling pathway	-2.26845	-1.20274	15/127	207,595,894,3459,3558,3569,3597,4609,5290,5295,6772,6774,8651,9021,9306	AKT1,CCND1,CCND2,IFNGR1,IL2,IL6,IL13RA1,MYC,PIK3CA,PIK3R1,STAT1,STAT3,SOCS1,SOCS3,SOCS6
ARL5B												5_Member	KEGG Pathway	hsa04380	Osteoclast differentiation	-2.52793	-1.10614	4/123	3459,5290,5879,6772	IFNGR1,PIK3CA,RAC1,STAT1		5_Member	KEGG Pathway	ko04630	Jak-STAT signaling pathway	-2.26845	-1.20274	15/127	207,595,894,3459,3558,3569,3597,4609,5290,5295,6772,6774,8651,9021,9306	AKT1,CCND1,CCND2,IFNGR1,IL2,IL6,IL13RA1,MYC,PIK3CA,PIK3R1,STAT1,STAT3,SOCS1,SOCS3,SOCS6
ARL6IP5												5_Member	Reactome Gene Sets	R-HSA-1226099	Signaling by FGFR in disease	-2.49563	-1.08566	3/61	1523,5290,6772	CUX1,PIK3CA,STAT1		5_Member	KEGG Pathway	hsa04012	ErbB signaling pathway	-2.16088	-1.12545	11/83	207,867,1027,1956,2932,3725,3845,4609,5062,5290,5295	AKT1,CBL,CDKN1B,EGFR,GSK3B,JUN,KRAS,MYC,PAK2,PIK3CA,PIK3R1
ARL8B												5_Member	KEGG Pathway	ko04917	Prolactin signaling pathway	-2.49563	-1.08566	3/61	2932,5290,6772	GSK3B,PIK3CA,STAT1		5_Member	KEGG Pathway	ko04012	ErbB signaling pathway	-2.16088	-1.12545	11/83	207,867,1027,1956,2932,3725,3845,4609,5062,5290,5295	AKT1,CBL,CDKN1B,EGFR,GSK3B,JUN,KRAS,MYC,PAK2,PIK3CA,PIK3R1
ARMC2												5_Member	KEGG Pathway	hsa04630	Jak-STAT signaling pathway	-2.49028	-1.08566	4/126	3459,3569,5290,6772	IFNGR1,IL6,PIK3CA,STAT1		6_Summary	Reactome Gene Sets	R-HSA-8848021	Signaling by PTK6	-6.96742	-4.73362	15/52	207,387,595,867,1017,1019,1027,1793,1956,2908,3091,3845,5879,6774,9021	AKT1,RHOA,CCND1,CBL,CDK2,CDK4,CDKN1B,DOCK1,EGFR,NR3C1,HIF1A,KRAS,RAC1,STAT3,SOCS3
ARPC3												5_Member	KEGG Pathway	ko04630	Jak-STAT signaling pathway	-2.49028	-1.08566	4/126	3459,3569,5290,6772	IFNGR1,IL6,PIK3CA,STAT1		6_Member	Reactome Gene Sets	R-HSA-8848021	Signaling by PTK6	-6.96742	-4.73362	15/52	207,387,595,867,1017,1019,1027,1793,1956,2908,3091,3845,5879,6774,9021	AKT1,RHOA,CCND1,CBL,CDK2,CDK4,CDKN1B,DOCK1,EGFR,NR3C1,HIF1A,KRAS,RAC1,STAT3,SOCS3
ASB6												5_Member	KEGG Pathway	hsa04917	Prolactin signaling pathway	-2.39882	-1.02349	3/66	2932,5290,6772	GSK3B,PIK3CA,STAT1		6_Member	Reactome Gene Sets	R-HSA-9006927	Signaling by Non-Receptor Tyrosine Kinases	-6.96742	-4.73362	15/52	207,387,595,867,1017,1019,1027,1793,1956,2908,3091,3845,5879,6774,9021	AKT1,RHOA,CCND1,CBL,CDK2,CDK4,CDKN1B,DOCK1,EGFR,NR3C1,HIF1A,KRAS,RAC1,STAT3,SOCS3
ASNS												5_Member	KEGG Pathway	ko04932	Non-alcoholic fatty liver disease (NAFLD)	-2.34929	-0.981591	4/138	2932,3569,5290,5879	GSK3B,IL6,PIK3CA,RAC1		6_Member	Reactome Gene Sets	R-HSA-8849471	PTK6 Regulates RHO GTPases, RAS GTPase and MAP kinases	-2.31714	-1.23595	4/13	387,1793,3845,5879	RHOA,DOCK1,KRAS,RAC1
ASPH												5_Member	KEGG Pathway	hsa04932	Non-alcoholic fatty liver disease (NAFLD)	-2.2629	-0.924384	4/146	2932,3569,5290,5879	GSK3B,IL6,PIK3CA,RAC1		7_Summary	Reactome Gene Sets	R-HSA-9012999	RHO GTPase cycle	-6.78512	-4.61499	52/429	120,224,387,1213,1362,1627,1793,1829,3728,4162,4646,5062,5290,5295,5586,5756,5879,6510,6811,7204,7410,8301,9341,9578,9644,9732,9928,10152,10424,10576,10672,10787,11140,23129,23191,23592,29766,51133,51479,55717,55914,57579,65992,81624,81839,84033,91010,114793,124540,157769,158747,347902,1027,1432,1495,1499,2316,4638,5347,7428,7514,7534,9212,9793,10094,10097,22906,23028	ADD3,ALDH3A2,RHOA,CLTC,CPD,DBN1,DOCK1,DSG2,JUP,MCAM,MYO6,PAK2,PIK3CA,PIK3R1,PKN2,TWF1,RAC1,SLC1A5,STX5,TRIO,VAV2,PICALM,VAMP3,CDC42BPB,SH3PXD2A,DOCK4,KIF14,ABI2,PGRMC2,CCT2,GNA13,NCKAP1,CDC37,PLXND1,CYFIP1,LEMD3,TMOD3,KCTD3,ANKFY1,WDR11,ERBIN,FAM135A,DDRGK1,DIAPH3,VANGL1,OBSCN,FMNL3,FMNL2,MSI2,FAM91A1,MOSPD2,AMIGO2,CDKN1B,MAPK14,CTNNA1,CTNNB1,FLNA,MYLK,PLK1,VHL,XPO1,YWHAZ,AURKB,CKAP5,ARPC3,ACTR2,…
ATG3												5_Member	KEGG Pathway	hsa05160	Hepatitis C	-2.21165	-0.881133	4/151	1499,2932,5290,6772	CTNNB1,GSK3B,PIK3CA,STAT1		7_Member	Reactome Gene Sets	R-HSA-9012999	RHO GTPase cycle	-6.78512	-4.61499	52/429	120,224,387,1213,1362,1627,1793,1829,3728,4162,4646,5062,5290,5295,5586,5756,5879,6510,6811,7204,7410,8301,9341,9578,9644,9732,9928,10152,10424,10576,10672,10787,11140,23129,23191,23592,29766,51133,51479,55717,55914,57579,65992,81624,81839,84033,91010,114793,124540,157769,158747,347902	ADD3,ALDH3A2,RHOA,CLTC,CPD,DBN1,DOCK1,DSG2,JUP,MCAM,MYO6,PAK2,PIK3CA,PIK3R1,PKN2,TWF1,RAC1,SLC1A5,STX5,TRIO,VAV2,PICALM,VAMP3,CDC42BPB,SH3PXD2A,DOCK4,KIF14,ABI2,PGRMC2,CCT2,GNA13,NCKAP1,CDC37,PLXND1,CYFIP1,LEMD3,TMOD3,KCTD3,ANKFY1,WDR11,ERBIN,FAM135A,DDRGK1,DIAPH3,VANGL1,OBSCN,FMNL3,FMNL2,MSI2,FAM91A1,MOSPD2,AMIGO2
ATL2												5_Member	KEGG Pathway	hsa04062	Chemokine signaling pathway	-2.17206	-0.852744	4/155	2932,5290,5879,6772	GSK3B,PIK3CA,RAC1,STAT1		7_Member	Reactome Gene Sets	R-HSA-9013404	RAC2 GTPase cycle	-5.85237	-3.8865	18/87	1793,1829,4162,5062,5290,5295,7204,7410,9341,9732,10152,10424,10787,23191,23592,55914,81624,81839	DOCK1,DSG2,MCAM,PAK2,PIK3CA,PIK3R1,TRIO,VAV2,VAMP3,DOCK4,ABI2,PGRMC2,NCKAP1,CYFIP1,LEMD3,ERBIN,DIAPH3,VANGL1
ATP13A1												5_Member	KEGG Pathway	ko04062	Chemokine signaling pathway	-2.17206	-0.852744	4/155	2932,5290,5879,6772	GSK3B,PIK3CA,RAC1,STAT1		7_Member	Reactome Gene Sets	R-HSA-9716542	Signaling by Rho GTPases, Miro GTPases and RHOBTB3	-5.73121	-3.78686	68/670	120,224,387,1027,1213,1362,1432,1495,1499,1627,1793,1829,2316,3728,4162,4638,4646,5062,5290,5295,5347,5586,5756,5879,6510,6811,7204,7410,7428,7514,7534,8301,9212,9341,9578,9644,9732,9793,9928,10094,10097,10152,10424,10576,10672,10787,11140,22906,23028,23129,23191,23592,29766,51133,51479,55717,55914,57579,65992,81624,81839,84033,91010,114793,124540,157769,158747,347902	ADD3,ALDH3A2,RHOA,CDKN1B,CLTC,CPD,MAPK14,CTNNA1,CTNNB1,DBN1,DOCK1,DSG2,FLNA,JUP,MCAM,MYLK,MYO6,PAK2,PIK3CA,PIK3R1,PLK1,PKN2,TWF1,RAC1,SLC1A5,STX5,TRIO,VAV2,VHL,XPO1,YWHAZ,PICALM,AURKB,VAMP3,CDC42BPB,SH3PXD2A,DOCK4,CKAP5,KIF14,ARPC3,ACTR2,ABI2,PGRMC2,CCT2,GNA13,NCKAP1,CDC37,TRAK1,KDM1A,PLXND1,CYFIP1,LEMD3,TMOD3,KCTD3,ANKFY1,WDR11,ERBIN,FAM135A,DDRGK1,DIAPH3,VANGL1,OBSCN,FMNL3,FMNL2,MSI2,FAM91A1,MO…
ATP6V1C1												6_Summary	KEGG Pathway	ko04659	Th17 cell differentiation	-4.04217	-2.24297	5/94	3459,3569,4089,6095,6772,1027,5062,5290,6597,9631,5879	IFNGR1,IL6,SMAD4,RORA,STAT1,CDKN1B,PAK2,PIK3CA,SMARCA4,NUP155,RAC1		7_Member	Reactome Gene Sets	R-HSA-9013408	RHOG GTPase cycle	-5.61755	-3.69606	16/73	1793,1829,4162,5062,5295,6811,7204,7410,9341,9732,10424,23191,23592,55914,81624,81839	DOCK1,DSG2,MCAM,PAK2,PIK3R1,STX5,TRIO,VAV2,VAMP3,DOCK4,PGRMC2,CYFIP1,LEMD3,ERBIN,DIAPH3,VANGL1
ATP6V1H												6_Member	KEGG Pathway	ko04659	Th17 cell differentiation	-4.04217	-2.24297	5/94	3459,3569,4089,6095,6772	IFNGR1,IL6,SMAD4,RORA,STAT1		7_Member	Reactome Gene Sets	R-HSA-194315	Signaling by Rho GTPases	-5.49415	-3.59438	66/654	120,224,387,1027,1213,1362,1432,1495,1499,1627,1793,1829,2316,3728,4162,4638,4646,5062,5290,5295,5347,5586,5756,5879,6510,6811,7204,7410,7514,7534,8301,9212,9341,9578,9644,9732,9793,9928,10094,10097,10152,10424,10576,10672,10787,11140,23028,23129,23191,23592,29766,51133,51479,55717,55914,57579,65992,81624,81839,84033,91010,114793,124540,157769,158747,347902	ADD3,ALDH3A2,RHOA,CDKN1B,CLTC,CPD,MAPK14,CTNNA1,CTNNB1,DBN1,DOCK1,DSG2,FLNA,JUP,MCAM,MYLK,MYO6,PAK2,PIK3CA,PIK3R1,PLK1,PKN2,TWF1,RAC1,SLC1A5,STX5,TRIO,VAV2,XPO1,YWHAZ,PICALM,AURKB,VAMP3,CDC42BPB,SH3PXD2A,DOCK4,CKAP5,KIF14,ARPC3,ACTR2,ABI2,PGRMC2,CCT2,GNA13,NCKAP1,CDC37,KDM1A,PLXND1,CYFIP1,LEMD3,TMOD3,KCTD3,ANKFY1,WDR11,ERBIN,FAM135A,DDRGK1,DIAPH3,VANGL1,OBSCN,FMNL3,FMNL2,MSI2,FAM91A1,MOSPD2,AMIGO2
ATPAF1												6_Member	KEGG Pathway	hsa04659	Th17 cell differentiation	-3.95626	-2.17344	5/98	3459,3569,4089,6095,6772	IFNGR1,IL6,SMAD4,RORA,STAT1		7_Member	Reactome Gene Sets	R-HSA-9013423	RAC3 GTPase cycle	-4.93213	-3.15197	17/91	1829,4162,5062,5295,6510,7204,7410,9341,10152,10424,10787,23191,23592,55914,81624,81839,347902	DSG2,MCAM,PAK2,PIK3R1,SLC1A5,TRIO,VAV2,VAMP3,ABI2,PGRMC2,NCKAP1,CYFIP1,LEMD3,ERBIN,DIAPH3,VANGL1,AMIGO2
ATXN10												6_Member	KEGG Pathway	ko05321	Inflammatory bowel disease (IBD)	-3.90869	-2.14935	4/53	3459,3569,6095,6772	IFNGR1,IL6,RORA,STAT1		7_Member	Reactome Gene Sets	R-HSA-9013405	RHOD GTPase cycle	-4.05998	-2.49682	11/50	120,1627,4162,5295,9341,10424,23592,51479,81624,81839,158747	ADD3,DBN1,MCAM,PIK3R1,VAMP3,PGRMC2,LEMD3,ANKFY1,DIAPH3,VANGL1,MOSPD2
AURKA												6_Member	KEGG Pathway	hsa05321	Inflammatory bowel disease (IBD)	-3.84564	-2.11576	4/55	3459,3569,6095,6772	IFNGR1,IL6,RORA,STAT1		7_Member	Reactome Gene Sets	R-HSA-9013106	RHOC GTPase cycle	-3.69221	-2.24701	13/73	387,3728,4162,5295,5586,6811,7410,9341,55914,81624,81839,91010,114793	RHOA,JUP,MCAM,PIK3R1,PKN2,STX5,VAV2,VAMP3,ERBIN,DIAPH3,VANGL1,FMNL3,FMNL2
AURKB												6_Member	Reactome Gene Sets	R-HSA-1280215	Cytokine Signaling in Immune system	-2.46664	-1.07201	9/634	1027,3459,3569,5062,5290,6095,6597,6772,9631	CDKN1B,IFNGR1,IL6,PAK2,PIK3CA,RORA,SMARCA4,STAT1,NUP155		7_Member	Reactome Gene Sets	R-HSA-9013407	RHOH GTPase cycle	-3.12805	-1.83561	8/36	1627,3728,5062,6510,9341,55717,81839,157769	DBN1,JUP,PAK2,SLC1A5,VAMP3,WDR11,VANGL1,FAM91A1
AXL												6_Member	KEGG Pathway	ko05132	Salmonella infection	-2.16558	-0.849028	3/80	3459,3569,5879	IFNGR1,IL6,RAC1		7_Member	Reactome Gene Sets	R-HSA-9013409	RHOJ GTPase cycle	-3.03961	-1.76761	10/55	3728,5062,5295,6510,7204,9341,9578,81624,81839,91010	JUP,PAK2,PIK3R1,SLC1A5,TRIO,VAMP3,CDC42BPB,DIAPH3,VANGL1,FMNL3
B4GALT1												6_Member	KEGG Pathway	hsa05132	Salmonella infection	-2.0654	-0.775502	3/87	3459,3569,5879	IFNGR1,IL6,RAC1		7_Member	Reactome Gene Sets	R-HSA-9013149	RAC1 GTPase cycle	-2.85531	-1.62606	21/181	1793,4162,5062,5290,5295,5586,5879,6510,7204,7410,9341,9732,10152,10672,10787,23191,23592,55914,81624,81839,347902	DOCK1,MCAM,PAK2,PIK3CA,PIK3R1,PKN2,RAC1,SLC1A5,TRIO,VAV2,VAMP3,DOCK4,ABI2,GNA13,NCKAP1,CYFIP1,LEMD3,ERBIN,DIAPH3,VANGL1,AMIGO2
BACH1												7_Summary	KEGG Pathway	ko03013	RNA transport	-3.94025	-2.17323	6/158	1917,7514,8666,9631,23191,26019	EEF1A2,XPO1,EIF3G,NUP155,CYFIP1,UPF2		7_Member	Reactome Gene Sets	R-HSA-8980692	RHOA GTPase cycle	-2.12821	-1.10561	16/144	387,3728,4162,5295,5586,6811,7204,7410,9341,10424,55914,65992,81624,81839,84033,91010	RHOA,JUP,MCAM,PIK3R1,PKN2,STX5,TRIO,VAV2,VAMP3,PGRMC2,ERBIN,DDRGK1,DIAPH3,VANGL1,OBSCN,FMNL3
BAG5												7_Member	KEGG Pathway	ko03013	RNA transport	-3.94025	-2.17323	6/158	1917,7514,8666,9631,23191,26019	EEF1A2,XPO1,EIF3G,NUP155,CYFIP1,UPF2		8_Summary	KEGG Pathway	ko05206	MicroRNAs in cancer	-6.50277	-4.37043	25/141	324,387,595,836,894,1027,1029,1786,1870,1956,3845,4082,4325,4609,4790,4853,5290,5728,6541,6774,7057,8651,23411,27250,57521	APC,RHOA,CCND1,CASP3,CCND2,CDKN1B,CDKN2A,DNMT1,E2F2,EGFR,KRAS,MARCKS,MMP16,MYC,NFKB1,NOTCH2,PIK3CA,PTEN,SLC7A1,STAT3,THBS1,SOCS1,SIRT1,PDCD4,RPTOR
BCAT1												7_Member	KEGG Pathway	hsa03013	RNA transport	-3.86605	-2.12169	6/163	1917,7514,8666,9631,23191,26019	EEF1A2,XPO1,EIF3G,NUP155,CYFIP1,UPF2		8_Member	KEGG Pathway	ko05206	MicroRNAs in cancer	-6.50277	-4.37043	25/141	324,387,595,836,894,1027,1029,1786,1870,1956,3845,4082,4325,4609,4790,4853,5290,5728,6541,6774,7057,8651,23411,27250,57521	APC,RHOA,CCND1,CASP3,CCND2,CDKN1B,CDKN2A,DNMT1,E2F2,EGFR,KRAS,MARCKS,MMP16,MYC,NFKB1,NOTCH2,PIK3CA,PTEN,SLC7A1,STAT3,THBS1,SOCS1,SIRT1,PDCD4,RPTOR
BCL6												8_Summary	Reactome Gene Sets	R-HSA-9013409	RHOJ GTPase cycle	-3.84564	-2.11576	4/55	5062,7204,9578,81624	PAK2,TRIO,CDC42BPB,DIAPH3		8_Member	KEGG Pathway	hsa05206	MicroRNAs in cancer	-6.14865	-4.1455	25/147	324,387,595,836,894,1027,1029,1786,1870,1956,3845,4082,4325,4609,4790,4853,5290,5728,6541,6774,7057,8651,23411,27250,57521	APC,RHOA,CCND1,CASP3,CCND2,CDKN1B,CDKN2A,DNMT1,E2F2,EGFR,KRAS,MARCKS,MMP16,MYC,NFKB1,NOTCH2,PIK3CA,PTEN,SLC7A1,STAT3,THBS1,SOCS1,SIRT1,PDCD4,RPTOR
BCL7C												8_Member	Reactome Gene Sets	R-HSA-9013409	RHOJ GTPase cycle	-3.84564	-2.11576	4/55	5062,7204,9578,81624	PAK2,TRIO,CDC42BPB,DIAPH3		9_Summary	KEGG Pathway	ko05142	Chagas disease (American trypanosomiasis)	-5.69149	-3.75872	19/98	207,1432,2353,2778,3459,3558,3569,3576,3725,4087,4088,4615,4790,5290,5295,5520,5603,6347,8772,836,1051,2932,6426,9641,23118,55540,2316,2317,5586,5879,7082,10094,79659,6772,353376,102,528,1956,9020,51606,3113,3337,3383,7514,8797,9021,57506,3091,4089,6095,6774,387,1073,10135,23710,55914,84168,1017,6427,27097,948,4205,7322,7323,8651,57162,3516,4853,317,4802,5878	AKT1,MAPK14,FOS,GNAS,IFNGR1,IL2,IL6,CXCL8,JUN,SMAD2,SMAD3,MYD88,NFKB1,PIK3CA,PIK3R1,PPP2R2A,MAPK13,CCL2,FADD,CASP3,CEBPB,GSK3B,SRSF1,IKBKE,TAB2,IL17RB,FLNA,FLNB,PKN2,RAC1,TJP1,ARPC3,DYNC2H1,STAT1,TICAM2,ADAM10,ATP6V1C1,EGFR,MAP3K14,ATP6V1H,HLA-DPA1,DNAJB1,ICAM1,XPO1,TNFRSF10A,SOCS3,MAVS,HIF1A,SMAD4,RORA,STAT3,RHOA,CFL2,NAMPT,GABARAPL1,ERBIN,ANTXR1,CDK2,SRSF2,TAF5L,CD36,MEF2A,UBE2D2,UBE2D3,SOCS1,P…
BET1												8_Member	Reactome Gene Sets	R-HSA-9013406	RHOQ GTPase cycle	-2.55797	-1.12912	3/58	5062,9578,81624	PAK2,CDC42BPB,DIAPH3		9_Member	KEGG Pathway	ko05142	Chagas disease (American trypanosomiasis)	-5.69149	-3.75872	19/98	207,1432,2353,2778,3459,3558,3569,3576,3725,4087,4088,4615,4790,5290,5295,5520,5603,6347,8772	AKT1,MAPK14,FOS,GNAS,IFNGR1,IL2,IL6,CXCL8,JUN,SMAD2,SMAD3,MYD88,NFKB1,PIK3CA,PIK3R1,PPP2R2A,MAPK13,CCL2,FADD
BRI3BP												8_Member	Reactome Gene Sets	R-HSA-9013148	CDC42 GTPase cycle	-2.1527	-0.847661	4/157	5062,7204,9578,81624	PAK2,TRIO,CDC42BPB,DIAPH3		9_Member	KEGG Pathway	hsa05142	Chagas disease (American trypanosomiasis)	-5.55399	-3.6435	19/100	207,1432,2353,2778,3459,3558,3569,3576,3725,4087,4088,4615,4790,5290,5295,5520,5603,6347,8772	AKT1,MAPK14,FOS,GNAS,IFNGR1,IL2,IL6,CXCL8,JUN,SMAD2,SMAD3,MYD88,NFKB1,PIK3CA,PIK3R1,PPP2R2A,MAPK13,CCL2,FADD
BRPF3												9_Summary	KEGG Pathway	hsa04066	HIF-1 signaling pathway	-3.77629	-2.08716	5/107	1027,2321,3459,3569,5290,2778,25942	CDKN1B,FLT1,IFNGR1,IL6,PIK3CA,GNAS,SIN3A		9_Member	KEGG Pathway	ko04657	IL-17 signaling pathway	-5.37422	-3.48491	16/76	836,1051,1432,2353,2932,3569,3576,3725,4790,5603,6347,6426,8772,9641,23118,55540	CASP3,CEBPB,MAPK14,FOS,GSK3B,IL6,CXCL8,JUN,NFKB1,MAPK13,CCL2,SRSF1,FADD,IKBKE,TAB2,IL17RB
BTBD1												9_Member	KEGG Pathway	hsa04066	HIF-1 signaling pathway	-3.77629	-2.08716	5/107	1027,2321,3459,3569,5290	CDKN1B,FLT1,IFNGR1,IL6,PIK3CA		9_Member	KEGG Pathway	hsa04657	IL-17 signaling pathway	-5.21955	-3.35046	16/78	836,1051,1432,2353,2932,3569,3576,3725,4790,5603,6347,6426,8772,9641,23118,55540	CASP3,CEBPB,MAPK14,FOS,GSK3B,IL6,CXCL8,JUN,NFKB1,MAPK13,CCL2,SRSF1,FADD,IKBKE,TAB2,IL17RB
BUD31												9_Member	KEGG Pathway	ko05142	Chagas disease (American trypanosomiasis)	-2.90527	-1.42205	4/97	2778,3459,3569,5290	GNAS,IFNGR1,IL6,PIK3CA		9_Member	KEGG Pathway	ko05132	Salmonella infection	-5.07054	-3.24334	16/80	1432,2316,2317,2353,3459,3569,3576,3725,4615,4790,5586,5603,5879,7082,10094,79659	MAPK14,FLNA,FLNB,FOS,IFNGR1,IL6,CXCL8,JUN,MYD88,NFKB1,PKN2,MAPK13,RAC1,TJP1,ARPC3,DYNC2H1
C12orf10												9_Member	KEGG Pathway	hsa05142	Chagas disease (American trypanosomiasis)	-2.87242	-1.39464	4/99	2778,3459,3569,5290	GNAS,IFNGR1,IL6,PIK3CA		9_Member	KEGG Pathway	hsa04620	Toll-like receptor signaling pathway	-4.86654	-3.10447	17/92	207,1432,2353,3569,3576,3725,4615,4790,5290,5295,5603,5879,6772,8772,9641,23118,353376	AKT1,MAPK14,FOS,IL6,CXCL8,JUN,MYD88,NFKB1,PIK3CA,PIK3R1,MAPK13,RAC1,STAT1,FADD,IKBKE,TAB2,TICAM2
C16orf62												9_Member	KEGG Pathway	ko05146	Amoebiasis	-2.18069	-0.855325	3/79	2778,3569,5290	GNAS,IL6,PIK3CA		9_Member	KEGG Pathway	ko04620	Toll-like receptor signaling pathway	-4.86654	-3.10447	17/92	207,1432,2353,3569,3576,3725,4615,4790,5290,5295,5603,5879,6772,8772,9641,23118,353376	AKT1,MAPK14,FOS,IL6,CXCL8,JUN,MYD88,NFKB1,PIK3CA,PIK3R1,MAPK13,RAC1,STAT1,FADD,IKBKE,TAB2,TICAM2
C17orf80												9_Member	KEGG Pathway	ko05202	Transcriptional misregulation in cancer	-2.1527	-0.847661	4/157	1027,2321,3569,25942	CDKN1B,FLT1,IL6,SIN3A		9_Member	KEGG Pathway	hsa05132	Salmonella infection	-4.58916	-2.88279	16/87	1432,2316,2317,2353,3459,3569,3576,3725,4615,4790,5586,5603,5879,7082,10094,79659	MAPK14,FLNA,FLNB,FOS,IFNGR1,IL6,CXCL8,JUN,MYD88,NFKB1,PKN2,MAPK13,RAC1,TJP1,ARPC3,DYNC2H1
C3orf18												9_Member	KEGG Pathway	hsa05146	Amoebiasis	-2.10719	-0.812091	3/84	2778,3569,5290	GNAS,IL6,PIK3CA		9_Member	KEGG Pathway	hsa05120	Epithelial cell signaling in Helicobacter pylori infection	-4.38078	-2.73746	13/63	102,528,836,1432,1956,3576,3725,4790,5603,5879,7082,9020,51606	ADAM10,ATP6V1C1,CASP3,MAPK14,EGFR,CXCL8,JUN,NFKB1,MAPK13,RAC1,TJP1,MAP3K14,ATP6V1H
C3orf58												9_Member	KEGG Pathway	hsa01522	Endocrine resistance	-2.05183	-0.767069	3/88	1027,2778,5290	CDKN1B,GNAS,PIK3CA		9_Member	KEGG Pathway	ko05120	Epithelial cell signaling in Helicobacter pylori infection	-4.38078	-2.73746	13/63	102,528,836,1432,1956,3576,3725,4790,5603,5879,7082,9020,51606	ADAM10,ATP6V1C1,CASP3,MAPK14,EGFR,CXCL8,JUN,NFKB1,MAPK13,RAC1,TJP1,MAP3K14,ATP6V1H
CAB39												9_Member	KEGG Pathway	ko01522	Endocrine resistance	-2.05183	-0.767069	3/88	1027,2778,5290	CDKN1B,GNAS,PIK3CA		9_Member	KEGG Pathway	ko05164	Influenza A	-4.34565	-2.71391	22/152	207,1432,2932,3113,3337,3383,3459,3569,3576,3725,4615,4790,5290,5295,5603,6347,6772,7514,8797,9021,9641,57506	AKT1,MAPK14,GSK3B,HLA-DPA1,DNAJB1,ICAM1,IFNGR1,IL6,CXCL8,JUN,MYD88,NFKB1,PIK3CA,PIK3R1,MAPK13,CCL2,STAT1,XPO1,TNFRSF10A,SOCS3,IKBKE,MAVS
CAB39L												10_Summary	Reactome Gene Sets	R-HSA-5627123	RHO GTPases activate PAKs	-3.68993	-2.01356	3/24	4638,5062,5879,1499,5290,3569,5536,7514,192670,1027,2932,84433,5728,9631,1793,6597,7204,26019,2321	MYLK,PAK2,RAC1,CTNNB1,PIK3CA,IL6,PPP5C,XPO1,AGO4,CDKN1B,GSK3B,CARD11,PTEN,NUP155,DOCK1,SMARCA4,TRIO,UPF2,FLT1		9_Member	KEGG Pathway	ko04659	Th17 cell differentiation	-4.16214	-2.57901	16/94	1432,2353,3091,3113,3459,3558,3569,3725,4087,4088,4089,4790,5603,6095,6772,6774	MAPK14,FOS,HIF1A,HLA-DPA1,IFNGR1,IL2,IL6,JUN,SMAD2,SMAD3,SMAD4,NFKB1,MAPK13,RORA,STAT1,STAT3
CALU												10_Member	Reactome Gene Sets	R-HSA-5627123	RHO GTPases activate PAKs	-3.68993	-2.01356	3/24	4638,5062,5879	MYLK,PAK2,RAC1		9_Member	KEGG Pathway	hsa05164	Influenza A	-4.08791	-2.51984	22/158	207,1432,2932,3113,3337,3383,3459,3569,3576,3725,4615,4790,5290,5295,5603,6347,6772,7514,8797,9021,9641,57506	AKT1,MAPK14,GSK3B,HLA-DPA1,DNAJB1,ICAM1,IFNGR1,IL6,CXCL8,JUN,MYD88,NFKB1,PIK3CA,PIK3R1,MAPK13,CCL2,STAT1,XPO1,TNFRSF10A,SOCS3,IKBKE,MAVS
CARHSP1												10_Member	Reactome Gene Sets	R-HSA-5218920	VEGFR2 mediated vascular permeability	-3.44092	-1.82879	3/29	1499,5062,5879	CTNNB1,PAK2,RAC1		9_Member	KEGG Pathway	hsa04659	Th17 cell differentiation	-3.93914	-2.40431	16/98	1432,2353,3091,3113,3459,3558,3569,3725,4087,4088,4089,4790,5603,6095,6772,6774	MAPK14,FOS,HIF1A,HLA-DPA1,IFNGR1,IL2,IL6,JUN,SMAD2,SMAD3,SMAD4,NFKB1,MAPK13,RORA,STAT1,STAT3
CARS												10_Member	Reactome Gene Sets	R-HSA-389356	CD28 co-stimulation	-3.35397	-1.75257	3/31	5062,5290,5879	PAK2,PIK3CA,RAC1		9_Member	KEGG Pathway	ko05321	Inflammatory bowel disease (IBD)	-3.74125	-2.27791	11/54	3113,3459,3558,3569,3725,4087,4088,4790,6095,6772,6774	HLA-DPA1,IFNGR1,IL2,IL6,JUN,SMAD2,SMAD3,NFKB1,RORA,STAT1,STAT3
CARS2												10_Member	Reactome Gene Sets	R-HSA-5683057	MAPK family signaling cascades	-3.18058	-1.63171	7/304	3569,5062,5290,5536,5879,7514,192670	IL6,PAK2,PIK3CA,PPP5C,RAC1,XPO1,AGO4		9_Member	KEGG Pathway	ko05133	Pertussis	-3.60319	-2.19101	12/65	387,836,1073,1432,2353,3569,3576,3725,4615,4790,5603,353376	RHOA,CASP3,CFL2,MAPK14,FOS,IL6,CXCL8,JUN,MYD88,NFKB1,MAPK13,TICAM2
CASP3												10_Member	Reactome Gene Sets	R-HSA-5687128	MAPK6/MAPK4 signaling	-3.17844	-1.63171	4/82	5062,5879,7514,192670	PAK2,RAC1,XPO1,AGO4		9_Member	KEGG Pathway	hsa05321	Inflammatory bowel disease (IBD)	-3.59427	-2.18552	11/56	3113,3459,3558,3569,3725,4087,4088,4790,6095,6772,6774	HLA-DPA1,IFNGR1,IL2,IL6,JUN,SMAD2,SMAD3,NFKB1,RORA,STAT1,STAT3
CAT												10_Member	KEGG Pathway	hsa04012	ErbB signaling pathway	-3.13897	-1.61939	4/84	1027,2932,5062,5290	CDKN1B,GSK3B,PAK2,PIK3CA		9_Member	KEGG Pathway	hsa05133	Pertussis	-3.35326	-1.993	12/69	387,836,1073,1432,2353,3569,3576,3725,4615,4790,5603,353376	RHOA,CASP3,CFL2,MAPK14,FOS,IL6,CXCL8,JUN,MYD88,NFKB1,MAPK13,TICAM2
CBFB												10_Member	KEGG Pathway	ko04012	ErbB signaling pathway	-3.13897	-1.61939	4/84	1027,2932,5062,5290	CDKN1B,GSK3B,PAK2,PIK3CA		9_Member	KEGG Pathway	hsa04621	NOD-like receptor signaling pathway	-2.65741	-1.49316	18/151	387,1432,3569,3576,3725,4615,4790,5603,6347,6772,8772,9641,10135,23118,23710,55914,57506,84168	RHOA,MAPK14,IL6,CXCL8,JUN,MYD88,NFKB1,MAPK13,CCL2,STAT1,FADD,IKBKE,NAMPT,TAB2,GABARAPL1,ERBIN,MAVS,ANTXR1
CBL												10_Member	KEGG Pathway	hsa04660	T cell receptor signaling pathway	-2.99081	-1.5009	4/92	2932,5062,5290,84433	GSK3B,PAK2,PIK3CA,CARD11		9_Member	KEGG Pathway	ko04621	NOD-like receptor signaling pathway	-2.65741	-1.49316	18/151	387,1432,3569,3576,3725,4615,4790,5603,6347,6772,8772,9641,10135,23118,23710,55914,57506,84168	RHOA,MAPK14,IL6,CXCL8,JUN,MYD88,NFKB1,MAPK13,CCL2,STAT1,FADD,IKBKE,NAMPT,TAB2,GABARAPL1,ERBIN,MAVS,ANTXR1
CBR4												10_Member	KEGG Pathway	ko04660	T cell receptor signaling pathway	-2.99081	-1.5009	4/92	2932,5062,5290,84433	GSK3B,PAK2,PIK3CA,CARD11		9_Member	KEGG Pathway	hsa05168	Herpes simplex infection	-2.63017	-1.47365	19/164	836,1017,2353,3113,3459,3569,3725,4615,4790,6347,6426,6427,6772,8772,9021,9641,23118,27097,57506	CASP3,CDK2,FOS,HLA-DPA1,IFNGR1,IL6,JUN,MYD88,NFKB1,CCL2,SRSF1,SRSF2,STAT1,FADD,SOCS3,IKBKE,TAB2,TAF5L,MAVS
CCDC137												10_Member	Reactome Gene Sets	R-HSA-202403	TCR signaling	-2.6614	-1.21437	4/113	5062,5290,5728,84433	PAK2,PIK3CA,PTEN,CARD11		9_Member	KEGG Pathway	ko05168	Herpes simplex infection	-2.63017	-1.47365	19/164	836,1017,2353,3113,3459,3569,3725,4615,4790,6347,6426,6427,6772,8772,9021,9641,23118,27097,57506	CASP3,CDK2,FOS,HLA-DPA1,IFNGR1,IL6,JUN,MYD88,NFKB1,CCL2,SRSF1,SRSF2,STAT1,FADD,SOCS3,IKBKE,TAB2,TAF5L,MAVS
CCDC82												10_Member	Reactome Gene Sets	R-HSA-388841	Costimulation by the CD28 family	-2.49563	-1.08566	3/61	5062,5290,5879	PAK2,PIK3CA,RAC1		9_Member	KEGG Pathway	hsa05140	Leishmania infection	-2.42471	-1.3101	10/66	1432,2353,3113,3459,3725,4615,4790,5603,6772,23118	MAPK14,FOS,HLA-DPA1,IFNGR1,JUN,MYD88,NFKB1,MAPK13,STAT1,TAB2
CCL2												10_Member	Reactome Gene Sets	R-HSA-162909	Host Interactions of HIV factors	-2.47795	-1.07669	4/127	5062,5879,7514,9631	PAK2,RAC1,XPO1,NUP155		9_Member	KEGG Pathway	ko05140	Leishmaniasis	-2.42471	-1.3101	10/66	1432,2353,3113,3459,3725,4615,4790,5603,6772,23118	MAPK14,FOS,HLA-DPA1,IFNGR1,JUN,MYD88,NFKB1,MAPK13,STAT1,TAB2
CCND1												10_Member	Reactome Gene Sets	R-HSA-2454202	Fc epsilon receptor (FCERI) signaling	-2.44163	-1.05027	4/130	5062,5290,5879,84433	PAK2,PIK3CA,RAC1,CARD11		9_Member	Reactome Gene Sets	R-HSA-166016	Toll Like Receptor 4 (TLR4) Cascade	-2.30043	-1.22404	15/126	948,1432,2353,3725,4205,4615,4790,7322,7323,8651,8772,9641,23118,57162,353376	CD36,MAPK14,FOS,JUN,MEF2A,MYD88,NFKB1,UBE2D2,UBE2D3,SOCS1,FADD,IKBKE,TAB2,PELI1,TICAM2
CCND2												10_Member	Reactome Gene Sets	R-HSA-373755	Semaphorin interactions	-2.41752	-1.03585	3/65	2932,5062,5879	GSK3B,PAK2,RAC1		9_Member	KEGG Pathway	ko04658	Th1 and Th2 cell differentiation	-2.2005	-1.14735	11/82	1432,2353,3113,3459,3516,3558,3725,4790,4853,5603,6772	MAPK14,FOS,HLA-DPA1,IFNGR1,RBPJ,IL2,JUN,NFKB1,NOTCH2,MAPK13,STAT1
CCNT2												10_Member	KEGG Pathway	hsa05211	Renal cell carcinoma	-2.41752	-1.03585	3/65	5062,5290,5879	PAK2,PIK3CA,RAC1		9_Member	KEGG Pathway	ko05152	Tuberculosis	-2.17208	-1.13209	17/155	207,317,387,836,1051,1432,3113,3459,3569,4615,4790,4802,5603,5878,6772,8772,51606	AKT1,APAF1,RHOA,CASP3,CEBPB,MAPK14,HLA-DPA1,IFNGR1,IL6,MYD88,NFKB1,NFYC,MAPK13,RAB5C,STAT1,FADD,ATP6V1H
CCR9												10_Member	KEGG Pathway	ko05211	Renal cell carcinoma	-2.41752	-1.03585	3/65	5062,5290,5879	PAK2,PIK3CA,RAC1		9_Member	KEGG Pathway	hsa04658	Th1 and Th2 cell differentiation	-2.00992	-1.01059	11/87	1432,2353,3113,3459,3516,3558,3725,4790,4853,5603,6772	MAPK14,FOS,HLA-DPA1,IFNGR1,RBPJ,IL2,JUN,NFKB1,NOTCH2,MAPK13,STAT1
CCT2												10_Member	Reactome Gene Sets	R-HSA-9675108	Nervous system development	-2.28339	-0.94137	8/554	1793,2932,5062,5290,5879,6597,7204,26019	DOCK1,GSK3B,PAK2,PIK3CA,RAC1,SMARCA4,TRIO,UPF2		10_Summary	Reactome Gene Sets	R-HSA-6798695	Neutrophil degranulation	-5.2899	-3.41081	48/430	102,178,290,302,317,387,847,948,968,1432,1938,2683,2720,3482,3728,4758,4790,4973,5329,5476,5663,5795,5836,5870,5878,5879,5908,6282,6386,8560,9342,9522,10097,10576,10875,11001,11010,11333,23191,23352,25840,29952,51552,51719,57020,81619,158747,353376	ADAM10,AGL,ANPEP,ANXA2,APAF1,RHOA,CAT,CD36,CD68,MAPK14,EEF2,B4GALT1,GLB1,IGF2R,JUP,NEU1,NFKB1,OLR1,PLAUR,CTSA,PSEN1,PTPRJ,PYGL,RAB6A,RAB5C,RAC1,RAP1B,S100A11,SDCBP,DEGS1,SNAP29,SCAMP1,ACTR2,CCT2,FGL2,SLC27A2,GLIPR1,PDAP1,CYFIP1,UBR4,METTL7A,DPP7,RAB14,CAB39,VPS35L,TSPAN14,MOSPD2,TICAM2
CD109												10_Member	KEGG Pathway	hsa04014	Ras signaling pathway	-2.26062	-0.924384	5/234	2321,3569,5062,5290,5879	FLT1,IL6,PAK2,PIK3CA,RAC1		10_Member	Reactome Gene Sets	R-HSA-6798695	Neutrophil degranulation	-5.2899	-3.41081	48/430	102,178,290,302,317,387,847,948,968,1432,1938,2683,2720,3482,3728,4758,4790,4973,5329,5476,5663,5795,5836,5870,5878,5879,5908,6282,6386,8560,9342,9522,10097,10576,10875,11001,11010,11333,23191,23352,25840,29952,51552,51719,57020,81619,158747,353376	ADAM10,AGL,ANPEP,ANXA2,APAF1,RHOA,CAT,CD36,CD68,MAPK14,EEF2,B4GALT1,GLB1,IGF2R,JUP,NEU1,NFKB1,OLR1,PLAUR,CTSA,PSEN1,PTPRJ,PYGL,RAB6A,RAB5C,RAC1,RAP1B,S100A11,SDCBP,DEGS1,SNAP29,SCAMP1,ACTR2,CCT2,FGL2,SLC27A2,GLIPR1,PDAP1,CYFIP1,UBR4,METTL7A,DPP7,RAB14,CAB39,VPS35L,TSPAN14,MOSPD2,TICAM2
CD36												11_Summary	Reactome Gene Sets	R-HSA-8986944	Transcriptional Regulation by MECP2	-3.67044	-2.00648	4/61	4204,5728,25942,192670,6597,7057,196528,6009	MECP2,PTEN,SIN3A,AGO4,SMARCA4,THBS1,ARID2,RHEB		11_Summary	Reactome Gene Sets	R-HSA-109582	Hemostasis	-5.0657	-3.24334	55/528	207,302,387,813,948,1017,1020,1432,1793,2153,2316,2734,2778,3512,3635,3835,3845,4602,4846,4973,5290,5295,5329,5573,5576,5874,5879,5908,6401,6786,6813,7035,7057,7410,7465,7534,8797,9046,9732,9749,10257,10447,10672,10938,11127,11216,23028,23186,23657,25942,27154,54495,59345,83953,135228	AKT1,ANXA2,RHOA,CALU,CD36,CDK2,CDK5,MAPK14,DOCK1,F5,FLNA,GLG1,GNAS,JCHAIN,INPP5D,KIF22,KRAS,MYB,NOS3,OLR1,PIK3CA,PIK3R1,PLAUR,PRKAR1A,PRKAR2A,RAB27B,RAC1,RAP1B,SELE,STIM1,STXBP2,TFPI,THBS1,VAV2,WEE1,YWHAZ,TNFRSF10A,DOK2,DOCK4,PHACTR2,ABCC4,FAM3C,GNA13,EHD1,KIF3A,AKAP10,KDM1A,RCOR1,SLC7A11,SIN3A,BRPF3,TMX3,GNB4,FCAMR,CD109
CD3EAP												11_Member	Reactome Gene Sets	R-HSA-8986944	Transcriptional Regulation by MECP2	-3.67044	-2.00648	4/61	4204,5728,25942,192670	MECP2,PTEN,SIN3A,AGO4		11_Member	Reactome Gene Sets	R-HSA-109582	Hemostasis	-5.0657	-3.24334	55/528	207,302,387,813,948,1017,1020,1432,1793,2153,2316,2734,2778,3512,3635,3835,3845,4602,4846,4973,5290,5295,5329,5573,5576,5874,5879,5908,6401,6786,6813,7035,7057,7410,7465,7534,8797,9046,9732,9749,10257,10447,10672,10938,11127,11216,23028,23186,23657,25942,27154,54495,59345,83953,135228	AKT1,ANXA2,RHOA,CALU,CD36,CDK2,CDK5,MAPK14,DOCK1,F5,FLNA,GLG1,GNAS,JCHAIN,INPP5D,KIF22,KRAS,MYB,NOS3,OLR1,PIK3CA,PIK3R1,PLAUR,PRKAR1A,PRKAR2A,RAB27B,RAC1,RAP1B,SELE,STIM1,STXBP2,TFPI,THBS1,VAV2,WEE1,YWHAZ,TNFRSF10A,DOK2,DOCK4,PHACTR2,ABCC4,FAM3C,GNA13,EHD1,KIF3A,AKAP10,KDM1A,RCOR1,SLC7A11,SIN3A,BRPF3,TMX3,GNB4,FCAMR,CD109
CD68												11_Member	Reactome Gene Sets	R-HSA-9022692	Regulation of MECP2 expression and activity	-3.31273	-1.72693	3/32	4204,25942,192670	MECP2,SIN3A,AGO4		11_Member	Reactome Gene Sets	R-HSA-76002	Platelet activation, signaling and aggregation	-2.40564	-1.29621	24/236	207,387,813,948,1432,2153,2316,5290,5295,5874,5879,5908,6813,7057,7410,7534,9749,10257,10447,10672,27154,54495,59345,135228	AKT1,RHOA,CALU,CD36,MAPK14,F5,FLNA,PIK3CA,PIK3R1,RAB27B,RAC1,RAP1B,STXBP2,THBS1,VAV2,YWHAZ,PHACTR2,ABCC4,FAM3C,GNA13,BRPF3,TMX3,GNB4,CD109
CD81												11_Member	Reactome Gene Sets	R-HSA-8878171	Transcriptional regulation by RUNX1	-2.46783	-1.07201	5/209	6597,7057,25942,192670,196528	SMARCA4,THBS1,SIN3A,AGO4,ARID2		11_Member	Reactome Gene Sets	R-HSA-114608	Platelet degranulation	-2.10307	-1.08468	13/108	813,948,2153,2316,5874,6813,7057,9749,10257,10447,27154,54495,135228	CALU,CD36,F5,FLNA,RAB27B,STXBP2,THBS1,PHACTR2,ABCC4,FAM3C,BRPF3,TMX3,CD109
CDC37												11_Member	Reactome Gene Sets	R-HSA-8936459	RUNX1 regulates genes involved in megakaryocyte differentiation and platelet function	-2.24331	-0.909939	3/75	7057,25942,192670	THBS1,SIN3A,AGO4		12_Summary	KEGG Pathway	ko04151	PI3K-Akt signaling pathway	-5.0098	-3.19622	37/305	207,595,894,1017,1019,1027,1284,1436,1956,2247,2252,2309,2321,2932,3558,3569,3691,3693,3845,4602,4609,4790,4846,5290,5295,5520,5586,5728,5879,6009,7057,7534,9470,11140,57521,59345,64764,387,836,867,1432,1499,2316,2317,3091,4087,5329,5603,6774,7410,7474,27250,6008,1793,3725,4638,5062,5908,2778,5584,9693,9732	AKT1,CCND1,CCND2,CDK2,CDK4,CDKN1B,COL4A2,CSF1R,EGFR,FGF2,FGF7,FOXO3,FLT1,GSK3B,IL2,IL6,ITGB4,ITGB5,KRAS,MYB,MYC,NFKB1,NOS3,PIK3CA,PIK3R1,PPP2R2A,PKN2,PTEN,RAC1,RHEB,THBS1,YWHAZ,EIF4E2,CDC37,RPTOR,GNB4,CREB3L2,RHOA,CASP3,CBL,MAPK14,CTNNB1,FLNA,FLNB,HIF1A,SMAD2,PLAUR,MAPK13,STAT3,VAV2,WNT5A,PDCD4,RHEBP1,DOCK1,JUN,MYLK,PAK2,RAP1B,GNAS,PRKCI,RAPGEF2,DOCK4
CDC40												11_Member	Reactome Gene Sets	R-HSA-5628897	TP53 Regulates Metabolic Genes	-2.1215	-0.823769	3/83	5728,6009,192670	PTEN,RHEB,AGO4		12_Member	KEGG Pathway	ko04151	PI3K-Akt signaling pathway	-5.0098	-3.19622	37/305	207,595,894,1017,1019,1027,1284,1436,1956,2247,2252,2309,2321,2932,3558,3569,3691,3693,3845,4602,4609,4790,4846,5290,5295,5520,5586,5728,5879,6009,7057,7534,9470,11140,57521,59345,64764	AKT1,CCND1,CCND2,CDK2,CDK4,CDKN1B,COL4A2,CSF1R,EGFR,FGF2,FGF7,FOXO3,FLT1,GSK3B,IL2,IL6,ITGB4,ITGB5,KRAS,MYB,MYC,NFKB1,NOS3,PIK3CA,PIK3R1,PPP2R2A,PKN2,PTEN,RAC1,RHEB,THBS1,YWHAZ,EIF4E2,CDC37,RPTOR,GNB4,CREB3L2
CDC73												12_Summary	Reactome Gene Sets	R-HSA-8853884	Transcriptional Regulation by VENTX	-3.05786	-1.54697	3/39	1499,3569,192670	CTNNB1,IL6,AGO4		12_Member	KEGG Pathway	ko05205	Proteoglycans in cancer	-4.62582	-2.91261	26/189	207,387,595,836,867,1432,1499,1956,2247,2316,2317,3091,3693,3845,4087,4609,5290,5295,5329,5603,5879,6774,7057,7410,7474,27250	AKT1,RHOA,CCND1,CASP3,CBL,MAPK14,CTNNB1,EGFR,FGF2,FLNA,FLNB,HIF1A,ITGB5,KRAS,SMAD2,MYC,PIK3CA,PIK3R1,PLAUR,MAPK13,RAC1,STAT3,THBS1,VAV2,WNT5A,PDCD4
CDH2												12_Member	Reactome Gene Sets	R-HSA-8853884	Transcriptional Regulation by VENTX	-3.05786	-1.54697	3/39	1499,3569,192670	CTNNB1,IL6,AGO4		12_Member	KEGG Pathway	hsa05205	Proteoglycans in cancer	-4.5526	-2.85296	27/202	207,387,595,836,867,1432,1499,1956,2247,2316,2317,3091,3569,3693,3845,4087,4609,5290,5295,5329,5603,5879,6774,7057,7410,7474,27250	AKT1,RHOA,CCND1,CASP3,CBL,MAPK14,CTNNB1,EGFR,FGF2,FLNA,FLNB,HIF1A,IL6,ITGB5,KRAS,SMAD2,MYC,PIK3CA,PIK3R1,PLAUR,MAPK13,RAC1,STAT3,THBS1,VAV2,WNT5A,PDCD4
CDH6												13_Summary	Reactome Gene Sets	R-HSA-9614085	FOXO-mediated transcription	-2.53681	-1.1115	3/59	1027,4089,25942	CDKN1B,SMAD4,SIN3A		12_Member	KEGG Pathway	hsa04151	PI3K-Akt signaling pathway	-4.46554	-2.81032	38/335	207,595,894,1017,1019,1027,1284,1436,1956,2247,2252,2309,2321,2932,3558,3569,3691,3693,3845,4602,4609,4790,4846,5290,5295,5520,5586,5728,5879,6008,6009,7057,7534,9470,11140,57521,59345,64764	AKT1,CCND1,CCND2,CDK2,CDK4,CDKN1B,COL4A2,CSF1R,EGFR,FGF2,FGF7,FOXO3,FLT1,GSK3B,IL2,IL6,ITGB4,ITGB5,KRAS,MYB,MYC,NFKB1,NOS3,PIK3CA,PIK3R1,PPP2R2A,PKN2,PTEN,RAC1,RHEBP1,RHEB,THBS1,YWHAZ,EIF4E2,CDC37,RPTOR,GNB4,CREB3L2
CDK2												13_Member	Reactome Gene Sets	R-HSA-9614085	FOXO-mediated transcription	-2.53681	-1.1115	3/59	1027,4089,25942	CDKN1B,SMAD4,SIN3A		12_Member	KEGG Pathway	hsa04510	Focal adhesion	-3.87277	-2.36454	24/186	207,387,595,894,1284,1499,1793,1956,2316,2317,2321,2932,3691,3693,3725,4638,5062,5290,5295,5728,5879,5908,7057,7410	AKT1,RHOA,CCND1,CCND2,COL4A2,CTNNB1,DOCK1,EGFR,FLNA,FLNB,FLT1,GSK3B,ITGB4,ITGB5,JUN,MYLK,PAK2,PIK3CA,PIK3R1,PTEN,RAC1,RAP1B,THBS1,VAV2
CDK4												14_Summary	Reactome Gene Sets	R-HSA-170834	Signaling by TGF-beta Receptor Complex	-2.29275	-0.941888	3/72	4089,6497,7514	SMAD4,SKI,XPO1		12_Member	KEGG Pathway	ko04510	Focal adhesion	-3.87277	-2.36454	24/186	207,387,595,894,1284,1499,1793,1956,2316,2317,2321,2932,3691,3693,3725,4638,5062,5290,5295,5728,5879,5908,7057,7410	AKT1,RHOA,CCND1,CCND2,COL4A2,CTNNB1,DOCK1,EGFR,FLNA,FLNB,FLT1,GSK3B,ITGB4,ITGB5,JUN,MYLK,PAK2,PIK3CA,PIK3R1,PTEN,RAC1,RAP1B,THBS1,VAV2
CDK5												14_Member	Reactome Gene Sets	R-HSA-170834	Signaling by TGF-beta Receptor Complex	-2.29275	-0.941888	3/72	4089,6497,7514	SMAD4,SKI,XPO1		12_Member	KEGG Pathway	ko04015	Rap1 signaling pathway	-2.35651	-1.26132	21/199	207,387,1432,1436,1499,1956,2247,2252,2321,2778,3845,5290,5295,5584,5603,5879,5908,7057,7410,9693,9732	AKT1,RHOA,MAPK14,CSF1R,CTNNB1,EGFR,FGF2,FGF7,FLT1,GNAS,KRAS,PIK3CA,PIK3R1,PRKCI,MAPK13,RAC1,RAP1B,THBS1,VAV2,RAPGEF2,DOCK4
CDK5RAP3												15_Summary	Reactome Gene Sets	R-HSA-2262752	Cellular responses to stress	-2.1802	-0.855325	9/702	1027,2932,3569,6009,6095,7514,9631,25942,192670,7508	CDKN1B,GSK3B,IL6,RHEB,RORA,XPO1,NUP155,SIN3A,AGO4,XPC		12_Member	KEGG Pathway	hsa04015	Rap1 signaling pathway	-2.33055	-1.24289	22/213	207,387,1432,1436,1499,1956,2247,2252,2321,2778,3569,3845,5290,5295,5584,5603,5879,5908,7057,7410,9693,9732	AKT1,RHOA,MAPK14,CSF1R,CTNNB1,EGFR,FGF2,FGF7,FLT1,GNAS,IL6,KRAS,PIK3CA,PIK3R1,PRKCI,MAPK13,RAC1,RAP1B,THBS1,VAV2,RAPGEF2,DOCK4
CDKN2A												15_Member	Reactome Gene Sets	R-HSA-2262752	Cellular responses to stress	-2.1802	-0.855325	9/702	1027,2932,3569,6009,6095,7514,9631,25942,192670	CDKN1B,GSK3B,IL6,RHEB,RORA,XPO1,NUP155,SIN3A,AGO4		13_Summary	Reactome Gene Sets	R-HSA-9006931	Signaling by Nuclear Receptors	-4.97732	-3.18077	33/259	207,595,865,1027,1374,1956,2309,2353,3725,3845,4343,4602,4609,4846,5163,5290,5295,5432,5536,6319,6667,6801,7514,8644,8854,10062,10735,23028,55818,57678,59345,112724,192670	AKT1,CCND1,CBFB,CDKN1B,CPT1A,EGFR,FOXO3,FOS,JUN,KRAS,MOV10,MYB,MYC,NOS3,PDK1,PIK3CA,PIK3R1,POLR2C,PPP5C,SCD,SP1,STRN,XPO1,AKR1C3,ALDH1A2,NR1H3,STAG2,KDM1A,KDM3A,GPAM,GNB4,RDH13,AGO4
CDV3												15_Member	Reactome Gene Sets	R-HSA-8953897	Cellular responses to stimuli	-2.13372	-0.833355	9/714	1027,2932,3569,6009,6095,7514,9631,25942,192670	CDKN1B,GSK3B,IL6,RHEB,RORA,XPO1,NUP155,SIN3A,AGO4		13_Member	Reactome Gene Sets	R-HSA-9006931	Signaling by Nuclear Receptors	-4.97732	-3.18077	33/259	207,595,865,1027,1374,1956,2309,2353,3725,3845,4343,4602,4609,4846,5163,5290,5295,5432,5536,6319,6667,6801,7514,8644,8854,10062,10735,23028,55818,57678,59345,112724,192670	AKT1,CCND1,CBFB,CDKN1B,CPT1A,EGFR,FOXO3,FOS,JUN,KRAS,MOV10,MYB,MYC,NOS3,PDK1,PIK3CA,PIK3R1,POLR2C,PPP5C,SCD,SP1,STRN,XPO1,AKR1C3,ALDH1A2,NR1H3,STAG2,KDM1A,KDM3A,GPAM,GNB4,RDH13,AGO4
CEBPB												15_Member	Reactome Gene Sets	R-HSA-3108232	SUMO E3 ligases SUMOylate target proteins	-2.00762	-0.7254	4/173	6095,7508,9631,25942	RORA,XPC,NUP155,SIN3A		13_Member	Reactome Gene Sets	R-HSA-8939211	ESR-mediated signaling	-3.96349	-2.41473	25/195	207,595,865,1027,1956,2309,2353,3725,3845,4343,4602,4609,4846,5290,5295,5432,5536,6667,6801,7514,10735,23028,57678,59345,192670	AKT1,CCND1,CBFB,CDKN1B,EGFR,FOXO3,FOS,JUN,KRAS,MOV10,MYB,MYC,NOS3,PIK3CA,PIK3R1,POLR2C,PPP5C,SP1,STRN,XPO1,STAG2,KDM1A,GPAM,GNB4,AGO4
CEP55																						13_Member	Reactome Gene Sets	R-HSA-9009391	Extra-nuclear estrogen signaling	-3.88356	-2.36664	13/70	207,595,1027,1956,2309,2353,3845,4846,5290,5295,6801,7514,59345	AKT1,CCND1,CDKN1B,EGFR,FOXO3,FOS,KRAS,NOS3,PIK3CA,PIK3R1,STRN,XPO1,GNB4
CEP83																						13_Member	Reactome Gene Sets	R-HSA-9634638	Estrogen-dependent nuclear events downstream of ESR-membrane signaling	-3.83643	-2.33248	7/22	207,595,1027,1956,2309,2353,7514	AKT1,CCND1,CDKN1B,EGFR,FOXO3,FOS,XPO1
CFL2																						14_Summary	Reactome Gene Sets	R-HSA-556833	Metabolism of lipids	-4.86114	-3.10447	63/643	51,224,948,1374,1384,1455,1543,1595,1632,1718,2101,2222,2581,2720,3157,3635,3992,4594,4758,4802,5019,5095,5096,5290,5295,5476,5728,6095,6319,6667,7296,7368,8228,8560,8644,8879,9926,10062,10427,11001,11010,11332,22876,22908,23179,25942,50640,51102,51144,51478,51552,54477,55224,57678,59339,80205,84188,84869,113612,114883,114884,128486,253558	ACOX1,ALDH3A2,CD36,CPT1A,CRAT,CSNK1G2,CYP1A1,CYP51A1,ECI1,DHCR24,ESRRA,FDFT1,GALC,GLB1,HMGCS1,INPP5D,FADS1,MMUT,NEU1,NFYC,OXCT1,PCCA,PCCB,PIK3CA,PIK3R1,CTSA,PTEN,RORA,SCD,SP1,TXNRD1,UGT8,PNPLA4,DEGS1,AKR1C3,SGPL1,LPGAT1,NR1H3,SEC24B,SLC27A2,GLIPR1,ACOT7,INPP5F,SACM1L,RGL1,SIN3A,PNPLA8,MECR,HSD17B12,HSD17B7,RAB14,PLEKHA5,ETNK2,GPAM,PLEKHA2,CHD9,FAR1,CBR4,CYP2U1,OSBPL9,OSBPL10,FITM2,LCLAT1
CHAF1A																						14_Member	Reactome Gene Sets	R-HSA-556833	Metabolism of lipids	-4.86114	-3.10447	63/643	51,224,948,1374,1384,1455,1543,1595,1632,1718,2101,2222,2581,2720,3157,3635,3992,4594,4758,4802,5019,5095,5096,5290,5295,5476,5728,6095,6319,6667,7296,7368,8228,8560,8644,8879,9926,10062,10427,11001,11010,11332,22876,22908,23179,25942,50640,51102,51144,51478,51552,54477,55224,57678,59339,80205,84188,84869,113612,114883,114884,128486,253558	ACOX1,ALDH3A2,CD36,CPT1A,CRAT,CSNK1G2,CYP1A1,CYP51A1,ECI1,DHCR24,ESRRA,FDFT1,GALC,GLB1,HMGCS1,INPP5D,FADS1,MMUT,NEU1,NFYC,OXCT1,PCCA,PCCB,PIK3CA,PIK3R1,CTSA,PTEN,RORA,SCD,SP1,TXNRD1,UGT8,PNPLA4,DEGS1,AKR1C3,SGPL1,LPGAT1,NR1H3,SEC24B,SLC27A2,GLIPR1,ACOT7,INPP5F,SACM1L,RGL1,SIN3A,PNPLA8,MECR,HSD17B12,HSD17B7,RAB14,PLEKHA5,ETNK2,GPAM,PLEKHA2,CHD9,FAR1,CBR4,CYP2U1,OSBPL9,OSBPL10,FITM2,LCLAT1
CHAF1B																						14_Member	Reactome Gene Sets	R-HSA-400206	Regulation of lipid metabolism by PPARalpha	-3.94501	-2.40558	17/108	51,948,1374,1543,2101,2222,3157,3992,4802,6095,6667,7296,10062,11010,23179,25942,80205	ACOX1,CD36,CPT1A,CYP1A1,ESRRA,FDFT1,HMGCS1,FADS1,NFYC,RORA,SP1,TXNRD1,NR1H3,GLIPR1,RGL1,SIN3A,CHD9
CHD9																						14_Member	Reactome Gene Sets	R-HSA-1989781	PPARA activates gene expression	-3.53279	-2.13083	16/106	51,948,1374,1543,2101,2222,3157,3992,4802,6095,6667,7296,10062,11010,23179,80205	ACOX1,CD36,CPT1A,CYP1A1,ESRRA,FDFT1,HMGCS1,FADS1,NFYC,RORA,SP1,TXNRD1,NR1H3,GLIPR1,RGL1,CHD9
CHRAC1																						15_Summary	Reactome Gene Sets	R-HSA-5663202	Diseases of signal transduction by growth factor receptors and second messengers	-4.71031	-2.97017	42/376	102,207,324,867,1027,1452,1499,1523,1956,2247,2252,2309,2932,3516,3845,4087,4088,4089,4609,5037,5290,5295,5432,5663,5728,5879,5908,6400,6772,6774,6801,8805,10197,11140,22906,23198,55294,55914,57085,81608,161742,253260	ADAM10,AKT1,APC,CBL,CDKN1B,CSNK1A1,CTNNB1,CUX1,EGFR,FGF2,FGF7,FOXO3,GSK3B,RBPJ,KRAS,SMAD2,SMAD3,SMAD4,MYC,PEBP1,PIK3CA,PIK3R1,POLR2C,PSEN1,PTEN,RAC1,RAP1B,SEL1L,STAT1,STAT3,STRN,TRIM24,PSME3,CDC37,TRAK1,PSME4,FBXW7,ERBIN,AGTRAP,FIP1L1,SPRED1,RICTOR
CHRDL1																						15_Member	Reactome Gene Sets	R-HSA-5663202	Diseases of signal transduction by growth factor receptors and second messengers	-4.71031	-2.97017	42/376	102,207,324,867,1027,1452,1499,1523,1956,2247,2252,2309,2932,3516,3845,4087,4088,4089,4609,5037,5290,5295,5432,5663,5728,5879,5908,6400,6772,6774,6801,8805,10197,11140,22906,23198,55294,55914,57085,81608,161742,253260	ADAM10,AKT1,APC,CBL,CDKN1B,CSNK1A1,CTNNB1,CUX1,EGFR,FGF2,FGF7,FOXO3,GSK3B,RBPJ,KRAS,SMAD2,SMAD3,SMAD4,MYC,PEBP1,PIK3CA,PIK3R1,POLR2C,PSEN1,PTEN,RAC1,RAP1B,SEL1L,STAT1,STAT3,STRN,TRIM24,PSME3,CDC37,TRAK1,PSME4,FBXW7,ERBIN,AGTRAP,FIP1L1,SPRED1,RICTOR
CHTOP																						16_Summary	Reactome Gene Sets	R-HSA-9614085	FOXO-mediated transcription	-4.70229	-2.97017	13/59	207,604,847,1027,2309,2908,4087,4088,4089,4802,7534,23411,25942,387,867,905,3726,4086,4090,4609,6497,6667,7323,7514,10589,11167,91851,1495,1499,1956,5795,5879,7082,117178,2247,6774,7547	AKT1,BCL6,CAT,CDKN1B,FOXO3,NR3C1,SMAD2,SMAD3,SMAD4,NFYC,YWHAZ,SIRT1,SIN3A,RHOA,CBL,CCNT2,JUNB,SMAD1,SMAD5,MYC,SKI,SP1,UBE2D3,XPO1,DRAP1,FSTL1,CHRDL1,CTNNA1,CTNNB1,EGFR,PTPRJ,RAC1,TJP1,SSX2IP,FGF2,STAT3,ZIC3
CHURC1																						16_Member	Reactome Gene Sets	R-HSA-9614085	FOXO-mediated transcription	-4.70229	-2.97017	13/59	207,604,847,1027,2309,2908,4087,4088,4089,4802,7534,23411,25942	AKT1,BCL6,CAT,CDKN1B,FOXO3,NR3C1,SMAD2,SMAD3,SMAD4,NFYC,YWHAZ,SIRT1,SIN3A
CIAO1																						16_Member	Reactome Gene Sets	R-HSA-9006936	Signaling by TGFB family members	-4.49423	-2.82053	17/98	387,867,905,3726,4086,4087,4088,4089,4090,4609,6497,6667,7323,7514,10589,11167,91851	RHOA,CBL,CCNT2,JUNB,SMAD1,SMAD2,SMAD3,SMAD4,SMAD5,MYC,SKI,SP1,UBE2D3,XPO1,DRAP1,FSTL1,CHRDL1
CIAPIN1																						16_Member	Reactome Gene Sets	R-HSA-3304347	Loss of Function of SMAD4 in Cancer	-3.74383	-2.27791	3/3	4087,4088,4089	SMAD2,SMAD3,SMAD4
CISD2																						16_Member	Reactome Gene Sets	R-HSA-3311021	SMAD4 MH2 Domain Mutants in Cancer	-3.74383	-2.27791	3/3	4087,4088,4089	SMAD2,SMAD3,SMAD4
CKAP5																						16_Member	Reactome Gene Sets	R-HSA-3315487	SMAD2/3 MH2 Domain Mutants in Cancer	-3.74383	-2.27791	3/3	4087,4088,4089	SMAD2,SMAD3,SMAD4
CLDN1																						16_Member	Reactome Gene Sets	R-HSA-9615017	FOXO-mediated transcription of oxidative stress, metabolic and neuronal genes	-3.57224	-2.1669	7/24	847,2309,2908,4087,4088,4089,25942	CAT,FOXO3,NR3C1,SMAD2,SMAD3,SMAD4,SIN3A
CLIC4																						16_Member	Reactome Gene Sets	R-HSA-2173793	Transcriptional activity of SMAD2/SMAD3:SMAD4 heterotrimer	-3.24972	-1.91902	9/43	905,3726,4087,4088,4089,4609,6497,6667,7323	CCNT2,JUNB,SMAD2,SMAD3,SMAD4,MYC,SKI,SP1,UBE2D3
CLINT1																						16_Member	Reactome Gene Sets	R-HSA-170834	Signaling by TGF-beta Receptor Complex	-3.17957	-1.87114	12/72	387,867,905,3726,4087,4088,4089,4609,6497,6667,7323,7514	RHOA,CBL,CCNT2,JUNB,SMAD2,SMAD3,SMAD4,MYC,SKI,SP1,UBE2D3,XPO1
CLTA																						16_Member	Reactome Gene Sets	R-HSA-2173796	SMAD2/SMAD3:SMAD4 heterotrimer regulates transcription	-2.84207	-1.62178	7/31	905,3726,4087,4088,4089,4609,6667	CCNT2,JUNB,SMAD2,SMAD3,SMAD4,MYC,SP1
CLTC																						16_Member	Reactome Gene Sets	R-HSA-8952158	RUNX3 regulates BCL2L11 (BIM) transcription	-2.7813	-1.56978	3/5	2309,4088,4089	FOXO3,SMAD3,SMAD4
CLUAP1																						16_Member	Reactome Gene Sets	R-HSA-9617828	FOXO-mediated transcription of cell cycle genes	-2.69874	-1.51091	5/17	1027,2309,4087,4088,4089	CDKN1B,FOXO3,SMAD2,SMAD3,SMAD4
CMSS1																						16_Member	KEGG Pathway	hsa04520	Adherens junction	-2.6942	-1.51091	11/71	387,1495,1499,1956,4087,4088,4089,5795,5879,7082,117178	RHOA,CTNNA1,CTNNB1,EGFR,SMAD2,SMAD3,SMAD4,PTPRJ,RAC1,TJP1,SSX2IP
CNDP2																						16_Member	KEGG Pathway	ko04520	Adherens junction	-2.6942	-1.51091	11/71	387,1495,1499,1956,4087,4088,4089,5795,5879,7082,117178	RHOA,CTNNA1,CTNNB1,EGFR,SMAD2,SMAD3,SMAD4,PTPRJ,RAC1,TJP1,SSX2IP
CNNM3																						16_Member	Reactome Gene Sets	R-HSA-1181150	Signaling by NODAL	-2.46573	-1.34411	5/19	2309,4087,4088,4089,10589	FOXO3,SMAD2,SMAD3,SMAD4,DRAP1
CNOT10																						16_Member	Reactome Gene Sets	R-HSA-1502540	Signaling by Activin	-2.31714	-1.23595	4/13	4087,4088,4089,10589	SMAD2,SMAD3,SMAD4,DRAP1
CNOT6																						16_Member	Reactome Gene Sets	R-HSA-3304349	Loss of Function of SMAD2/3 in Cancer	-2.27449	-1.20442	3/7	4087,4088,4089	SMAD2,SMAD3,SMAD4
CNOT9																						16_Member	Reactome Gene Sets	R-HSA-452723	Transcriptional regulation of pluripotent stem cells	-2.2635	-1.19966	5/21	2247,4087,4089,6774,7547	FGF2,SMAD2,SMAD4,STAT3,ZIC3
CNPPD1																						16_Member	Reactome Gene Sets	R-HSA-3304351	Signaling by TGF-beta Receptor Complex in Cancer	-2.08891	-1.07604	3/8	4087,4088,4089	SMAD2,SMAD3,SMAD4
COG2																						16_Member	Reactome Gene Sets	R-HSA-2173795	Downregulation of SMAD2/3:SMAD4 transcriptional activity	-2.08575	-1.07563	5/23	4087,4088,4089,6497,7323	SMAD2,SMAD3,SMAD4,SKI,UBE2D3
COL4A2																						17_Summary	KEGG Pathway	hsa04152	AMPK signaling pathway	-4.69491	-2.97017	19/114	207,595,948,1374,1938,2309,5290,5295,5520,5862,6008,6009,6319,23411,51552,51719,57521,64764,81617,867,2932,3099,3845,5573,5576,5584,5836,8651,9021,9470,23265,847,1384,4790,387,528,5728,7474,10670,51606,253260	AKT1,CCND1,CD36,CPT1A,EEF2,FOXO3,PIK3CA,PIK3R1,PPP2R2A,RAB2A,RHEBP1,RHEB,SCD,SIRT1,RAB14,CAB39,RPTOR,CREB3L2,CAB39L,CBL,GSK3B,HK2,KRAS,PRKAR1A,PRKAR2A,PRKCI,PYGL,SOCS1,SOCS3,EIF4E2,EXOC7,CAT,CRAT,NFKB1,RHOA,ATP6V1C1,PTEN,WNT5A,RRAGA,ATP6V1H,RICTOR
COLGALT1																						17_Member	KEGG Pathway	hsa04152	AMPK signaling pathway	-4.69491	-2.97017	19/114	207,595,948,1374,1938,2309,5290,5295,5520,5862,6008,6009,6319,23411,51552,51719,57521,64764,81617	AKT1,CCND1,CD36,CPT1A,EEF2,FOXO3,PIK3CA,PIK3R1,PPP2R2A,RAB2A,RHEBP1,RHEB,SCD,SIRT1,RAB14,CAB39,RPTOR,CREB3L2,CAB39L
COPS3																						17_Member	KEGG Pathway	ko04152	AMPK signaling pathway	-4.53598	-2.84297	18/107	207,595,948,1374,1938,2309,5290,5295,5520,5862,6009,6319,23411,51552,51719,57521,64764,81617	AKT1,CCND1,CD36,CPT1A,EEF2,FOXO3,PIK3CA,PIK3R1,PPP2R2A,RAB2A,RHEB,SCD,SIRT1,RAB14,CAB39,RPTOR,CREB3L2,CAB39L
CORO1B																						17_Member	KEGG Pathway	hsa04910	Insulin signaling pathway	-3.21495	-1.89273	17/124	207,867,2932,3099,3845,5290,5295,5573,5576,5584,5836,6009,8651,9021,9470,23265,57521	AKT1,CBL,GSK3B,HK2,KRAS,PIK3CA,PIK3R1,PRKAR1A,PRKAR2A,PRKCI,PYGL,RHEB,SOCS1,SOCS3,EIF4E2,EXOC7,RPTOR
CPD																						17_Member	KEGG Pathway	ko04910	Insulin signaling pathway	-3.21495	-1.89273	17/124	207,867,2932,3099,3845,5290,5295,5573,5576,5584,5836,6009,8651,9021,9470,23265,57521	AKT1,CBL,GSK3B,HK2,KRAS,PIK3CA,PIK3R1,PRKAR1A,PRKAR2A,PRKCI,PYGL,RHEB,SOCS1,SOCS3,EIF4E2,EXOC7,RPTOR
CPT1A																						17_Member	KEGG Pathway	hsa04211	Longevity regulating pathway	-2.75187	-1.54467	14/102	207,847,1384,2309,3845,4790,5290,5295,6008,6009,9470,23411,57521,64764	AKT1,CAT,CRAT,FOXO3,KRAS,NFKB1,PIK3CA,PIK3R1,RHEBP1,RHEB,EIF4E2,SIRT1,RPTOR,CREB3L2
CRAT																						17_Member	KEGG Pathway	hsa04150	mTOR signaling pathway	-2.49649	-1.36596	17/144	207,387,528,2932,3845,5290,5295,5728,6009,7474,9470,10670,51606,51719,57521,81617,253260	AKT1,RHOA,ATP6V1C1,GSK3B,KRAS,PIK3CA,PIK3R1,PTEN,RHEB,WNT5A,EIF4E2,RRAGA,ATP6V1H,CAB39,RPTOR,CAB39L,RICTOR
CREB3L2																						17_Member	KEGG Pathway	ko04150	mTOR signaling pathway	-2.49649	-1.36596	17/144	207,387,528,2932,3845,5290,5295,5728,6009,7474,9470,10670,51606,51719,57521,81617,253260	AKT1,RHOA,ATP6V1C1,GSK3B,KRAS,PIK3CA,PIK3R1,PTEN,RHEB,WNT5A,EIF4E2,RRAGA,ATP6V1H,CAB39,RPTOR,CAB39L,RICTOR
CREBRF																						18_Summary	Reactome Gene Sets	R-HSA-379716	Cytosolic tRNA aminoacylation	-4.47973	-2.81715	8/24	833,2058,4677,5917,8565,9255,9521,51520,79587,1917,1938,1973,3646,6170,6224,8661,8663,8665,8666,8669,8892,8893,23107,23471,28972,29074,54948,65993,123263	CARS1,EPRS1,NARS1,RARS1,YARS1,AIMP1,EEF1E1,LARS1,CARS2,EEF1A2,EEF2,EIF4A1,EIF3E,RPL39,RPS20,EIF3A,EIF3C,EIF3F,EIF3G,EIF3J,EIF2B2,EIF2B5,MRPS27,TRAM1,SPCS1,MRPL18,MRPL16,MRPS34,MTFMT
CS																						18_Member	Reactome Gene Sets	R-HSA-379716	Cytosolic tRNA aminoacylation	-4.47973	-2.81715	8/24	833,2058,4677,5917,8565,9255,9521,51520	CARS1,EPRS1,NARS1,RARS1,YARS1,AIMP1,EEF1E1,LARS1
CSE1L																						18_Member	Reactome Gene Sets	R-HSA-379724	tRNA Aminoacylation	-3.32967	-1.98443	9/42	833,2058,4677,5917,8565,9255,9521,51520,79587	CARS1,EPRS1,NARS1,RARS1,YARS1,AIMP1,EEF1E1,LARS1,CARS2
CSF1R																						18_Member	Reactome Gene Sets	R-HSA-72766	Translation	-2.72395	-1.52737	29/288	833,1917,1938,1973,2058,3646,4677,5917,6170,6224,8565,8661,8663,8665,8666,8669,8892,8893,9255,9521,23107,23471,28972,29074,51520,54948,65993,79587,123263	CARS1,EEF1A2,EEF2,EIF4A1,EPRS1,EIF3E,NARS1,RARS1,RPL39,RPS20,YARS1,EIF3A,EIF3C,EIF3F,EIF3G,EIF3J,EIF2B2,EIF2B5,AIMP1,EEF1E1,MRPS27,TRAM1,SPCS1,MRPL18,LARS1,MRPL16,MRPS34,CARS2,MTFMT
CSNK1A1																						18_Member	KEGG Pathway	hsa00970	Aminoacyl-tRNA biosynthesis	-2.53408	-1.39074	8/44	833,2058,4677,5917,8565,51520,79587,123263	CARS1,EPRS1,NARS1,RARS1,YARS1,LARS1,CARS2,MTFMT
CSNK1A1L																						18_Member	KEGG Pathway	ko00970	Aminoacyl-tRNA biosynthesis	-2.53408	-1.39074	8/44	833,2058,4677,5917,8565,51520,79587,123263	CARS1,EPRS1,NARS1,RARS1,YARS1,LARS1,CARS2,MTFMT
CSNK1G2																						19_Summary	Reactome Gene Sets	R-HSA-8853884	Transcriptional Regulation by VENTX	-4.3458	-2.71391	10/39	595,1029,1051,1436,1499,3569,4343,4790,119504,192670,865,894,1019,1870,2113,6667	CCND1,CDKN2A,CEBPB,CSF1R,CTNNB1,IL6,MOV10,NFKB1,ANAPC16,AGO4,CBFB,CCND2,CDK4,E2F2,ETS1,SP1
CSRP2																						19_Member	Reactome Gene Sets	R-HSA-8853884	Transcriptional Regulation by VENTX	-4.3458	-2.71391	10/39	595,1029,1051,1436,1499,3569,4343,4790,119504,192670	CCND1,CDKN2A,CEBPB,CSF1R,CTNNB1,IL6,MOV10,NFKB1,ANAPC16,AGO4
CTLA4																						19_Member	Reactome Gene Sets	R-HSA-8934593	Regulation of RUNX1 Expression and Activity	-2.69874	-1.51091	5/17	595,865,894,4343,192670	CCND1,CBFB,CCND2,MOV10,AGO4
CTNNA1																						19_Member	Reactome Gene Sets	R-HSA-2559585	Oncogene Induced Senescence	-2.67413	-1.50019	7/33	1019,1029,1870,2113,4343,6667,192670	CDK4,CDKN2A,E2F2,ETS1,MOV10,SP1,AGO4
CTNNBL1																						20_Summary	Reactome Gene Sets	R-HSA-8849470	PTK6 Regulates Cell Cycle	-4.31374	-2.68768	4/5	595,1017,1019,1027,894,1870,1029,2932,4087,4088,4089,4609,5347,7465,7534,10735,317,836,1643,5728,6241,7057,119504,5520,207,10197,54107,56655,84515	CCND1,CDK2,CDK4,CDKN1B,CCND2,E2F2,CDKN2A,GSK3B,SMAD2,SMAD3,SMAD4,MYC,PLK1,WEE1,YWHAZ,STAG2,APAF1,CASP3,DDB2,PTEN,RRM2,THBS1,ANAPC16,PPP2R2A,AKT1,PSME3,POLE3,POLE4,MCM8
CTSA																						20_Member	Reactome Gene Sets	R-HSA-8849470	PTK6 Regulates Cell Cycle	-4.31374	-2.68768	4/5	595,1017,1019,1027	CCND1,CDK2,CDK4,CDKN1B
CUL4B																						20_Member	Reactome Gene Sets	R-HSA-9659787	Aberrant regulation of mitotic G1/S transition in cancer due to RB1 defects	-3.6338	-2.21816	6/17	595,894,1017,1019,1027,1870	CCND1,CCND2,CDK2,CDK4,CDKN1B,E2F2
CUTA																						20_Member	Reactome Gene Sets	R-HSA-9661069	Defective binding of RB1 mutants to E2F1,(E2F2, E2F3)	-3.6338	-2.21816	6/17	595,894,1017,1019,1027,1870	CCND1,CCND2,CDK2,CDK4,CDKN1B,E2F2
CXCL8																						20_Member	KEGG Pathway	hsa04110	Cell cycle	-3.00711	-1.74253	16/118	595,894,1017,1019,1027,1029,1870,2932,4087,4088,4089,4609,5347,7465,7534,10735	CCND1,CCND2,CDK2,CDK4,CDKN1B,CDKN2A,E2F2,GSK3B,SMAD2,SMAD3,SMAD4,MYC,PLK1,WEE1,YWHAZ,STAG2
CYP1A1																						20_Member	KEGG Pathway	ko04110	Cell cycle	-3.00711	-1.74253	16/118	595,894,1017,1019,1027,1029,1870,2932,4087,4088,4089,4609,5347,7465,7534,10735	CCND1,CCND2,CDK2,CDK4,CDKN1B,CDKN2A,E2F2,GSK3B,SMAD2,SMAD3,SMAD4,MYC,PLK1,WEE1,YWHAZ,STAG2
CYP2U1																						20_Member	KEGG Pathway	hsa04115	p53 signaling pathway	-2.96	-1.7099	11/66	317,595,836,894,1017,1019,1029,1643,5728,6241,7057	APAF1,CCND1,CASP3,CCND2,CDK2,CDK4,CDKN2A,DDB2,PTEN,RRM2,THBS1
CYP51A1																						20_Member	KEGG Pathway	ko04115	p53 signaling pathway	-2.96	-1.7099	11/66	317,595,836,894,1017,1019,1029,1643,5728,6241,7057	APAF1,CCND1,CASP3,CCND2,CDK2,CDK4,CDKN2A,DDB2,PTEN,RRM2,THBS1
CYR61																						20_Member	Reactome Gene Sets	R-HSA-9687139	Aberrant regulation of mitotic cell cycle due to RB1 defects	-2.44726	-1.32916	7/36	595,894,1017,1019,1027,1870,119504	CCND1,CCND2,CDK2,CDK4,CDKN1B,E2F2,ANAPC16
DAG1																						20_Member	Reactome Gene Sets	R-HSA-69231	Cyclin D associated events in G1	-2.40933	-1.29818	8/46	595,894,1017,1019,1027,1029,1870,5520	CCND1,CCND2,CDK2,CDK4,CDKN1B,CDKN2A,E2F2,PPP2R2A
DBN1																						20_Member	Reactome Gene Sets	R-HSA-69236	G1 Phase	-2.40933	-1.29818	8/46	595,894,1017,1019,1027,1029,1870,5520	CCND1,CCND2,CDK2,CDK4,CDKN1B,CDKN2A,E2F2,PPP2R2A
DCAF10																						20_Member	Reactome Gene Sets	R-HSA-9675126	Diseases of mitotic cell cycle	-2.31035	-1.23077	7/38	595,894,1017,1019,1027,1870,119504	CCND1,CCND2,CDK2,CDK4,CDKN1B,E2F2,ANAPC16
DCAF7																						20_Member	Reactome Gene Sets	R-HSA-453279	Mitotic G1 phase and G1/S transition	-2.12821	-1.10561	16/144	207,595,894,1017,1019,1027,1029,1870,4609,5520,6241,7465,10197,54107,56655,84515	AKT1,CCND1,CCND2,CDK2,CDK4,CDKN1B,CDKN2A,E2F2,MYC,PPP2R2A,RRM2,WEE1,PSME3,POLE3,POLE4,MCM8
DCUN1D2
DDB2
DDRGK1
DDX10
DDX17
DDX3Y
DEGS1
DEK
DENND1B
DET1
DHCR24
DHX40
DMTF1
DNAAF5
DNAJB1
DNAJC2
DNMT1
DOK2
DPP7
DPY19L1
DR1
DRAP1
DSG2
DYNC2H1
E2F2
ECI1
EDEM3
EDN1
EEF1E1
EEF2
EGFR
EHD1
EIF2B2
EIF2B5
EIF3A
EIF3C
EIF3CL
EIF3E
EIF3F
EIF3J
EIF4A1
EIF4E2
EIF4G2
ELK4
ENTPD1
EOGT
EPB41L2
EPRS
ERGIC1
ERI1
ERMP1
ESRRA
ETNK2
ETS1
EXOC2
EXOC7
EXOSC2
EZH1
F5
FADD
FADS1
FAM120A
FAM135A
FAM177A1
FAM199X
FAM3C
FAM76A
FAM91A1
FAM96B
FAM98B
FAR1
FASTKD1
FBXW7
FCAMR
FDFT1
FEZ2
FGF2
FGF7
FGL2
FIP1L1
FITM2
FKBP3
FLI1
FLNA
FLNB
FMNL2
FMNL3
FNDC3B
FOS
FOXE1
FOXK1
FOXO3
FSTL1
FUBP1
FUBP3
GABARAPL1
GALC
GANAB
GAPVD1
GAR1
GCFC2
GCLC
GCSAM
GEMIN5
GEN1
GHITM
GLB1
GLG1
GLIPR1
GLIPR2
GMPPA
GMPS
GNA13
GNB4
GNL3L
GNPNAT1
GOLPH3
GOLT1B
GPAM
GPM6B
GPT2
GRPEL1
H2AFY
HAL
HAX1
HBP1
HDHD5
HERC4
HHIP
HIF1A
HK2
HLA-DPA1
HMGCS1
HNRNPA3
HNRNPA3P1
HOMEZ
HSD17B12
HSD17B7
HSDL1
HSPA4L
HSPB11
HTRA1
ICAM1
IER3IP1
IFIT5
IGF2R
IKBIP
IKBKE
IL13RA1
IL17RB
IL2
IMPAD1
INA
INPP5A
Inpp5d
INPP5F
INTS10
INTS4
INTS7
INTS8
IPO8
IRF2BP2
ITGB4
ITGB5
ITK
JADE1
JCHAIN
JUN
JUNB
JUP
KANK2
KBTBD2
KCNN3
KCTD3
KCTD5
KDELC1
KDELC2
KDM1A
KDM3A
KIAA0368
KIAA1841
KIF14
KIF22
KIF3A
KLF9
KLHL28
KLHL42
KLHL5
KMT5A
KPNA5
KRAS
KRCC1
KRT6B
KRT80
L2HGDH
LARS
LAT2
LCLAT1
LCORL
LDOC1
LEMD3
LIN7C
LNX2
LONP2
LPGAT1
LRIF1
LRRC40
LRRC59
LSM3
LTN1
LUC7L2
LUC7L3
LUZP1
LY6K
MAFB
MAN1A2
MAP3K10
MAP3K14
MAPK13
MAPK14
MARC1
MARC2
MARCKS
MARF1
MARVELD1
MASTL
MAT2B
MATR3
MAVS
MBLAC2
MBNL3
MCAM
MCM8
MECR
MEF2A
MEIS1
MEST
METAP2
METTL7A
MEX3C
MFF
MGST2
MIA2
MIDN
MITF
MKLN1
MLH1
MMP16
MMS22L
MORC3
MOSPD2
MOV10
MPP2
MPP5
MPZL1
MRPL16
MRPL18
MRPS27
MRPS34
MRS2
MSH2
MSH6
MSI2
MTAP
MTFMT
MTHFD2
MTRNR2L1
MTRNR2L3
MTRNR2L5
MTRNR2L7
MTRNR2L9
MUS81
MUT
MXI1
MYB
MYBL1
MYC
MYD88
MYO10
MYO1D
MYO6
N4BP1
NAA16
NAA25
NAA50
NAMPT
NARS
NASP
NCAPD2
NCAPG
NEMP1
NES
NEU1
NEUROG1
NFAT5
NFATC2IP
NFKB1
NFYC
NKX3-1
NMD3
NOB1
NOLC1
NOS3
NOTCH2
NOVA1
NR1H3
NR3C1
NSA2
NSD3
NSUN5
NT5E
NUCKS1
NUP62
NUPL2
OBSCN
OGFOD1
OLR1
OSBPL10
OSBPL9
OSTM1
OTULIN
OVCA2
OXCT1
OXNAD1
P3H3
PACSIN2
PACSIN3
PALD1
PALLD
PAM16
PAPOLA
PAXBP1
PAXX
PBRM1
PCNT
PCYOX1
PDAP1
PDCD10
PDCD4
PDE12
PDE3A
PDK1
PDLIM5
PDPR
PEA15
PEBP1
PELI1
PFDN4
PGRMC2
PHACTR2
PHC2
PHF14
PHF6
PHGDH
PICALM
PIK3R1
PKIA
PKN2
PLEKHA2
PLEKHA5
PLK1
PLS1
PLXND1
PNPLA4
PNPLA8
PNPT1
PODXL
POLE3
POLE4
POLR1B
POLR2C
PPFIBP1
PPL
PPM1G
PPP2R2A
PRAF2
PRKAR1A
PRKAR2A
PRKCI
PRRC1
PRSS21
PSAT1
PSEN1
PSIP1
PSME3
PSME4
PSMG1
PTAR1
PTMS
PTN
PTPRJ
PUS7
PYGL
QPCTL
RAB11FIP2
RAB14
RAB23
RAB27B
RAB30
RAB34
RAB3B
RAB3IP
RAB5C
RAB6A
RAB6C
RAD1
RAD23B
RAD51
RAI14
RAP1B
RAPGEF2
RAPH1
RARS
RBAK
RBM22
RBM42
RBPJ
RCN2
RCOR1
RDH13
RETSAT
REV1
RGL1
RHEBP1
RHOA
RICTOR
RIF1
RING1
RIOK2
RNF123
RNF2
RP2
RPAP1
RPL39
RPRD1A
RPS20
RPTOR
RRAGA
RREB1
RRM2
RSF1
RTFDC1
RTN3
RUNX2
S100A11
S1PR1
SACM1L
SAMHD1
SAP30L
SARAF
SCAMP1
SCD
SDCBP
SEC24B
SECISBP2
SEL1L
SELE
SELENOT
SEPT11
SERGEF
SERTAD2
SGPL1
SH3BP4
SH3PXD2A
SIRT1
SKIV2L2
SLC11A2
SLC12A4
SLC1A5
SLC25A19
SLC25A40
SLC27A2
SLC30A1
SLC30A7
SLC35A1
SLC35F2
SLC38A5
SLC39A10
SLC39A14
SLC7A1
SLC7A11
SLC9A3R2
SMAD1
SMAD2
SMAD3
SMAD5
SMARCD2
SMARCE1
SNAP29
SNTB2
SNX6
SOCS1
SOCS3
SOCS6
SP1
SPCS1
SPECC1
SPI1
SPIN1
SPRED1
SRPK2
SRSF1
SRSF2
SSH2
SSSCA1
SSU72
SSX2IP
STAG2
STAT3
STIM1
STK24
STRBP
STRN
STRN3
STX5
STXBP2
SUPT5H
SUZ12
SWSAP1
SYNE2
SYPL1
TAB2
TACSTD2
TADA2B
TAF5L
TAPT1
TBC1D14
TBC1D8B
TBCA
TBRG1
TCEA1
TCF12
TDRD6
TERF1
TFAM
TFCP2
TFPI
TGM2
THOC7
THRB
TICAM2
TIMM13
TIMM8A
TJP1
TLE4
TM6SF1
TMBIM6
TMEM123
TMEM136
TMEM167A
TMEM33
TMOD3
TMTC3
TMX3
TNFAIP2
TNFRSF10A
TNKS1BP1
TNPO1
TOMM34
TP53INP1
TPBG
TPD52
TPP2
TPRKB
TRAK1
TRAM1
TRIM24
TRIP13
TRMT1
TROVE2
TRPS1
TSPAN14
TSPAN3
TTC37
TTC8
TTF1
TWF1
TWSG1
TXNDC12
TXNRD1
TYRP1
TYSND1
UAP1
UBA2
UBA3
UBE2D2
UBE2D3
UBE2G1
UBE2J1
UBE2J2
UBL3
UBQLN1
UBQLN2
UBR4
UBTD2
UBXN1
UBXN2B
UFL1
UGDH
UGT8
UQCRB
UQCRFS1
USP8
VAMP3
VANGL1
VAV2
VBP1
VCAM1
VCPIP1
VHL
VPS18
VPS36
VPS4B
WBP1L
WDFY1
WDR11
WDR82
WEE1
WNK1
WNT5A
WRB
WTH3DI
WWC1
XPNPEP1
XPR1
YARS
YBX3
YWHAZ
ZBTB18
ZBTB38
ZFP36
ZIC3
ZKSCAN1
ZKSCAN5
ZNF148
ZNF160
ZNF207
ZNF236
ZNF248
ZNF254
ZNF260
ZNF273
ZNF28
ZNF300
ZNF384
ZNF431
ZNF468
ZNF492
ZNF493
ZNF500
ZNF561
ZNF611
ZNF644
ZNF652
ZNF678
ZNF703
ZNF714
ZNF83
ZNF98

## Sheet: hsa-miR-21-3p
83 Validated target genes of hsa-miR-21-3p in miRTarbase	6 Autism risk genes in brain	Gene Name	Entrez GeneID	Chromosomal Location	Molecular Function	Support for Autism	Evidence of Support	Number of gene association studies	Number of positive association studies	Number of negative association studies		Pathway enrichment analysis on validated target autism risk genes of hsa-miR-21-3p										Pathway enrichment analysis on validated target genes of hsa-miR-21-3p
																						GroupID	Category	Term	Description	LogP	Log(q-value)	InTerm_InList	Genes	Symbols
AGAP1	AGAP1	ArfGAP with GTPase domain, ankyrin repeat and PH domain 1	116987	2q37.2	This gene encodes a member of an ADP-ribosylation factor GTPase-activating protein family involved in membrane trafficking and cytoskeleton dynamics. This gene functions as a direct regulator of the adaptor-related protein complex 3 on endosomes.	Rare Single Gene variant, Genetic Association	Rare variants in the AGAP1 gene have been identified with autism (Wassink et al., 2005).	8	0	0		no pathway enriched										1_Summary	KEGG Pathway	hsa04068	foxo signaling pathway	-4.33687	-0.824316	6/126	356,595,5728,6446,6774,8471,54205,100302736	FASLG,CCND1,PTEN,SGK1,STAT3,IRS4,CYCS,TMED7-TICAM2
CLASP1	CLASP1	cytoplasmic linker associated protein 1	23332	2q14.2-q14.3	CLASPs, such as CLASP1, are nonmotor microtubule-associated proteins that interact with CLIPs. CLASP1 is involved in the regulation of microtubule dynamics at the kinetochore and throughout the spindle.	Rare single gene variant	Three de novo missense variants in the CLASP1 gene had previously been identified in ASD probands (one proband from the Autism Sequencing Consortium in De Rubeis et al., 2014, and two others from the Simons Simplex Collection in Iossifov et al., 2014). A fourth de novo missense variant in this gene was identified by whole genome sequencing in an ASD proband as part of the MSSNG initiative in Yuen…	3	0	0												1_Member	KEGG Pathway	hsa04068	foxo signaling pathway	-4.33687	-0.824316	6/126	356,595,5728,6446,6774,8471	FASLG,CCND1,PTEN,SGK1,STAT3,IRS4
HIVEP3	HIVEP3	human immunodeficiency virus type I enhancer binding protein 3	59269	1p34.2	This gene encodes a member of the human immunodeficiency virus type 1 enhancer-binding protein family. This protein acts as a transcription factor and is able to regulate nuclear factor kappaB-mediated transcription by binding the kappaB motif in target genes. This protein also binds the recombination signal sequence that flanks the V, D, and J regions of immunoglobulin and T-cell receptors.	Rare single gene variant	A de novo loss-of-function (LoF) variant in the HIVEP3 gene was first identified in an ASD proband from the Simons Simplex Collection (Iossifov et al., 2014). A second ASD-associated de novo LOF variant was identified in two probands (suspected twins) from the Autism Genetic Resource Exchange (AGRE) in Stessman et al., 2017.	6	1	0												1_Member	KEGG Pathway	hsa05161	Hepatitis B	-3.71932	-0.5078	6/163	356,595,5728,6774,54205,100302736	FASLG,CCND1,PTEN,STAT3,CYCS,TMED7-TICAM2
KMT5B	KMT5B	lysine methyltransferase 5B	51111	11q13.2	Histone methyltransferase that specifically trimethylates 'Lys-20' of histone H4. H4 'Lys-20' trimethylation represents a specific tag for epigenetic transcriptional repression. Mainly functions in pericentric heterochromatin regions, thereby playing a central role in the establishment of constitutive heterochromatin in these regions. KMT5B is targeted to histone H3 via its interaction with RB1 f…	Rare Single Gene variant	A de novo loss-of-function (LoF) variant in the KMT5B gene (previously known as SUV420H1) was identified in an autistic proband from a simplex family in Iossifov et al., 2012 (PMID 22542183). In addition, two missense variants in the KMT5B gene that were predicted to be deleterious was also identified in ASD probands from the Simons Simplex Collection in Sanders et al., 2012 (PMID 22495306). Alth…	14	0	0												1_Member	KEGG Pathway	hsa05162	Measles	-2.22235	0	4/141	356,595,6774,54205	FASLG,CCND1,STAT3,CYCS
PTEN	PTEN	phosphatase and tensin homolog (mutated in multiple advanced cancers 1)	5728	10q23.31	The protein encoded this gene is a phosphatidylinositol-3,4,5-trisphosphate 3-phosphatase. It contains a tensin like domain as well as a catalytic domain similar to that of the dual specificity protein tyrosine phosphatases.	Syndromic	Recurrent mutations in the PTEN gene have been identified in multiple individuals with ASD as described below. Deleterious variants in PTEN have been identified in individuals presenting with ASD and macrocephaly in multiple studies (PMIDs 15805158, 18759867, 19265751, 20533527). Two de novo deleterious events in the PTEN gene were identified in exome sequencing studies in simplex ASD cases in 20…	65	2	0												1_Member	KEGG Pathway	hsa05160	Hepatitis C	-2.11879	0	4/151	356,595,6774,54205	FASLG,CCND1,STAT3,CYCS
SON	SON	SONDNA binding protein	6651	21q22.11	This gene encodes a protein that contains multiple simple repeats. The encoded protein binds RNA and promotes pre-mRNA splicing, particularly of transcripts with poor splice sites. The protein also recognizes a specific DNA sequence found in the human hepatitis B virus (HBV) and represses HBV core promoter activity.	Rare single gene variant	De novo missense variants in the SON gene have been identified in ASD probands from the Simons Simplex Collection (Iossifov et al., 2014) and the iHART cohort (Ruzzo et al., 2019). Mutations in the SON gene are also responsible for ZTTK syndrome (OMIM 617140), a severe multisystem developmental disorder characterized by delayed psychomotor development and intellectual disability; autism and autis…	8	0	0												2_Summary	KEGG Pathway	ko05206	MicroRNAs in cancer	-3.11513	-0.122608	5/140	595,5728,6659,6774,27250,801,54205	CCND1,PTEN,SOX4,STAT3,PDCD4,CALM1,CYCS
AGBL3																						2_Member	KEGG Pathway	ko05206	MicroRNAs in cancer	-3.11513	-0.122608	5/140	595,5728,6659,6774,27250	CCND1,PTEN,SOX4,STAT3,PDCD4
AMMECR1L																						2_Member	KEGG Pathway	hsa05206	MicroRNAs in cancer	-3.0331	-0.122608	5/146	595,5728,6659,6774,27250	CCND1,PTEN,SOX4,STAT3,PDCD4
ARNTL																						2_Member	KEGG Pathway	hsa05214	Glioma	-2.44106	-0.0346081	3/60	595,801,5728	CCND1,CALM1,PTEN
ARRDC2																						2_Member	KEGG Pathway	ko05214	Glioma	-2.44106	-0.0346081	3/60	595,801,5728	CCND1,CALM1,PTEN
C14orf144																						2_Member	KEGG Pathway	hsa04115	p53 signaling pathway	-2.34304	-0.0346081	3/65	595,5728,54205	CCND1,PTEN,CYCS
C5orf51																						2_Member	KEGG Pathway	ko04115	p53 signaling pathway	-2.34304	-0.0346081	3/65	595,5728,54205	CCND1,PTEN,CYCS
CALM1																						2_Member	KEGG Pathway	hsa05222	Small cell lung cancer	-2.07774	0	3/81	595,5728,54205	CCND1,PTEN,CYCS
CCND1																						2_Member	KEGG Pathway	ko05222	Small cell lung cancer	-2.07774	0	3/81	595,5728,54205	CCND1,PTEN,CYCS
CDC42																						3_Summary	Reactome Gene Sets	R-HSA-447115	Interleukin-12 family signaling	-2.61817	-0.0346081	3/52	998,6774,27250,595,9844,356,3702	CDC42,STAT3,PDCD4,CCND1,ELMO1,FASLG,ITK
CELF1																						3_Member	Reactome Gene Sets	R-HSA-447115	Interleukin-12 family signaling	-2.61817	-0.0346081	3/52	998,6774,27250	CDC42,STAT3,PDCD4
CERS6																						3_Member	Reactome Gene Sets	R-HSA-8848021	Signaling by PTK6	-2.61817	-0.0346081	3/52	595,6774,9844	CCND1,STAT3,ELMO1
CLIP4																						3_Member	Reactome Gene Sets	R-HSA-9006927	Signaling by Non-Receptor Tyrosine Kinases	-2.61817	-0.0346081	3/52	595,6774,9844	CCND1,STAT3,ELMO1
CPM																						3_Member	KEGG Pathway	ko05205	Proteoglycans in cancer	-2.54003	-0.0346081	5/189	356,595,998,6774,27250	FASLG,CCND1,CDC42,STAT3,PDCD4
CYCS																						3_Member	KEGG Pathway	hsa05205	Proteoglycans in cancer	-2.41651	-0.0346081	5/202	356,595,998,6774,27250	FASLG,CCND1,CDC42,STAT3,PDCD4
DNAJC10																						3_Member	KEGG Pathway	hsa05212	Pancreatic cancer	-2.38122	-0.0346081	3/63	595,998,6774	CCND1,CDC42,STAT3
ELMO1																						3_Member	KEGG Pathway	ko05212	Pancreatic cancer	-2.38122	-0.0346081	3/63	595,998,6774	CCND1,CDC42,STAT3
FAM241A																						3_Member	KEGG Pathway	hsa04062	Chemokine signaling pathway	-2.0796	0	4/155	998,3702,6774,9844	CDC42,ITK,STAT3,ELMO1
FASLG																						3_Member	KEGG Pathway	ko04062	Chemokine signaling pathway	-2.0796	0	4/155	998,3702,6774,9844	CDC42,ITK,STAT3,ELMO1
FBXL18																						4_Summary	Reactome Gene Sets	R-HSA-8986944	Transcriptional Regulation by MECP2	-2.42076	-0.0346081	3/61	801,5728,6446	CALM1,PTEN,SGK1
FUT2																						4_Member	Reactome Gene Sets	R-HSA-8986944	Transcriptional Regulation by MECP2	-2.42076	-0.0346081	3/61	801,5728,6446	CALM1,PTEN,SGK1
GAS1
GDPGP1
GGCX
GPAM
GPR137C
HPGD
IRS4
ITK
KIF6
L1CAM
LARP4B
LCLAT1
LEMD2
MAT2A
MAT2B
MCMDC2
MED25
MRE11
NAA30
NCAM2
NOC3L
NUP98
PDCD4
PRIM1
RAB32
RBPMS
RCBTB1
RGS2
RNF149
SALL1
SF1
SGK1
SH3GLB1
SMAD1
SNX13
SNX24
SOX11
SOX4
SREK1IP1
ST13
STARD13
STAT3
TMED7-TICAM2
TMEM241
TRIM14
TRIM44
TWSG1
UBA1
UHRF1BP1
ZBTB46
ZNF132
ZNF267
ZNF350
ZNF546
ZNF608
ZNF618
ZNF793

## Sheet: hsa-miR-106b-5p
1091 Validated target genes of hsa-miR-106b-5p in miRTarbase	72 Autism risk genes in brain	Gene Name	Entrez GeneID	Chromosomal Location	Molecular Function	Support for Autism	Evidence of Support	Number of gene association studies	Number of positive association studies	Number of negative association studies		Pathway enrichment analysis on validated target autism risk genes of hsa-miR-106b-5p										Pathway enrichment analysis on validated target genes of hsa-miR-106b-5p
												GroupID	Category	Term	Description	LogP	Log(q-value)	InTerm_InList	Genes	Symbols		GroupID	Category	Term	Description	LogP	Log(q-value)	InTerm_InList	Genes	Symbols
AGO1	AGO1	argonaute 1, RISC catalytic component	26523	1p34.3	This gene encodes a member of the argonaute family of proteins, which associate with small RNAs and have important roles in RNA interference (RNAi) and RNA silencing. This protein binds to microRNAs (miRNAs) or small interfering RNAs (siRNAs) and represses translation of mRNAs that are complementary to them. It is also involved in transcriptional gene silencing (TGS) of promoter regions that are …	Rare single gene variant	De novo missense variants that were predicted in silico to be damaging were observed in the AGO1 gene in an ASD proband from the Simons Simplex Collection (Iossifov et al., 2014) and an ASD proband from a cohort of 262 Japanese trios (Takata et al., 2018). TADA-Denovo analysis using a combined dataset of previously published cohorts from the Simons Simplex Collection and the Autism Sequencing Con…	7	0	0		1_Summary	Reactome Gene Sets	R-HSA-8943723	Regulation of PTEN mRNA translation	-7.32344	-3.80823	4/9	5728,23112,26523,192669,4204,79718,5594,6934,7248,23135,2100,8850,324,5579,8295,4520,6095,84516	PTEN,TNRC6B,AGO1,AGO3,MECP2,TBL1XR1,MAPK1,TCF7L2,TSC1,KDM6B,ESR2,KAT2B,APC,PRKCB,TRRAP,MTF1,RORA,DCTN5		1_Summary	Reactome Gene Sets	R-HSA-2559585	Oncogene Induced Senescence	-7.00224	-3.48969	13/33	1869,1870,1871,4193,5594,5925,6233,7157,7316,23112,26523,27327,192669,595,1026,4313,4609,7422,9252,324,599,659,894,1398,4170,5155,5579,5728,6659,6774,8326,9493,10018,3017,5601,5931,8550,8970,23135,50488,57332,1875,5933,5934,998,3716,4089,7048,292,331,1385,2005,4215,5534,5567,5901,7416,8295,8850,9020,22800,51434,64784,94241,2100,2778,8202,7465,7534,9088,5170,6934,3673,3688,3915,54205,5557,5684,611…	E2F1,E2F2,E2F3,MDM2,MAPK1,RB1,RPS27A,TP53,UBC,TNRC6B,AGO1,TNRC6A,AGO3,CCND1,CDKN1A,MMP2,MYC,VEGFA,RPS6KA5,APC,BCL2L2,BMPR2,CCND2,CRK,MCL1,PDGFB,PRKCB,PTEN,SOX4,STAT3,FZD9,KIF23,BCL2L11,H2BC5,MAPK9,RBBP7,MAPKAPK5,H2BC11,KDM6B,MINK1,CBX8,E2F5,RBL1,RBL2,CDC42,JAK1,SMAD4,TGFBR2,SLC25A5,XIAP,CREB1,ELK4,MAP3K3,PPP3R1,PRKACB,RAN,VDAC1,TRRAP,KAT2B,MAP3K14,RRAS2,ANAPC7,CRTC3,TP53INP1,ESR2,GNAS,NCOA3,WEE1,…
AGO3	AGO3	argonaute RISC catalytic component 3	192669	1p34.3	Required for RNA-mediated gene silencing (RNAi). Binds to short RNAs such as microRNAs (miRNAs) and represses the translation of mRNAs which are complementary to them.	Rare single gene variant	De novo missense variants in the AGO3 gene have been identified in two probands with ASD (De Rubeis et al., 2014; Yuen et al., 2017) and one proband with an unspecified developmental disorder (Deciphering Developmental Disorders Study 2017). An integrated meta-analysis of de novo mutation data from a combined dataset of 10,927 individuals with neurodevelopmental disorders identified AGO3 as a gen…	5	0	0		1_Member	Reactome Gene Sets	R-HSA-8943723	Regulation of PTEN mRNA translation	-7.32344	-3.80823	4/9	5728,23112,26523,192669	PTEN,TNRC6B,AGO1,AGO3		1_Member	Reactome Gene Sets	R-HSA-2559585	Oncogene Induced Senescence	-7.00224	-3.48969	13/33	1869,1870,1871,4193,5594,5925,6233,7157,7316,23112,26523,27327,192669	E2F1,E2F2,E2F3,MDM2,MAPK1,RB1,RPS27A,TP53,UBC,TNRC6B,AGO1,TNRC6A,AGO3
APC	APC	adenomatosis polyposis coli	324	5q22.2	The encoded protein is a tumor suppressor.	Genetic Association	Rare mutation (Barber et al., 1994) and genetic association (Zhou et al., 2007) of the APC gene has been identified with autism.	9	1	0		1_Member	Reactome Gene Sets	R-HSA-9022692	Regulation of MECP2 expression and activity	-6.52318	-3.46446	5/32	4204,23112,26523,79718,192669	MECP2,TNRC6B,AGO1,TBL1XR1,AGO3		1_Member	KEGG Pathway	hsa05219	Bladder cancer	-6.16605	-3.25556	13/38	595,1026,1869,1870,1871,4193,4313,4609,5594,5925,7157,7422,9252	CCND1,CDKN1A,E2F1,E2F2,E2F3,MDM2,MMP2,MYC,MAPK1,RB1,TP53,VEGFA,RPS6KA5
APP	APP	Amyloid beta (A4) precursor protein	351	21q21.3	This gene encodes a protein that functions as a cell surface receptor and performs physiological functions on the surface of neurons relevant to neurite growth, neuronal adhesion and axonogenesis. The protein is also cleaved by a number of secretases to form a number of peptides, some of which form the protein basis of the amyloid plaques found in the brains of patients with Alzheimer disease. Mu…	Functional	Transgenic mice engineered to overexpress the product of -secretase cleavage of human APP (sAPP) displayed hypoactivity and impaired sociability, and elevations in sAPP levels were observed in brains of autistic patients compared to controls (Bailey et al., 2013). Previous reports had demonstrated elevated plasma levels of sAPP in patients with severe autism (Ray et al., 2011).	3	0	0		1_Member	Reactome Gene Sets	R-HSA-8986944	Transcriptional Regulation by MECP2	-6.50255	-3.46446	6/61	4204,5728,23112,26523,79718,192669	MECP2,PTEN,TNRC6B,AGO1,TBL1XR1,AGO3		1_Member	KEGG Pathway	ko05219	Bladder cancer	-6.16605	-3.25556	13/38	595,1026,1869,1870,1871,4193,4313,4609,5594,5925,7157,7422,9252	CCND1,CDKN1A,E2F1,E2F2,E2F3,MDM2,MMP2,MYC,MAPK1,RB1,TP53,VEGFA,RPS6KA5
CADM2	CADM2	Cell adhesion molecule 2	253559	3p12.1	Adhesion molecule that engages in homo- and heterophilic interactions with the other nectin-like family members, leading to cell aggregation. Important for synapse organization, providing regulated trans-synaptic adhesion.	Genetic association	CADM2 was identified in an ASD candidate gene via homozygous haplotype mapping analysis performed on 1,402 Autism Genome Project trios genotyped for 1 million single nucleotide polymorphisms (SNPs) (Casey et al., 2012).	4	1	0		1_Member	Reactome Gene Sets	R-HSA-426496	Post-transcriptional silencing by small RNAs	-5.51462	-2.60147	3/7	23112,26523,192669	TNRC6B,AGO1,AGO3		1_Member	KEGG Pathway	hsa05206	MicroRNAs in cancer	-4.73017	-2.36375	25/147	324,595,599,659,894,1026,1398,1869,1870,1871,4170,4193,4609,5155,5579,5594,5728,6659,6774,7157,7422,8326,9252,9493,10018	APC,CCND1,BCL2L2,BMPR2,CCND2,CDKN1A,CRK,E2F1,E2F2,E2F3,MCL1,MDM2,MYC,PDGFB,PRKCB,MAPK1,PTEN,SOX4,STAT3,TP53,VEGFA,FZD9,RPS6KA5,KIF23,BCL2L11
CAMTA1	CAMTA1	calmodulin binding transcription activator 1	23261	1p36.31-p36.23	This protein is a transcriptional activator and may act as a tumor suppressor.	Rare single gene variant	A rare deletion in the CAMTA1 gene has been identified with developmental delay (Mikhail et al., 2011).	8	0	0		1_Member	Reactome Gene Sets	R-HSA-8948700	Competing endogenous RNAs (ceRNAs) regulate PTEN translation	-5.31192	-2.49567	3/8	23112,26523,192669	TNRC6B,AGO1,AGO3		1_Member	KEGG Pathway	ko05206	MicroRNAs in cancer	-4.57231	-2.31232	24/141	324,595,599,659,894,1026,1398,1869,1870,1871,4170,4193,4609,5155,5579,5594,5728,6659,6774,7157,7422,9252,9493,10018	APC,CCND1,BCL2L2,BMPR2,CCND2,CDKN1A,CRK,E2F1,E2F2,E2F3,MCL1,MDM2,MYC,PDGFB,PRKCB,MAPK1,PTEN,SOX4,STAT3,TP53,VEGFA,RPS6KA5,KIF23,BCL2L11
CSDE1	CSDE1	cold shock domain containing E1	7812	1p13.2	RNA-binding protein. Required for internal initiation of translation of human rhinovirus RNA. May be involved in translationally coupled mRNA turnover. Implicated with other RNA-binding proteins in the cytoplasmic deadenylation/translational and decay interplay of the FOS mRNA mediated by the major coding-region determinant of instability (mCRD) domain.	Rare single gene variant	A de novo nonsense variant in the CSDE1 gene was identified in an ASD proband from the Simons Simplex Collection (SSC; Iossifov et al., 2014). Guo et al., 2019 initially targeted the coding region of the CSDE1 gene using a modified single-molecule molecular inversion probe approach among 4,045 ASD probands from the Autism Clinical and Genetic Resources in China (ACGC) cohort and identified de nov…	3	0	0		1_Member	Reactome Gene Sets	R-HSA-2559585	Oncogene Induced Senescence	-4.90211	-2.27939	4/32	5594,23112,26523,192669	MAPK1,TNRC6B,AGO1,AGO3		1_Member	Reactome Gene Sets	R-HSA-2559580	Oxidative Stress Induced Senescence	-4.5696	-2.31232	20/106	1869,1870,1871,3017,4193,5594,5601,5931,6233,7157,7316,8550,8970,23112,23135,26523,27327,50488,57332,192669	E2F1,E2F2,E2F3,H2BC5,MDM2,MAPK1,MAPK9,RBBP7,RPS27A,TP53,UBC,MAPKAPK5,H2BC11,TNRC6B,KDM6B,AGO1,TNRC6A,MINK1,CBX8,AGO3
DCTN5	DCTN5	dynactin 5	84516	16p12.2	Transferase activity	Rare Single Gene variant	Rare mutations in the DCTN5 gene have been identified with autism (O'Roak et al., 2011).	3	0	0		1_Member	Reactome Gene Sets	R-HSA-9029569	NR1H3 & NR1H2 regulate gene expression linked to cholesterol transport and efflux	-4.7946	-2.27939	4/34	23112,26523,79718,192669	TNRC6B,AGO1,TBL1XR1,AGO3		1_Member	Reactome Gene Sets	R-HSA-69231	Cyclin D associated events in G1	-4.38182	-2.2117	12/46	595,894,1026,1869,1870,1871,1875,5925,5933,5934,6233,7316	CCND1,CCND2,CDKN1A,E2F1,E2F2,E2F3,E2F5,RB1,RBL1,RBL2,RPS27A,UBC
DCUN1D1	DCUN1D1	DCN1, defective in cullin neddylation 1, domain containing 1 (S. cerevisiae)	54165	3q26.33	The encoded protein plays a role in the neddylation pathway.	Functional	DCUN1D1 (RP42) maps to an autism susceptibility locus on chromosome 6q16. Based on its developmentally regulated expression, particularly in proliferating neuroblasts, and its location in a cluster of embryonic neuronally expressed genes, it is a positional candidate susceptibility gene for autism (Mas et al., 2000).	3	0	0		1_Member	Reactome Gene Sets	R-HSA-8853884	Transcriptional Regulation by VENTX	-4.55316	-2.07934	4/39	6934,23112,26523,192669	TCF7L2,TNRC6B,AGO1,AGO3		1_Member	Reactome Gene Sets	R-HSA-69236	G1 Phase	-4.38182	-2.2117	12/46	595,894,1026,1869,1870,1871,1875,5925,5933,5934,6233,7316	CCND1,CCND2,CDKN1A,E2F1,E2F2,E2F3,E2F5,RB1,RBL1,RBL2,RPS27A,UBC
DDX23	DDX23	DEAD-box helicase 23	9416	12q13.12	This gene encodes a member of the DEAD box protein family. DEAD box proteins, characterized by the conserved motif Asp-Glu-Ala-Asp (DEAD), are putative RNA helicases. They are implicated in a number of cellular processes involving alteration of RNA secondary structure, such as translation initiation, nuclear and mitochondrial splicing, and ribosome and spliceosome assembly. The protein encoded by…	Rare single gene variant	Burns et al., 2021 described a cohort of nine unrelated individuals with de novo missense variants in the DDX23 gene presenting with a syndromic neurodevelopmental disorder characterized by developmental delay, abnormal muscle tone, autism spectrum disorder or autistic features, seizures, short stature, decreased body weight, and dysmorphic facial features. A de novo missense variant in the DDX23…	2	0	0		1_Member	Reactome Gene Sets	R-HSA-9024446	NR1H2 and NR1H3-mediated signaling	-4.46578	-2.04059	4/41	23112,26523,79718,192669	TNRC6B,AGO1,TBL1XR1,AGO3		1_Member	Reactome Gene Sets	R-HSA-9659787	Aberrant regulation of mitotic G1/S transition in cancer due to RB1 defects	-4.15258	-2.14518	7/17	595,894,1026,1869,1870,1871,5925	CCND1,CCND2,CDKN1A,E2F1,E2F2,E2F3,RB1
DNM1L	DNM1L	Dynamin 1-like	10059	12p11.21	Functions in mitochondrial and peroxisomal division. Required for normal brain development. Defects in DNM1L are the cause of encephalopathy, lethal, due to defective mitochondrial and peroxisomal fission (EMPF) [MIM:614388].	Functional	Reduced expression in two out of three brain regions (anterior cingulate gyrus, motor cortex, and thalamus) following gene expression analysis of postmortem brain tissue of autism patients (Anitha et al., 2012).	8	0	0		1_Member	Reactome Gene Sets	R-HSA-5628897	TP53 Regulates Metabolic Genes	-4.44185	-2.04059	5/83	5728,7248,23112,26523,192669	PTEN,TSC1,TNRC6B,AGO1,AGO3		1_Member	Reactome Gene Sets	R-HSA-9661069	Defective binding of RB1 mutants to E2F1,(E2F2, E2F3)	-4.15258	-2.14518	7/17	595,894,1026,1869,1870,1871,5925	CCND1,CCND2,CDKN1A,E2F1,E2F2,E2F3,RB1
DPYSL2	DPYSL2	dihydropyrimidinase like 2	1808	8p21.2	This gene encodes a member of the collapsin response mediator protein family. Collapsin response mediator proteins form homo- and hetero-tetramers and facilitate neuron guidance, growth and polarity. The encoded protein promotes microtubule assembly and is required for Sema3A-mediated growth cone collapse, and also plays a role in synaptic signaling through interactions with calcium channels. Thi…	Genetic association	De novo missense variants that were predicted in silico to be damaging were identified in the DPYSL2 gene in an ASD proband from the Autism Sequencing Consortium (De Rubeis et al., 2014) and the Simons Simplex Collection (Iossifov et al., 2014). TADA-Denovo analysis using a combined dataset of previously published cohorts from the Simons Simplex Collection and the Autism Sequencing Consortium, as…	14	5	2		1_Member	Reactome Gene Sets	R-HSA-8934593	Regulation of RUNX1 Expression and Activity	-4.24029	-1.87121	3/17	23112,26523,192669	TNRC6B,AGO1,AGO3		1_Member	KEGG Pathway	hsa05212	Pancreatic cancer	-4.09113	-2.11006	14/64	595,998,1869,1870,1871,3716,4089,5594,5601,5925,6774,7048,7157,7422	CCND1,CDC42,E2F1,E2F2,E2F3,JAK1,SMAD4,MAPK1,MAPK9,RB1,STAT3,TGFBR2,TP53,VEGFA
ELAVL2	ELAVL2	ELAV like neuron-specific RNA binding protein 2	1993	9p21.3	The protein encoded by this gene is a neural-specific RNA-binding protein that is known to bind to several 3' UTRs, including its own and also that of FOS and ID. The encoded protein may recognize a GAAA motif in the RNA.	Rare single gene variant	A de novo loss-of-function variant in the ELAVL2 gene was identified in an ASD proband from the Simons Simplex Collection (Iossifov et al., 2014). RNAi-mediated knockdown on ELAVL2 in primary human neurons and RNA sequencing identified a number of alternatively spliced transcripts downstream of ELAVL2 that overlap with RBFOX1 targets as well as targets of FMR1, as well as alternatively spliced an…	6	1	0		1_Member	Reactome Gene Sets	R-HSA-2559580	Oxidative Stress Induced Senescence	-4.01301	-1.75308	5/102	5594,23112,23135,26523,192669	MAPK1,TNRC6B,KDM6B,AGO1,AGO3		1_Member	KEGG Pathway	ko05212	Pancreatic cancer	-4.09113	-2.11006	14/64	595,998,1869,1870,1871,3716,4089,5594,5601,5925,6774,7048,7157,7422	CCND1,CDC42,E2F1,E2F2,E2F3,JAK1,SMAD4,MAPK1,MAPK9,RB1,STAT3,TGFBR2,TP53,VEGFA
EMSY	EMSY	EMSY, BRCA2 interacting transcriptional repressor	56946	11q13.5	Regulator which is able to repress transcription, possibly via its interaction with a multiprotein chromatin remodeling complex that modifies the chromatin.	Rare single gene variant	Single-gene expression analysis of brain cortical tissue samples from 47 ASD cases and 57 controls identified EMSY (formerly known as C11orf30) as a gene showing transcriptome-wide significant differential gene expression (0.6-fold decrease) between autism and control brains (P=3.29E-07; threshold for transcriptome-wide significance set at P<4.76E-07) (Gupta et al., 2014). A de novo LoF variant i…	4	0	0		1_Member	Reactome Gene Sets	R-HSA-4086398	Ca2+ pathway	-3.86877	-1.64677	4/58	6934,23112,26523,192669	TCF7L2,TNRC6B,AGO1,AGO3		1_Member	KEGG Pathway	hsa05166	HTLV-I infection	-3.36218	-1.51238	31/240	292,324,331,595,894,1026,1385,1869,1870,1871,2005,3716,4089,4215,4609,5155,5534,5567,5901,5925,7048,7157,7416,8295,8326,8850,9020,22800,51434,64784,94241	SLC25A5,APC,XIAP,CCND1,CCND2,CDKN1A,CREB1,E2F1,E2F2,E2F3,ELK4,JAK1,SMAD4,MAP3K3,MYC,PDGFB,PPP3R1,PRKACB,RAN,RB1,TGFBR2,TP53,VDAC1,TRRAP,FZD9,KAT2B,MAP3K14,RRAS2,ANAPC7,CRTC3,TP53INP1
ESR2	ESR2	estrogen receptor 2 (ER beta)	2100	14q23.2-q23.3	This gene encodes a member of the family of estrogen receptors	Syndromic	Genetic association has been found between the ESR2 gene and both autism and Asperger syndrome (Chakrabarti et al., 2009).	9	1	0		1_Member	Reactome Gene Sets	R-HSA-9006931	Signaling by Nuclear Receptors	-3.81199	-1.6392	7/256	2100,5594,8850,23112,26523,79718,192669	ESR2,MAPK1,KAT2B,TNRC6B,AGO1,TBL1XR1,AGO3		1_Member	KEGG Pathway	ko05166	HTLV-I infection	-3.36218	-1.51238	31/240	292,324,331,595,894,1026,1385,1869,1870,1871,2005,3716,4089,4215,4609,5155,5534,5567,5901,5925,7048,7157,7416,8295,8326,8850,9020,22800,51434,64784,94241	SLC25A5,APC,XIAP,CCND1,CCND2,CDKN1A,CREB1,E2F1,E2F2,E2F3,ELK4,JAK1,SMAD4,MAP3K3,MYC,PDGFB,PPP3R1,PRKACB,RAN,RB1,TGFBR2,TP53,VDAC1,TRRAP,FZD9,KAT2B,MAP3K14,RRAS2,ANAPC7,CRTC3,TP53INP1
GIGYF1	GIGYF1	GRB10 interacting GYF protein 1	64599	7q22.1	The protein encoded by this gene may act cooperatively with GRB10 to regulate tyrosine kinase receptor signaling and may increase IGF1 receptor phosphorylation under IGF1 stimulation as well as phosphorylation of IRS1 and SHC1 (by similarity).	Rare single gene variant	Two de novo loss-of-function variants in the GIGYF1 gene have been identified in ASD probands from the Simons Simplex Collection (refs).	11	1	0		1_Member	Reactome Gene Sets	R-HSA-8939211	ESR-mediated signaling	-3.6407	-1.48721	6/192	2100,5594,8850,23112,26523,192669	ESR2,MAPK1,KAT2B,TNRC6B,AGO1,AGO3		1_Member	KEGG Pathway	hsa05214	Glioma	-3.14169	-1.42392	12/61	595,1026,1869,1870,1871,4193,5155,5579,5594,5728,5925,7157	CCND1,CDKN1A,E2F1,E2F2,E2F3,MDM2,PDGFB,PRKCB,MAPK1,PTEN,RB1,TP53
GLO1	GLO1	glyoxalase I	2739	6p21.2	The encoded protein mediates catalysis and formation of S-lactoyl-glutathione from methylglyoxal and reduced glutathione.	Genetic Association	Genetic association has been found between the GLO1 gene and autism (Junaid et al., 2004; Kovac et al., 2014). However, no genetic association was found between GLO1 and autism in Finnish, Italian and Caucasian-American population cohorts. Separately, genetic association was found between GLO1 and panic disorder without agoraphobia in an Italian population cohort (Politi et al., 2006).	10	2	2		1_Member	Reactome Gene Sets	R-HSA-1912408	Pre-NOTCH Transcription and Translation	-3.52812	-1.39312	4/71	8850,23112,26523,192669	KAT2B,TNRC6B,AGO1,AGO3		1_Member	KEGG Pathway	ko05214	Glioma	-3.14169	-1.42392	12/61	595,1026,1869,1870,1871,4193,5155,5579,5594,5728,5925,7157	CCND1,CDKN1A,E2F1,E2F2,E2F3,MDM2,PDGFB,PRKCB,MAPK1,PTEN,RB1,TP53
GNAS	GNAS	GNAS complex locus	2778	20q13.32	The encoded protein has GTPase activity.	Rare Single Gene variant, Genetic Association	SNPs have been identified in the GNAS gene in a screening of autistic, OCD and ADHD patients (Kim et al., 2000). In addition, a rare mutation in the GNAS gene has been identified in an individual with ASD (Sanders et al., 2012).	8	0	0		1_Member	Reactome Gene Sets	R-HSA-8936459	RUNX1 regulates genes involved in megakaryocyte differentiation and platelet function	-3.43679	-1.37209	4/75	8850,23112,26523,192669	KAT2B,TNRC6B,AGO1,AGO3		1_Member	KEGG Pathway	hsa05220	Chronic myeloid leukemia	-3.10698	-1.40734	13/70	595,1026,1398,1869,1870,1871,4089,4193,4609,5594,5925,7048,7157	CCND1,CDKN1A,CRK,E2F1,E2F2,E2F3,SMAD4,MDM2,MYC,MAPK1,RB1,TGFBR2,TP53
HNRNPR	HNRNPR	heterogeneous nuclear ribonucleoprotein R	10236	1p36.12	This gene encodes an RNA-binding protein that is a member of the spliceosome C complex, which functions in pre-mRNA processing and transport. The encoded protein also promotes transcription at the c-fos gene.	Rare single gene variant	Duijkers et al., 2019 reported four individuals with de novo variants in the HNRNPR gene that presented with multisystem developmental defects including abnormalities of the brain and skeleton, dysmorphic facies, brachydactyly, seizures, and hypoplastic external genitalia; stereotypic movements were observed in two of these individuals, while autism spectrum disorder (pervasive developmental diso…	5	0	0		1_Member	Reactome Gene Sets	R-HSA-6807070	PTEN Regulation	-3.41431	-1.37209	5/137	5594,5728,23112,26523,192669	MAPK1,PTEN,TNRC6B,AGO1,AGO3		1_Member	KEGG Pathway	ko05220	Chronic myeloid leukemia	-3.10698	-1.40734	13/70	595,1026,1398,1869,1870,1871,4089,4193,4609,5594,5925,7048,7157	CCND1,CDKN1A,CRK,E2F1,E2F2,E2F3,SMAD4,MDM2,MYC,MAPK1,RB1,TGFBR2,TP53
HUWE1	HUWE1	HECT, UBA and WWE domain containing 1, E3 ubiquitin protein ligase	10075	Xp11.22	E3 ubiquitin-protein ligase which mediates ubiquitination and subsequent proteasomal degradation of target proteins. Regulates neural differentiation and proliferation by catalyzing the polyubiquitination and degradation of MYCN. Defects in HUWE1 are the cause of mental retardation syndromic X-linked Turner type (MRXST) [MIM:300706], also known as mental retardation and macrocephaly syndrome. MRX…	Syndromic	A de novo missense variant in HUWE1 was identified in a male ASD proband, but not in the proband's less severely affected brother (Nava et al., 2012).	20	0	0		1_Member	Reactome Gene Sets	R-HSA-195721	Signaling by WNT	-3.41018	-1.37209	7/298	324,5579,6934,8295,23112,26523,192669	APC,PRKCB,TCF7L2,TRRAP,TNRC6B,AGO1,AGO3		1_Member	KEGG Pathway	hsa01522	Endocrine resistance	-3.03464	-1.34889	15/89	595,1026,1869,1870,1871,2100,2778,4193,4313,5567,5594,5601,5925,7157,8202	CCND1,CDKN1A,E2F1,E2F2,E2F3,ESR2,GNAS,MDM2,MMP2,PRKACB,MAPK1,MAPK9,RB1,TP53,NCOA3
KANSL1	KANSL1	KAT8 regulatory NSL complex subunit 1	284058	17q21.31	This gene encodes a nuclear protein that is a subunit of two protein complexes involved with histone acetylation, the MLL1 complex and the NSL1 complex. The corresponding protein in Drosophila interacts with K(lysine) acetyltransferase 8, which is also a subunit of both the MLL1 and NSL1 complexes.	Rare single gene variant	Koolen-De Vries syndrome (OMIM 610443), also known as 17q21.31 microdeletion syndrome, is a clinically heterogeneous disorder characterized by developmental delay, intellectual disability, hypotonia, and characteristic facial dysmorphism that is caused either by a truncating variant in the KANSL1 gene or a 17q21.31 microdeletion encompassing the KANSL1 gene. Koolen et al., 2016 described a novel …	3	0	0		1_Member	Reactome Gene Sets	R-HSA-3858494	Beta-catenin independent WNT signaling	-3.37112	-1.34727	5/140	5579,6934,23112,26523,192669	PRKCB,TCF7L2,TNRC6B,AGO1,AGO3		1_Member	KEGG Pathway	ko01522	Endocrine resistance	-3.03464	-1.34889	15/89	595,1026,1869,1870,1871,2100,2778,4193,4313,5567,5594,5601,5925,7157,8202	CCND1,CDKN1A,E2F1,E2F2,E2F3,ESR2,GNAS,MDM2,MMP2,PRKACB,MAPK1,MAPK9,RB1,TP53,NCOA3
KAT2B	KAT2B	K(lysine) acetyltransferase 2B	8850	3p24.3	The protein encoded by this gene functions as a histone acetyltransferase (HAT) to promote transcriptional activation and acts as a circadian transcriptional coactivator which enhances the activity of the circadian transcriptional activators.	Rare single gene variant	This gene was identified by TADA (transmission and de novo association) analysis of a combined dataset from the Simons Simplex Collection (SSC) and the Autism Sequencing Consortium (ASC) as a gene strongly enriched for variants likely to affect ASD risk with a false discovery rate (FDR) of <0.1 (Sanders et al., 2015); among the variants identified in this gene was one de novo loss-of-function (Lo…	6	0	0		1_Member	Reactome Gene Sets	R-HSA-1912422	Pre-NOTCH Expression and Processing	-3.21069	-1.21399	4/86	8850,23112,26523,192669	KAT2B,TNRC6B,AGO1,AGO3		1_Member	Reactome Gene Sets	R-HSA-2559583	Cellular Senescence	-3.02893	-1.34889	24/177	1026,1869,1870,1871,3017,4193,5594,5601,5925,5931,6233,6774,7157,7316,8550,8970,23112,23135,26523,27327,50488,51434,57332,192669	CDKN1A,E2F1,E2F2,E2F3,H2BC5,MDM2,MAPK1,MAPK9,RB1,RBBP7,RPS27A,STAT3,TP53,UBC,MAPKAPK5,H2BC11,TNRC6B,KDM6B,AGO1,TNRC6A,MINK1,ANAPC7,CBX8,AGO3
KATNAL1	KATNAL1	katanin catalytic subunit A1 like 1	84056	13q12.3	Regulates microtubule dynamics in Sertoli cells, a process that is essential for spermiogenesis and male fertility. Severs microtubules in an ATP-dependent manner, promoting rapid reorganization of cellular microtubule arrays.	Rare single gene variant	A de novo frameshift variant in the KATNAL1 gene was identified by whole-genome sequencing in an ASD proband from a simplex family from the ASD: Genomes to Outcome Study cohort in Yuen et al., 2017. A mouse line with a loss-of-function missense mutation in the Katnal1 gene was shown in Banks et al., 2017 to exhibit behavioral deficits including decreased ultrasonic vocalizations, circadian rhythm…	2	0	0		1_Member	Reactome Gene Sets	R-HSA-1257604	PIP3 activates AKT signaling	-3.01607	-1.06906	6/252	2100,5594,5728,23112,26523,192669	ESR2,MAPK1,PTEN,TNRC6B,AGO1,AGO3		1_Member	KEGG Pathway	hsa04110	Cell cycle	-2.99347	-1.32618	18/118	595,894,1026,1869,1870,1871,1875,4089,4193,4609,5925,5933,5934,7157,7465,7534,9088,51434	CCND1,CCND2,CDKN1A,E2F1,E2F2,E2F3,E2F5,SMAD4,MDM2,MYC,RB1,RBL1,RBL2,TP53,WEE1,YWHAZ,PKMYT1,ANAPC7
KCNB1	KCNB1	potassium voltage-gated channel subfamily B member 1	3745	20q13.13	This gene encodes a member of the potassium channel, voltage-gated, shab-related subfamily. The voltage-gated potassium channel encoded by the KCNB1 gene mediates transmembrane potassium transport in excitable membranes, primarily in the brain, but also in the pancreas and cardiovascular system; it also contributes to the regulation of the action potential (AP) repolarization, duration and freque…	Rare single gene variant	de Kovel et al., 2017 examined the clinical spectrum associated with KCNB1 variation in a cohort of 26 patients. Developmental delay was reported in all patients, with intractable epilepsy (84%) and features of epileptic encephalopathy on EEG (95%) also frequently observed; ASD was reported in 10/20 patients (50%). Among the de novo variants in KCNB1 identified in patients with ASD were three pre…	13	0	0		1_Member	Reactome Gene Sets	R-HSA-2559583	Cellular Senescence	-2.95541	-1.01998	5/173	5594,23112,23135,26523,192669	MAPK1,TNRC6B,KDM6B,AGO1,AGO3		1_Member	KEGG Pathway	ko04110	Cell cycle	-2.99347	-1.32618	18/118	595,894,1026,1869,1870,1871,1875,4089,4193,4609,5925,5933,5934,7157,7465,7534,9088,51434	CCND1,CCND2,CDKN1A,E2F1,E2F2,E2F3,E2F5,SMAD4,MDM2,MYC,RB1,RBL1,RBL2,TP53,WEE1,YWHAZ,PKMYT1,ANAPC7
KCND3	KCND3	potassium voltage-gated channel subfamily D member 3	3752	1p13.2	Voltage-gated potassium (Kv) channels represent the most complex class of voltage-gated ion channels from both functional and structural standpoints. Their diverse functions include regulating neurotransmitter release, heart rate, insulin secretion, neuronal excitability, epithelial electrolyte transport, smooth muscle contraction, and cell volume. Four sequence-related potassium channel genes - …	Genetic association	Two de novo missense variants that were predicted in silico to be damaging were identified in the KCND3 gene in an ASD proband from the Simons Simplex Collection in Iossifov et al., 2014. TADA-Denovo analysis using a combined dataset of previously published cohorts from the Simons Simplex Collection and the Autism Sequencing Consortium, as well as a novel cohort of 262 Japanese ASD trios, in Taka…	10	1	0		1_Member	Reactome Gene Sets	R-HSA-9006925	Intracellular signaling by second messengers	-2.68248	-0.810281	6/293	2100,5594,5728,23112,26523,192669	ESR2,MAPK1,PTEN,TNRC6B,AGO1,AGO3		1_Member	KEGG Pathway	hsa05215	Prostate cancer	-2.82132	-1.21726	14/84	595,1026,1385,1869,1870,1871,4193,5155,5170,5594,5728,5925,6934,7157	CCND1,CDKN1A,CREB1,E2F1,E2F2,E2F3,MDM2,PDGFB,PDPK1,MAPK1,PTEN,RB1,TCF7L2,TP53
KDM6B	KDM6B	Lysine (K)-specific demethylase 6B	23135	17p13.1	This gene encodes a histone demethylase that specifically demethylates 'Lys-27' of histone H3, thereby playing a central role in histone code. Plays a central role in regulation of posterior development, by regulating HOX gene expression.	Rare single gene variant	Two de novo loss-of-function variants in the KDM6B gene have been identified in ASD probands from the Simons Simplex Collection (refs).	12	0	0		1_Member	Reactome Gene Sets	R-HSA-9018519	Estrogen-dependent gene expression	-2.60874	-0.778611	4/125	8850,23112,26523,192669	KAT2B,TNRC6B,AGO1,AGO3		1_Member	KEGG Pathway	ko05215	Prostate cancer	-2.82132	-1.21726	14/84	595,1026,1385,1869,1870,1871,4193,5155,5170,5594,5728,5925,6934,7157	CCND1,CDKN1A,CREB1,E2F1,E2F2,E2F3,MDM2,PDGFB,PDPK1,MAPK1,PTEN,RB1,TCF7L2,TP53
KIAA0232	KIAA0232	KIAA0232	9778	4p16.1		Rare single gene variant	Two de novo protein-truncating variants in the KIAA0232 gene were identified in ASD probands from the Simons Simplex Collection and the Autism Sequencing Consortium (Iossifov et al., 2014; Satterstrom et al., 2020). TADA analysis of de novo variants from the Simons Simplex Collection and the Autism Sequencing Consortium and protein-truncating variants from iPSYCH in Satterstrom et al., 2020 ident…	3	0	0		1_Member	Reactome Gene Sets	R-HSA-8878171	Transcriptional regulation by RUNX1	-2.59485	-0.778611	5/209	5579,8850,23112,26523,192669	PRKCB,KAT2B,TNRC6B,AGO1,AGO3		1_Member	Reactome Gene Sets	R-HSA-9687139	Aberrant regulation of mitotic cell cycle due to RB1 defects	-2.61139	-1.06732	8/36	595,894,1026,1869,1870,1871,5925,51434	CCND1,CCND2,CDKN1A,E2F1,E2F2,E2F3,RB1,ANAPC7
KIF5C	KIF5C	Kinesin family member 5C	3800	2q23.1-q23.2	Neuron-specific kinesin heavy chain (kinesin is a microtubule-associated force-producing protein that may play a role in organelle transport)	Rare single gene variant	A de novo missense variant in the KIF5C gene that was predicted to be damaging was identified in an autistic proband (Awadalla et al., 2010). Inherited missense variants in this gene that were predicted to be damaging were identified in Chinese ASD probands in Li et al., 2017. Phenotypic characterization of four previously published cases (from de Ligt et al., 2013, Poirier et al., 2013, Januar e…	10	0	0		1_Member	Reactome Gene Sets	R-HSA-157118	Signaling by NOTCH	-2.57699	-0.769345	5/211	8850,23112,26523,79718,192669	KAT2B,TNRC6B,AGO1,TBL1XR1,AGO3		1_Member	KEGG Pathway	hsa05222	Small cell lung cancer	-2.46182	-0.99849	13/82	331,595,1869,1870,1871,3673,3688,3915,4609,5728,5925,7157,54205	XIAP,CCND1,E2F1,E2F2,E2F3,ITGA2,ITGB1,LAMC1,MYC,PTEN,RB1,TP53,CYCS
KMT5B	KMT5B	lysine methyltransferase 5B	51111	11q13.2	Histone methyltransferase that specifically trimethylates 'Lys-20' of histone H4. H4 'Lys-20' trimethylation represents a specific tag for epigenetic transcriptional repression. Mainly functions in pericentric heterochromatin regions, thereby playing a central role in the establishment of constitutive heterochromatin in these regions. KMT5B is targeted to histone H3 via its interaction with RB1 f…	Rare Single Gene variant	A de novo loss-of-function (LoF) variant in the KMT5B gene (previously known as SUV420H1) was identified in an autistic proband from a simplex family in Iossifov et al., 2012 (PMID 22542183). In addition, two missense variants in the KMT5B gene that were predicted to be deleterious was also identified in ASD probands from the Simons Simplex Collection in Sanders et al., 2012 (PMID 22495306). Alth…	14	0	0		1_Member	Reactome Gene Sets	R-HSA-8953897	Cellular responses to stimuli	-2.32583	-0.630166	9/714	4520,5594,6095,23112,23135,26523,79718,84516,192669	MTF1,MAPK1,RORA,TNRC6B,KDM6B,AGO1,TBL1XR1,DCTN5,AGO3		1_Member	KEGG Pathway	ko05222	Small cell lung cancer	-2.46182	-0.99849	13/82	331,595,1869,1870,1871,3673,3688,3915,4609,5728,5925,7157,54205	XIAP,CCND1,E2F1,E2F2,E2F3,ITGA2,ITGB1,LAMC1,MYC,PTEN,RB1,TP53,CYCS
LDLR	LDLR	low density lipoprotein receptor	3949	19p13.2	The low density lipoprotein receptor (LDLR) gene family consists of cell surface proteins involved in receptor-mediated endocytosis of specific ligands. Low density lipoprotein (LDL) is normally bound at the cell membrane and taken into the cell ending up in lysosomes where the protein is degraded and the cholesterol is made available for repression of microsomal enzyme 3-hydroxy-3-methylglutaryl…	Rare single gene variant	Integration of familial whole-exome datasets of 3,531 individuals from 1,704 simplex ASD families and 50 multiplex ASD families and expression data from the BrainSpan Atlas of the Developmental Human Brain in Luo et al., 2020 identified a neurodevelopmentally co-regulated, sex-differentially expressed cluster of exons enriched with ASD-segregating deleterious variants in the LDLR gene (Bonferroni…	1	0	0		1_Member	Reactome Gene Sets	R-HSA-5687128	MAPK6/MAPK4 signaling	-2.2167	-0.576546	3/82	23112,26523,192669	TNRC6B,AGO1,AGO3		1_Member	Reactome Gene Sets	R-HSA-9675126	Diseases of mitotic cell cycle	-2.45537	-0.995894	8/38	595,894,1026,1869,1870,1871,5925,51434	CCND1,CCND2,CDKN1A,E2F1,E2F2,E2F3,RB1,ANAPC7
LIN7B	LIN7B	lin-7 homolog B, crumbs cell polarity complex component	64130	19q13.33	Plays a role in establishing and maintaining the asymmetric distribution of channels and receptors at the plasma membrane of polarized cells. Forms membrane-associated multiprotein complexes that may regulate delivery and recycling of proteins to the correct membrane domains. The tripartite complex composed of LIN7 (LIN7A, LIN7B or LIN7C), CASK and APBA1 may have the potential to couple synaptic …	Multigenic CNV/rare single gene variant	Two variants affecting LIN7B (a de novo multigenic duplication and a novel frameshift variant) were identified in unrelated ASD patients. Acute knockdown of Lin-7B in mice brains led to abnormal neuronal migration during corticogenesis, and while wild-type hLin-7B was able to rescue this phenotype, hLin-7B with the aforementioned ASD-associated frameshift variant failed to do so (Mizuno et al., 2…	2	0	0		2_Summary	Reactome Gene Sets	R-HSA-3247509	Chromatin modifying enzymes	-4.83212	-2.27939	8/246	7468,8295,8850,23135,29072,51111,79718,284058	NSD2,TRRAP,KAT2B,KDM6B,SETD2,KMT5B,TBL1XR1,KANSL1		1_Member	Reactome Gene Sets	R-HSA-453279	Mitotic G1 phase and G1/S transition	-2.38405	-0.959198	19/144	595,894,1026,1869,1870,1871,1875,4609,5557,5684,5925,5933,5934,6118,6233,6241,7316,7465,91768	CCND1,CCND2,CDKN1A,E2F1,E2F2,E2F3,E2F5,MYC,PRIM1,PSMA3,RB1,RBL1,RBL2,RPA2,RPS27A,RRM2,UBC,WEE1,CABLES1
MAPK1	MAPK1	Mitogen-activated protein kinase 1	5594	22q11.22	Serine/threonine kinase which acts as an essential component of the MAP kinase signal transduction pathway.	Functional	Mice with a conditional knockout of MAPK1 in the CNS exhibit marked anomalies in multiple aspects of social behaviors, decreased anxiety-related behaviors and impaired long-term memory (Satoh et al., 2011).	3	0	0		2_Member	Reactome Gene Sets	R-HSA-3247509	Chromatin modifying enzymes	-4.83212	-2.27939	8/246	7468,8295,8850,23135,29072,51111,79718,284058	NSD2,TRRAP,KAT2B,KDM6B,SETD2,KMT5B,TBL1XR1,KANSL1		1_Member	KEGG Pathway	hsa05218	Melanoma	-2.38318	-0.959198	11/65	595,1026,1869,1870,1871,4193,5155,5594,5728,5925,7157	CCND1,CDKN1A,E2F1,E2F2,E2F3,MDM2,PDGFB,MAPK1,PTEN,RB1,TP53
MCC	MCC	MCC, WNT signaling pathway regulator	4163	5q22.2	This gene is a candidate colorectal tumor suppressor gene that is thought to negatively regulate cell cycle progression. The orthologous gene in the mouse expresses a phosphoprotein associated with the plasma membrane and membrane organelles, and overexpression of the mouse protein inhibits entry into S phase. Multiple transcript variants encoding different isoforms have been found for this gene.	Rare single gene variant	A rare deletion of the MCC and APC genes was identified in a patient with autism and mental retardation (Barber et al., 1994).	5	0	0		2_Member	Reactome Gene Sets	R-HSA-4839726	Chromatin organization	-4.83212	-2.27939	8/246	7468,8295,8850,23135,29072,51111,79718,284058	NSD2,TRRAP,KAT2B,KDM6B,SETD2,KMT5B,TBL1XR1,KANSL1		1_Member	KEGG Pathway	ko05218	Melanoma	-2.38318	-0.959198	11/65	595,1026,1869,1870,1871,4193,5155,5594,5728,5925,7157	CCND1,CDKN1A,E2F1,E2F2,E2F3,MDM2,PDGFB,MAPK1,PTEN,RB1,TP53
MECP2	MECP2	Methyl CpG binding protein 2	4204	Xq28	The encoded protein has methylation-dependent transcriptional repressor activity . It is also involved in regulation of RNA splicing.	Syndromic	Mutations in the MECP2 gene underlie Rett syndrome, an autism spectrum disorder. Some studies have found that rare variations in the MECP2 gene are associated with autism, while others have looked and found no variants in autistic patients. It appears that EGR2 and MECP2 can regulate each other's expression (Swanberg et al., 2009).	90	1	1		2_Member	KEGG Pathway	hsa00310	Lysine degradation	-2.66273	-0.810281	3/57	7468,29072,51111	NSD2,SETD2,KMT5B		1_Member	KEGG Pathway	hsa05223	Non-small cell lung cancer	-2.27168	-0.901635	10/58	595,1869,1870,1871,5170,5579,5594,5925,6774,7157	CCND1,E2F1,E2F2,E2F3,PDPK1,PRKCB,MAPK1,RB1,STAT3,TP53
MTF1	MTF1	metal-regulatory transcription factor 1	4520	1p34.3	The encoded protein is Zn binding transcription factor that mediates regulation of metallothionein genes.	Genetic Association	Genetic association has been found between the MTF1 gene and autism in an AGRE cohort (Serajee et al., 2004).	5	0	0		2_Member	KEGG Pathway	ko00310	Lysine degradation	-2.66273	-0.810281	3/57	7468,29072,51111	NSD2,SETD2,KMT5B		1_Member	KEGG Pathway	ko05223	Non-small cell lung cancer	-2.27168	-0.901635	10/58	595,1869,1870,1871,5170,5579,5594,5925,6774,7157	CCND1,E2F1,E2F2,E2F3,PDPK1,PRKCB,MAPK1,RB1,STAT3,TP53
MTR	MTR	5-methyltetrahydrofolate-homocysteine methyltransferase	4548	1q43	This gene encodes the 5-methyltetrahydrofolate-homocysteine methyltransferase. This enzyme, also known as cobalamin-dependent methionine synthase, catalyzes the final step in methionine biosynthesis. Mutations in MTR have been identified as the underlying cause of methylcobalamin deficiency complementation group G.	Functional	MTR mRNA levels in postmortem human cortex were found to be significantly lower in autistic subjects than in controls, especially at younger ages; however, protein levels were similar to controls (Muratore et al., 2013).	5	0	0		2_Member	Reactome Gene Sets	R-HSA-3214841	PKMTs methylate histone lysines	-2.55828	-0.759077	3/62	7468,29072,51111	NSD2,SETD2,KMT5B		1_Member	Reactome Gene Sets	R-HSA-69202	Cyclin E associated events during G1/S transition	-2.03368	-0.750197	12/82	595,1026,1869,1875,4609,5684,5925,5934,6233,7316,7465,91768	CCND1,CDKN1A,E2F1,E2F5,MYC,PSMA3,RB1,RBL2,RPS27A,UBC,WEE1,CABLES1
MYH9	MYH9	myosin heavy chain 9	4627	22q12.3	This gene encodes a conventional non-muscle myosin; this protein should not be confused with the unconventional myosin-9a or 9b (MYO9A or MYO9B). The encoded protein is a myosin IIA heavy chain that contains an IQ domain and a myosin head-like domain which is involved in several important functions, including cytokinesis, cell motility and maintenance of cell shape. Defects in this gene have been…	Rare single gene variant	De novo missense variants in the MYH9 gene have been identified in ASD probands from the Simons Simplex Collection (Iossifov et al., 2014) and the SPARK cohort (Wang et al., 2020), as well as in probands from the German Mental Retardation Network (Rauch et al., 2012) and the Deciphering Developmental Disorders 2017 study. Single-molecule molecular inversion probe (smMIP) sequencing of 3,363 proba…	5	0	0		3_Summary	Reactome Gene Sets	R-HSA-5663202	Diseases of signal transduction by growth factor receptors and second messengers	-4.7951	-2.27939	10/414	324,2100,4089,4204,4627,5594,5728,6934,8850,79718,5579,2778,8295,6095	APC,ESR2,SMAD4,MECP2,MYH9,MAPK1,PTEN,TCF7L2,KAT2B,TBL1XR1,PRKCB,GNAS,TRRAP,RORA		2_Summary	Reactome Gene Sets	R-HSA-9013409	RHOJ GTPase cycle	-6.34634	-3.25556	16/55	392,857,998,2909,4952,6510,7112,8874,8976,9497,23048,54874,55004,91010,147179,200894,9322,1536,3688,10152,29127,116984,143872,389,9748,11113,91452,114793,284119,51479,56924,94134	ARHGAP1,CAV1,CDC42,ARHGAP35,OCRL,SLC1A5,TMPO,ARHGEF7,WASL,SLC4A7,FNBP1,FNBP1L,LAMTOR1,FMNL3,WIPF2,ARL13B,TRIP10,CYBB,ITGB1,ABI2,RACGAP1,ARAP2,ARHGAP42,RHOC,SLK,CIT,ACBD5,FMNL2,CAVIN1,ANKFY1,PAK6,ARHGAP12
NFIB	NFIB	nuclear factor I B	4781	9p23-p22.3	Recognizes and binds the palindromic sequence 5'-TTGGCNNNNNGCCAA-3' present in viral and cellular promoters and in the origin of replication of adenovirus type 2. These proteins are individually capable of activating transcription and replication.	Rare single gene variant	A de novo loss-of-function variant in the NFIB gene was identified in an ASD proband from the Simons Simplex Collection (Iossifov et al., 2014). Schanze et al., 2018 reported 18 individuals haploinsufficent for the NFIB gene (10 individuals with microdeletions affecting NFIB, five individuals with truncating variants, and three individuals with missense variants that resulted in significantly red…	5	0	0		3_Member	Reactome Gene Sets	R-HSA-5663202	Diseases of signal transduction by growth factor receptors and second messengers	-4.7951	-2.27939	10/414	324,2100,4089,4204,4627,5594,5728,6934,8850,79718	APC,ESR2,SMAD4,MECP2,MYH9,MAPK1,PTEN,TCF7L2,KAT2B,TBL1XR1		2_Member	Reactome Gene Sets	R-HSA-9013409	RHOJ GTPase cycle	-6.34634	-3.25556	16/55	392,857,998,2909,4952,6510,7112,8874,8976,9497,23048,54874,55004,91010,147179,200894	ARHGAP1,CAV1,CDC42,ARHGAP35,OCRL,SLC1A5,TMPO,ARHGEF7,WASL,SLC4A7,FNBP1,FNBP1L,LAMTOR1,FMNL3,WIPF2,ARL13B
NIPA1	NIPA1	non imprinted in Prader-Willi/Angelman syndrome 1	123606	15q11.2	This gene encodes a magnesium transporter that associates with early endosomes and the cell surface in a variety of neuronal and epithelial cells. This protein may play a role in nervous system development and maintenance. Multiple transcript variants encoding different isoforms have been found for this gene. Mutations in this gene have been associated with autosomal dominant spastic paraplegia 6.	Rare single gene variant	A rare NIPA1 deletion was found in a patient with PDD-NOS and mild intellectual disability (Leblond et al., 2012).	5	0	0		3_Member	KEGG Pathway	hsa05213	Endometrial cancer	-4.12229	-1.8112	4/50	324,5594,5728,6934	APC,MAPK1,PTEN,TCF7L2		2_Member	Reactome Gene Sets	R-HSA-9013406	RHOQ GTPase cycle	-3.35058	-1.51013	12/58	392,857,998,2909,6510,8874,8976,9322,9497,23048,55004,200894	ARHGAP1,CAV1,CDC42,ARHGAP35,SLC1A5,ARHGEF7,WASL,TRIP10,SLC4A7,FNBP1,LAMTOR1,ARL13B
NSD2	NSD2	nuclear receptor binding SET domain protein 2	7468	4p16.3	This gene encodes a protein that contains four domains present in other developmental proteins: a PWWP domain, an HMG box, a SET domain, and a PHD-type zinc finger. It is expressed ubiquitously in early development. Wolf-Hirschhorn syndrome (WHS) is a malformation syndrome associated with a hemizygous deletion of the distal short arm of chromosome 4. This gene maps to the 165 kb WHS critical regi…	Rare single gene variant	De novo likely gene-disruptive (dnLGD) variants in the NSD2 gene have been identified in an ASD proband from the Autism Sequencing Consortium (De Rubeis et al., 2014), an ASD proband from the SPARK cohort (Wang et al., 2020), and three probands from the Deciphering Developmental Disorders study in 2017, while de novo missense variants in this gene have been observed in an ASD proband from a multi…	10	0	0		3_Member	KEGG Pathway	ko05213	Endometrial cancer	-4.12229	-1.8112	4/50	324,5594,5728,6934	APC,MAPK1,PTEN,TCF7L2		2_Member	Reactome Gene Sets	R-HSA-9013423	RAC3 GTPase cycle	-2.48617	-1.003	14/91	392,857,998,1536,2909,3688,4952,6510,7112,10152,29127,55004,116984,143872	ARHGAP1,CAV1,CDC42,CYBB,ARHGAP35,ITGB1,OCRL,SLC1A5,TMPO,ABI2,RACGAP1,LAMTOR1,ARAP2,ARHGAP42
OCRL	OCRL	oculocerebrorenal syndrome of Lowe	4952	Xq26.1	This gene encodes an inositol polyphosphate 5-phosphatase that is involved in regulating membrane trafficking and is located in numerous subcellular locations including the trans-Golgi network, clathrin-coated vesicles and, endosomes and the plasma membrane.	Syndromic	Mutations in the OCRL gene are responsible for Lowe syndrome (OMIM 309000), an X-linked multisystem disorder affecting the eyes, nervous system, and kidney. Maladaptive behaviors, including stereotypic/repetitive behavior, are frequently observed in Lowe syndrome cases (Kenworthy et al., 1993; Kenworth and Charnas, 1995). Evaluation of 52 patients with Lowe syndrome with the Autism Screening Ques…	7	0	0		3_Member	KEGG Pathway	hsa05210	Colorectal cancer	-3.83976	-1.64677	4/59	324,4089,5594,6934	APC,SMAD4,MAPK1,TCF7L2		2_Member	Reactome Gene Sets	R-HSA-9013106	RHOC GTPase cycle	-2.44448	-0.99118	12/73	389,392,857,2909,7112,9748,11113,29127,91010,91452,114793,284119	RHOC,ARHGAP1,CAV1,ARHGAP35,TMPO,SLK,CIT,RACGAP1,FMNL3,ACBD5,FMNL2,CAVIN1
PAFAH1B1	PAFAH1B1	Platelet-activating factor acetylhydrolase 1b, regulatory subunit 1 (45kDa)	5048	17p13.3	Required for proper activation of Rho GTPases and actin polymerization at the leading edge of locomoting cerebellar neurons and postmigratory hippocampal neurons in response to calcium influx triggered via NMDA receptors. Mutations in this gene are responsible for lissencephaly 1 (LIS1) [MIM:607432].	Functional	PAFAH1B1(+/-) adolescent mice showed significant reductions in elimination and turnover rates of dendritic protrusions of layer V pyramidal neurons and exhibited deficits in social interaction (Sudarov et al., 2013).	3	0	0		3_Member	KEGG Pathway	ko05210	Colorectal cancer	-3.83976	-1.64677	4/59	324,4089,5594,6934	APC,SMAD4,MAPK1,TCF7L2		2_Member	Reactome Gene Sets	R-HSA-9013405	RHOD GTPase cycle	-2.21926	-0.869465	9/50	392,857,2909,7112,9497,29127,51479,56924,94134	ARHGAP1,CAV1,ARHGAP35,TMPO,SLC4A7,RACGAP1,ANKFY1,PAK6,ARHGAP12
POLR3A	POLR3A	RNA polymerase III subunit A	11128	10q22.3	The protein encoded by this gene is the catalytic component of RNA polymerase III, which synthesizes small RNAs. The encoded protein also acts as a sensor to detect foreign DNA and trigger an innate immune response.	Syndromic	Rare de novo variants in the POLR3A gene, including a splice-site variant, have been identified in ASD probands from multiple studies (Yuen et al., 2016; Yuen et al., 2017; Turner et al., 2017), while de novo variants in this gene have also been identified in probands presenting with intellectual disability or developmental delay (Lelieveld et al., 2016; Deciphering Developmental Disorder Study 2…	8	0	0		3_Member	KEGG Pathway	ko05224	Breast cancer	-3.47357	-1.37209	5/133	324,2100,5594,5728,6934	APC,ESR2,MAPK1,PTEN,TCF7L2		3_Summary	KEGG Pathway	hsa04350	TGF-beta signaling pathway	-5.90877	-3.17437	19/80	91,650,656,659,1875,4089,4090,4091,4092,4093,4609,4681,5594,5933,7048,9372,9765,25805,100532736,6233,6497,6498,7316,23370,56288	ACVR1B,BMP2,BMP8B,BMPR2,E2F5,SMAD4,SMAD5,SMAD6,SMAD7,SMAD9,MYC,NBL1,MAPK1,RBL1,TGFBR2,ZFYVE9,ZFYVE16,BAMBI,MICOS10-NBL1,RPS27A,SKI,SKIL,UBC,ARHGEF18,PARD3
PRKCB	PRKCB	protein kinase C beta	5579	16p12.2-p12.1	Protein kinase C (PKC) is a family of serine- and threonine-specific protein kinases that can be activated by calcium and second messenger diacylglycerol. PKC family members phosphorylate a wide variety of protein targets and are known to be involved in diverse cellular signaling pathways. PKC family members also serve as major receptors for phorbol esters, a class of tumor promoters. Each member…	Genetic Association	Genetic association has been found between the PRKCB1 gene and autism in the AGRE cohort (Philippi et al., 2005). However, no association was found between PRKCB1 and autism in the Irish population.	7	1	1		3_Member	KEGG Pathway	hsa04310	Wnt signaling pathway	-3.42894	-1.37209	5/136	324,4089,5579,6934,79718	APC,SMAD4,PRKCB,TCF7L2,TBL1XR1		3_Member	KEGG Pathway	hsa04350	TGF-beta signaling pathway	-5.90877	-3.17437	19/80	91,650,656,659,1875,4089,4090,4091,4092,4093,4609,4681,5594,5933,7048,9372,9765,25805,100532736	ACVR1B,BMP2,BMP8B,BMPR2,E2F5,SMAD4,SMAD5,SMAD6,SMAD7,SMAD9,MYC,NBL1,MAPK1,RBL1,TGFBR2,ZFYVE9,ZFYVE16,BAMBI,MICOS10-NBL1
PTEN	PTEN	phosphatase and tensin homolog (mutated in multiple advanced cancers 1)	5728	10q23.31	The protein encoded this gene is a phosphatidylinositol-3,4,5-trisphosphate 3-phosphatase. It contains a tensin like domain as well as a catalytic domain similar to that of the dual specificity protein tyrosine phosphatases.	Syndromic	Recurrent mutations in the PTEN gene have been identified in multiple individuals with ASD as described below. Deleterious variants in PTEN have been identified in individuals presenting with ASD and macrocephaly in multiple studies (PMIDs 15805158, 18759867, 19265751, 20533527). Two de novo deleterious events in the PTEN gene were identified in exome sequencing studies in simplex ASD cases in 20…	65	2	0		3_Member	KEGG Pathway	ko04310	Wnt signaling pathway	-3.42894	-1.37209	5/136	324,4089,5579,6934,79718	APC,SMAD4,PRKCB,TCF7L2,TBL1XR1		3_Member	KEGG Pathway	ko04350	TGF-beta signaling pathway	-5.90877	-3.17437	19/80	91,650,656,659,1875,4089,4090,4091,4092,4093,4609,4681,5594,5933,7048,9372,9765,25805,100532736	ACVR1B,BMP2,BMP8B,BMPR2,E2F5,SMAD4,SMAD5,SMAD6,SMAD7,SMAD9,MYC,NBL1,MAPK1,RBL1,TGFBR2,ZFYVE9,ZFYVE16,BAMBI,MICOS10-NBL1
RAPGEF4	RAPGEF4	Rap guanine nucleotide exchange factor (GEF) 4	11069	2q31.1	The encoded protein acts as a cAMP sensor and mediates cAMP-dependent, protein k inase A-independent exocytosis.	Rare Single Gene variant, Genetic Association	Rare variants in the RAPGEF4 gene have been identified with autism; however, the same study found no genetic association between the RAPGEF4 gene and autism in an IMGSAC cohort (Bacchelli et al., 2003).	17	0	0		3_Member	KEGG Pathway	hsa05224	Breast cancer	-3.27426	-1.2642	5/147	324,2100,5594,5728,6934	APC,ESR2,MAPK1,PTEN,TCF7L2		3_Member	Reactome Gene Sets	R-HSA-9006936	Signaling by TGFB family members	-5.67936	-3.01191	21/98	91,650,659,1875,4089,4090,4091,4092,4093,4609,5933,6233,6497,6498,7048,7316,9372,9765,23370,25805,56288	ACVR1B,BMP2,BMPR2,E2F5,SMAD4,SMAD5,SMAD6,SMAD7,SMAD9,MYC,RBL1,RPS27A,SKI,SKIL,TGFBR2,UBC,ZFYVE9,ZFYVE16,ARHGEF18,BAMBI,PARD3
REEP3	REEP3	receptor accessory protein 3	221035	10q21.3	one of the six human homologs of yeast Yop1p, a probable regulator of cellular v esicle trafficking between the endoplasmatic reticulum and the Golgi network.	Rare single gene variant	Rare mutation in the REEP3 gene has been identified with autism (Castermans et al., 2007).	3	0	0		3_Member	KEGG Pathway	hsa05200	Pathways in cancer	-2.79805	-0.873905	7/379	324,2778,4089,5579,5594,5728,6934	APC,GNAS,SMAD4,PRKCB,MAPK1,PTEN,TCF7L2		3_Member	Reactome Gene Sets	R-HSA-201451	Signaling by BMP	-4.64083	-2.3324	9/25	650,659,4089,4090,4091,4092,4093,6497,9765	BMP2,BMPR2,SMAD4,SMAD5,SMAD6,SMAD7,SMAD9,SKI,ZFYVE16
RLIM	RLIM	Ring finger protein, LIM domain interacting	51132	Xq13.2	The protein encoded by this gene is a E3 ubiquitin protein ligase that targets LIM domain binding 1 (LDB1/CLIM) for proteasome-dependent degradation1. This protein and LDB1 are co-repressors of LHX1/LIM-1, a homeodomain transcription factor. By targeting ZFP42 for degradation, RLIM acts as an activator of random inactivation of X chromosome in the embryo.	Rare single gene variant	A rare missense variant in the RLIM gene (c.1067A>G; p.Tyr356Cys) segregated with disease in a three-generation Norwegian family with a novel X-linked intellectual disability syndrome characterized by autism, subtle facial dysmorphism, and severe feeding problems (Tonne et al., 2015).	5	0	0		3_Member	KEGG Pathway	hsa04520	Adherens junction	-2.39153	-0.658113	3/71	4089,5594,6934	SMAD4,MAPK1,TCF7L2		3_Member	Reactome Gene Sets	R-HSA-170834	Signaling by TGF-beta Receptor Complex	-3.51696	-1.63788	14/72	1875,4089,4092,4609,5933,6233,6497,6498,7048,7316,9372,23370,25805,56288	E2F5,SMAD4,SMAD7,MYC,RBL1,RPS27A,SKI,SKIL,TGFBR2,UBC,ZFYVE9,ARHGEF18,BAMBI,PARD3
RNPS1	RNPS1	RNA binding protein with serine rich domain 1	10921	16p13.3	This gene encodes a protein that is part of a post-splicing multiprotein complex involved in both mRNA nuclear export and mRNA surveillance. mRNA surveillance detects exported mRNAs with truncated open reading frames and initiates nonsense-mediated mRNA decay (NMD). When translation ends upstream from the last exon-exon junction, this triggers NMD to degrade mRNAs containing premature stop codons…	Multigenic CNV	Duplications involving RNPS1 were statistically enriched (P=0.003671) in a cohort of 57,356 patients with neurodevelopmental disorders compared to a cohort of 20,474 controls. A de novo 6.03 kb duplication encompassing the RNPS1 gene was identified in a female patient from the Signature Genomic Laboratories database (GC62115) with autistic disorder, developmental delay, dysmorphic features, seizu…	1	0	0		3_Member	KEGG Pathway	ko04520	Adherens junction	-2.39153	-0.658113	3/71	4089,5594,6934	SMAD4,MAPK1,TCF7L2		3_Member	Reactome Gene Sets	R-HSA-2173793	Transcriptional activity of SMAD2/SMAD3:SMAD4 heterotrimer	-2.6816	-1.12329	9/43	1875,4089,4092,4609,5933,6233,6497,6498,7316	E2F5,SMAD4,SMAD7,MYC,RBL1,RPS27A,SKI,SKIL,UBC
RORA	RORA	RAR-related orphan receptor A	6095	15q22.2	A member of the nuclear hormone-receptor superfamily	Functional	Immunohistochemical analyses of tissue arrays containing slices of the cerebellum and frontal cortex of autistic and age- and sex-matched control subjects revealed decreased expression of RORA in the autistic brain (Nguyen et al., 2010).	18	1	0		3_Member	Reactome Gene Sets	R-HSA-5688426	Deubiquitination	-2.22125	-0.576546	5/256	324,4089,5728,8295,8850	APC,SMAD4,PTEN,TRRAP,KAT2B		3_Member	Reactome Gene Sets	R-HSA-2173791	TGF-beta receptor signaling in EMT (epithelial to mesenchymal transition)	-2.47428	-1.00018	5/16	6233,7048,7316,23370,56288	RPS27A,TGFBR2,UBC,ARHGEF18,PARD3
SETD2	SETD2	SET domain containing 2	29072	3p21.31	Huntington's disease (HD), a neurodegenerative disorder characterized by loss of striatal neurons, is caused by an expansion of a polyglutamine tract in the HD protein huntingtin. This gene encodes a protein belonging to a class of huntingtin interacting proteins characterized by WW motifs. This protein is a histone methyltransferase that is specific for lysine-36 of histone H3, and methylation o…	Rare Single Gene variant	De novo variants in this gene were identified in two separate reports using ASD probands from the Simons Simplex Collection (Sanders et al. 2012a, 2012b). A second de novo LoF variant in this gene was identified in a female patient presenting with ASD, developmental delay, ID, seizures, Chiari I malformation, macrocephaly, and short stature(Lumish et al., 2015).	15	0	0		3_Member	KEGG Pathway	hsa05215	Prostate cancer	-2.2021	-0.575239	3/83	5594,5728,6934	MAPK1,PTEN,TCF7L2		3_Member	Reactome Gene Sets	R-HSA-2173796	SMAD2/SMAD3:SMAD4 heterotrimer regulates transcription	-2.38601	-0.959198	7/31	1875,4089,4092,4609,5933,6233,7316	E2F5,SMAD4,SMAD7,MYC,RBL1,RPS27A,UBC
SIK1	SIK1	Salt-inducible kinase 1	150094	21q22.3	This gene encodes a serine/threonine-protein kinase involved in various processes such as cell cycle regulation, gluconeogenesis and lipogenesis regulation, muscle growth and differentiation and tumor suppression. It plays several roles in the central nervous system including regulation of the circadian clock (Jagannath et al., 2013) and transcription of corticotropin-releasing hormone in the hyp…	Rare single gene variant	Variants in the SIK1 gene were identified in six unrelated individuals presenting with developmental epilepsies; three subjects presenting with infantile spasms subsequently developed intractable epilepsy and an autism plus developmental disorder with absent speech, impaired socialization, and repetitive behaviors (Hansen et al., 2015).	5	0	0		3_Member	KEGG Pathway	ko05215	Prostate cancer	-2.2021	-0.575239	3/83	5594,5728,6934	MAPK1,PTEN,TCF7L2		3_Member	Reactome Gene Sets	R-HSA-2173789	TGF-beta receptor signaling activates SMADs	-2.3046	-0.91915	7/32	4089,4092,6233,7048,7316,9372,25805	SMAD4,SMAD7,RPS27A,TGFBR2,UBC,ZFYVE9,BAMBI
SKI	SKI	SKIproto-oncogene	6497	1p36.33-p36.32	This gene encodes the nuclear protooncogene protein homolog of avian sarcoma viral (v-ski) oncogene. It functions as a repressor of TGF-beta signaling, and may play a role in neural tube development and muscle differentiation. Heterozygous variants in this gene are associated with Shprintzen-Goldberg syndrome (OMIM 182212), a disorder comprising craniosynostosis, a marfanoid habitus, and skeletal…	Rare single gene variant	Two de novo protein-truncating variants in the SKI gene were identified in ASD probands from the Autism Sequencing Consortium (De Rubeis et al., 2014; Satterstrom et al., 2020), while additional protein-truncating variants in this gene were observed in case and control samples from the Danish iPSYCH study (Satterstrom et al., 2020). TADA analysis of de novo variants from the Simons Simplex Collec…	3	0	0		3_Member	KEGG Pathway	ko04659	Th17 cell differentiation	-2.05339	-0.480025	3/94	4089,5594,6095	SMAD4,MAPK1,RORA		3_Member	Reactome Gene Sets	R-HSA-2173788	Downregulation of TGF-beta receptor signaling	-2.15873	-0.830873	6/26	4092,6233,7048,7316,9372,25805	SMAD7,RPS27A,TGFBR2,UBC,ZFYVE9,BAMBI
SLC6A4	SLC6A4	solute carrier family 6 (neurotransmitter transporter, serotonin), member 4	6532	17q11.2	The encoded protein has serotonin transporter activity, serotonin:sodium symport er activity.	Genetic Association	Several studies have found genetic association between the SLC6A4 gene and autism in AGRE, CPEA, French-Caucasian, Portuguese and several mixed US population cohorts. However, several other studies found no genetic association between the SLC6A4 gene and autism in AGRE, SARC, US and Chinese Han population cohorts. Separately, genetic association has been found between the SLC6A4 gene and pervasiv…	26	8	5		3_Member	Reactome Gene Sets	R-HSA-8878159	Transcriptional regulation by RUNX3	-2.02845	-0.478707	3/96	4089,6934,8850	SMAD4,TCF7L2,KAT2B		3_Member	Reactome Gene Sets	R-HSA-3304349	Loss of Function of SMAD2/3 in Cancer	-2.04868	-0.753617	3/7	4089,7048,9372	SMAD4,TGFBR2,ZFYVE9
SMAD4	SMAD4	SMAD family member 4	4089	18q21.2	This gene encodes a member of the Smad family of signal transduction proteins. Smad proteins are phosphorylated and activated by transmembrane serine-threonine receptor kinases in response to TGF-beta signaling. The product of this gene forms homomeric complexes and heteromeric complexes with other activated Smad proteins, which then accumulate in the nucleus and regulate the transcription of tar…	Rare single gene variant	A recurrent damaging missense variant at p.Ile500 of the SMAD4 gene was originally identified in an ASD proband from the Simons Simplex Collection (Iossifov et al., 2014) and a female proband with developmental delay (Deciphering Developmental Disorders Study, 2015). Geisheker et al., 2017 identified two novel ASD probands with a de novo damaging missense variant at p.Ile500, bringing the total n…	6	0	0		3_Member	KEGG Pathway	hsa04659	Th17 cell differentiation	-2.00408	-0.471142	3/98	4089,5594,6095	SMAD4,MAPK1,RORA		4_Summary	Reactome Gene Sets	R-HSA-2262752	Cellular responses to stress	-5.3754	-2.79888	73/627	830,1026,1340,1385,1536,1783,1869,1870,1871,1915,1965,2908,3017,3091,3304,3312,4193,4928,5594,5601,5684,5925,5931,6095,6118,6129,6139,6141,6142,6144,6208,6233,6648,6774,6921,7157,7316,7422,8550,8970,8992,9045,9575,10049,10383,10587,10628,10671,10728,22824,23112,23135,26523,27244,27327,30001,50488,51434,54205,55004,55662,57332,58528,64784,79718,80205,83667,84516,90639,112399,129401,154743,192669,4…	CAPZA2,CDKN1A,COX6B1,CREB1,CYBB,DYNC1LI2,E2F1,E2F2,E2F3,EEF1A1,EIF2S1,NR3C1,H2BC5,HIF1A,HSPA1B,HSPA8,MDM2,NUP98,MAPK1,MAPK9,PSMA3,RB1,RBBP7,RORA,RPA2,RPL7,RPL17,RPL18,RPL18A,RPL21,RPS14,RPS27A,SOD2,STAT3,ELOC,TP53,UBC,VEGFA,MAPKAPK5,H2BC11,ATP6V0E1,RPL14,CLOCK,DNAJB6,TUBB4B,TXNRD2,TXNIP,DCTN6,PTGES3,HSPA4L,TNRC6B,KDM6B,AGO1,SESN1,TNRC6A,ERO1A,MINK1,ANAPC7,CYCS,LAMTOR1,HIF1AN,CBX8,RRAGD,CRTC3,TBL1…
SON	SON	SONDNA binding protein	6651	21q22.11	This gene encodes a protein that contains multiple simple repeats. The encoded protein binds RNA and promotes pre-mRNA splicing, particularly of transcripts with poor splice sites. The protein also recognizes a specific DNA sequence found in the human hepatitis B virus (HBV) and represses HBV core promoter activity.	Rare single gene variant	De novo missense variants in the SON gene have been identified in ASD probands from the Simons Simplex Collection (Iossifov et al., 2014) and the iHART cohort (Ruzzo et al., 2019). Mutations in the SON gene are also responsible for ZTTK syndrome (OMIM 617140), a severe multisystem developmental disorder characterized by delayed psychomotor development and intellectual disability; autism and autis…	8	0	0		4_Summary	KEGG Pathway	hsa04726	Serotonergic synapse	-4.07462	-1.78985	5/99	351,2778,5579,5594,6532,6934,5728,324,7248,3949,4089,2100,3745,3752,64130,4952,4548,4627,5048,23013	APP,GNAS,PRKCB,MAPK1,SLC6A4,TCF7L2,PTEN,APC,TSC1,LDLR,SMAD4,ESR2,KCNB1,KCND3,LIN7B,OCRL,MTR,MYH9,PAFAH1B1,SPEN		4_Member	Reactome Gene Sets	R-HSA-2262752	Cellular responses to stress	-5.3754	-2.79888	73/627	830,1026,1340,1385,1536,1783,1869,1870,1871,1915,1965,2908,3017,3091,3304,3312,4193,4928,5594,5601,5684,5925,5931,6095,6118,6129,6139,6141,6142,6144,6208,6233,6648,6774,6921,7157,7316,7422,8550,8970,8992,9045,9575,10049,10383,10587,10628,10671,10728,22824,23112,23135,26523,27244,27327,30001,50488,51434,54205,55004,55662,57332,58528,64784,79718,80205,83667,84516,90639,112399,129401,154743,192669	CAPZA2,CDKN1A,COX6B1,CREB1,CYBB,DYNC1LI2,E2F1,E2F2,E2F3,EEF1A1,EIF2S1,NR3C1,H2BC5,HIF1A,HSPA1B,HSPA8,MDM2,NUP98,MAPK1,MAPK9,PSMA3,RB1,RBBP7,RORA,RPA2,RPL7,RPL17,RPL18,RPL18A,RPL21,RPS14,RPS27A,SOD2,STAT3,ELOC,TP53,UBC,VEGFA,MAPKAPK5,H2BC11,ATP6V0E1,RPL14,CLOCK,DNAJB6,TUBB4B,TXNRD2,TXNIP,DCTN6,PTGES3,HSPA4L,TNRC6B,KDM6B,AGO1,SESN1,TNRC6A,ERO1A,MINK1,ANAPC7,CYCS,LAMTOR1,HIF1AN,CBX8,RRAGD,CRTC3,TBL1…
SPEN	SPEN	spenfamily transcriptional repressor	23013	1p36.21-p36.13	his gene encodes a hormone inducible transcriptional repressor. Repression of transcription by this gene product can occur through interactions with other repressors, by the recruitment of proteins involved in histone deacetylation, or through sequestration of transcriptional activators. The product of this gene contains a carboxy-terminal domain that permits binding to other corepressor proteins…	Rare single gene variant	De novo likely gene-disruptive (LGD) variants in the SPEN gene have been identified in two probands with ASD (Iossifov et al., 2014; Yuen et al., 2016) and two probands with unspecified developmental disorders (Deciphering Developmental Disorders Study 2017). An integrated meta-analysis of de novo mutation data from a combined dataset of 10,927 individuals with neurodevelopmental disorders identi…	12	0	0		4_Member	KEGG Pathway	hsa04726	Serotonergic synapse	-4.07462	-1.78985	5/99	351,2778,5579,5594,6532	APP,GNAS,PRKCB,MAPK1,SLC6A4		4_Member	Reactome Gene Sets	R-HSA-8953897	Cellular responses to external stimuli	-5.35719	-2.79888	74/639	830,1026,1340,1385,1536,1783,1869,1870,1871,1915,1965,2908,3017,3091,3304,3312,4193,4520,4928,5594,5601,5684,5925,5931,6095,6118,6129,6139,6141,6142,6144,6208,6233,6648,6774,6921,7157,7316,7422,8550,8970,8992,9045,9575,10049,10383,10587,10628,10671,10728,22824,23112,23135,26523,27244,27327,30001,50488,51434,54205,55004,55662,57332,58528,64784,79718,80205,83667,84516,90639,112399,129401,154743,192…	CAPZA2,CDKN1A,COX6B1,CREB1,CYBB,DYNC1LI2,E2F1,E2F2,E2F3,EEF1A1,EIF2S1,NR3C1,H2BC5,HIF1A,HSPA1B,HSPA8,MDM2,MTF1,NUP98,MAPK1,MAPK9,PSMA3,RB1,RBBP7,RORA,RPA2,RPL7,RPL17,RPL18,RPL18A,RPL21,RPS14,RPS27A,SOD2,STAT3,ELOC,TP53,UBC,VEGFA,MAPKAPK5,H2BC11,ATP6V0E1,RPL14,CLOCK,DNAJB6,TUBB4B,TXNRD2,TXNIP,DCTN6,PTGES3,HSPA4L,TNRC6B,KDM6B,AGO1,SESN1,TNRC6A,ERO1A,MINK1,ANAPC7,CYCS,LAMTOR1,HIF1AN,CBX8,RRAGD,CRTC3…
SRCAP	SRCAP	Snf2 related CREBBP activator protein	10847	16p11.2	This gene encodes the core catalytic component of the multiprotein chromatin-remodeling SRCAP complex. The encoded protein is an ATPase that is necessary for the incorporation of the histone variant H2A.Z into nucleosomes. It can function as a transcriptional activator in Notch-mediated, CREB-mediated and steroid receptor-mediated transcription. Mutations in this gene cause Floating-Harbor syndro…	Rare single gene variant	A de novo loss-of-function (LoF) variant in the SRCAP gene was first identified in an ASD proband from the Simons Simplex Collection (Iossifov et al., 2014). A second ASD-associated de novo LOF variant was identified in a proband from the Autism Simplex Collection (TASC) in Stessman et al., 2017. A third de novo LoF variant in SRACP was identified in an ASD proband from a simplex family by whole …	6	0	0		4_Member	KEGG Pathway	hsa04916	Melanogenesis	-3.08272	-1.12381	4/93	2778,5579,5594,6934	GNAS,PRKCB,MAPK1,TCF7L2		5_Summary	KEGG Pathway	hsa04115	p53 signaling pathway	-5.19635	-2.72519	16/66	355,595,841,894,1026,4193,5366,5728,6241,7157,8795,27244,54205,64393,83667,143686,835,1340,1869,2967,4850,5170,5305,5931,5933,5934,6118,6233,6921,7248,7316,7534,7832,8445,8550,8797,23112,25946,26523,27327,29883,55004,58528,79837,80196,90639,94241,192669,246175	FAS,CCND1,CASP8,CCND2,CDKN1A,MDM2,PMAIP1,PTEN,RRM2,TP53,TNFRSF10B,SESN1,CYCS,ZMAT3,SESN2,SESN3,CASP2,COX6B1,E2F1,GTF2H3,CNOT4,PDPK1,PIP4K2A,RBBP7,RBL1,RBL2,RPA2,RPS27A,ELOC,TSC1,UBC,YWHAZ,BTG2,DYRK2,MAPKAPK5,TNFRSF10A,TNRC6B,ZNF385A,AGO1,TNRC6A,CNOT7,LAMTOR1,RRAGD,PIP4K2C,RNF34,COX19,TP53INP1,AGO3,CNOT6L
TBL1XR1	TBL1XR1	transducin beta like 1 X-linked receptor 1	79718	3q26.32	This gene is a member of the WD40 repeat-containing gene family and shares sequence similarity with transducin (beta)-like 1X-linked (TBL1X). The protein encoded by this gene is thought to be a component of both nuclear receptor corepressor (N-CoR) and histone deacetylase 3 (HDAC 3) complexes, and is required for transcriptional activation by a variety of transcription factors. Mutations in these…	Rare Single Gene variant	De novo variants in this gene were identified in two separate reports using ASD probands from the Simons Simplex Collection (Sanders et al. 2012a, 2012b)	24	0	0		4_Member	KEGG Pathway	ko04916	Melanogenesis	-3.08272	-1.12381	4/93	2778,5579,5594,6934	GNAS,PRKCB,MAPK1,TCF7L2		5_Member	KEGG Pathway	hsa04115	p53 signaling pathway	-5.19635	-2.72519	16/66	355,595,841,894,1026,4193,5366,5728,6241,7157,8795,27244,54205,64393,83667,143686	FAS,CCND1,CASP8,CCND2,CDKN1A,MDM2,PMAIP1,PTEN,RRM2,TP53,TNFRSF10B,SESN1,CYCS,ZMAT3,SESN2,SESN3
TCF4	TCF4	Transcription factor 4	6925	18q21.2	This gene encodes transcription factor 4, a basic helix-loop-helix transcription factor that binds to the immunoglobulin enchancer Mu-E5/KE5-motif and is involved in the initiation of neuronal differentiation. Defects in this gene are associated with Pitt-Hopkins syndrome (PTHS) [MIM:610954], a syndrome characterized by mental retardation, wide mouth and distinctive facial features, and intermitt…	Syndromic	Patients with Pitt-Hopkins syndrome frequently exhibit stereotypic hand and head movements (summarized in Peippo and Ignatius, 2012). More recently, evaluation of 10 Pitt-Hopkins syndrome patients with psychiatric examinations and neuropsychological measurements using a comprehensive assessment battery, including the Autism Diagnostic Interview-Revised (ADI-R), demonstrated that all participants …	52	3	0		4_Member	KEGG Pathway	hsa04730	Long-term depression	-2.66273	-0.810281	3/57	2778,5579,5594	GNAS,PRKCB,MAPK1		5_Member	KEGG Pathway	ko04115	p53 signaling pathway	-5.19635	-2.72519	16/66	355,595,841,894,1026,4193,5366,5728,6241,7157,8795,27244,54205,64393,83667,143686	FAS,CCND1,CASP8,CCND2,CDKN1A,MDM2,PMAIP1,PTEN,RRM2,TP53,TNFRSF10B,SESN1,CYCS,ZMAT3,SESN2,SESN3
TCF7L2	TCF7L2	Transcription factor 7-like 2 (T-cell specific, HMG-box)	6934	10q25.2-q25.3	This gene encodes a high mobility group (HMG) box-containing transcription factor that plays a key role in the Wnt signaling pathway. The protein has been implicated in blood glucose homeostasis. Genetic variants of this gene are associated with increased risk of type 2 diabetes (Diabetes mellitus, non-insulin-dependent (NIDDM) [MIM:125853]).	Rare single gene variant	Two de novo LoF variants in the TCF7L2 gene (both splice-site) were identified in ASD probands from the Simons Simplex Collection (PMID 25363768). TADA analysis of de novo variants from the Simons Simplex Collection and the Autism Sequencing Consortium and protein-truncating variants from iPSYCH in Satterstrom et al., 2020 identified TCF7L2 as a candidate gene with a false discovery rate (FDR) be…	8	0	0		4_Member	KEGG Pathway	ko04730	Long-term depression	-2.66273	-0.810281	3/57	2778,5579,5594	GNAS,PRKCB,MAPK1		5_Member	Reactome Gene Sets	R-HSA-3700989	Transcriptional Regulation by TP53	-4.26165	-2.18047	44/349	355,835,1026,1340,1869,2967,4193,4850,5170,5305,5366,5728,5931,5933,5934,6118,6233,6921,7157,7248,7316,7534,7832,8445,8550,8795,8797,23112,25946,26523,27244,27327,29883,54205,55004,58528,79837,80196,83667,90639,94241,143686,192669,246175	FAS,CASP2,CDKN1A,COX6B1,E2F1,GTF2H3,MDM2,CNOT4,PDPK1,PIP4K2A,PMAIP1,PTEN,RBBP7,RBL1,RBL2,RPA2,RPS27A,ELOC,TP53,TSC1,UBC,YWHAZ,BTG2,DYRK2,MAPKAPK5,TNFRSF10B,TNFRSF10A,TNRC6B,ZNF385A,AGO1,SESN1,TNRC6A,CNOT7,CYCS,LAMTOR1,RRAGD,PIP4K2C,RNF34,SESN2,COX19,TP53INP1,SESN3,AGO3,CNOT6L
TET3	TET3	tet methylcytosine dioxygenase 3	200424	2p13.1	Members of the ten-eleven translocation (TET) gene family, including TET3, play a role in the DNA methylation process.	Rare single gene variant	Beck et al., 2020 identified and characterized 11 cases of human TET3 deficiency in eight families presenting with common phenotypic features including intellectual disability and/or global developmental delay (11/11), hypotonia (8/11), ASD or autistic features including difficulty with social interactions (6/11), movements disorders (5/11), growth abnormalities (8/11), and facial dysmorphism; in…	2	0	0		4_Member	KEGG Pathway	hsa05214	Glioma	-2.59893	-0.778611	3/60	5579,5594,5728	PRKCB,MAPK1,PTEN		5_Member	Reactome Gene Sets	R-HSA-5628897	TP53 Regulates Metabolic Genes	-3.89014	-1.95737	16/83	1340,5728,7157,7248,7534,23112,26523,27244,27327,54205,55004,58528,83667,90639,143686,192669	COX6B1,PTEN,TP53,TSC1,YWHAZ,TNRC6B,AGO1,SESN1,TNRC6A,CYCS,LAMTOR1,RRAGD,SESN2,COX19,SESN3,AGO3
TMEM134	TMEM134	transmembrane protein 134	80194	11q13.2		Rare single gene variant	Integration of familial whole-exome datasets of 3,531 individuals from 1,704 simplex ASD families and 50 multiplex ASD families and expression data from the BrainSpan Atlas of the Developmental Human Brain in Luo et al., 2020 identified a neurodevelopmentally co-regulated, sex-differentially expressed cluster of exons enriched with ASD-segregating deleterious variants in the TMEM134 gene (Bonferr…	1	0	0		4_Member	KEGG Pathway	ko05214	Glioma	-2.59893	-0.778611	3/60	5579,5594,5728	PRKCB,MAPK1,PTEN		6_Summary	KEGG Pathway	hsa04144	Endocytosis	-5.11849	-2.71989	37/252	157,163,830,857,998,1213,1601,2149,3304,3312,3800,3949,4193,5869,7048,7251,8411,8729,8976,9135,9372,9559,9765,9922,10890,23527,50807,51100,56288,57403,58513,80223,83737,84612,116984,131890,147179	GRK3,AP2B1,CAPZA2,CAV1,CDC42,CLTC,DAB2,F2R,HSPA1B,HSPA8,KIF5C,LDLR,MDM2,RAB5B,TGFBR2,TSG101,EEA1,GBF1,WASL,RABEP1,ZFYVE9,VPS26A,ZFYVE16,IQSEC1,RAB10,ACAP2,ASAP1,SH3GLB1,PARD3,RAB22A,EPS15L1,RAB11FIP1,ITCH,PARD6B,ARAP2,GRK7,WIPF2
TNRC6B	TNRC6B	Trinucleotide repeat containing 6B	23112	22q13.1	Plays a role in RNA-mediated gene silencing by both micro-RNAs (miRNAs) and short interfering RNAs (siRNAs). Required for miRNA-dependent translational repression and siRNA-dependent endonucleolytic cleavage of complementary mRNAs by argonaute family proteins.	Rare single gene variant	Two de novo loss-of-function variants in the TNRC6B gene have been identified in ASD probands from the Simons Simplex Collection (refs).	11	0	0		4_Member	KEGG Pathway	ko05206	MicroRNAs in cancer	-2.4316	-0.67226	4/140	324,5579,5594,5728	APC,PRKCB,MAPK1,PTEN		6_Member	KEGG Pathway	hsa04144	Endocytosis	-5.11849	-2.71989	37/252	157,163,830,857,998,1213,1601,2149,3304,3312,3800,3949,4193,5869,7048,7251,8411,8729,8976,9135,9372,9559,9765,9922,10890,23527,50807,51100,56288,57403,58513,80223,83737,84612,116984,131890,147179	GRK3,AP2B1,CAPZA2,CAV1,CDC42,CLTC,DAB2,F2R,HSPA1B,HSPA8,KIF5C,LDLR,MDM2,RAB5B,TGFBR2,TSG101,EEA1,GBF1,WASL,RABEP1,ZFYVE9,VPS26A,ZFYVE16,IQSEC1,RAB10,ACAP2,ASAP1,SH3GLB1,PARD3,RAB22A,EPS15L1,RAB11FIP1,ITCH,PARD6B,ARAP2,GRK7,WIPF2
TRIM32	TRIM32	tripartite motif containing 32	22954	9q33.1	The protein encoded by this gene is a member of the tripartite motif (TRIM) family and has an E3 ubiquitin ligase activity. The protein localizes to cytoplasmic bodies and has also been localized to the nucleus, where it interacts with the activation domain of the HIV-1 Tat protein.	Rare single gene variant/multigenic CNV	Screening of 9q33.1 copy number variants disrupting ASTN2 or both ASTN2 and TRIM32 in clinical microarray data from 89,986 individuals across 10 sites, including 64,114 subjects with neurodevelopmental disorders (NDD), in Lionel et al., 2014 found that deletions affecting both ASTN2 and TRIM32 were statistically enriched in NDD cases compared to controls (23 deletions in 64,114 cases vs. 6 in 44,…	3	0	0		4_Member	KEGG Pathway	hsa04150	mTOR signaling pathway	-2.38799	-0.658113	4/144	5579,5594,5728,7248	PRKCB,MAPK1,PTEN,TSC1		6_Member	KEGG Pathway	ko04144	Endocytosis	-5.11849	-2.71989	37/252	157,163,830,857,998,1213,1601,2149,3304,3312,3800,3949,4193,5869,7048,7251,8411,8729,8976,9135,9372,9559,9765,9922,10890,23527,50807,51100,56288,57403,58513,80223,83737,84612,116984,131890,147179	GRK3,AP2B1,CAPZA2,CAV1,CDC42,CLTC,DAB2,F2R,HSPA1B,HSPA8,KIF5C,LDLR,MDM2,RAB5B,TGFBR2,TSG101,EEA1,GBF1,WASL,RABEP1,ZFYVE9,VPS26A,ZFYVE16,IQSEC1,RAB10,ACAP2,ASAP1,SH3GLB1,PARD3,RAB22A,EPS15L1,RAB11FIP1,ITCH,PARD6B,ARAP2,GRK7,WIPF2
TRIP12	TRIP12	Thyroid hormone receptor interactor 12	9320	2q36.3	The protein encoded by this gene is an E3 ubiquitin-protein ligase involved in the degradation of the p19ARF/ARF isoform of CDKN2A, a tumor suppressor. The encoded protein also plays a role in the DNA damage response by regulating the stability of USP7, which regulates tumor suppressor p53.	Rare single gene variant	A compound heterozygous mutation in the TRIP12 gene was identified in an ASD proband from a nonconsanguineous family that showed evidence of distant shared ancestry as identified by homozygosity analysis (Chahrour et al., 2012). Two de novo LoF variants and two de novo missense variants in the TRIP12 gene were identified in ASD probands from independent simplex cohorts (PMID 22542183, 25418537). …	21	0	0		4_Member	KEGG Pathway	ko04150	mTOR signaling pathway	-2.38799	-0.658113	4/144	5579,5594,5728,7248	PRKCB,MAPK1,PTEN,TSC1		7_Summary	Reactome Gene Sets	R-HSA-1257604	PIP3 activates AKT signaling	-4.65518	-2.3324	36/254	331,940,1026,1385,2069,2100,2534,2549,4193,5155,5170,5305,5594,5684,5728,5931,5978,6233,7157,7316,8870,10818,23035,23112,23608,26523,27327,51135,55004,57332,58528,79837,80351,117145,118788,192669,3838,5567,5573	XIAP,CD28,CDKN1A,CREB1,EREG,ESR2,FYN,GAB1,MDM2,PDGFB,PDPK1,PIP4K2A,MAPK1,PSMA3,PTEN,RBBP7,REST,RPS27A,TP53,UBC,IER3,FRS2,PHLPP2,TNRC6B,MKRN1,AGO1,TNRC6A,IRAK4,LAMTOR1,CBX8,RRAGD,PIP4K2C,TNKS2,THEM4,PIK3AP1,AGO3,KPNA2,PRKACB,PRKAR1A
TRRAP	TRRAP	transformation/transcription domain associated protein	8295	7q22.1	This gene encodes a large multidomain protein of the phosphoinositide 3-kinase-related kinases (PIKK) family. The encoded protein is a common component of many histone acetyltransferase (HAT) complexes and plays a role in transcription and DNA repair by recruiting HAT complexes to chromatin.	Rare single gene variant	A de novo loss-of-function variant and multiple de novo missense variants in the TRRAP gene have been observed in ASD probands (Iossifov et al., 2014; Yuen et al., 2017), while multiple de novo missense variants in this gene have also been identified in probands with unspecified developmental disorders (Deciphering Developmental Disorders Study 2017) or epilepsy (Epi4K Consortium 2013). An integr…	9	0	0		4_Member	KEGG Pathway	hsa05206	MicroRNAs in cancer	-2.36671	-0.65084	4/146	324,5579,5594,5728	APC,PRKCB,MAPK1,PTEN		7_Member	Reactome Gene Sets	R-HSA-1257604	PIP3 activates AKT signaling	-4.65518	-2.3324	36/254	331,940,1026,1385,2069,2100,2534,2549,4193,5155,5170,5305,5594,5684,5728,5931,5978,6233,7157,7316,8870,10818,23035,23112,23608,26523,27327,51135,55004,57332,58528,79837,80351,117145,118788,192669	XIAP,CD28,CDKN1A,CREB1,EREG,ESR2,FYN,GAB1,MDM2,PDGFB,PDPK1,PIP4K2A,MAPK1,PSMA3,PTEN,RBBP7,REST,RPS27A,TP53,UBC,IER3,FRS2,PHLPP2,TNRC6B,MKRN1,AGO1,TNRC6A,IRAK4,LAMTOR1,CBX8,RRAGD,PIP4K2C,TNKS2,THEM4,PIK3AP1,AGO3
TSC1	TSC1	tuberous sclerosis 1	7248	9q34.13	This gene encodes a growth inhibitory protein thought to play a role in the stabilization of tuberin and has been implicated as a tumor supressor.	Rare Single Gene variant	This gene has been associated with syndromic autism, where a subpopulation of individuals with a given syndrome develop autism. In particular, genetic association exists between autism and tuberous sclerosis (and hence the TSC1 and TSC2 genes as well).	21	0	1		4_Member	KEGG Pathway	ko04925	Aldosterone synthesis and secretion	-2.35762	-0.648585	3/73	2778,3949,5579	GNAS,LDLR,PRKCB		7_Member	Reactome Gene Sets	R-HSA-9006925	Intracellular signaling by second messengers	-4.29487	-2.19729	39/295	331,940,1026,1385,2069,2100,2534,2549,3838,4193,5155,5170,5305,5567,5573,5594,5684,5728,5931,5978,6233,7157,7316,8870,10818,23035,23112,23608,26523,27327,51135,55004,57332,58528,79837,80351,117145,118788,192669	XIAP,CD28,CDKN1A,CREB1,EREG,ESR2,FYN,GAB1,KPNA2,MDM2,PDGFB,PDPK1,PIP4K2A,PRKACB,PRKAR1A,MAPK1,PSMA3,PTEN,RBBP7,REST,RPS27A,TP53,UBC,IER3,FRS2,PHLPP2,TNRC6B,MKRN1,AGO1,TNRC6A,IRAK4,LAMTOR1,CBX8,RRAGD,PIP4K2C,TNKS2,THEM4,PIK3AP1,AGO3
UBR5	UBR5	ubiquitin protein ligase E3 component n-recognin 5	51366	8q22.3	This gene encodes a progestin-induced protein, which belongs to the HECT (homology to E6-AP carboxyl terminus) family. The HECT family proteins function as E3 ubiquitin-protein ligases, targeting specific proteins for ubiquitin-mediated proteolysis. This gene potentially has a role in regulation of cell proliferation or differentiation.	Rare single gene variant	A de novo frameshift variant in the UBR5 gene has been identified in an ASD proband from the Simons Simplex Collection (PMID 25961944). A missense mutation in the UBR5 gene was detected in all affected individuals of a Japanese pedigree (6 affected individuals through 4 generations) with familial adult myoclonic epilepsy, but not in any non-affected family members; this variant was also not detec…	7	0	0		4_Member	KEGG Pathway	hsa01521	EGFR tyrosine kinase inhibitor resistance	-2.26169	-0.582532	3/79	5579,5594,5728	PRKCB,MAPK1,PTEN		7_Member	Reactome Gene Sets	R-HSA-199418	Negative regulation of the PI3K/AKT network	-2.80783	-1.20909	16/103	940,2069,2100,2534,2549,5155,5305,5594,5728,8870,10818,23035,51135,79837,117145,118788	CD28,EREG,ESR2,FYN,GAB1,PDGFB,PIP4K2A,MAPK1,PTEN,IER3,FRS2,PHLPP2,IRAK4,PIP4K2C,THEM4,PIK3AP1
WAC	WAC	WW domain containing adaptor with coiled-coil	51322	10p12.1	Acts as a linker between gene transcription and histone H2B monoubiquitination at 'Lys-120' (H2BK120ub1). Interacts with the RNA polymerase II transcriptional machinery via its WW domain and with RNF20-RNF40 via its coiled coil region, thereby linking and regulating H2BK120ub1 and gene transcription. Regulates the cell-cycle checkpoint activation in response to DNA damage. Positive regulator of a…	Syndromic	Two de novo loss-of-function variants in the WAC gene have been identified in ASD probands from the Simons Simplex Collection (refs). A third de novo loss-of-function variant in this gene was identified in an ASD proband in Tammimies et al., 2015.	21	0	0		4_Member	KEGG Pathway	ko01521	EGFR tyrosine kinase inhibitor resistance	-2.26169	-0.582532	3/79	5579,5594,5728	PRKCB,MAPK1,PTEN		7_Member	Reactome Gene Sets	R-HSA-6807070	PTEN Regulation	-2.26806	-0.901635	18/137	331,5594,5684,5728,5931,5978,6233,7157,7316,23112,23608,26523,27327,55004,57332,58528,80351,192669	XIAP,MAPK1,PSMA3,PTEN,RBBP7,REST,RPS27A,TP53,UBC,TNRC6B,MKRN1,AGO1,TNRC6A,LAMTOR1,CBX8,RRAGD,TNKS2,AGO3
WNK3	WNK3	WNK lysine deficient protein kinase 3	65267	Xp11.22	The encoed protein belongs to the family of serine-threonine kinases that functions as modulator of diverse ion transport pathways.	Rare Single Gene variant	Studies have found rare mutations in the WNK3 gene that are associated with autism (Piton et al., 2011; Qiao et al., 2008).	6	0	0		4_Member	KEGG Pathway	hsa04540	Gap junction	-2.24648	-0.582532	3/80	2778,5579,5594	GNAS,PRKCB,MAPK1		8_Summary	KEGG Pathway	hsa05162	Measles	-4.5203	-2.2865	24/142	103,355,595,841,894,940,1965,2534,3304,3312,3454,3455,3716,5601,6774,7097,7157,8795,8797,10379,51135,51284,54205,57506,1026,1385,1869,1870,1871,4089,4609,5579,5594,5728,5925,7048,7534,3949,5170,567,864,4193,5567,5901,9020,10018,10621,10622,11128,3838,4928,6352,7416,331,3688,3915,1536,2635,9927,10059,10628,55054,55669	ADAR,FAS,CCND1,CASP8,CCND2,CD28,EIF2S1,FYN,HSPA1B,HSPA8,IFNAR1,IFNAR2,JAK1,MAPK9,STAT3,TLR2,TP53,TNFRSF10B,TNFRSF10A,IRF9,IRAK4,TLR7,CYCS,MAVS,CDKN1A,CREB1,E2F1,E2F2,E2F3,SMAD4,MYC,PRKCB,MAPK1,PTEN,RB1,TGFBR2,YWHAZ,LDLR,PDPK1,B2M,RUNX3,MDM2,PRKACB,RAN,MAP3K14,BCL2L11,POLR3F,POLR3G,POLR3A,KPNA2,NUP98,CCL5,VDAC1,XIAP,ITGB1,LAMC1,CYBB,GBP3,MFN2,DNM1L,TXNIP,ATG16L1,MFN1
ZFYVE26	ZFYVE26	zinc finger FYVE-type containing 26	23503	14q24.1	This gene encodes a protein which contains a FYVE zinc finger binding domain. The presence of this domain is thought to target these proteins to membrane lipids through interaction with phospholipids in the membrane. Mutations in this gene are associated with autosomal recessive spastic paraplegia-15.	Rare single gene variant	A de novo frameshift variant and two de novo missense variants that were predicted to be damaging (CADD score > 30) were identified in ASD probands from the Autism Sequencing Consortium and the Simons Simplex Collection (De Rubeis et al., 2014; Iossifov et al., 2014). TADA analysis of 4,504 ASD trios and 3,012 unaffected control/siblings trios from trio-based exome/genome sequencing studies ident…	4	0	0		4_Member	KEGG Pathway	ko04540	Gap junction	-2.24648	-0.582532	3/80	2778,5579,5594	GNAS,PRKCB,MAPK1		8_Member	KEGG Pathway	hsa05162	Measles	-4.5203	-2.2865	24/142	103,355,595,841,894,940,1965,2534,3304,3312,3454,3455,3716,5601,6774,7097,7157,8795,8797,10379,51135,51284,54205,57506	ADAR,FAS,CCND1,CASP8,CCND2,CD28,EIF2S1,FYN,HSPA1B,HSPA8,IFNAR1,IFNAR2,JAK1,MAPK9,STAT3,TLR2,TP53,TNFRSF10B,TNFRSF10A,IRF9,IRAK4,TLR7,CYCS,MAVS
A1CF												4_Member	KEGG Pathway	hsa04912	GnRH signaling pathway	-2.23149	-0.5796	3/81	2778,5579,5594	GNAS,PRKCB,MAPK1		8_Member	KEGG Pathway	ko05162	Measles	-4.31441	-2.19729	21/119	103,355,595,894,940,1965,2534,3304,3312,3454,3455,3716,6774,7097,7157,8795,8797,10379,51135,51284,57506	ADAR,FAS,CCND1,CCND2,CD28,EIF2S1,FYN,HSPA1B,HSPA8,IFNAR1,IFNAR2,JAK1,STAT3,TLR2,TP53,TNFRSF10B,TNFRSF10A,IRF9,IRAK4,TLR7,MAVS
AAK1												4_Member	KEGG Pathway	ko04912	GnRH signaling pathway	-2.23149	-0.5796	3/81	2778,5579,5594	GNAS,PRKCB,MAPK1		8_Member	KEGG Pathway	hsa05161	Hepatitis B	-3.92209	-1.97175	25/164	355,595,841,1026,1385,1869,1870,1871,3454,3716,4089,4609,5579,5594,5601,5728,5925,6774,7048,7097,7157,7534,51135,54205,57506	FAS,CCND1,CASP8,CDKN1A,CREB1,E2F1,E2F2,E2F3,IFNAR1,JAK1,SMAD4,MYC,PRKCB,MAPK1,MAPK9,PTEN,RB1,STAT3,TGFBR2,TLR2,TP53,YWHAZ,IRAK4,CYCS,MAVS
ABCA1												4_Member	KEGG Pathway	hsa05161	Hepatitis B	-2.19836	-0.575239	4/163	4089,5579,5594,5728	SMAD4,PRKCB,MAPK1,PTEN		8_Member	KEGG Pathway	hsa05160	Hepatitis C	-3.60883	-1.71953	23/152	355,595,841,1026,1869,1870,1871,1965,3454,3455,3716,3949,4609,5170,5594,5601,5925,6774,7157,7534,10379,54205,57506	FAS,CCND1,CASP8,CDKN1A,E2F1,E2F2,E2F3,EIF2S1,IFNAR1,IFNAR2,JAK1,LDLR,MYC,PDPK1,MAPK1,MAPK9,RB1,STAT3,TP53,YWHAZ,IRF9,CYCS,MAVS
ABCG8												4_Member	KEGG Pathway	hsa01522	Endocrine resistance	-2.13194	-0.525216	3/88	2100,2778,5594	ESR2,GNAS,MAPK1		8_Member	KEGG Pathway	hsa05169	Epstein-Barr virus infection	-3.39226	-1.52316	34/271	355,567,595,841,864,894,1026,1869,1870,1871,3304,3312,3454,3455,3716,4193,4609,5567,5601,5901,5925,6774,7097,7157,7534,9020,10018,10379,10621,10622,11128,51135,54205,57506	FAS,B2M,CCND1,CASP8,RUNX3,CCND2,CDKN1A,E2F1,E2F2,E2F3,HSPA1B,HSPA8,IFNAR1,IFNAR2,JAK1,MDM2,MYC,PRKACB,MAPK9,RAN,RB1,STAT3,TLR2,TP53,YWHAZ,MAP3K14,BCL2L11,IRF9,POLR3F,POLR3G,POLR3A,IRAK4,CYCS,MAVS
ABHD15												4_Member	KEGG Pathway	hsa04925	aldosterone synthesis and secretion	-2.13194	-0.525216	3/88	2778,3949,5579	GNAS,LDLR,PRKCB		8_Member	KEGG Pathway	ko05164	Influenza A	-3.20624	-1.45003	22/152	103,355,1965,3304,3312,3454,3455,3716,3838,4928,5579,5594,5601,6352,7416,8795,8797,10379,51135,51284,54205,57506	ADAR,FAS,EIF2S1,HSPA1B,HSPA8,IFNAR1,IFNAR2,JAK1,KPNA2,NUP98,PRKCB,MAPK1,MAPK9,CCL5,VDAC1,TNFRSF10B,TNFRSF10A,IRF9,IRAK4,TLR7,CYCS,MAVS
ABHD17C												4_Member	KEGG Pathway	ko01522	Endocrine resistance	-2.13194	-0.525216	3/88	2100,2778,5594	ESR2,GNAS,MAPK1		8_Member	KEGG Pathway	hsa05164	Influenza A	-2.97746	-1.32224	22/158	103,355,1965,3304,3312,3454,3455,3716,3838,4928,5579,5594,5601,6352,7416,8795,8797,10379,51135,51284,54205,57506	ADAR,FAS,EIF2S1,HSPA1B,HSPA8,IFNAR1,IFNAR2,JAK1,KPNA2,NUP98,PRKCB,MAPK1,MAPK9,CCL5,VDAC1,TNFRSF10B,TNFRSF10A,IRF9,IRAK4,TLR7,CYCS,MAVS
ABHD18												4_Member	Reactome Gene Sets	R-HSA-112316	Neuronal System	-2.11154	-0.510141	6/384	3745,3752,5579,5594,6532,64130	KCNB1,KCND3,PRKCB,MAPK1,SLC6A4,LIN7B		8_Member	KEGG Pathway	ko05145	Toxoplasmosis	-2.31116	-0.919186	15/105	331,841,3304,3312,3688,3716,3915,3949,5170,5594,5601,6774,7097,51135,54205	XIAP,CASP8,HSPA1B,HSPA8,ITGB1,JAK1,LAMC1,LDLR,PDPK1,MAPK1,MAPK9,STAT3,TLR2,IRAK4,CYCS
ABHD2												4_Member	KEGG Pathway	ko04915	Estrogen signaling pathway	-2.09194	-0.495811	3/91	2100,2778,5594	ESR2,GNAS,MAPK1		8_Member	KEGG Pathway	hsa05145	Toxoplasmosis	-2.23412	-0.879931	15/107	331,841,3304,3312,3688,3716,3915,3949,5170,5594,5601,6774,7097,51135,54205	XIAP,CASP8,HSPA1B,HSPA8,ITGB1,JAK1,LAMC1,LDLR,PDPK1,MAPK1,MAPK9,STAT3,TLR2,IRAK4,CYCS
ABI2												4_Member	KEGG Pathway	hsa04070	Phosphatidylinositol signaling system	-2.07894	-0.493145	3/92	4952,5579,5728	OCRL,PRKCB,PTEN		8_Member	KEGG Pathway	hsa04621	NOD-like receptor signaling pathway	-2.16054	-0.830873	19/151	331,841,1536,2635,3454,3455,3716,5594,5601,6352,7416,9927,10059,10379,10628,51135,55054,55669,57506	XIAP,CASP8,CYBB,GBP3,IFNAR1,IFNAR2,JAK1,MAPK1,MAPK9,CCL5,VDAC1,MFN2,DNM1L,IRF9,TXNIP,IRAK4,ATG16L1,MFN1,MAVS
ABTB2												4_Member	KEGG Pathway	ko04070	Phosphatidylinositol signaling system	-2.07894	-0.493145	3/92	4952,5579,5728	OCRL,PRKCB,PTEN		8_Member	KEGG Pathway	ko04621	NOD-like receptor signaling pathway	-2.16054	-0.830873	19/151	331,841,1536,2635,3454,3455,3716,5594,5601,6352,7416,9927,10059,10379,10628,51135,55054,55669,57506	XIAP,CASP8,CYBB,GBP3,IFNAR1,IFNAR2,JAK1,MAPK1,MAPK9,CCL5,VDAC1,MFN2,DNM1L,IRF9,TXNIP,IRAK4,ATG16L1,MFN1,MAVS
ACADSB												4_Member	KEGG Pathway	ko05231	Choline metabolism in cancer	-2.05339	-0.480025	3/94	5579,5594,7248	PRKCB,MAPK1,TSC1		9_Summary	Reactome Gene Sets	R-HSA-1280218	Adaptive Immune System	-4.44251	-2.23099	74/679	163,164,567,830,940,947,998,1213,1520,1536,1783,2534,3146,3688,3824,4277,4591,5170,5478,5534,5567,5579,5684,5728,5817,6233,6810,6921,7097,7316,7336,7525,7534,9020,9320,9493,10075,10383,10384,10484,10671,11069,11118,11119,22888,22954,23014,23194,23608,26118,26190,26234,26263,26267,27246,27252,29116,29127,51132,51434,51665,51752,79791,80196,80228,83737,84516,84876,90933,92591,92912,117145,118788,12…	AP2B1,AP1G1,B2M,CAPZA2,CD28,CD34,CDC42,CLTC,CTSS,CYBB,DYNC1LI2,FYN,HMGB1,ITGB1,KLRD1,MICB,TRIM37,PDPK1,PPIA,PPP3R1,PRKACB,PRKCB,PSMA3,PTEN,PVR,RPS27A,STX4,ELOC,TLR2,UBC,UBE2V2,YES1,YWHAZ,MAP3K14,TRIP12,KIF23,HUWE1,TUBB4B,BTN3A3,SEC23A,DCTN6,RAPGEF4,BTN3A2,BTN3A1,UBOX5,TRIM32,FBXO21,FBXL7,MKRN1,WSB1,FBXW2,FBXL5,FBXO22,FBXO10,RNF115,KLHL20,MYLIP,RACGAP1,RLIM,ANAPC7,ASB1,ERAP1,FBXO31,RNF34,ORAI2,ITC…
ACAP2												4_Member	Reactome Gene Sets	R-HSA-194315	Signaling by Rho GTPases	-2.04233	-0.480025	8/653	4548,4627,4952,5048,5579,5594,23013,64130	MTR,MYH9,OCRL,PAFAH1B1,PRKCB,MAPK1,SPEN,LIN7B		9_Member	Reactome Gene Sets	R-HSA-1280218	Adaptive Immune System	-4.44251	-2.23099	74/679	163,164,567,830,940,947,998,1213,1520,1536,1783,2534,3146,3688,3824,4277,4591,5170,5478,5534,5567,5579,5684,5728,5817,6233,6810,6921,7097,7316,7336,7525,7534,9020,9320,9493,10075,10383,10384,10484,10671,11069,11118,11119,22888,22954,23014,23194,23608,26118,26190,26234,26263,26267,27246,27252,29116,29127,51132,51434,51665,51752,79791,80196,80228,83737,84516,84876,90933,92591,92912,117145,118788,12…	AP2B1,AP1G1,B2M,CAPZA2,CD28,CD34,CDC42,CLTC,CTSS,CYBB,DYNC1LI2,FYN,HMGB1,ITGB1,KLRD1,MICB,TRIM37,PDPK1,PPIA,PPP3R1,PRKACB,PRKCB,PSMA3,PTEN,PVR,RPS27A,STX4,ELOC,TLR2,UBC,UBE2V2,YES1,YWHAZ,MAP3K14,TRIP12,KIF23,HUWE1,TUBB4B,BTN3A3,SEC23A,DCTN6,RAPGEF4,BTN3A2,BTN3A1,UBOX5,TRIM32,FBXO21,FBXL7,MKRN1,WSB1,FBXW2,FBXL5,FBXO22,FBXO10,RNF115,KLHL20,MYLIP,RACGAP1,RLIM,ANAPC7,ASB1,ERAP1,FBXO31,RNF34,ORAI2,ITC…
ACBD5												4_Member	KEGG Pathway	hsa04713	circadian entrainment	-2.04085	-0.480025	3/95	2778,5579,5594	GNAS,PRKCB,MAPK1		9_Member	Reactome Gene Sets	R-HSA-983169	Class I MHC mediated antigen processing & presentation	-2.67609	-1.12258	39/355	567,1520,1536,3146,4591,5684,6233,6810,6921,7097,7316,7336,9320,10075,10484,22888,22954,23014,23194,23608,26118,26190,26234,26263,26267,27246,27252,29116,51132,51434,51665,51752,79791,80196,83737,90933,92591,92912,127544	B2M,CTSS,CYBB,HMGB1,TRIM37,PSMA3,RPS27A,STX4,ELOC,TLR2,UBC,UBE2V2,TRIP12,HUWE1,SEC23A,UBOX5,TRIM32,FBXO21,FBXL7,MKRN1,WSB1,FBXW2,FBXL5,FBXO22,FBXO10,RNF115,KLHL20,MYLIP,RLIM,ANAPC7,ASB1,ERAP1,FBXO31,RNF34,ITCH,TRIM41,ASB16,UBE2Q2,RNF19B
ACER2												4_Member	KEGG Pathway	ko04933	AGE-RAGE signaling pathway in diabetic complications	-2.04085	-0.480025	3/95	4089,5579,5594	SMAD4,PRKCB,MAPK1		9_Member	Reactome Gene Sets	R-HSA-983168	Antigen processing: Ubiquitination & Proteasome degradation	-2.03428	-0.750197	31/292	4591,5684,6233,6921,7316,7336,9320,10075,22888,22954,23014,23194,23608,26118,26190,26234,26263,26267,27246,27252,29116,51132,51434,51665,79791,80196,83737,90933,92591,92912,127544	TRIM37,PSMA3,RPS27A,ELOC,UBC,UBE2V2,TRIP12,HUWE1,UBOX5,TRIM32,FBXO21,FBXL7,MKRN1,WSB1,FBXW2,FBXL5,FBXO22,FBXO10,RNF115,KLHL20,MYLIP,RLIM,ANAPC7,ASB1,FBXO31,RNF34,ITCH,TRIM41,ASB16,UBE2Q2,RNF19B
ACIN1												4_Member	Reactome Gene Sets	R-HSA-195258	RHO GTPase Effectors	-2.03619	-0.480025	5/284	4627,5048,5579,5594,64130	MYH9,PAFAH1B1,PRKCB,MAPK1,LIN7B		10_Summary	Reactome Gene Sets	R-HSA-9013424	RHOV GTPase cycle	-4.35009	-2.19927	10/33	998,1213,7171,8874,8976,9738,56924,79598,79834,94134	CDC42,CLTC,TPM4,ARHGEF7,WASL,CCP110,PAK6,CEP97,PEAK1,ARHGAP12
ACOT9												4_Member	KEGG Pathway	hsa04270	Vascular smooth muscle contraction	-2.01619	-0.478707	3/97	2778,5579,5594	GNAS,PRKCB,MAPK1		10_Member	Reactome Gene Sets	R-HSA-9013424	RHOV GTPase cycle	-4.35009	-2.19927	10/33	998,1213,7171,8874,8976,9738,56924,79598,79834,94134	CDC42,CLTC,TPM4,ARHGEF7,WASL,CCP110,PAK6,CEP97,PEAK1,ARHGAP12
ACOX1												4_Member	KEGG Pathway	ko04270	Vascular smooth muscle contraction	-2.01619	-0.478707	3/97	2778,5579,5594	GNAS,PRKCB,MAPK1		11_Summary	KEGG Pathway	hsa05200	Pathways in cancer	-4.30106	-2.19729	47/380	324,331,355,595,650,841,862,998,1026,1398,1869,1870,1871,2149,2778,2956,3091,3673,3688,3716,3915,4089,4193,4313,4437,4609,5155,5567,5579,5594,5601,5728,5734,5925,6774,6921,6934,7048,7157,7422,8030,8326,9002,9170,10681,54205,112399	APC,XIAP,FAS,CCND1,BMP2,CASP8,RUNX1T1,CDC42,CDKN1A,CRK,E2F1,E2F2,E2F3,F2R,GNAS,MSH6,HIF1A,ITGA2,ITGB1,JAK1,LAMC1,SMAD4,MDM2,MMP2,MSH3,MYC,PDGFB,PRKACB,PRKCB,MAPK1,MAPK9,PTEN,PTGER4,RB1,STAT3,ELOC,TCF7L2,TGFBR2,TP53,VEGFA,CCDC6,FZD9,F2RL3,LPAR2,GNB5,CYCS,EGLN3
ACSL4												5_Summary	Reactome Gene Sets	R-HSA-381676	Glucagon-like Peptide-1 (GLP1) regulates insulin secretion	-3.11041	-1.12668	3/40	2778,3745,11069,5594,7248,5579	GNAS,KCNB1,RAPGEF4,MAPK1,TSC1,PRKCB		11_Member	KEGG Pathway	hsa05200	Pathways in cancer	-4.30106	-2.19729	47/380	324,331,355,595,650,841,862,998,1026,1398,1869,1870,1871,2149,2778,2956,3091,3673,3688,3716,3915,4089,4193,4313,4437,4609,5155,5567,5579,5594,5601,5728,5734,5925,6774,6921,6934,7048,7157,7422,8030,8326,9002,9170,10681,54205,112399	APC,XIAP,FAS,CCND1,BMP2,CASP8,RUNX1T1,CDC42,CDKN1A,CRK,E2F1,E2F2,E2F3,F2R,GNAS,MSH6,HIF1A,ITGA2,ITGB1,JAK1,LAMC1,SMAD4,MDM2,MMP2,MSH3,MYC,PDGFB,PRKACB,PRKCB,MAPK1,MAPK9,PTEN,PTGER4,RB1,STAT3,ELOC,TCF7L2,TGFBR2,TP53,VEGFA,CCDC6,FZD9,F2RL3,LPAR2,GNB5,CYCS,EGLN3
ACTR2												5_Member	Reactome Gene Sets	R-HSA-381676	Glucagon-like Peptide-1 (GLP1) regulates insulin secretion	-3.11041	-1.12668	3/40	2778,3745,11069	GNAS,KCNB1,RAPGEF4		11_Member	KEGG Pathway	hsa05210	Colorectal cancer	-3.27915	-1.46557	12/59	324,595,2956,4089,4437,4609,5594,5601,6934,7048,7157,54205	APC,CCND1,MSH6,SMAD4,MSH3,MYC,MAPK1,MAPK9,TCF7L2,TGFBR2,TP53,CYCS
ACVR1B												5_Member	KEGG Pathway	ko04072	Phospholipase D signaling pathway	-2.46524	-0.695594	4/137	2778,5594,7248,11069	GNAS,MAPK1,TSC1,RAPGEF4		11_Member	KEGG Pathway	ko05210	Colorectal cancer	-3.27915	-1.46557	12/59	324,595,2956,4089,4437,4609,5594,5601,6934,7048,7157,54205	APC,CCND1,MSH6,SMAD4,MSH3,MYC,MAPK1,MAPK9,TCF7L2,TGFBR2,TP53,CYCS
ADAR												5_Member	KEGG Pathway	hsa04072	Phospholipase D signaling pathway	-2.37731	-0.654491	4/145	2778,5594,7248,11069	GNAS,MAPK1,TSC1,RAPGEF4		12_Summary	Reactome Gene Sets	R-HSA-9012999	RHO GTPase cycle	-4.18734	-2.14518	51/428	389,392,857,998,1213,1536,2909,3688,4548,4952,5361,5756,6510,7112,7126,7171,8776,8874,8976,9322,9497,9738,9748,10152,10818,11113,22800,23013,23048,23197,23221,23370,29127,29766,29843,51479,54874,55004,56924,79598,79834,91010,91452,94134,114793,116984,143872,147179,157769,200894,284119,1783,3017,3984,4627,4637,4660,4928,5048,5170,5579,5594,5905,7534,8970,9927,10097,10383,55166,55669,64130,79019	RHOC,ARHGAP1,CAV1,CDC42,CLTC,CYBB,ARHGAP35,ITGB1,MTR,OCRL,PLXNA1,TWF1,SLC1A5,TMPO,TNFAIP1,TPM4,MTMR1,ARHGEF7,WASL,TRIP10,SLC4A7,CCP110,SLK,ABI2,FRS2,CIT,RRAS2,SPEN,FNBP1,FAF2,RHOBTB2,ARHGEF18,RACGAP1,TMOD3,SENP1,ANKFY1,FNBP1L,LAMTOR1,PAK6,CEP97,PEAK1,FMNL3,ACBD5,ARHGAP12,FMNL2,ARAP2,ARHGAP42,WIPF2,FAM91A1,ARL13B,CAVIN1,DYNC1LI2,H2BC5,LIMK1,MYH9,MYL6,PPP1R12B,NUP98,PAFAH1B1,PDPK1,PRKCB,MAPK1,RANGA…
ADAT2												5_Member	Reactome Gene Sets	R-HSA-422356	Regulation of insulin secretion	-2.34104	-0.638741	3/74	2778,3745,11069	GNAS,KCNB1,RAPGEF4		12_Member	Reactome Gene Sets	R-HSA-9012999	RHO GTPase cycle	-4.18734	-2.14518	51/428	389,392,857,998,1213,1536,2909,3688,4548,4952,5361,5756,6510,7112,7126,7171,8776,8874,8976,9322,9497,9738,9748,10152,10818,11113,22800,23013,23048,23197,23221,23370,29127,29766,29843,51479,54874,55004,56924,79598,79834,91010,91452,94134,114793,116984,143872,147179,157769,200894,284119	RHOC,ARHGAP1,CAV1,CDC42,CLTC,CYBB,ARHGAP35,ITGB1,MTR,OCRL,PLXNA1,TWF1,SLC1A5,TMPO,TNFAIP1,TPM4,MTMR1,ARHGEF7,WASL,TRIP10,SLC4A7,CCP110,SLK,ABI2,FRS2,CIT,RRAS2,SPEN,FNBP1,FAF2,RHOBTB2,ARHGEF18,RACGAP1,TMOD3,SENP1,ANKFY1,FNBP1L,LAMTOR1,PAK6,CEP97,PEAK1,FMNL3,ACBD5,ARHGAP12,FMNL2,ARAP2,ARHGAP42,WIPF2,FAM91A1,ARL13B,CAVIN1
ADD1												5_Member	KEGG Pathway	hsa04911	Insulin secretion	-2.24648	-0.582532	3/80	2778,5579,11069	GNAS,PRKCB,RAPGEF4		12_Member	Reactome Gene Sets	R-HSA-9716542	Signaling by Rho GTPases, Miro GTPases and RHOBTB3	-4.18349	-2.14518	72/668	389,392,857,998,1213,1536,1783,2909,3017,3688,3984,4548,4627,4637,4660,4928,4952,5048,5170,5361,5579,5594,5756,5905,6510,7112,7126,7171,7534,8776,8874,8970,8976,9322,9497,9738,9748,9927,10097,10152,10383,10818,11113,22800,23013,23048,23197,23221,23370,29127,29766,29843,51479,54874,55004,55166,55669,56924,64130,79019,79598,79834,91010,91452,94134,114793,116984,143872,147179,157769,200894,284119	RHOC,ARHGAP1,CAV1,CDC42,CLTC,CYBB,DYNC1LI2,ARHGAP35,H2BC5,ITGB1,LIMK1,MTR,MYH9,MYL6,PPP1R12B,NUP98,OCRL,PAFAH1B1,PDPK1,PLXNA1,PRKCB,MAPK1,TWF1,RANGAP1,SLC1A5,TMPO,TNFAIP1,TPM4,YWHAZ,MTMR1,ARHGEF7,H2BC11,WASL,TRIP10,SLC4A7,CCP110,SLK,MFN2,ACTR2,ABI2,TUBB4B,FRS2,CIT,RRAS2,SPEN,FNBP1,FAF2,RHOBTB2,ARHGEF18,RACGAP1,TMOD3,SENP1,ANKFY1,FNBP1L,LAMTOR1,CENPQ,MFN1,PAK6,LIN7B,CENPM,CEP97,PEAK1,FMNL3,ACBD5,A…
ADH5												6_Summary	Reactome Gene Sets	R-HSA-9700206	Signaling by ALK in cancer	-2.70733	-0.810281	3/55	4204,4627,5594	MECP2,MYH9,MAPK1		12_Member	Reactome Gene Sets	R-HSA-194315	Signaling by Rho GTPases	-4.03031	-2.06182	70/652	389,392,857,998,1213,1536,1783,2909,3017,3688,3984,4548,4627,4637,4660,4928,4952,5048,5170,5361,5579,5594,5756,5905,6510,7112,7126,7171,7534,8776,8874,8970,8976,9322,9497,9738,9748,10097,10152,10383,10818,11113,22800,23013,23048,23197,23221,23370,29127,29766,29843,51479,54874,55004,55166,56924,64130,79019,79598,79834,91010,91452,94134,114793,116984,143872,147179,157769,200894,284119	RHOC,ARHGAP1,CAV1,CDC42,CLTC,CYBB,DYNC1LI2,ARHGAP35,H2BC5,ITGB1,LIMK1,MTR,MYH9,MYL6,PPP1R12B,NUP98,OCRL,PAFAH1B1,PDPK1,PLXNA1,PRKCB,MAPK1,TWF1,RANGAP1,SLC1A5,TMPO,TNFAIP1,TPM4,YWHAZ,MTMR1,ARHGEF7,H2BC11,WASL,TRIP10,SLC4A7,CCP110,SLK,ACTR2,ABI2,TUBB4B,FRS2,CIT,RRAS2,SPEN,FNBP1,FAF2,RHOBTB2,ARHGEF18,RACGAP1,TMOD3,SENP1,ANKFY1,FNBP1L,LAMTOR1,CENPQ,PAK6,LIN7B,CENPM,CEP97,PEAK1,FMNL3,ACBD5,ARHGAP12,FM…
AFF1												6_Member	Reactome Gene Sets	R-HSA-9700206	Signaling by ALK in cancer	-2.70733	-0.810281	3/55	4204,4627,5594	MECP2,MYH9,MAPK1		13_Summary	Reactome Gene Sets	R-HSA-8856828	Clathrin-mediated endocytosis	-4.16	-2.14518	23/140	157,163,1213,1601,2069,2580,3092,3312,3949,4074,4952,5869,6233,7316,8976,9322,10097,10618,22848,23048,54874,58513,115548,164,351,372,400,830,1783,2799,2800,2801,4627,5048,5537,6399,6517,6810,7109,7248,7251,7534,8408,8729,9135,9493,9919,10228,10383,10484,10671,10890,23299,27314,29127,55275,55291,79735,84516,117177,143187,160518,201475,221458,388552	GRK3,AP2B1,CLTC,DAB2,EREG,GAK,HIP1,HSPA8,LDLR,M6PR,OCRL,RAB5B,RPS27A,UBC,WASL,TRIP10,ACTR2,TGOLN2,AAK1,FNBP1,FNBP1L,EPS15L1,FCHO2,AP1G1,APP,ARCN1,ARL1,CAPZA2,DYNC1LI2,GNS,GOLGA1,GOLGA2,MYH9,PAFAH1B1,PPP6C,TRAPPC2,SLC2A4,STX4,TRAPPC10,TSC1,TSG101,YWHAZ,ULK1,GBF1,RABEP1,KIF23,SEC16A,STX6,TUBB4B,SEC23A,DCTN6,RAB10,BICD2,RAB30,RACGAP1,VPS53,PPP6R3,TBC1D17,DCTN5,RAB3IP,VTI1A,DENND5B,RAB12,KIF6,BLOC1S3
AFP												6_Member	Reactome Gene Sets	R-HSA-9725370	Signaling by ALK fusions and activated point mutants	-2.70733	-0.810281	3/55	4204,4627,5594	MECP2,MYH9,MAPK1		13_Member	Reactome Gene Sets	R-HSA-8856828	Clathrin-mediated endocytosis	-4.16	-2.14518	23/140	157,163,1213,1601,2069,2580,3092,3312,3949,4074,4952,5869,6233,7316,8976,9322,10097,10618,22848,23048,54874,58513,115548	GRK3,AP2B1,CLTC,DAB2,EREG,GAK,HIP1,HSPA8,LDLR,M6PR,OCRL,RAB5B,RPS27A,UBC,WASL,TRIP10,ACTR2,TGOLN2,AAK1,FNBP1,FNBP1L,EPS15L1,FCHO2
AGFG2												7_Summary	KEGG Pathway	hsa04120	Ubiquitin mediated proteolysis	-2.51144	-0.728618	4/133	9320,10075,22954,51366	TRIP12,HUWE1,TRIM32,UBR5		13_Member	Reactome Gene Sets	R-HSA-199991	Membrane Trafficking	-3.9161	-1.97175	65/599	157,163,164,351,372,400,830,1213,1601,1783,2069,2580,2799,2800,2801,3092,3312,3949,4074,4627,4952,5048,5537,5869,6233,6399,6517,6810,7109,7248,7251,7316,7534,8408,8729,8976,9135,9322,9493,9919,10097,10228,10383,10484,10618,10671,10890,22848,23048,23299,27314,29127,54874,55275,55291,58513,79735,84516,115548,117177,143187,160518,201475,221458,388552	GRK3,AP2B1,AP1G1,APP,ARCN1,ARL1,CAPZA2,CLTC,DAB2,DYNC1LI2,EREG,GAK,GNS,GOLGA1,GOLGA2,HIP1,HSPA8,LDLR,M6PR,MYH9,OCRL,PAFAH1B1,PPP6C,RAB5B,RPS27A,TRAPPC2,SLC2A4,STX4,TRAPPC10,TSC1,TSG101,UBC,YWHAZ,ULK1,GBF1,WASL,RABEP1,TRIP10,KIF23,SEC16A,ACTR2,STX6,TUBB4B,SEC23A,TGOLN2,DCTN6,RAB10,AAK1,FNBP1,BICD2,RAB30,RACGAP1,FNBP1L,VPS53,PPP6R3,EPS15L1,TBC1D17,DCTN5,FCHO2,RAB3IP,VTI1A,DENND5B,RAB12,KIF6,BLOC1S3
AGMAT												7_Member	KEGG Pathway	hsa04120	Ubiquitin mediated proteolysis	-2.51144	-0.728618	4/133	9320,10075,22954,51366	TRIP12,HUWE1,TRIM32,UBR5		13_Member	Reactome Gene Sets	R-HSA-5653656	Vesicle-mediated transport	-3.28706	-1.46557	65/631	157,163,164,351,372,400,830,1213,1601,1783,2069,2580,2799,2800,2801,3092,3312,3949,4074,4627,4952,5048,5537,5869,6233,6399,6517,6810,7109,7248,7251,7316,7534,8408,8729,8976,9135,9322,9493,9919,10097,10228,10383,10484,10618,10671,10890,22848,23048,23299,27314,29127,54874,55275,55291,58513,79735,84516,115548,117177,143187,160518,201475,221458,388552	GRK3,AP2B1,AP1G1,APP,ARCN1,ARL1,CAPZA2,CLTC,DAB2,DYNC1LI2,EREG,GAK,GNS,GOLGA1,GOLGA2,HIP1,HSPA8,LDLR,M6PR,MYH9,OCRL,PAFAH1B1,PPP6C,RAB5B,RPS27A,TRAPPC2,SLC2A4,STX4,TRAPPC10,TSC1,TSG101,UBC,YWHAZ,ULK1,GBF1,WASL,RABEP1,TRIP10,KIF23,SEC16A,ACTR2,STX6,TUBB4B,SEC23A,TGOLN2,DCTN6,RAB10,AAK1,FNBP1,BICD2,RAB30,RACGAP1,FNBP1L,VPS53,PPP6R3,EPS15L1,TBC1D17,DCTN5,FCHO2,RAB3IP,VTI1A,DENND5B,RAB12,KIF6,BLOC1S3
AKAP11												7_Member	KEGG Pathway	ko04120	Ubiquitin mediated proteolysis	-2.51144	-0.728618	4/133	9320,10075,22954,51366	TRIP12,HUWE1,TRIM32,UBR5		14_Summary	Reactome Gene Sets	R-HSA-8943723	Regulation of PTEN mRNA translation	-3.83967	-1.91818	5/9	5728,23112,26523,27327,192669,595,894,1385,3064,4204,79718,19,6319,29116,64241,4986,5775,6934,7157,51434	PTEN,TNRC6B,AGO1,TNRC6A,AGO3,CCND1,CCND2,CREB1,HTT,MECP2,TBL1XR1,ABCA1,SCD,MYLIP,ABCG8,OPRK1,PTPN4,TCF7L2,TP53,ANAPC7
AKR7A2												8_Summary	Reactome Gene Sets	R-HSA-400253	Circadian Clock	-2.46262	-0.695594	3/67	6095,79718,150094	RORA,TBL1XR1,SIK1		14_Member	Reactome Gene Sets	R-HSA-8943723	Regulation of PTEN mRNA translation	-3.83967	-1.91818	5/9	5728,23112,26523,27327,192669	PTEN,TNRC6B,AGO1,TNRC6A,AGO3
AKTIP												8_Member	Reactome Gene Sets	R-HSA-400253	Circadian Clock	-2.46262	-0.695594	3/67	6095,79718,150094	RORA,TBL1XR1,SIK1		14_Member	Reactome Gene Sets	R-HSA-8934593	Regulation of RUNX1 Expression and Activity	-3.19947	-1.45003	6/17	595,894,23112,26523,27327,192669	CCND1,CCND2,TNRC6B,AGO1,TNRC6A,AGO3
ALDH9A1												9_Summary	Reactome Gene Sets	R-HSA-72163	mRNA Splicing - Major Pathway	-2.02473	-0.478707	4/183	1993,9416,10236,10921	ELAVL2,DDX23,HNRNPR,RNPS1		14_Member	Reactome Gene Sets	R-HSA-426496	Post-transcriptional silencing by small RNAs	-3.19915	-1.45003	4/7	23112,26523,27327,192669	TNRC6B,AGO1,TNRC6A,AGO3
ANAPC7												9_Member	Reactome Gene Sets	R-HSA-72163	mRNA Splicing - Major Pathway	-2.02473	-0.478707	4/183	1993,9416,10236,10921	ELAVL2,DDX23,HNRNPR,RNPS1		14_Member	Reactome Gene Sets	R-HSA-9022692	Regulation of MECP2 expression and activity	-2.96509	-1.31586	8/32	1385,3064,4204,23112,26523,27327,79718,192669	CREB1,HTT,MECP2,TNRC6B,AGO1,TNRC6A,TBL1XR1,AGO3
ANKFY1																						14_Member	Reactome Gene Sets	R-HSA-8948700	Competing endogenous RNAs (ceRNAs) regulate PTEN translation	-2.92217	-1.29611	4/8	23112,26523,27327,192669	TNRC6B,AGO1,TNRC6A,AGO3
ANKH																						14_Member	Reactome Gene Sets	R-HSA-9024446	NR1H2 and NR1H3-mediated signaling	-2.75702	-1.17896	9/42	19,6319,23112,26523,27327,29116,64241,79718,192669	ABCA1,SCD,TNRC6B,AGO1,TNRC6A,MYLIP,ABCG8,TBL1XR1,AGO3
ANKIB1																						14_Member	Reactome Gene Sets	R-HSA-8986944	Transcriptional Regulation by MECP2	-2.60605	-1.06662	11/61	1385,3064,4204,4986,5728,5775,23112,26523,27327,79718,192669	CREB1,HTT,MECP2,OPRK1,PTEN,PTPN4,TNRC6B,AGO1,TNRC6A,TBL1XR1,AGO3
ANKRD12																						14_Member	Reactome Gene Sets	R-HSA-8853884	Transcriptional Regulation by VENTX	-2.38184	-0.959198	8/39	595,6934,7157,23112,26523,27327,51434,192669	CCND1,TCF7L2,TP53,TNRC6B,AGO1,TNRC6A,ANAPC7,AGO3
ANKRD13C																						14_Member	Reactome Gene Sets	R-HSA-9029569	NR1H3 & NR1H2 regulate gene expression linked to cholesterol transport and efflux	-2.0812	-0.76459	7/35	19,23112,26523,27327,64241,79718,192669	ABCA1,TNRC6B,AGO1,TNRC6A,ABCG8,TBL1XR1,AGO3
ANKRD33B																						15_Summary	Reactome Gene Sets	R-HSA-109606	Intrinsic Pathway for Apoptosis	-3.73787	-1.82738	12/53	331,840,841,1869,5366,5534,5594,6774,7157,7534,10018,54205,118,324,355,3146,3148,5684,6233,7316,8795,8797,10059,22985,1026,2956,4193,4437,5170,835,1520,1965,4170,5601,9020	XIAP,CASP7,CASP8,E2F1,PMAIP1,PPP3R1,MAPK1,STAT3,TP53,YWHAZ,BCL2L11,CYCS,ADD1,APC,FAS,HMGB1,HMGB2,PSMA3,RPS27A,UBC,TNFRSF10B,TNFRSF10A,DNM1L,ACIN1,CDKN1A,MSH6,MDM2,MSH3,PDPK1,CASP2,CTSS,EIF2S1,MCL1,MAPK9,MAP3K14
ANKRD50																						15_Member	Reactome Gene Sets	R-HSA-109606	Intrinsic Pathway for Apoptosis	-3.73787	-1.82738	12/53	331,840,841,1869,5366,5534,5594,6774,7157,7534,10018,54205	XIAP,CASP7,CASP8,E2F1,PMAIP1,PPP3R1,MAPK1,STAT3,TP53,YWHAZ,BCL2L11,CYCS
ANKRD52																						15_Member	Reactome Gene Sets	R-HSA-109581	Apoptosis	-3.20814	-1.45003	24/172	118,324,331,355,840,841,1869,3146,3148,5366,5534,5594,5684,6233,6774,7157,7316,7534,8795,8797,10018,10059,22985,54205	ADD1,APC,XIAP,FAS,CASP7,CASP8,E2F1,HMGB1,HMGB2,PMAIP1,PPP3R1,MAPK1,PSMA3,RPS27A,STAT3,TP53,UBC,YWHAZ,TNFRSF10B,TNFRSF10A,BCL2L11,DNM1L,ACIN1,CYCS
ANKS4B																						15_Member	KEGG Pathway	hsa01524	Platinum drug resistance	-2.76822	-1.18509	12/67	331,355,841,1026,2956,4193,4437,5170,5366,5594,7157,54205	XIAP,FAS,CASP8,CDKN1A,MSH6,MDM2,MSH3,PDPK1,PMAIP1,MAPK1,TP53,CYCS
AP1G1																						15_Member	KEGG Pathway	ko01524	Platinum drug resistance	-2.76822	-1.18509	12/67	331,355,841,1026,2956,4193,4437,5170,5366,5594,7157,54205	XIAP,FAS,CASP8,CDKN1A,MSH6,MDM2,MSH3,PDPK1,PMAIP1,MAPK1,TP53,CYCS
AP2B1																						15_Member	KEGG Pathway	hsa04210	Apoptosis	-2.54964	-1.05124	18/129	331,355,835,840,841,1520,1965,4170,5170,5366,5594,5601,7157,8795,8797,9020,10018,54205	XIAP,FAS,CASP2,CASP7,CASP8,CTSS,EIF2S1,MCL1,PDPK1,PMAIP1,MAPK1,MAPK9,TP53,TNFRSF10B,TNFRSF10A,MAP3K14,BCL2L11,CYCS
APLP2																						15_Member	KEGG Pathway	ko04210	Apoptosis	-2.54964	-1.05124	18/129	331,355,835,840,841,1520,1965,4170,5170,5366,5594,5601,7157,8795,8797,9020,10018,54205	XIAP,FAS,CASP2,CASP7,CASP8,CTSS,EIF2S1,MCL1,PDPK1,PMAIP1,MAPK1,MAPK9,TP53,TNFRSF10B,TNFRSF10A,MAP3K14,BCL2L11,CYCS
APOH																						15_Member	KEGG Pathway	hsa04215	Apoptosis - multiple species	-2.47134	-1.00018	7/30	331,840,841,5366,5601,10018,54205	XIAP,CASP7,CASP8,PMAIP1,MAPK9,BCL2L11,CYCS
ARAP2																						15_Member	KEGG Pathway	ko04215	Apoptosis - multiple species	-2.47134	-1.00018	7/30	331,840,841,5366,5601,10018,54205	XIAP,CASP7,CASP8,PMAIP1,MAPK9,BCL2L11,CYCS
ARCN1																						15_Member	Reactome Gene Sets	R-HSA-5357801	Programmed Cell Death	-2.2904	-0.908906	24/201	118,324,331,355,840,841,1869,3146,3148,5366,5534,5594,5684,6233,6774,7157,7316,7534,8795,8797,10018,10059,22985,54205	ADD1,APC,XIAP,FAS,CASP7,CASP8,E2F1,HMGB1,HMGB2,PMAIP1,PPP3R1,MAPK1,PSMA3,RPS27A,STAT3,TP53,UBC,YWHAZ,TNFRSF10B,TNFRSF10A,BCL2L11,DNM1L,ACIN1,CYCS
ARHGAP1																						15_Member	Reactome Gene Sets	R-HSA-111459	Activation of caspases through apoptosome-mediated cleavage	-2.26928	-0.901635	3/6	331,840,54205	XIAP,CASP7,CYCS
ARHGAP12																						15_Member	Reactome Gene Sets	R-HSA-111463	SMAC (DIABLO) binds to IAPs	-2.04868	-0.753617	3/7	331,840,54205	XIAP,CASP7,CYCS
ARHGAP35																						15_Member	Reactome Gene Sets	R-HSA-111464	SMAC(DIABLO)-mediated dissociation of IAP:caspase complexes	-2.04868	-0.753617	3/7	331,840,54205	XIAP,CASP7,CYCS
ARHGEF18																						15_Member	Reactome Gene Sets	R-HSA-111461	Cytochrome c-mediated apoptotic response	-2.0323	-0.750197	4/13	331,840,5594,54205	XIAP,CASP7,MAPK1,CYCS
ARHGEF7																						16_Summary	KEGG Pathway	ko05205	Proteoglycans in cancer	-3.70312	-1.80335	27/189	355,595,857,998,1026,1655,2549,3091,3673,3688,4193,4313,4609,4660,5170,5567,5579,5594,6548,6774,7097,7157,7291,7422,8326,10818,22800,3312,3716,4170,6095,9655,483,5208,5214,8202,8850,9440,10025	FAS,CCND1,CAV1,CDC42,CDKN1A,DDX5,GAB1,HIF1A,ITGA2,ITGB1,MDM2,MMP2,MYC,PPP1R12B,PDPK1,PRKACB,PRKCB,MAPK1,SLC9A1,STAT3,TLR2,TP53,TWIST1,VEGFA,FZD9,FRS2,RRAS2,HSPA8,JAK1,MCL1,RORA,SOCS5,ATP1B3,PFKFB2,PFKP,NCOA3,KAT2B,MED17,MED16
ARID4B																						16_Member	KEGG Pathway	ko05205	Proteoglycans in cancer	-3.70312	-1.80335	27/189	355,595,857,998,1026,1655,2549,3091,3673,3688,4193,4313,4609,4660,5170,5567,5579,5594,6548,6774,7097,7157,7291,7422,8326,10818,22800	FAS,CCND1,CAV1,CDC42,CDKN1A,DDX5,GAB1,HIF1A,ITGA2,ITGB1,MDM2,MMP2,MYC,PPP1R12B,PDPK1,PRKACB,PRKCB,MAPK1,SLC9A1,STAT3,TLR2,TP53,TWIST1,VEGFA,FZD9,FRS2,RRAS2
ARL1																						16_Member	KEGG Pathway	hsa05205	Proteoglycans in cancer	-3.23492	-1.45003	27/202	355,595,857,998,1026,1655,2549,3091,3673,3688,4193,4313,4609,4660,5170,5567,5579,5594,6548,6774,7097,7157,7291,7422,8326,10818,22800	FAS,CCND1,CAV1,CDC42,CDKN1A,DDX5,GAB1,HIF1A,ITGA2,ITGB1,MDM2,MMP2,MYC,PPP1R12B,PDPK1,PRKACB,PRKCB,MAPK1,SLC9A1,STAT3,TLR2,TP53,TWIST1,VEGFA,FZD9,FRS2,RRAS2
ARL13B																						16_Member	Reactome Gene Sets	R-HSA-6785807	Interleukin-4 and Interleukin-13 signaling	-2.88276	-1.2623	15/92	595,1026,3091,3312,3688,3716,4170,4313,4609,6095,6774,7157,7291,7422,9655	CCND1,CDKN1A,HIF1A,HSPA8,ITGB1,JAK1,MCL1,MMP2,MYC,RORA,STAT3,TP53,TWIST1,VEGFA,SOCS5
ARMT1																						16_Member	KEGG Pathway	hsa04919	thyroid hormone signaling pathway	-2.8346	-1.21967	17/112	483,595,3091,4193,4609,5170,5208,5214,5567,5579,5594,6548,7157,8202,8850,9440,10025	ATP1B3,CCND1,HIF1A,MDM2,MYC,PDPK1,PFKFB2,PFKP,PRKACB,PRKCB,MAPK1,SLC9A1,TP53,NCOA3,KAT2B,MED17,MED16
ARSJ																						17_Summary	Reactome Gene Sets	R-HSA-400253	Circadian Clock	-3.23201	-1.45003	13/68	1374,1385,1408,2908,3091,6095,6233,7316,9575,64784,79718,80205,150094,595,1398,2069,2909,6774	CPT1A,CREB1,CRY2,NR3C1,HIF1A,RORA,RPS27A,UBC,CLOCK,CRTC3,TBL1XR1,CHD9,SIK1,CCND1,CRK,EREG,ARHGAP35,STAT3
ASAP1																						17_Member	Reactome Gene Sets	R-HSA-400253	Circadian Clock	-3.23201	-1.45003	13/68	1374,1385,1408,2908,3091,6095,6233,7316,9575,64784,79718,80205,150094	CPT1A,CREB1,CRY2,NR3C1,HIF1A,RORA,RPS27A,UBC,CLOCK,CRTC3,TBL1XR1,CHD9,SIK1
ASB1																						17_Member	Reactome Gene Sets	R-HSA-8848021	Signaling by PTK6	-2.05062	-0.753617	9/53	595,1398,2069,2908,2909,3091,6233,6774,7316	CCND1,CRK,EREG,NR3C1,ARHGAP35,HIF1A,RPS27A,STAT3,UBC
ASB16																						17_Member	Reactome Gene Sets	R-HSA-9006927	Signaling by Non-Receptor Tyrosine Kinases	-2.05062	-0.753617	9/53	595,1398,2069,2908,2909,3091,6233,6774,7316	CCND1,CRK,EREG,NR3C1,ARHGAP35,HIF1A,RPS27A,STAT3,UBC
ATAD2																						18_Summary	Reactome Gene Sets	R-HSA-9637628	Modulation by Mtb of host immune system	-3.19915	-1.45003	4/7	567,6233,7097,7316,324,5728,7157,54764,55432,57506,79931,331,6659,6934,7534,8085,1915,3312,200894	B2M,RPS27A,TLR2,UBC,APC,PTEN,TP53,ZRANB1,YOD1,MAVS,TNIP3,XIAP,SOX4,TCF7L2,YWHAZ,KMT2D,EEF1A1,HSPA8,ARL13B
ATAT1																						18_Member	Reactome Gene Sets	R-HSA-9637628	Modulation by Mtb of host immune system	-3.19915	-1.45003	4/7	567,6233,7097,7316	B2M,RPS27A,TLR2,UBC
ATG14																						18_Member	Reactome Gene Sets	R-HSA-5689896	Ovarian tumor domain proteases	-3.1782	-1.4365	9/37	324,5728,6233,7157,7316,54764,55432,57506,79931	APC,PTEN,RPS27A,TP53,UBC,ZRANB1,YOD1,MAVS,TNIP3
ATG16L1																						18_Member	Reactome Gene Sets	R-HSA-8948747	Regulation of PTEN localization	-2.69089	-1.12773	4/9	331,5728,6233,7316	XIAP,PTEN,RPS27A,UBC
ATG2A																						18_Member	Reactome Gene Sets	R-HSA-3769402	Deactivation of the beta-catenin transactivating complex	-2.24294	-0.885723	8/41	324,331,6233,6659,6934,7316,7534,8085	APC,XIAP,RPS27A,SOX4,TCF7L2,UBC,YWHAZ,KMT2D
ATG2B																						18_Member	Reactome Gene Sets	R-HSA-9613829	Chaperone Mediated Autophagy	-2.02278	-0.745762	5/20	1915,3312,6233,7316,200894	EEF1A1,HSPA8,RPS27A,UBC,ARL13B
ATL3																						19_Summary	Reactome Gene Sets	R-HSA-8941855	RUNX3 regulates CDKN1A transcription	-3.19915	-1.45003	4/7	864,1026,4089,7157,10018	RUNX3,CDKN1A,SMAD4,TP53,BCL2L11
ATP1B3																						19_Member	Reactome Gene Sets	R-HSA-8941855	RUNX3 regulates CDKN1A transcription	-3.19915	-1.45003	4/7	864,1026,4089,7157	RUNX3,CDKN1A,SMAD4,TP53
ATP2B1																						19_Member	Reactome Gene Sets	R-HSA-8952158	RUNX3 regulates BCL2L11 (BIM) transcription	-2.54778	-1.05124	3/5	864,4089,10018	RUNX3,SMAD4,BCL2L11
ATP6V0E1																						20_Summary	Reactome Gene Sets	R-HSA-5688426	Deubiquitination	-3.1419	-1.42392	32/258	324,1540,3017,3091,3607,4089,4092,4193,4609,5684,5728,5887,6233,7048,7157,7316,7416,8295,8850,8970,9738,9960,10600,54764,55432,57506,57646,79931,80351,84196,93624,221937	APC,CYLD,H2BC5,HIF1A,FOXK2,SMAD4,SMAD7,MDM2,MYC,PSMA3,PTEN,RAD23B,RPS27A,TGFBR2,TP53,UBC,VDAC1,TRRAP,KAT2B,H2BC11,CCP110,USP3,USP16,ZRANB1,YOD1,MAVS,USP28,TNIP3,TNKS2,USP48,TADA2B,FOXK1
ATXN1																						20_Member	Reactome Gene Sets	R-HSA-5688426	Deubiquitination	-3.1419	-1.42392	32/258	324,1540,3017,3091,3607,4089,4092,4193,4609,5684,5728,5887,6233,7048,7157,7316,7416,8295,8850,8970,9738,9960,10600,54764,55432,57506,57646,79931,80351,84196,93624,221937	APC,CYLD,H2BC5,HIF1A,FOXK2,SMAD4,SMAD7,MDM2,MYC,PSMA3,PTEN,RAD23B,RPS27A,TGFBR2,TP53,UBC,VDAC1,TRRAP,KAT2B,H2BC11,CCP110,USP3,USP16,ZRANB1,YOD1,MAVS,USP28,TNIP3,TNKS2,USP48,TADA2B,FOXK1
ATXN7L3B																						20_Member	Reactome Gene Sets	R-HSA-5689880	Ub-specific processing proteases	-2.17948	-0.843017	22/183	1540,3017,3091,4089,4092,4193,4609,5684,5728,6233,7157,7316,7416,8295,8970,9738,9960,10600,57646,80351,84196,93624	CYLD,H2BC5,HIF1A,SMAD4,SMAD7,MDM2,MYC,PSMA3,PTEN,RPS27A,TP53,UBC,VDAC1,TRRAP,H2BC11,CCP110,USP3,USP16,USP28,TNKS2,USP48,TADA2B
B2M
BAGE5
BAMBI
BBX
BCAS4
BCL2L11
BCL2L2
BHMT2
BICD2
BLOC1S3
BMP2
BMP8B
BMPR2
BMT2
BNIP2
BRI3BP
BRMS1L
BRWD1
BSCL2
BTBD7
BTF3L4
BTG2
BTG3
BTN3A1
BTN3A2
BTN3A3
BZW1
C11orf54
C12orf65
C14orf119
C14orf28
C15orf40
C15orf41
C16orf52
C16orf70
C17orf75
C18orf32
C1orf43
C1orf50
C2orf69
C3orf38
C6orf120
C7orf43
C9orf40
CABLES1
CABP2
CAMK2N2
CAPN15
CAPRIN2
CAPZA2
CASP2
CASP7
CASP8
CAV1
CAVIN1
CBFA2T2
CBX1
CBX5
CBX8
CCDC125
CCDC137
CCDC198
CCDC30
CCDC47
CCDC6
CCDC71L
CCL1
CCL5
CCND1
CCND2
CCP110
CCSER2
CD28
CD34
CD47
CDC37L1
CDC42
CDIPT
CDK5R2
CDKN1A
CDKN2AIPNL
CENPM
CENPQ
CEP104
CEP170
CEP57
CEP72
CEP97
CERCAM
CES2
CFL2
CHAF1A
CHD9
CHIC1
CHSY1
CHURC1
CIT
CKAP2
CLEC12B
CLIC4
CLIP4
CLOCK
CLTC
CMPK1
CMTR2
CNKSR3
CNOT4
CNOT6
CNOT6L
CNOT7
COIL
COMMD6
COX19
COX6B1
CPOX
CPS1
CPT1A
CRCP
CREB1
CRISPLD2
CRK
CROT
CRTC3
CRY2
CSNK1A1
CTDSP2
CTSS
CWF19L1
CXorf38
CYB5A
CYBB
CYBRD1
CYCS
CYLD
DAB2
DAP3
DCAF8
DCBLD2
DCTN6
DCTPP1
DDHD1
DDI2
DDX17
DDX5
DEGS1
DENND5B
DGKD
DHODH
DIS3L
DNAJB13
DNAJB4
DNAJB6
DNAJB9
DNAJC10
DNAJC13
DNAJC27
DNAJC28
DNAL1
DNTTIP2
DPP9
DRAXIN
DSPP
DSTYK
DUSP18
DUSP2
DYNC1LI2
DYRK2
E2F1
E2F2
E2F3
E2F5
EEA1
EEF1A1
EFCAB11
EFCAB14
EGLN3
EIF2B2
EIF2S1
EIF3F
EIF4A2
EIF4G2
EIF4H
EIF5A2
ELK3
ELK4
ELMSAN1
ELOC
ELOVL6
EMC1
ENPP5
ENTPD4
ENTPD7
EOMES
EPHA4
EPS15L1
ERAP1
EREG
ERGIC2
ERO1A
ETF1
EXO5
EZH1
F2R
F2RL1
F2RL3
F3
FAAP24
FAF2
FAHD1
FAM102A
FAM117B
FAM126B
FAM129A
FAM160B1
FAM171A2
FAM199X
FAM210A
FAM213A
FAM222B
FAM241A
FAM46C
FAM57A
FAM83D
FAM89A
FAM91A1
FAS
FAXC
FBXL5
FBXL7
FBXO10
FBXO21
FBXO22
FBXO31
FBXO48
FBXW2
FCHO2
FEM1A
FEM1B
FEM1C
FEZ2
FGFR1OP
FHDC1
FICD
FJX1
FKBP14
FMNL2
FMNL3
FNBP1
FNBP1L
FOXC1
FOXJ2
FOXJ3
FOXK1
FOXK2
FOXQ1
FOXRED2
FRMD6
FRS2
FUT10
FXYD5
FYCO1
FYN
FZD9
GAB1
GABBR1
GABPB1
GAK
GATA6
GATAD1
GBF1
GBP3
GDF11
GDF5OS
GEMIN8
GID4
GINS4
GNB5
GNPDA2
GNPTAB
GNS
GOLGA1
GOLGA2
GOLT1B
GON4L
GPAM
GPM6A
GPR137B
GPR155
GPR157
GPR183
GPRIN3
GRAMD1A
GRK3
GRK7
GRPEL2
GTF2H2C
GTF2H3
GTF2IRD2
GTF2IRD2B
HAS2
HAUS8
HBP1
HCP5
HECA
HIF1A
HIF1AN
HIP1
HIST1H2BD
HIST1H2BG
HIST1H2BJ
HMBOX1
HMGB1
HMGB2
HMGB3
HMGCL
HMMR
HNRNPL
HOOK3
HOXD11
HS3ST1
HSP90B3P
HSPA1B
HSPA4L
HSPA8
HTT
HYPK
ICA1L
ICMT
IER3
IFIT5
IFNAR1
IFNAR2
IGDCC3
INPP5F
INSIG1
IPO7
IPP
IQSEC1
IRAK4
IRF9
ISCA2
ISOC1
ISY1
ITCH
ITGA2
ITGB1
ITPKB
JAK1
JPT1
KANK2
KAT7
KCNA7
KCNJ8
KCNK6
KCNMB1
KIAA0513
KIAA1147
KIAA1191
KIAA1551
KIAA1841
KIF23
KIF6
KLF10
KLF3
KLF6
KLHL15
KLHL20
KLHL28
KLHL36
KLRD1
KMT2B
KMT2D
KPNA2
KPNA6
KRT10
LAMC1
LAMTOR1
LAPTM4A
LARS
LASP1
LDHD
LEPROT
LGSN
LIAS
LIMA1
LIMK1
LINC00483
LINC00598
LLPH
LPAR2
LPGAT1
LRIF1
LRP12
LRPAP1
LRRC58
LRRC59
LRRD1
LSM3
LUZP2
LY6G5B
LYSMD3
LZIC
M6PR
MAK16
MAN2B2
MANEAL
MAP3K14
MAP3K2
MAP3K3
MAP7
MAPK9
MAPKAPK5
MAPRE3
MARCH4
MARCH6
MASTL
MAT2A
MAVS
MCL1
MDM2
MED16
MED17
MED18
MELK
METTL8
MFN1
MFN2
MFSD2A
MFSD8
MICB
MIDN
MIER2
MINK1
MINOS1-NBL1
MIXL1
MKNK2
MKRN1
MLLT1
MLXIP
MMADHC
MMP2
MORC1
MORF4L1
MPPE1
MRPS10
MSH3
MSH6
MSMO1
MTHFD1
MTMR1
MTMR3
MTMR9
MTPAP
MXI1
MYC
MYL6
MYLIP
MYLK3
MYO1D
MYO1F
MYPN
N4BP1
N4BP2L2
NAA50
NABP1
NACC2
NAGK
NARS
NBL1
NCAPD2
NCOA3
NEFH
NEK8
NETO2
NFAT5
NFATC2IP
NHLRC3
NID1
NIN
NKIRAS1
NME6
NNT
NPAT
NPLOC4
NPNT
NR2C2
NR2F6
NR3C1
NRBP1
NRIP3
NUBP1
NUDT3
NUFIP2
NUGGC
NUP35
NUP98
OCIAD1
OLAH
OPRK1
OR52K1
ORAI1
ORAI2
ORMDL3
OSTM1
OTUD4
OXR1
PAK6
PANK3
PAPD5
PARD3
PARD6B
PATE2
PCBP2
PCLAF
PCMTD1
PCNX2
PDE4C
PDGFB
PDHB
PDPK1
PDRG1
PDSS1
PDZD11
PEA15
PEAK1
PFDN6
PFKFB2
PFKP
PGM2L1
PHF6
PHLPP2
PHTF2
PIGO
PIK3AP1
PIP4K2A
PIP4K2C
PITPNA
PIWIL2
PKD2
PKMYT1
PKNOX1
PLAGL2
PLEKHM1
PLEKHO2
PLRG1
PLS1
PLXNA1
PMAIP1
PNPLA4
PNRC1
POFUT1
POLM
POLQ
POLR1B
POLR3F
POLR3G
PON2
PPIA
PPM1B
PPP1R12B
PPP1R15B
PPP1R3B
PPP3R1
PPP4C
PPP4R3B
PPP6C
PPP6R3
PRICKLE4
PRIM1
PRKACB
PRKAR1A
PRMT3
PRNP
PRPF4
PRR14L
PRRG1
PRRG4
PRRX1
PSMA3
PTENP1
PTGER4
PTGES3
PTGFRN
PTGIS
PTP4A1
PTP4A2
PTPDC1
PTPN4
PURA
PURB
PVR
PXK
QKI
QRFPR
QSOX1
RAB10
RAB11FIP1
RAB12
RAB22A
RAB30
RAB3IP
RAB42
RAB5B
RABEP1
RABGAP1L
RACGAP1
RAD23B
RAN
RANGAP1
RAP2C
RB1
RBBP7
RBL1
RBL2
RBM12B
RBM20
RBM41
RCCD1
REEP5
REST
REV1
RFK
RFXANK
RFXAP
RGMB
RHOBTB2
RHOC
RMND1
RNASEH1
RNF115
RNF19B
RNF216
RNF34
RPA2
RPF2
RPL14
RPL17
RPL17-C18orf32
RPL18
RPL18A
RPL21
RPL7
RPP30
RPRD2
RPS14
RPS27A
RPS6KA5
RRAGD
RRAS2
RREB1
RRM2
RRN3
RSRP1
RTN2
RUFY2
RUNDC1
RUNX1T1
RUNX3
SACS
SALL3
SAMD12
SAMD8
SAMD9L
SBSN
SCAMP2
SCAMP5
SCD
SEC16A
SEC23A
SEMA4B
SEMA7A
SENP1
SEPT2
SERF1A
SERF1B
SERF2
SERINC1
SESN1
SESN2
SESN3
SF3B3
SGMS1
SGPL1
SGTB
SH3BP5
SH3GLB1
SHISA2
SHOC2
SHTN1
SIKE1
SKIL
SLAIN2
SLC10A7
SLC12A6
SLC16A9
SLC1A5
SLC22A23
SLC25A33
SLC25A44
SLC25A46
SLC25A5
SLC28A1
SLC2A4
SLC30A1
SLC30A7
SLC35F5
SLC35F6
SLC4A7
SLC52A3
SLC5A3
SLC7A11
SLC9A1
SLCO5A1
SLK
SMAD5
SMAD6
SMAD7
SMAD9
SMG7
SMIM13
SMOC1
SNAP47
SNTB2
SOCS5
SOCS7
SOD2
SORCS2
SOX4
SP2
SP4
SPAG1
SPATA46
SPCS1
SPIB
SPOPL
SPRED1
SPTLC2
SQSTM1
SREK1IP1
SRSF2
SSH2
SSX2IP
SSX7
STAC2
STAT3
STK11IP
STK17B
STK40
STX12
STX4
STX6
SUCO
SUGP1
SUMF1
SUSD6
SYNJ2BP
SYNPO2L
SYT4
TADA2B
TAF6L
TANC1
TAX1BP1
TBC1D17
TBC1D9
TCEAL1
TFAM
TGFBR2
TGOLN2
THADA
THAP6
THEM4
TIMM17A
TLR2
TLR7
TM4SF5
TMBIM6
TMEM100
TMEM123
TMEM127
TMEM131L
TMEM133
TMEM138
TMEM167A
TMEM196
TMEM200C
TMEM242
TMEM245
TMEM267
TMEM38A
TMEM64
TMEM67
TMEM9B
TMOD3
TMPO
TMX3
TNFAIP1
TNFAIP8L1
TNFRSF10A
TNFRSF10B
TNFRSF21
TNFSF11
TNIP3
TNKS2
TNNI1
TNRC6A
TOPORS
TP53
TP53INP1
TPK1
TPM4
TPRG1L
TRAF3IP2
TRAPPC10
TRAPPC2
TRIB2
TRIM37
TRIM41
TRIM65
TRIM8
TRIOBP
TRIP10
TRPC4AP
TSG101
TSKU
TSPAN6
TSR1
TTC9
TTPAL
TUBB4B
TWF1
TWIST1
TXK
TXLNA
TXNIP
TXNRD2
U2SURP
UBC
UBE2Q2
UBE2V2
UBFD1
UBOX5
UBXN2A
UGCG
UGP2
ULK1
UNC45A
UNK
UQCRFS1
UQCRQ
USP16
USP28
USP3
USP32
USP46
USP48
UXS1
VCPKMT
VDAC1
VEGFA
VPS13C
VPS26A
VPS50
VPS53
VTI1A
WASL
WDR1
WDR33
WDR37
WDR53
WDR73
WDR89
WDR92
WEE1
WIPF2
WSB1
WWC1
XIAP
XIRP2
YBX1
YES1
YIPF4
YOD1
YTHDC1
YTHDF2
YWHAZ
ZBED1
ZBTB18
ZBTB25
ZBTB33
ZBTB37
ZBTB39
ZBTB4
ZBTB5
ZBTB6
ZBTB7A
ZBTB7B
ZBTB9
ZC3H12C
ZC3H18
ZDHHC20
ZFYVE16
ZFYVE21
ZFYVE9
ZMAT3
ZMYM1
ZNF107
ZNF12
ZNF174
ZNF180
ZNF202
ZNF264
ZNF280B
ZNF280C
ZNF347
ZNF35
ZNF354B
ZNF385A
ZNF417
ZNF426
ZNF446
ZNF454
ZNF514
ZNF532
ZNF562
ZNF578
ZNF587
ZNF597
ZNF598
ZNF652
ZNF665
ZNF681
ZNF682
ZNF7
ZNF70
ZNF706
ZNF770
ZNF777
ZNF780A
ZNF785
ZNF786
ZNF800
ZNF805
ZNF93
ZNFX1
ZRANB1
ZYG11A

## Sheet: hsa-miR-451a
31 Validated target genes of hsa-miR-451a in miRTarbase	7 Autism risk genes in brain	Gene Name	Entrez GeneID	Chromosomal Location	Molecular Function	Support for Autism	Evidence of Support	Number of gene association studies	Number of positive association studies	Number of negative association studies		Pathway enrichment analysis on validated target autism risk genes of hsa-miR-451a										Pathway enrichment analysis on validated target genes of hsa-miR-451a
												GroupID	Category	Term	Description	LogP	Log(q-value)	InTerm_InList	Genes	Symbols		GroupID	Category	Term	Description	LogP	Log(q-value)	InTerm_InList	Genes	Symbols
BCL2	BCL2	B-cell CLL/lymphoma 2	596	18q21.33	An integral outer mitochondrial membrane protein that blocks the apoptotic cell death	Functional	Studies have shown that the expression of Bcl-2 is significantly decreased in the brain of autistic subjects.	10	0	0		1_Summary	KEGG Pathway	hsa01521	EGFR tyrosine kinase inhibitor resistance	-5.39511	-2.33972	3/79	596,3569,5594	BCL2,IL6,MAPK1		1_Summary	Reactome Gene Sets	R-HSA-6785807	Interleukin-4 and Interleukin-13 signaling	-9.37166	-5.95932	7/93	207,596,3569,3570,4313,4318,4609,3551,4214,5594,4282,7248,5243,1032,51719,5868,10776,5021,102	AKT1,BCL2,IL6,IL6R,MMP2,MMP9,MYC,IKBKB,MAP3K1,MAPK1,MIF,TSC1,ABCB1,CDKN2D,CAB39,RAB5A,ARPP19,OXTR,ADAM10
CUX2	CUX2	cut like homeobox 2	23316	12q24.11-q24.12	This gene encodes a protein which contains three CUT domains and a homeodomain; both domains are DNA-binding motifs. The encoded protein may be a transcription factor involved in neural specification.	Rare single gene variant	A de novo nonsense variant in the CUX2 gene was identified in an ASD proband from the Autism Sequencing Consortium in De Rubeis et al., 2014. Chatron et al., 2018 identified nine patients with a recurrent de novo missense variant in the CUX2 gene (p.Glu590Lys) that presented with developmental and epileptic encephalopathy; in addition to recurrent phenotypes including epilepsy and intellectual di…	8	0	0		1_Member	KEGG Pathway	hsa01521	EGFR tyrosine kinase inhibitor resistance	-5.39511	-2.33972	3/79	596,3569,5594	BCL2,IL6,MAPK1		1_Member	Reactome Gene Sets	R-HSA-6785807	Interleukin-4 and Interleukin-13 signaling	-9.37166	-5.95932	7/93	207,596,3569,3570,4313,4318,4609	AKT1,BCL2,IL6,IL6R,MMP2,MMP9,MYC
IL6	IL6	interleukin 6	3569	7p15.3	This gene encodes a cytokine that functions in inflammation and the maturation of B cells. In addition, the encoded protein has been shown to be an endogenous pyrogen capable of inducing fever in people with autoimmune diseases or infections.	Functional	IL-6 has been shown to mediate behavioral abnormalities in offspring induced by maternal immune activation (Smith et al., 2007). Differential expression of IL-6 has also been observed in blood and brain tissue from ASD cases compared to controls in multiple studies (Li et al., 2009; Ashwood et al., 2011; Wei et al., 2011; Ricci et al., 2013).	6	0	0		1_Member	KEGG Pathway	ko01521	EGFR tyrosine kinase inhibitor resistance	-5.39511	-2.33972	3/79	596,3569,5594	BCL2,IL6,MAPK1		1_Member	KEGG Pathway	hsa05161	Hepatitis B	-9.17084	-5.95932	8/164	207,596,3551,3569,4214,4318,4609,5594	AKT1,BCL2,IKBKB,IL6,MAP3K1,MMP9,MYC,MAPK1
MAPK1	MAPK1	Mitogen-activated protein kinase 1	5594	22q11.22	Serine/threonine kinase which acts as an essential component of the MAP kinase signal transduction pathway.	Functional	Mice with a conditional knockout of MAPK1 in the CNS exhibit marked anomalies in multiple aspects of social behaviors, decreased anxiety-related behaviors and impaired long-term memory (Satoh et al., 2011).	3	0	0		1_Member	KEGG Pathway	ko04933	AGE-RAGE signaling pathway in diabetic complications	-5.1533	-2.33972	3/95	596,3569,5594	BCL2,IL6,MAPK1		1_Member	Reactome Gene Sets	R-HSA-449147	Signaling by Interleukins	-8.52339	-5.48796	10/409	207,596,3551,3569,3570,4282,4313,4318,4609,5594	AKT1,BCL2,IKBKB,IL6,IL6R,MIF,MMP2,MMP9,MYC,MAPK1
OXTR	OXTR	oxytocin receptor	5021	3p25.3	The protein encoded by this gene belongs to the G-protein coupled receptor family and acts as a receptor for oxytocin. Its activity is mediated by G proteins which activate a phosphatidylinositol-calcium second messenger system.	Genetic Association	A number of studies have focused on the genetic association of the OXTR gene with autism, including negative association. Cohorts and populations that have shown positive associations include AGRE, Chinese Han, Caucasian, Japanese, Irish, Portuguese, US and the United Kingdom. In addition, one study (Gregory et al., 2009) found a rare deletion in the OXTR gene in an autistic family. Genetic assoc…	48	18	3		1_Member	KEGG Pathway	hsa04933	AGE-RAGE signaling pathway in diabetic complications	-5.06029	-2.32589	3/102	596,3569,5594	BCL2,IL6,MAPK1		1_Member	KEGG Pathway	ko04151	PI3K-Akt signaling pathway	-7.0703	-4.15981	8/304	207,596,3551,3569,3570,4609,5594,7248	AKT1,BCL2,IKBKB,IL6,IL6R,MYC,MAPK1,TSC1
TSC1	TSC1	tuberous sclerosis 1	7248	9q34.13	This gene encodes a growth inhibitory protein thought to play a role in the stabilization of tuberin and has been implicated as a tumor supressor.	Rare Single Gene variant	This gene has been associated with syndromic autism, where a subpopulation of individuals with a given syndrome develop autism. In particular, genetic association exists between autism and tuberous sclerosis (and hence the TSC1 and TSC2 genes as well).	21	0	1		1_Member	KEGG Pathway	hsa04066	HIF-1 signaling pathway	-4.98559	-2.31814	3/108	596,3569,5594	BCL2,IL6,MAPK1		1_Member	KEGG Pathway	hsa04151	PI3K-Akt signaling pathway	-6.76654	-3.98803	8/333	207,596,3551,3569,3570,4609,5594,7248	AKT1,BCL2,IKBKB,IL6,IL6R,MYC,MAPK1,TSC1
UBE2H	UBE2H	ubiquitin-conjugating enzyme E2H (UBC8 homolog, yeast)	7328	7q32.2	The encoded protein has ubiquitin-protein ligase activity.	Genetic Association	Genetic association has been found between the UBE2H gene and autism in a French-Caucasian cohort (Vourc'h et al., 2003).	2	1	0		1_Member	KEGG Pathway	hsa04621	NOD-like receptor signaling pathway	-4.54898	-2.08326	3/151	596,3569,5594	BCL2,IL6,MAPK1		1_Member	Reactome Gene Sets	R-HSA-1280215	Cytokine Signaling in Immune system	-6.72243	-3.98803	10/634	207,596,3551,3569,3570,4282,4313,4318,4609,5594	AKT1,BCL2,IKBKB,IL6,IL6R,MIF,MMP2,MMP9,MYC,MAPK1
ABCB1												1_Member	KEGG Pathway	ko04621	NOD-like receptor signaling pathway	-4.54898	-2.08326	3/151	596,3569,5594	BCL2,IL6,MAPK1		1_Member	Reactome Gene Sets	R-HSA-9009391	Extra-nuclear estrogen signaling	-6.63025	-3.9722	5/71	207,596,4313,4318,5594	AKT1,BCL2,MMP2,MMP9,MAPK1
ADAM10												1_Member	KEGG Pathway	ko05152	Tuberculosis	-4.51501	-2.08326	3/155	596,3569,5594	BCL2,IL6,MAPK1		1_Member	KEGG Pathway	ko05206	MicroRNAs in cancer	-6.58166	-3.9722	6/141	596,3551,4318,4609,5243,5594	BCL2,IKBKB,MMP9,MYC,ABCB1,MAPK1
AKT1												1_Member	KEGG Pathway	hsa05152	Tuberculosis	-4.45767	-2.08326	3/162	596,3569,5594	BCL2,IL6,MAPK1		1_Member	KEGG Pathway	hsa05206	MicroRNAs in cancer	-6.47465	-3.92552	6/147	596,3551,4318,4609,5243,5594	BCL2,IKBKB,MMP9,MYC,ABCB1,MAPK1
ARPP19												1_Member	KEGG Pathway	hsa05161	Hepatitis B	-4.44969	-2.08326	3/163	596,3569,5594	BCL2,IL6,MAPK1		1_Member	KEGG Pathway	hsa01521	EGFR tyrosine kinase inhibitor resistance	-6.39668	-3.92552	5/79	207,596,3569,3570,5594	AKT1,BCL2,IL6,IL6R,MAPK1
CAB39												1_Member	KEGG Pathway	hsa05200	Pathways in cancer	-3.36356	-1.0271	3/379	596,3569,5594	BCL2,IL6,MAPK1		1_Member	KEGG Pathway	ko01521	EGFR tyrosine kinase inhibitor resistance	-6.39668	-3.92552	5/79	207,596,3569,3570,5594	AKT1,BCL2,IL6,IL6R,MAPK1
CDKN2D												1_Member	Reactome Gene Sets	R-HSA-449147	Signaling by Interleukins	-3.26965	-0.96122	3/408	596,3569,5594	BCL2,IL6,MAPK1		1_Member	KEGG Pathway	hsa05200	Pathways in cancer	-6.32978	-3.89641	8/380	207,596,3551,3569,4313,4318,4609,5594	AKT1,BCL2,IKBKB,IL6,MMP2,MMP9,MYC,MAPK1
CPNE3												1_Member	Reactome Gene Sets	R-HSA-1280215	Cytokine Signaling in Immune system	-2.71501	-0.432911	3/633	596,3569,5594	BCL2,IL6,MAPK1		1_Member	KEGG Pathway	hsa01522	Endocrine resistance	-6.13736	-3.80401	5/89	207,596,4313,4318,5594	AKT1,BCL2,MMP2,MMP9,MAPK1
DCBLD2												2_Summary	KEGG Pathway	ko04151	PI3K-Akt signaling pathway	-5.36496	-2.33972	4/304	596,3569,5594,7248	BCL2,IL6,MAPK1,TSC1		1_Member	KEGG Pathway	ko01522	Endocrine resistance	-6.13736	-3.80401	5/89	207,596,4313,4318,5594	AKT1,BCL2,MMP2,MMP9,MAPK1
FRZB												2_Member	KEGG Pathway	ko04151	PI3K-Akt signaling pathway	-5.36496	-2.33972	4/304	596,3569,5594,7248	BCL2,IL6,MAPK1,TSC1		1_Member	KEGG Pathway	hsa05219	Bladder cancer	-6.08611	-3.80401	4/38	4313,4318,4609,5594	MMP2,MMP9,MYC,MAPK1
IKBKB												2_Member	KEGG Pathway	hsa04151	PI3K-Akt signaling pathway	-5.20785	-2.33972	4/333	596,3569,5594,7248	BCL2,IL6,MAPK1,TSC1		1_Member	KEGG Pathway	ko05219	Bladder cancer	-6.08611	-3.80401	4/38	4313,4318,4609,5594	MMP2,MMP9,MYC,MAPK1
IL6R												3_Summary	KEGG Pathway	ko04140	Autophagy - animal	-4.79486	-2.20565	3/125	596,5594,7248	BCL2,MAPK1,TSC1		1_Member	KEGG Pathway	ko04933	AGE-RAGE signaling pathway in diabetic complications	-5.99605	-3.73878	5/95	207,596,3569,4313,5594	AKT1,BCL2,IL6,MMP2,MAPK1
MAP3K1												3_Member	KEGG Pathway	ko04140	Autophagy - animal	-4.79486	-2.20565	3/125	596,5594,7248	BCL2,MAPK1,TSC1		1_Member	KEGG Pathway	hsa04933	AGE-RAGE signaling pathway in diabetic complications	-5.84257	-3.60877	5/102	207,596,3569,4313,5594	AKT1,BCL2,IL6,MMP2,MAPK1
MIF												3_Member	KEGG Pathway	hsa04140	Regulation of autophagy	-4.76396	-2.20565	3/128	596,5594,7248	BCL2,MAPK1,TSC1		1_Member	KEGG Pathway	ko04668	TNF signaling pathway	-5.78015	-3.56862	5/105	207,3551,3569,4318,5594	AKT1,IKBKB,IL6,MMP9,MAPK1
MMP2																						1_Member	Reactome Gene Sets	R-HSA-8939211	ESR-mediated signaling	-5.74241	-3.55208	6/196	207,596,4313,4318,4609,5594	AKT1,BCL2,MMP2,MMP9,MYC,MAPK1
MMP9																						1_Member	KEGG Pathway	hsa04066	HIF-1 signaling pathway	-5.71956	-3.54943	5/108	207,596,3569,3570,5594	AKT1,BCL2,IL6,IL6R,MAPK1
MYC																						1_Member	KEGG Pathway	hsa04668	TNF signaling pathway	-5.66072	-3.52157	5/111	207,3551,3569,4318,5594	AKT1,IKBKB,IL6,MMP9,MAPK1
OSR1																						1_Member	KEGG Pathway	hsa05205	Proteoglycans in cancer	-5.65391	-3.52157	6/203	207,3569,4313,4318,4609,5594	AKT1,IL6,MMP2,MMP9,MYC,MAPK1
PKD1																						1_Member	KEGG Pathway	hsa04722	Neurotrophin signaling pathway	-5.56627	-3.46869	5/116	207,596,3551,4214,5594	AKT1,BCL2,IKBKB,MAP3K1,MAPK1
RAB14																						1_Member	KEGG Pathway	ko04722	Neurotrophin signaling pathway	-5.56627	-3.46869	5/116	207,596,3551,4214,5594	AKT1,BCL2,IKBKB,MAP3K1,MAPK1
RAB5A																						1_Member	KEGG Pathway	hsa04915	Estrogen signaling pathway	-5.52968	-3.44849	5/118	207,596,4313,4318,5594	AKT1,BCL2,MMP2,MMP9,MAPK1
ROR2																						1_Member	KEGG Pathway	hsa05221	Acute myeloid leukemia	-5.43143	-3.38217	4/55	207,3551,4609,5594	AKT1,IKBKB,MYC,MAPK1
SZRD1																						1_Member	KEGG Pathway	ko05221	Acute myeloid leukemia	-5.43143	-3.38217	4/55	207,3551,4609,5594	AKT1,IKBKB,MYC,MAPK1
TMED7																						1_Member	KEGG Pathway	hsa04068	foxo signaling pathway	-5.38957	-3.38217	5/126	207,1032,3551,3569,5594	AKT1,CDKN2D,IKBKB,IL6,MAPK1
ZDHHC14																						1_Member	KEGG Pathway	hsa04630	Jak-STAT signaling pathway	-5.38957	-3.38217	5/126	207,596,3569,3570,4609	AKT1,BCL2,IL6,IL6R,MYC
																						1_Member	KEGG Pathway	ko04630	Jak-STAT signaling pathway	-5.38957	-3.38217	5/126	207,596,3569,3570,4609	AKT1,BCL2,IL6,IL6R,MYC
																						1_Member	KEGG Pathway	hsa05210	Colorectal cancer	-5.30847	-3.33819	4/59	207,596,4609,5594	AKT1,BCL2,MYC,MAPK1
																						1_Member	KEGG Pathway	ko05210	Colorectal cancer	-5.30847	-3.33819	4/59	207,596,4609,5594	AKT1,BCL2,MYC,MAPK1
																						1_Member	KEGG Pathway	ko05418	Fluid shear stress and atherosclerosis	-5.30667	-3.33819	5/131	207,596,3551,4313,4318	AKT1,BCL2,IKBKB,MMP2,MMP9
																						1_Member	KEGG Pathway	hsa05418	Fluid shear stress and atherosclerosis	-5.22704	-3.2708	5/136	207,596,3551,4313,4318	AKT1,BCL2,IKBKB,MMP2,MMP9
																						1_Member	KEGG Pathway	hsa04150	mTOR signaling pathway	-5.10584	-3.17308	5/144	207,3551,5594,7248,51719	AKT1,IKBKB,MAPK1,TSC1,CAB39
																						1_Member	KEGG Pathway	ko04150	mTOR signaling pathway	-5.10584	-3.17308	5/144	207,3551,5594,7248,51719	AKT1,IKBKB,MAPK1,TSC1,CAB39
																						1_Member	KEGG Pathway	hsa05220	Chronic myeloid leukemia	-5.03572	-3.13559	4/69	207,3551,4609,5594	AKT1,IKBKB,MYC,MAPK1
																						1_Member	KEGG Pathway	ko05220	Chronic myeloid leukemia	-5.03572	-3.13559	4/69	207,3551,4609,5594	AKT1,IKBKB,MYC,MAPK1
																						1_Member	Reactome Gene Sets	R-HSA-9006931	Signaling by Nuclear Receptors	-5.03535	-3.13559	6/260	207,596,4313,4318,4609,5594	AKT1,BCL2,MMP2,MMP9,MYC,MAPK1
																						1_Member	Reactome Gene Sets	R-HSA-9634638	Estrogen-dependent nuclear events downstream of ESR-membrane signaling	-5.00172	-3.11242	3/22	207,596,5594	AKT1,BCL2,MAPK1
																						1_Member	KEGG Pathway	ko05152	Tuberculosis	-4.95032	-3.0725	5/155	207,596,3569,5594,5868	AKT1,BCL2,IL6,MAPK1,RAB5A
																						1_Member	KEGG Pathway	hsa05152	Tuberculosis	-4.8573	-2.99797	5/162	207,596,3569,5594,5868	AKT1,BCL2,IL6,MAPK1,RAB5A
																						1_Member	KEGG Pathway	ko04657	IL-17 signaling pathway	-4.8458	-2.99601	4/77	3551,3569,4318,5594	IKBKB,IL6,MMP9,MAPK1
																						1_Member	KEGG Pathway	hsa04657	IL-17 signaling pathway	-4.80155	-2.97024	4/79	3551,3569,4318,5594	IKBKB,IL6,MMP9,MAPK1
																						1_Member	KEGG Pathway	hsa05222	Small cell lung cancer	-4.75845	-2.94487	4/81	207,596,3551,4609	AKT1,BCL2,IKBKB,MYC
																						1_Member	KEGG Pathway	ko05222	Small cell lung cancer	-4.75845	-2.94487	4/81	207,596,3551,4609	AKT1,BCL2,IKBKB,MYC
																						1_Member	KEGG Pathway	hsa05215	Prostate cancer	-4.71646	-2.91991	4/83	207,596,3551,5594	AKT1,BCL2,IKBKB,MAPK1
																						1_Member	KEGG Pathway	ko05215	Prostate cancer	-4.71646	-2.91991	4/83	207,596,3551,5594	AKT1,BCL2,IKBKB,MAPK1
																						1_Member	KEGG Pathway	hsa04620	Toll-like receptor signaling pathway	-4.53976	-2.76757	4/92	207,3551,3569,5594	AKT1,IKBKB,IL6,MAPK1
																						1_Member	KEGG Pathway	ko04620	Toll-like receptor signaling pathway	-4.53976	-2.76757	4/92	207,3551,3569,5594	AKT1,IKBKB,IL6,MAPK1
																						1_Member	KEGG Pathway	ko04915	Estrogen signaling pathway	-4.53976	-2.76757	4/92	207,4313,4318,5594	AKT1,MMP2,MMP9,MAPK1
																						1_Member	KEGG Pathway	ko05205	Proteoglycans in cancer	-4.52365	-2.76457	5/190	207,4313,4318,4609,5594	AKT1,MMP2,MMP9,MYC,MAPK1
																						1_Member	KEGG Pathway	ko05142	Chagas disease (American trypanosomiasis)	-4.44926	-2.70756	4/97	207,3551,3569,5594	AKT1,IKBKB,IL6,MAPK1
																						1_Member	KEGG Pathway	hsa05142	Chagas disease (American trypanosomiasis)	-4.41443	-2.68003	4/99	207,3551,3569,5594	AKT1,IKBKB,IL6,MAPK1
																						1_Member	KEGG Pathway	ko05145	Toxoplasmosis	-4.3142	-2.58698	4/105	207,596,3551,5594	AKT1,BCL2,IKBKB,MAPK1
																						1_Member	KEGG Pathway	hsa05145	Toxoplasmosis	-4.28212	-2.56891	4/107	207,596,3551,5594	AKT1,BCL2,IKBKB,MAPK1
																						1_Member	KEGG Pathway	hsa04014	Ras signaling pathway	-4.1018	-2.40879	5/233	207,3551,3569,5594,5868	AKT1,IKBKB,IL6,MAPK1,RAB5A
																						1_Member	KEGG Pathway	hsa05166	HTLV-I infection	-4.04967	-2.37597	5/239	207,3551,3569,4214,4609	AKT1,IKBKB,IL6,MAP3K1,MYC
																						1_Member	KEGG Pathway	ko05166	HTLV-I infection	-4.04967	-2.37597	5/239	207,3551,3569,4214,4609	AKT1,IKBKB,IL6,MAP3K1,MYC
																						1_Member	KEGG Pathway	hsa04910	Insulin signaling pathway	-4.03256	-2.3757	4/124	207,3551,5594,7248	AKT1,IKBKB,MAPK1,TSC1
																						1_Member	KEGG Pathway	ko04910	Insulin signaling pathway	-4.03256	-2.3757	4/124	207,3551,5594,7248	AKT1,IKBKB,MAPK1,TSC1
																						1_Member	KEGG Pathway	hsa04010	MAPK signaling pathway	-4.02413	-2.3757	5/242	207,3551,4214,4609,5594	AKT1,IKBKB,MAP3K1,MYC,MAPK1
																						1_Member	KEGG Pathway	ko04010	MAPK signaling pathway	-4.02413	-2.3757	5/242	207,3551,4214,4609,5594	AKT1,IKBKB,MAP3K1,MYC,MAPK1
																						1_Member	KEGG Pathway	ko04140	Autophagy - animal	-4.01902	-2.3757	4/125	207,596,5594,7248	AKT1,BCL2,MAPK1,TSC1
																						1_Member	KEGG Pathway	hsa04140	Regulation of autophagy	-3.97909	-2.3416	4/128	207,596,5594,7248	AKT1,BCL2,MAPK1,TSC1
																						1_Member	KEGG Pathway	hsa04210	Apoptosis	-3.96599	-2.33993	4/129	207,596,3551,5594	AKT1,BCL2,IKBKB,MAPK1
																						1_Member	KEGG Pathway	ko04210	Apoptosis	-3.96599	-2.33993	4/129	207,596,3551,5594	AKT1,BCL2,IKBKB,MAPK1
																						1_Member	KEGG Pathway	hsa05213	Endometrial cancer	-3.91298	-2.29805	3/50	207,4609,5594	AKT1,MYC,MAPK1
																						1_Member	KEGG Pathway	ko05213	Endometrial cancer	-3.91298	-2.29805	3/50	207,4609,5594	AKT1,MYC,MAPK1
																						1_Member	KEGG Pathway	ko04932	Non-alcoholic fatty liver disease (NAFLD)	-3.85279	-2.24872	4/138	207,3551,3569,3570	AKT1,IKBKB,IL6,IL6R
																						1_Member	Reactome Gene Sets	R-HSA-109606	Intrinsic Pathway for Apoptosis	-3.83725	-2.23851	3/53	207,596,5594	AKT1,BCL2,MAPK1
																						1_Member	KEGG Pathway	hsa05162	Measles	-3.81678	-2.22331	4/141	207,596,3551,3569	AKT1,BCL2,IKBKB,IL6
																						1_Member	KEGG Pathway	hsa05169	Epstein-Barr virus infection	-3.80108	-2.21281	5/270	207,596,3551,3569,4609	AKT1,BCL2,IKBKB,IL6,MYC
																						1_Member	KEGG Pathway	hsa04932	Non-alcoholic fatty liver disease (NAFLD)	-3.75854	-2.18049	4/146	207,3551,3569,3570	AKT1,IKBKB,IL6,IL6R
																						1_Member	KEGG Pathway	hsa04621	NOD-like receptor signaling pathway	-3.70238	-2.13922	4/151	596,3551,3569,5594	BCL2,IKBKB,IL6,MAPK1
																						1_Member	KEGG Pathway	hsa05160	Hepatitis C	-3.70238	-2.13922	4/151	207,3551,4609,5594	AKT1,IKBKB,MYC,MAPK1
																						1_Member	KEGG Pathway	ko04621	NOD-like receptor signaling pathway	-3.70238	-2.13922	4/151	596,3551,3569,5594	BCL2,IKBKB,IL6,MAPK1
																						1_Member	KEGG Pathway	ko05164	Influenza A	-3.69139	-2.13308	4/152	207,3551,3569,5594	AKT1,IKBKB,IL6,MAPK1
																						1_Member	KEGG Pathway	hsa05164	Influenza A	-3.627	-2.07432	4/158	207,3551,3569,5594	AKT1,IKBKB,IL6,MAPK1
																						1_Member	KEGG Pathway	hsa05212	Pancreatic cancer	-3.61374	-2.07432	3/63	207,3551,5594	AKT1,IKBKB,MAPK1
																						1_Member	KEGG Pathway	ko05212	Pancreatic cancer	-3.61374	-2.07432	3/63	207,3551,5594	AKT1,IKBKB,MAPK1
																						1_Member	KEGG Pathway	ko05230	Central carbon metabolism in cancer	-3.61374	-2.07432	3/63	207,4609,5594	AKT1,MYC,MAPK1
																						1_Member	KEGG Pathway	hsa04662	B cell receptor signaling pathway	-3.57351	-2.04323	3/65	207,3551,5594	AKT1,IKBKB,MAPK1
																						1_Member	KEGG Pathway	ko04662	B cell receptor signaling pathway	-3.57351	-2.04323	3/65	207,3551,5594	AKT1,IKBKB,MAPK1
																						1_Member	KEGG Pathway	hsa01524	Platinum drug resistance	-3.53455	-2.01323	3/67	207,596,5594	AKT1,BCL2,MAPK1
																						1_Member	KEGG Pathway	ko01524	Platinum drug resistance	-3.53455	-2.01323	3/67	207,596,5594	AKT1,BCL2,MAPK1
																						1_Member	KEGG Pathway	hsa05230	Central carbon metabolism in cancer	-3.39003	-1.87311	3/75	207,4609,5594	AKT1,MYC,MAPK1
																						1_Member	KEGG Pathway	ko05169	Epstein-Barr virus infection	-3.3226	-1.81005	4/190	207,596,3551,4609	AKT1,BCL2,IKBKB,MYC
																						1_Member	KEGG Pathway	hsa04012	ErbB signaling pathway	-3.26083	-1.77766	3/83	207,4609,5594	AKT1,MYC,MAPK1
																						1_Member	KEGG Pathway	ko04012	ErbB signaling pathway	-3.26083	-1.77766	3/83	207,4609,5594	AKT1,MYC,MAPK1
																						1_Member	KEGG Pathway	hsa04660	T cell receptor signaling pathway	-3.14409	-1.68845	3/91	207,3551,5594	AKT1,IKBKB,MAPK1
																						1_Member	KEGG Pathway	ko04660	T cell receptor signaling pathway	-3.14409	-1.68845	3/91	207,3551,5594	AKT1,IKBKB,MAPK1
																						1_Member	KEGG Pathway	ko05231	Choline metabolism in cancer	-3.10308	-1.66241	3/94	207,5594,7248	AKT1,MAPK1,TSC1
																						1_Member	KEGG Pathway	hsa05231	Choline metabolism in cancer	-3.02503	-1.60239	3/100	207,5594,7248	AKT1,MAPK1,TSC1
																						1_Member	KEGG Pathway	hsa04931	insulin resistance	-3.01251	-1.59338	3/101	207,3551,3569	AKT1,IKBKB,IL6
																						1_Member	KEGG Pathway	hsa04725	Cholinergic synapse	-2.89402	-1.47838	3/111	207,596,5594	AKT1,BCL2,MAPK1
[truncated: 74 more rows]

## Sheet: hsa-miR-1277-3p
18 Validated target genes of hsa-miR-1277-3p in miRTarbase	1 Autism risk genes in brain	Gene Name	Entrez GeneID	Chromosomal Location	Molecular Function	Support for Autism	Evidence of Support	Number of gene association studies	Number of positive association studies	Number of negative association studies		Pathway enrichment analysis on validated target autism risk genes of hsa-miR-1277-3p										Pathway enrichment analysis on validated target genes of hsa-miR-1277-3p
[truncated: 19 more rows]

[truncated: 8 more sheets: hsa-miR-4742-3p, hsa-miR-21-5p, hsa-miR-23a-3p, hsa-miR-7-5p, hsa-miR-204-3p, hsa-miR-338-5p, hsa-miR-484, hsa-miR-619-5p]
