# Supplementary material for: Systematic Review and Bioinformatic Analysis of microRNA Expression in Autism Spectrum Disorder Identifies Pathways Associated With Cancer, Metabolism, Cell Signaling, and Cell Adhesion
Source: Front Psychiatry. 2021 Oct 21;12:630876. doi: 10.3389/fpsyt.2021.630876 (PMC8566729; doi:10.3389/fpsyt.2021.630876)
Supplement: Supplementary file 8 [file Table_8.xlsx]

## Sheet: hsa-miR-23a-3p
249 Validated target genes of hsa-miR-23a-3p in miRTarbase	21 Autism risk genes	Gene Name	Entrez GeneID	Chromosomal Location	Molecular Function	Support for Autism	Evidence of Support	Number of gene association studies	Number of positive association studies	Number of negative association studies		Pathway enrichment analysis on validated target autism risk genes of hsa-miR-23a-3p										Pathway enrichment analysis on validated target genes of hsa-miR-23a-3p
												GroupID	Category	Term	Description	LogP	Log(q-value)	InTerm_InList	Genes	Symbols		GroupID	Category	Term	Description	LogP	Log(q-value)	InTerm_InList	Genes	Symbols
ACTN4	ACTN4	actinin alpha 4	81	19q13.2	This gene encoded a F-actin cross-linking protein that is thought to anchor actin to a variety of intracellular structures.	Rare single gene variant	This gene was originally identified as an ASD candidate gene based on its enrichment in an autism-associated protein interaction module; sequencing of post-mortem brain tissue from 25 ASD cases resulted in the identification of significant non-synonymous variants in this gene with an expected false-positive rate at 0.1, confirming the involvement of this module with autism (Li et al., 2014).	4	0	0		1_Summary	KEGG Pathway	hsa04931	insulin resistance	-3.32999	0	3/108	5728,5781,10999	PTEN,PTPN11,SLC27A4		1_Summary	Reactome Gene Sets	R-HSA-9615017	FOXO-mediated transcription of oxidative stress, metabolic and neuronal genes	-5.63146	-2.16084	6/26	2309,2538,4088,6648,10891,84676,10628,1147,5295,5728,6774,51701,1902,2783,3320,3570,4609,5529,7248,8731,83667	FOXO3,G6PC1,SMAD3,SOD2,PPARGC1A,TRIM63,TXNIP,CHUK,PIK3R1,PTEN,STAT3,NLK,LPAR1,GNB2,HSP90AA1,IL6R,MYC,PPP2R5E,TSC1,RNMT,SESN2
CNOT1	CNOT1	CCR4-NOT transcription complex subunit 1	23019	16q21	Scaffolding component of the CCR4-NOT complex which is one of the major cellular mRNA deadenylases and is linked to various cellular processes including bulk mRNA degradation, miRNA-mediated repression, translational repression during translational initiation and general transcription regulation. Additional complex functions may be a consequence of its influence on mRNA expression. Its scaffoldin…	Rare single gene variant	A de novo missense variant that was predicted to be damaging was identified in the CNOT1 gene in an ASD proband from the Simons Simplex Collection (Iossifov et al., 2014). A recurrent missense variant in CNOT1 (p.Arg535Cys) has been found to result in holoprosencephaly-12 with or without pancreatic agenesis, a developmental disorder characterized by abnormal separation of the embryonic forebrain …	6	0	0		1_Member	KEGG Pathway	hsa04931	insulin resistance	-3.32999	0	3/108	5728,5781,10999	PTEN,PTPN11,SLC27A4		1_Member	Reactome Gene Sets	R-HSA-9615017	FOXO-mediated transcription of oxidative stress, metabolic and neuronal genes	-5.63146	-2.16084	6/26	2309,2538,4088,6648,10891,84676	FOXO3,G6PC1,SMAD3,SOD2,PPARGC1A,TRIM63
CSDE1	CSDE1	cold shock domain containing E1	7812	1p13.2	RNA-binding protein. Required for internal initiation of translation of human rhinovirus RNA. May be involved in translationally coupled mRNA turnover. Implicated with other RNA-binding proteins in the cytoplasmic deadenylation/translational and decay interplay of the FOS mRNA mediated by the major coding-region determinant of instability (mCRD) domain.	Rare single gene variant	A de novo nonsense variant in the CSDE1 gene was identified in an ASD proband from the Simons Simplex Collection (SSC; Iossifov et al., 2014). Guo et al., 2019 initially targeted the coding region of the CSDE1 gene using a modified single-molecule molecular inversion probe approach among 4,045 ASD probands from the Autism Clinical and Genetic Resources in China (ACGC) cohort and identified de nov…	3	0	0		2_Summary	Reactome Gene Sets	R-HSA-3700989	Transcriptional Regulation by TP53	-2.84226	0	4/354	5728,6749,7248,23019	PTEN,SSRP1,TSC1,CNOT1		1_Member	Reactome Gene Sets	R-HSA-9614085	FOXO-mediated transcription	-4.37042	-1.70297	7/61	2309,2538,4088,6648,10628,10891,84676	FOXO3,G6PC1,SMAD3,SOD2,TXNIP,PPARGC1A,TRIM63
DOCK4	DOCK4	Dedicator of cytokinesis 4	9732	7q31.1	Involved in regulation of adherens junction between cells. Plays a role in cell migration. Functions as a guanine nucleotide exchange factor (GEF), which activates Rap1 small GTPase by exchanging bound GDP for free GTP.	Genetic association/multigenic CNV	Assocation between the DOCK4 gene and ASD has been observed in two studies (Maestrini et al., 2010; Liang et al., 2014). Deletions involving the DOCK4 gene has also been implicated in ASD and dyslexia (Maestrini et al., 2010; Pagnamenta et al., 2010).	9	2	0		2_Member	Reactome Gene Sets	R-HSA-3700989	Transcriptional Regulation by TP53	-2.84226	0	4/354	5728,6749,7248,23019	PTEN,SSRP1,TSC1,CNOT1		1_Member	KEGG Pathway	hsa04068	foxo signaling pathway	-3.78683	-1.35346	9/127	1147,2309,2538,4088,5295,5728,6648,6774,51701	CHUK,FOXO3,G6PC1,SMAD3,PIK3R1,PTEN,SOD2,STAT3,NLK
ERBIN	ERBIN	erbb2 interacting protein	55914	5q12.3	This gene is a member of the leucine-rich repeat and PDZ domain (LAP) family that binds to the unphosphorylated form of the ERBB2 protein and regulates ERBB2 function and localization. It has also been shown to affect the Ras signaling pathway by disrupting Ras-Raf interaction.	Rare single gene variant	This gene, formerly known as ERBB2IP, was originally identified as an ASD candidate gene based on its enrichment in an autism-associated protein interaction module. Sequencing of post-mortem brain tissue from 25 ASD cases resulted in the identification of significant non-synonymous variants in this gene with an expected false-positive rate at 0.1, confirming the involvement of this module with au…	6	0	0		3_Summary	Reactome Gene Sets	R-HSA-3247509	Chromatin modifying enzymes	-2.35085	0	3/237	3054,8295,51780,5728	HCFC1,TRRAP,KDM3B,PTEN		1_Member	KEGG Pathway	hsa04151	PI3K-Akt signaling pathway	-2.65228	-0.786683	13/334	1147,1902,2309,2538,2783,3320,3570,4609,5295,5529,5728,7248,8731	CHUK,LPAR1,FOXO3,G6PC1,GNB2,HSP90AA1,IL6R,MYC,PIK3R1,PPP2R5E,PTEN,TSC1,RNMT
HCFC1	HCFC1	host cell factor C1	3054	Xq28	Involved in control of the cell cycle.	Syndromic	A variant in the 5'UTR of the HCFC1 gene was found to completely segregate with intellectual disability in the MRX3 pedigree. This variant, which resided in the binding site of the transcription factor YY1, abolished YY1 binding and led to increased HCFC1 expression. Two additional unique HCFC1 variants were identified in follow-up exome sequencing of probands from unresolved families affected by…	9	0	0		3_Member	Reactome Gene Sets	R-HSA-3247509	Chromatin modifying enzymes	-2.35085	0	3/237	3054,8295,51780	HCFC1,TRRAP,KDM3B		1_Member	KEGG Pathway	ko04151	PI3K-Akt signaling pathway	-2.52533	-0.745173	12/305	1147,1902,2309,2538,2783,3320,3570,4609,5295,5529,5728,7248	CHUK,LPAR1,FOXO3,G6PC1,GNB2,HSP90AA1,IL6R,MYC,PIK3R1,PPP2R5E,PTEN,TSC1
JMJD1C	JMJD1C	jumonji domain containing 1C	221037	10q21.3	histone demethylase, tumor suppressor	Rare single gene variant	JMJD1C was originally hypothesized to be involved in autism based on a single case in which a patient with autism was found to have a de novo inversion which disrupted the JMJD1C gene (Castermans et al., 2007). A de novo double missense variant in JMJD1C was subquently identified in an ASD proband in Neale et al., 2012, and three additional missense variants in this gene were identified in ASD ca…	9	0	0		3_Member	Reactome Gene Sets	R-HSA-4839726	Chromatin organization	-2.35085	0	3/237	3054,8295,51780	HCFC1,TRRAP,KDM3B		1_Member	KEGG Pathway	hsa04211	Longevity regulating pathway	-2.31056	-0.630523	6/101	2309,5295,6648,7248,10891,83667	FOXO3,PIK3R1,SOD2,TSC1,PPARGC1A,SESN2
KDM3B	KDM3B	lysine demethylase 3B	51780	5q31.2	Histone demethylase that specifically demethylates 'Lys-9' of histone H3, thereby playing a central role in histone code. Demethylation of Lys residue generates formaldehyde and succinate. May have tumor suppressor activity.	Syndromic	Diets et al., 2019 reported de novo and inherited pathogenic variants in the KDM3B gene in 14 unrelated individuals and three affected parents with varying degrees of intellectual disability (ID) or developmental delay (DD) and short stature; behavioral problems were noted in eight individuals, with three individuals diagnosed with autism spectrum disorder and four individuals diagnosed with ADHD.	1	0	0		3_Member	Reactome Gene Sets	R-HSA-5688426	Deubiquitination	-2.25284	0	3/257	3054,5728,8295	HCFC1,PTEN,TRRAP		1_Member	KEGG Pathway	ko04152	AMPK signaling pathway	-2.17035	-0.560885	6/108	2309,2538,5295,5529,7248,10891	FOXO3,G6PC1,PIK3R1,PPP2R5E,TSC1,PPARGC1A
MEF2C	MEF2C	myocyte enhancer factor 2C	4208	5q14.3	The encoded protein is a transcription factor involved in diverse developmental processes including hematopoiesis, cardiogenesis and neurogenesis.	Rare Single Gene variant	Rare variants in the MEF2C gene have been identified with autism (Novara et al., 2010; Neale et al., 2012) as well as with mental retardation and developmental delay.	40	1	0		4_Summary	Reactome Gene Sets	R-HSA-109582	Hemostasis	-2.2043	0	4/532	81,5781,9732,221037	ACTN4,PTPN11,DOCK4,JMJD1C		1_Member	KEGG Pathway	hsa04152	AMPK signaling pathway	-2.0593	-0.515237	6/114	2309,2538,5295,5529,7248,10891	FOXO3,G6PC1,PIK3R1,PPP2R5E,TSC1,PPARGC1A
MYH10	MYH10	myosin heavy chain 10	4628	17p13.1	This gene encodes a member of the myosin superfamily. The protein represents a conventional non-muscle myosin; it should not be confused with the unconventional myosin-10 (MYO10). Myosins are actin-dependent motor proteins with diverse functions including regulation of cytokinesis, cell motility, and cell polarity. Mutations in this gene have been associated with May-Hegglin anomaly and developme…	Rare single gene variant	Three rare de novo variants in the MYH10 gene (one loss-of-function, two missense variants predicted to be damaging) have been identified in ASD probands from the Simons Simplex Collection (Willsey et al., 2013; Iossifov et al., 2014). Functional analysis of the ASD-associated p.Tyr265Cys variant in transfected primary rat hippocampal neurons in Hlushchenko et al., 2018 (PMID 30123108) demonstrat…	5	0	0		4_Member	Reactome Gene Sets	R-HSA-109582	Hemostasis	-2.2043	0	4/532	81,5781,9732,221037	ACTN4,PTPN11,DOCK4,JMJD1C		2_Summary	Reactome Gene Sets	R-HSA-449147	Signaling by Interleukins	-5.19894	-2.16084	20/409	1147,1265,2309,3320,3570,3576,4001,4088,4208,4507,4609,5295,5702,5781,5784,6648,6774,7412,8358,54014,2316,3659,4502,6868,9306,9972,3280,4041,5529,5728,7855,55914	CHUK,CNN2,FOXO3,HSP90AA1,IL6R,CXCL8,LMNB1,SMAD3,MEF2C,MTAP,MYC,PIK3R1,PSMC3,PTPN11,PTPN14,SOD2,STAT3,VCAM1,H3C2,BRWD1,FLNA,IRF1,MT2A,ADAM17,SOCS6,NUP153,HES1,LRP5,PPP2R5E,PTEN,FZD5,ERBIN
NACC1	NACC1	nucleus accumbens associated 1	112939	19p13.13	This gene encodes a member of the BTB/POZ protein family. BTB/POZ proteins are involved in several cellular processes including proliferation, apoptosis and transcription regulation. The encoded protein is a transcriptional repressor that plays a role in stem cell self-renewal and pluripotency maintenance.	Rare single gene variant	A recurrent de novo heterozygous missense variant in the NACC1 gene (c.892C>T;p.Arg298Trp) was osberved in seven individuals presenting with a neurodevelopmental disorder characterized by microcephaly, profound developmental delay and/or intellectual disability, cataracts, epilepsy, irritability, failure to thrive, and stereotypic hand movements (Schoch et al., 2017). De novo mutations in NACC1 h…	7	0	0												2_Member	Reactome Gene Sets	R-HSA-449147	Signaling by Interleukins	-5.19894	-2.16084	20/409	1147,1265,2309,3320,3570,3576,4001,4088,4208,4507,4609,5295,5702,5781,5784,6648,6774,7412,8358,54014	CHUK,CNN2,FOXO3,HSP90AA1,IL6R,CXCL8,LMNB1,SMAD3,MEF2C,MTAP,MYC,PIK3R1,PSMC3,PTPN11,PTPN14,SOD2,STAT3,VCAM1,H3C2,BRWD1
NLGN4X	NLGN4X	neuroligin 4, X-linked	57502	Xp22.32-p22.31	Neuroligins are cell-adhesion molecules at the postsynaptic side of the synapse .	Rare Single Gene variant	Several studies have found rare variants in the NLGN4X gene in autism. Association was seen in Finnish and Caucasian population cohorts. However, several studies have found no rare variants in the NLGN4X gene in autistic patients in their cohorts (including Quebec population and IMGSAC cohorts).	36	5	5												2_Member	Reactome Gene Sets	R-HSA-1280215	Cytokine Signaling in Immune system	-5.19627	-2.16084	26/634	1147,1265,2309,2316,3320,3570,3576,3659,4001,4088,4208,4502,4507,4609,5295,5702,5781,5784,6648,6774,6868,7412,8358,9306,9972,54014	CHUK,CNN2,FOXO3,FLNA,HSP90AA1,IL6R,CXCL8,IRF1,LMNB1,SMAD3,MEF2C,MT2A,MTAP,MYC,PIK3R1,PSMC3,PTPN11,PTPN14,SOD2,STAT3,ADAM17,VCAM1,H3C2,SOCS6,NUP153,BRWD1
PTEN	PTEN	phosphatase and tensin homolog (mutated in multiple advanced cancers 1)	5728	10q23.31	The protein encoded this gene is a phosphatidylinositol-3,4,5-trisphosphate 3-phosphatase. It contains a tensin like domain as well as a catalytic domain similar to that of the dual specificity protein tyrosine phosphatases.	Syndromic	Recurrent mutations in the PTEN gene have been identified in multiple individuals with ASD as described below. Deleterious variants in PTEN have been identified in individuals presenting with ASD and macrocephaly in multiple studies (PMIDs 15805158, 18759867, 19265751, 20533527). Two de novo deleterious events in the PTEN gene were identified in exome sequencing studies in simplex ASD cases in 20…	65	2	0												2_Member	Reactome Gene Sets	R-HSA-5663202	Diseases of signal transduction by growth factor receptors and second messengers	-3.56786	-1.20144	16/376	1147,2309,3280,3320,4041,4088,4609,5295,5529,5702,5728,5781,6774,6868,7855,55914	CHUK,FOXO3,HES1,HSP90AA1,LRP5,SMAD3,MYC,PIK3R1,PPP2R5E,PSMC3,PTEN,PTPN11,STAT3,ADAM17,FZD5,ERBIN
PTPN11	PTPN11	protein tyrosine phosphatase, non-receptor type 11	5781	12q24.13	The protein encoded by this gene is a member of the protein tyrosine phosphatase (PTP) family. This PTP contains two tandem Src homology-2 domains, which function as phospho-tyrosine binding domains and mediate the interaction of this PTP with its substrates. This PTP is widely expressed in most tissues and plays a regulatory role in various cell signaling events that are important for a diversit…	Syndromic	This gene has been associated with syndromic autism, where a subpopulation of individuals with a given syndrome develop autism. In particular, rare mutations of the PTPN11 gene have been identified with Noonan syndrome (Tartaglia et al., 2001).	17	0	0												3_Summary	KEGG Pathway	hsa05200	Pathways in cancer	-4.56247	-1.78029	18/379	331,355,999,1147,1902,2773,2783,3320,3576,4088,4609,5295,5728,6387,6774,7170,7855,112399,10333,317,3659,5781,1655,2316,8731	XIAP,FAS,CDH1,CHUK,LPAR1,GNAI3,GNB2,HSP90AA1,CXCL8,SMAD3,MYC,PIK3R1,PTEN,CXCL12,STAT3,TPM3,FZD5,EGLN3,TLR6,APAF1,IRF1,PTPN11,DDX5,FLNA,RNMT
RNF38	RNF38	ring finger protein 38	152006	9p13.2	This gene encodes a protein with a coiled-coil motif and a RING-H2 motif (C3H2C2) at its carboxy-terminus. The RING motif is a zinc-binding domain found in a large set of proteins playing roles in diverse cellular processes including oncogenesis, development, signal transduction, and apoptosis. The protein encoded by the RNF38 gene acts as an E3 ubiquitin-protein ligase able to ubiquitinate p53/T…	Rare single gene variant	A de novo splice-site variant in the RNF38 gene was identified in an ASD proband from the Simons Simplex Collection in Sanders et al., 2012. Targeted sequencing of 536 Chinese ASD probands and 1457 Chinese controls in Guo et al., 2017 identified a rare inherited damaging missense variant in this gene in a Chinese ASD proband. Transmission and De Novo Association (TADA) analysis of a combined coho…	2	0	0												3_Member	KEGG Pathway	hsa05200	Pathways in cancer	-4.56247	-1.78029	18/379	331,355,999,1147,1902,2773,2783,3320,3576,4088,4609,5295,5728,6387,6774,7170,7855,112399	XIAP,FAS,CDH1,CHUK,LPAR1,GNAI3,GNB2,HSP90AA1,CXCL8,SMAD3,MYC,PIK3R1,PTEN,CXCL12,STAT3,TPM3,FZD5,EGLN3
SLC27A4	SLC27A4	Solute carrier family 27 (fatty acid transporter), member 4	10999	9q34.11	This gene encodes a member of a family of fatty acid transport proteins, which are involved in translocation of long-chain fatty acids cross the plasma membrane. Clinical studies suggest this gene as a candidate gene for the insulin resistance syndrome, and mutations in this gene have been associated with ichthyosis prematurity syndrome (OMIM 608649).	Rare single gene variant, genetic association	A functional polymorphism statistically enriched in Japanese ASD cases compared to ethnically-matched controls, as well as two novel case-specific missense variants in Japanese male ASD probands, were identified in the SLC27A4 gene (Maekawa et al., 2015).	1	0	0												3_Member	KEGG Pathway	ko05142	Chagas disease (American trypanosomiasis)	-3.10657	-0.983285	7/97	355,1147,2773,3576,4088,5295,10333	FAS,CHUK,GNAI3,CXCL8,SMAD3,PIK3R1,TLR6
SSRP1	SSRP1	structure specific recognition protein 1	6749	11q12.1	The protein encoded by this gene is a subunit of a heterodimer that, along with SUPT16H, forms chromatin transcriptional elongation factor FACT. FACT interacts specifically with histones H2A/H2B to effect nucleosome disassembly and transcription elongation.	Rare single gene variant	A de novo missense variant in the SSRP1 gene was identified in an ASD proband from the Simons Simplex Collection in Iossifov et al., 2014; this variant was subsequently reported as predicted to be damaging in Sanders et al., 2015, and it was further reported to be a postzygotic mosaic mutation (with an allele fraction of 37%) in Lim et al., 2017. A de novo mosaic nonsense variant in this gene (wi…	2	0	0												3_Member	KEGG Pathway	hsa05142	Chagas disease (American trypanosomiasis)	-3.05389	-0.983285	7/99	355,1147,2773,3576,4088,5295,10333	FAS,CHUK,GNAI3,CXCL8,SMAD3,PIK3R1,TLR6
TERF2	TERF2	Telomeric repeat binding factor 2	7014	16q22.1	This gene encodes a telomere specific protein, TERF2, which is a component of the telomere nucleoprotein complex. This protein is present at telomeres in metaphase of the cell cycle, is a second negative regulator of telomere length and plays a key role in the protective activity of telomeres.	Rare single gene variant	Two de novo variants (one splice-site, one missense) in the TERF2 gene were identified in ASD probands from the Simons Simplex Collection in Iossifov et al., 2014. Krumm et al., 2015 reported that no de novo SNVs in this gene were observed in SSC unaffected siblings (de novo SNV P-value <0.05), and no rare effect types were reported in the Exome Variant Server.	3	0	0												3_Member	KEGG Pathway	hsa05161	Hepatitis B	-2.99205	-0.983285	9/163	317,355,1147,3576,4088,4609,5295,5728,6774	APAF1,FAS,CHUK,CXCL8,SMAD3,MYC,PIK3R1,PTEN,STAT3
TOP1	TOP1	Topoisomerase (DNA) I	7150	20q12	This gene encodes a DNA topoisomerase, an enzyme that controls and alters the topologic states of DNA during transcription. This enzyme catalyzes the transient breaking and rejoining of a single strand of DNA which allows the strands to pass through one another, thus altering the topology of DNA.	Rare Single Gene variant	An inhibitor of topoisomerase (TOP1), topotecan, reduces the expression of extremely long genes in both mouse and human neurons in a dose-dependent manner; interestingly, the expression of many high-confidence ASD candidate genes is also reduced after TOP1 inhibition (King et al., 2013).	7	0	0												3_Member	KEGG Pathway	hsa05222	Small cell lung cancer	-2.79108	-0.858314	6/81	317,331,1147,4609,5295,5728	APAF1,XIAP,CHUK,MYC,PIK3R1,PTEN
TRRAP	TRRAP	transformation/transcription domain associated protein	8295	7q22.1	This gene encodes a large multidomain protein of the phosphoinositide 3-kinase-related kinases (PIKK) family. The encoded protein is a common component of many histone acetyltransferase (HAT) complexes and plays a role in transcription and DNA repair by recruiting HAT complexes to chromatin.	Rare single gene variant	A de novo loss-of-function variant and multiple de novo missense variants in the TRRAP gene have been observed in ASD probands (Iossifov et al., 2014; Yuen et al., 2017), while multiple de novo missense variants in this gene have also been identified in probands with unspecified developmental disorders (Deciphering Developmental Disorders Study 2017) or epilepsy (Epi4K Consortium 2013). An integr…	9	0	0												3_Member	KEGG Pathway	ko05222	Small cell lung cancer	-2.79108	-0.858314	6/81	317,331,1147,4609,5295,5728	APAF1,XIAP,CHUK,MYC,PIK3R1,PTEN
TSC1	TSC1	tuberous sclerosis 1	7248	9q34.13	This gene encodes a growth inhibitory protein thought to play a role in the stabilization of tuberin and has been implicated as a tumor supressor.	Rare Single Gene variant	This gene has been associated with syndromic autism, where a subpopulation of individuals with a given syndrome develop autism. In particular, genetic association exists between autism and tuberous sclerosis (and hence the TSC1 and TSC2 genes as well).	21	0	1												3_Member	KEGG Pathway	hsa05160	Hepatitis C	-2.60397	-0.773216	8/151	317,355,1147,3576,3659,4609,5295,6774	APAF1,FAS,CHUK,CXCL8,IRF1,MYC,PIK3R1,STAT3
ABCD1																						3_Member	KEGG Pathway	hsa05220	Chronic myeloid leukemia	-2.36273	-0.653283	5/69	1147,4088,4609,5295,5781	CHUK,SMAD3,MYC,PIK3R1,PTPN11
ACSS3																						3_Member	KEGG Pathway	ko05220	Chronic myeloid leukemia	-2.36273	-0.653283	5/69	1147,4088,4609,5295,5781	CHUK,SMAD3,MYC,PIK3R1,PTPN11
ADAM17																						3_Member	KEGG Pathway	hsa05205	Proteoglycans in cancer	-2.35965	-0.653283	9/202	355,1655,2316,4609,5295,5781,6774,7855,8731	FAS,DDX5,FLNA,MYC,PIK3R1,PTPN11,STAT3,FZD5,RNMT
ADAM28																						3_Member	KEGG Pathway	ko05205	Proteoglycans in cancer	-2.0239	-0.493622	8/189	355,1655,2316,4609,5295,5781,6774,7855	FAS,DDX5,FLNA,MYC,PIK3R1,PTPN11,STAT3,FZD5
ADAM9																						4_Summary	KEGG Pathway	hsa04062	Chemokine signaling pathway	-4.51469	-1.78029	11/155	156,1147,2309,2773,2783,3576,5295,6355,6387,6774,10451,81,5781,7412	GRK2,CHUK,FOXO3,GNAI3,GNB2,CXCL8,PIK3R1,CCL8,CXCL12,STAT3,VAV3,ACTN4,PTPN11,VCAM1
ADD3																						4_Member	KEGG Pathway	hsa04062	Chemokine signaling pathway	-4.51469	-1.78029	11/155	156,1147,2309,2773,2783,3576,5295,6355,6387,6774,10451	GRK2,CHUK,FOXO3,GNAI3,GNB2,CXCL8,PIK3R1,CCL8,CXCL12,STAT3,VAV3
APAF1																						4_Member	KEGG Pathway	ko04062	Chemokine signaling pathway	-4.51469	-1.78029	11/155	156,1147,2309,2773,2783,3576,5295,6355,6387,6774,10451	GRK2,CHUK,FOXO3,GNAI3,GNB2,CXCL8,PIK3R1,CCL8,CXCL12,STAT3,VAV3
ARL6IP1																						4_Member	KEGG Pathway	hsa04670	Leukocyte transendothelial migration	-3.10657	-0.983285	7/97	81,2773,5295,5781,6387,7412,10451	ACTN4,GNAI3,PIK3R1,PTPN11,CXCL12,VCAM1,VAV3
ASNS																						4_Member	KEGG Pathway	ko04670	Leukocyte transendothelial migration	-3.10657	-0.983285	7/97	81,2773,5295,5781,6387,7412,10451	ACTN4,GNAI3,PIK3R1,PTPN11,CXCL12,VCAM1,VAV3
ATAT1																						5_Summary	Reactome Gene Sets	R-HSA-8939211	ESR-mediated signaling	-4.24094	-1.63148	12/196	1655,2288,2309,2773,2783,3169,3320,4609,5295,6387,8358,27327	DDX5,FKBP4,FOXO3,GNAI3,GNB2,FOXA1,HSP90AA1,MYC,PIK3R1,CXCL12,H3C2,TNRC6A
ATP5A1																						5_Member	Reactome Gene Sets	R-HSA-8939211	ESR-mediated signaling	-4.24094	-1.63148	12/196	1655,2288,2309,2773,2783,3169,3320,4609,5295,6387,8358,27327	DDX5,FKBP4,FOXO3,GNAI3,GNB2,FOXA1,HSP90AA1,MYC,PIK3R1,CXCL12,H3C2,TNRC6A
ATXN7L3B																						5_Member	Reactome Gene Sets	R-HSA-9006931	Signaling by Nuclear Receptors	-3.10921	-0.983285	12/260	1655,2288,2309,2773,2783,3169,3320,4609,5295,6387,8358,27327	DDX5,FKBP4,FOXO3,GNAI3,GNB2,FOXA1,HSP90AA1,MYC,PIK3R1,CXCL12,H3C2,TNRC6A
BAZ2A																						5_Member	Reactome Gene Sets	R-HSA-9018519	Estrogen-dependent gene expression	-3.03925	-0.983285	8/129	1655,2288,3169,3320,4609,6387,8358,27327	DDX5,FKBP4,FOXA1,HSP90AA1,MYC,CXCL12,H3C2,TNRC6A
BCAP29																						6_Summary	Reactome Gene Sets	R-HSA-5357801	Programmed Cell Death	-4.13548	-1.57717	12/201	317,331,355,999,3148,3320,3659,4001,5702,6774,10015,140735	APAF1,XIAP,FAS,CDH1,HMGB2,HSP90AA1,IRF1,LMNB1,PSMC3,STAT3,PDCD6IP,DYNLL2
BRWD1																						6_Member	Reactome Gene Sets	R-HSA-5357801	Programmed Cell Death	-4.13548	-1.57717	12/201	317,331,355,999,3148,3320,3659,4001,5702,6774,10015,140735	APAF1,XIAP,FAS,CDH1,HMGB2,HSP90AA1,IRF1,LMNB1,PSMC3,STAT3,PDCD6IP,DYNLL2
BSDC1																						6_Member	Reactome Gene Sets	R-HSA-5213460	RIPK1-mediated regulated necrosis	-3.00362	-0.983285	4/29	331,355,3320,10015	XIAP,FAS,HSP90AA1,PDCD6IP
BTLA																						6_Member	Reactome Gene Sets	R-HSA-5675482	Regulation of necroptotic cell death	-3.00362	-0.983285	4/29	331,355,3320,10015	XIAP,FAS,HSP90AA1,PDCD6IP
C2orf69																						6_Member	Reactome Gene Sets	R-HSA-109581	Apoptosis	-2.82888	-0.860395	9/172	317,331,355,999,3148,4001,5702,6774,140735	APAF1,XIAP,FAS,CDH1,HMGB2,LMNB1,PSMC3,STAT3,DYNLL2
C8orf58																						6_Member	Reactome Gene Sets	R-HSA-5218859	Regulated Necrosis	-2.79595	-0.858314	5/55	331,355,3320,3659,10015	XIAP,FAS,HSP90AA1,IRF1,PDCD6IP
CAMKV																						6_Member	Reactome Gene Sets	R-HSA-109606	Intrinsic Pathway for Apoptosis	-2.03854	-0.49912	4/53	317,331,6774,140735	APAF1,XIAP,STAT3,DYNLL2
CCL8																						7_Summary	Reactome Gene Sets	R-HSA-6785807	Interleukin-4 and Interleukin-13 signaling	-4.04034	-1.52779	8/92	2309,3320,3570,3576,4609,5295,6774,7412,8358,54014,999,5728,3659,9306,5781	FOXO3,HSP90AA1,IL6R,CXCL8,MYC,PIK3R1,STAT3,VCAM1,H3C2,BRWD1,CDH1,PTEN,IRF1,SOCS6,PTPN11
CCT5																						7_Member	Reactome Gene Sets	R-HSA-6785807	Interleukin-4 and Interleukin-13 signaling	-4.04034	-1.52779	8/92	2309,3320,3570,3576,4609,5295,6774,7412	FOXO3,HSP90AA1,IL6R,CXCL8,MYC,PIK3R1,STAT3,VCAM1
CD302																						7_Member	Reactome Gene Sets	R-HSA-1266695	Interleukin-7 signaling	-3.0628	-0.983285	4/28	5295,6774,8358,54014	PIK3R1,STAT3,H3C2,BRWD1
CDH1																						7_Member	KEGG Pathway	hsa05213	Endometrial cancer	-2.98403	-0.983285	5/50	999,2309,4609,5295,5728	CDH1,FOXO3,MYC,PIK3R1,PTEN
CELF1																						7_Member	KEGG Pathway	ko05213	Endometrial cancer	-2.98403	-0.983285	5/50	999,2309,4609,5295,5728	CDH1,FOXO3,MYC,PIK3R1,PTEN
CENPM																						7_Member	KEGG Pathway	ko04917	Prolactin signaling pathway	-2.59557	-0.773216	5/61	2309,3659,5295,6774,9306	FOXO3,IRF1,PIK3R1,STAT3,SOCS6
CEP57L1																						7_Member	Reactome Gene Sets	R-HSA-9607240	FLT3 Signaling	-2.55854	-0.761992	4/38	2309,5295,5781,9306	FOXO3,PIK3R1,PTPN11,SOCS6
CHUK																						7_Member	KEGG Pathway	hsa04917	Prolactin signaling pathway	-2.44599	-0.702547	5/66	2309,3659,5295,6774,9306	FOXO3,IRF1,PIK3R1,STAT3,SOCS6
CNN2																						7_Member	Reactome Gene Sets	R-HSA-1433557	Signaling by SCF-KIT	-2.43695	-0.702547	4/41	5295,5781,6774,9306	PIK3R1,PTPN11,STAT3,SOCS6
CNOT6																						7_Member	KEGG Pathway	hsa01521	EGFR tyrosine kinase inhibitor resistance	-2.11461	-0.536558	5/79	2309,3570,5295,5728,6774	FOXO3,IL6R,PIK3R1,PTEN,STAT3
CNOT9																						7_Member	KEGG Pathway	ko01521	EGFR tyrosine kinase inhibitor resistance	-2.11461	-0.536558	5/79	2309,3570,5295,5728,6774	FOXO3,IL6R,PIK3R1,PTEN,STAT3
CRLS1																						8_Summary	KEGG Pathway	hsa05230	Central carbon metabolism in cancer	-3.79242	-1.35346	7/75	2744,3939,4609,5295,5315,5728,8731,2538,3945	GLS,LDHA,MYC,PIK3R1,PKM,PTEN,RNMT,G6PC1,LDHB
CXCL12																						8_Member	KEGG Pathway	hsa05230	Central carbon metabolism in cancer	-3.79242	-1.35346	7/75	2744,3939,4609,5295,5315,5728,8731	GLS,LDHA,MYC,PIK3R1,PKM,PTEN,RNMT
CXCL8																						8_Member	KEGG Pathway	ko05230	Central carbon metabolism in cancer	-3.36964	-1.06121	6/63	2744,3939,4609,5295,5315,5728	GLS,LDHA,MYC,PIK3R1,PKM,PTEN
DCP2																						8_Member	KEGG Pathway	hsa00010	Glycolysis / Gluconeogenesis	-2.09696	-0.533798	4/51	2538,3939,3945,5315	G6PC1,LDHA,LDHB,PKM
DDX5																						8_Member	KEGG Pathway	ko00010	Glycolysis / Gluconeogenesis	-2.09696	-0.533798	4/51	2538,3939,3945,5315	G6PC1,LDHA,LDHB,PKM
DNAJC21																						9_Summary	Reactome Gene Sets	R-HSA-9008059	Interleukin-37 signaling	-3.64641	-1.2478	4/20	4088,5781,5784,6774,3570,2538,5295,5728,10891,10999,1147	SMAD3,PTPN11,PTPN14,STAT3,IL6R,G6PC1,PIK3R1,PTEN,PPARGC1A,SLC27A4,CHUK
DSTN																						9_Member	Reactome Gene Sets	R-HSA-9008059	Interleukin-37 signaling	-3.64641	-1.2478	4/20	4088,5781,5784,6774	SMAD3,PTPN11,PTPN14,STAT3
DYNC2LI1																						9_Member	Reactome Gene Sets	R-HSA-1059683	Interleukin-6 signaling	-3.25493	-0.983285	3/11	3570,5781,6774	IL6R,PTPN11,STAT3
DYNLL2																						9_Member	KEGG Pathway	hsa04931	insulin resistance	-2.97732	-0.983285	7/102	2538,5295,5728,5781,6774,10891,10999	G6PC1,PIK3R1,PTEN,PTPN11,STAT3,PPARGC1A,SLC27A4
EGLN3																						9_Member	KEGG Pathway	hsa04920	Adipocytokine signaling pathway	-2.56449	-0.761992	5/62	1147,2538,5781,6774,10891	CHUK,G6PC1,PTPN11,STAT3,PPARGC1A
EN2																						9_Member	KEGG Pathway	ko04920	Adipocytokine signaling pathway	-2.56449	-0.761992	5/62	1147,2538,5781,6774,10891	CHUK,G6PC1,PTPN11,STAT3,PPARGC1A
ETNK1																						9_Member	Reactome Gene Sets	R-HSA-6783589	Interleukin-6 family signaling	-2.28389	-0.610184	3/23	3570,5781,6774	IL6R,PTPN11,STAT3
FAM222B																						10_Summary	Reactome Gene Sets	R-HSA-8953897	Cellular responses to external stimuli	-3.38237	-1.06121	22/639	440,2288,3320,3576,4001,4208,4502,5702,6191,6193,6648,6774,7014,8358,9972,10628,10891,27327,83667,96459,112399,140735	ASNS,FKBP4,HSP90AA1,CXCL8,LMNB1,MEF2C,MT2A,PSMC3,RPS4X,RPS5,SOD2,STAT3,TERF2,H3C2,NUP153,TXNIP,PPARGC1A,TNRC6A,SESN2,FNIP1,EGLN3,DYNLL2
FAM91A1																						10_Member	Reactome Gene Sets	R-HSA-8953897	Cellular responses to external stimuli	-3.38237	-1.06121	22/639	440,2288,3320,3576,4001,4208,4502,5702,6191,6193,6648,6774,7014,8358,9972,10628,10891,27327,83667,96459,112399,140735	ASNS,FKBP4,HSP90AA1,CXCL8,LMNB1,MEF2C,MT2A,PSMC3,RPS4X,RPS5,SOD2,STAT3,TERF2,H3C2,NUP153,TXNIP,PPARGC1A,TNRC6A,SESN2,FNIP1,EGLN3,DYNLL2
FANCG																						10_Member	Reactome Gene Sets	R-HSA-2262752	Cellular responses to stress	-3.09774	-0.983285	21/627	440,2288,3320,3576,4001,4208,5702,6191,6193,6648,6774,7014,8358,9972,10628,10891,27327,83667,96459,112399,140735	ASNS,FKBP4,HSP90AA1,CXCL8,LMNB1,MEF2C,PSMC3,RPS4X,RPS5,SOD2,STAT3,TERF2,H3C2,NUP153,TXNIP,PPARGC1A,TNRC6A,SESN2,FNIP1,EGLN3,DYNLL2
FAS																						11_Summary	KEGG Pathway	M00050	Guanine ribonucleotide biosynthesis IMP => GDP,GTP	-3.13499	-0.983285	3/12	3615,5315,8833	IMPDH2,PKM,GMPS
FASTKD1																						11_Member	KEGG Pathway	M00050	Guanine ribonucleotide biosynthesis IMP => GDP,GTP	-3.13499	-0.983285	3/12	3615,5315,8833	IMPDH2,PKM,GMPS
FASTKD5																						11_Member	KEGG Pathway	hsa_M00050	Guanine ribonucleotide biosynthesis IMP => GDP,GTP	-3.13499	-0.983285	3/12	3615,5315,8833	IMPDH2,PKM,GMPS
FAU																						12_Summary	Reactome Gene Sets	R-HSA-447115	Interleukin-12 family signaling	-2.90622	-0.925152	5/52	1265,4001,4507,6648,6774,2309	CNN2,LMNB1,MTAP,SOD2,STAT3,FOXO3
FBN2																						12_Member	Reactome Gene Sets	R-HSA-447115	Interleukin-12 family signaling	-2.90622	-0.925152	5/52	1265,4001,4507,6648,6774	CNN2,LMNB1,MTAP,SOD2,STAT3
FKBP4																						12_Member	Reactome Gene Sets	R-HSA-8950505	Gene and protein expression by JAK-STAT signaling after Interleukin-12 stimulation	-2.64602	-0.786683	4/36	1265,4001,4507,6648	CNN2,LMNB1,MTAP,SOD2
FLNA																						12_Member	Reactome Gene Sets	R-HSA-8862803	Deregulated CDK5 triggers multiple neurodegenerative pathways in Alzheimer's disease models	-2.46033	-0.703652	3/20	2309,4001,6648	FOXO3,LMNB1,SOD2
FNIP1																						12_Member	Reactome Gene Sets	R-HSA-8863678	Neurodegenerative Diseases	-2.46033	-0.703652	3/20	2309,4001,6648	FOXO3,LMNB1,SOD2
FOXA1																						12_Member	Reactome Gene Sets	R-HSA-9020591	Interleukin-12 signaling	-2.3254	-0.638928	4/44	1265,4001,4507,6648	CNN2,LMNB1,MTAP,SOD2
FOXM1																						13_Summary	Reactome Gene Sets	R-HSA-1852241	Organelle biogenesis and maintenance	-2.76802	-0.84653	12/285	498,3054,3320,3842,4208,4735,6648,10891,22948,51626,79969,140735	ATP5F1A,HCFC1,HSP90AA1,TNPO1,MEF2C,SEPTIN2,SOD2,PPARGC1A,CCT5,DYNC2LI1,ATAT1,DYNLL2
FOXO3																						13_Member	Reactome Gene Sets	R-HSA-1852241	Organelle biogenesis and maintenance	-2.76802	-0.84653	12/285	498,3054,3320,3842,4208,4735,6648,10891,22948,51626,79969,140735	ATP5F1A,HCFC1,HSP90AA1,TNPO1,MEF2C,SEPTIN2,SOD2,PPARGC1A,CCT5,DYNC2LI1,ATAT1,DYNLL2
FOXR2																						13_Member	Reactome Gene Sets	R-HSA-2151201	Transcriptional activation of mitochondrial biogenesis	-2.01033	-0.484548	4/54	3054,4208,6648,10891	HCFC1,MEF2C,SOD2,PPARGC1A
FSD1L																						14_Summary	Reactome Gene Sets	R-HSA-9665348	Signaling by ERBB2 ECD mutants	-2.74916	-0.84358	3/16	3320,5295,55914,2309,2773,2783	HSP90AA1,PIK3R1,ERBIN,FOXO3,GNAI3,GNB2
FUT4																						14_Member	Reactome Gene Sets	R-HSA-9665348	Signaling by ERBB2 ECD mutants	-2.74916	-0.84358	3/16	3320,5295,55914	HSP90AA1,PIK3R1,ERBIN
FZD5																						14_Member	Reactome Gene Sets	R-HSA-9009391	Extra-nuclear estrogen signaling	-2.33596	-0.638928	5/70	2309,2773,2783,3320,5295	FOXO3,GNAI3,GNB2,HSP90AA1,PIK3R1
G6PC																						14_Member	Reactome Gene Sets	R-HSA-9664565	Signaling by ERBB2 KD Mutants	-2.23084	-0.593353	3/24	3320,5295,55914	HSP90AA1,PIK3R1,ERBIN
GGA3																						14_Member	Reactome Gene Sets	R-HSA-1227990	Signaling by ERBB2 in Cancer	-2.18027	-0.565347	3/25	3320,5295,55914	HSP90AA1,PIK3R1,ERBIN
GJA1																						15_Summary	KEGG Pathway	hsa04150	mTOR signaling pathway	-2.73288	-0.84358	8/144	1147,4041,5295,5728,7248,7855,83667,96459,317,355,2744,5458,6749,9125,11073,23019,27327	CHUK,LRP5,PIK3R1,PTEN,TSC1,FZD5,SESN2,FNIP1,APAF1,FAS,GLS,POU4F2,SSRP1,CNOT9,TOPBP1,CNOT1,TNRC6A
GLS																						15_Member	KEGG Pathway	hsa04150	mTOR signaling pathway	-2.73288	-0.84358	8/144	1147,4041,5295,5728,7248,7855,83667,96459	CHUK,LRP5,PIK3R1,PTEN,TSC1,FZD5,SESN2,FNIP1
GMPS																						15_Member	KEGG Pathway	ko04150	mTOR signaling pathway	-2.73288	-0.84358	8/144	1147,4041,5295,5728,7248,7855,83667,96459	CHUK,LRP5,PIK3R1,PTEN,TSC1,FZD5,SESN2,FNIP1
GNAI3																						15_Member	Reactome Gene Sets	R-HSA-3700989	Transcriptional Regulation by TP53	-2.06869	-0.518648	12/349	317,355,2744,5458,5728,6749,7248,9125,11073,23019,27327,83667	APAF1,FAS,GLS,POU4F2,PTEN,SSRP1,TSC1,CNOT9,TOPBP1,CNOT1,TNRC6A,SESN2
GNB2																						15_Member	Reactome Gene Sets	R-HSA-5628897	TP53 Regulates Metabolic Genes	-2.02617	-0.493622	5/83	2744,5728,7248,27327,83667	GLS,PTEN,TSC1,TNRC6A,SESN2
GRK2																						16_Summary	KEGG Pathway	ko04064	NF-kappa B signaling pathway	-2.65795	-0.786683	6/86	331,1147,3576,6387,7128,7412,3320,10628,55914,90550,6868,355,3659,5295	XIAP,CHUK,CXCL8,CXCL12,TNFAIP3,VCAM1,HSP90AA1,TXNIP,ERBIN,MCU,ADAM17,FAS,IRF1,PIK3R1
GRTP1																						16_Member	KEGG Pathway	ko04064	NF-kappa B signaling pathway	-2.65795	-0.786683	6/86	331,1147,3576,6387,7128,7412	XIAP,CHUK,CXCL8,CXCL12,TNFAIP3,VCAM1
GTF3C4																						16_Member	KEGG Pathway	hsa04621	NOD-like receptor signaling pathway	-2.60397	-0.773216	8/151	331,1147,3320,3576,7128,10628,55914,90550	XIAP,CHUK,HSP90AA1,CXCL8,TNFAIP3,TXNIP,ERBIN,MCU
HAPLN1																						16_Member	KEGG Pathway	ko04621	NOD-like receptor signaling pathway	-2.60397	-0.773216	8/151	331,1147,3320,3576,7128,10628,55914,90550	XIAP,CHUK,HSP90AA1,CXCL8,TNFAIP3,TXNIP,ERBIN,MCU
HES1																						16_Member	KEGG Pathway	hsa04064	NF-kappa B signaling pathway	-2.487	-0.714811	6/93	331,1147,3576,6387,7128,7412	XIAP,CHUK,CXCL8,CXCL12,TNFAIP3,VCAM1
HIP1R																						16_Member	Reactome Gene Sets	R-HSA-75893	TNF signaling	-2.3254	-0.638928	4/44	331,1147,6868,7128	XIAP,CHUK,ADAM17,TNFAIP3
HIST1H3B																						16_Member	KEGG Pathway	hsa04668	TNF signaling pathway	-2.13245	-0.538943	6/110	355,1147,3659,5295,7128,7412	FAS,CHUK,IRF1,PIK3R1,TNFAIP3,VCAM1
HIVEP1																						17_Summary	Reactome Gene Sets	R-HSA-195721	Signaling by WNT	-2.54851	-0.760233	12/303	331,2783,4041,4609,5529,5702,7855,8295,8358,9736,27327,51701,3054,4088,5728,7128,8078,57559	XIAP,GNB2,LRP5,MYC,PPP2R5E,PSMC3,FZD5,TRRAP,H3C2,USP34,TNRC6A,NLK,HCFC1,SMAD3,PTEN,TNFAIP3,USP5,STAMBPL1
HMGB2																						17_Member	Reactome Gene Sets	R-HSA-195721	Signaling by WNT	-2.54851	-0.760233	12/303	331,2783,4041,4609,5529,5702,7855,8295,8358,9736,27327,51701	XIAP,GNB2,LRP5,MYC,PPP2R5E,PSMC3,FZD5,TRRAP,H3C2,USP34,TNRC6A,NLK
HMGCS1																						17_Member	Reactome Gene Sets	R-HSA-201681	TCF dependent signaling in response to WNT	-2.27747	-0.610019	9/208	331,4041,4609,5529,5702,7855,8295,8358,9736	XIAP,LRP5,MYC,PPP2R5E,PSMC3,FZD5,TRRAP,H3C2,USP34
HMGN2																						17_Member	Reactome Gene Sets	R-HSA-5688426	Deubiquitination	-2.14395	-0.539888	10/258	3054,4088,4609,5702,5728,7128,8078,8295,9736,57559	HCFC1,SMAD3,MYC,PSMC3,PTEN,TNFAIP3,USP5,TRRAP,USP34,STAMBPL1
HNF1B																						18_Summary	Reactome Gene Sets	R-HSA-9035034	RHOF GTPase cycle	-2.43695	-0.702547	4/41	120,4001,5295,26092,999,2316,2697,3320,4628,5529,7170,8358,9732,10451,23075,55914,79019,140735,157769	ADD3,LMNB1,PIK3R1,TOR1AIP1,CDH1,FLNA,GJA1,HSP90AA1,MYH10,PPP2R5E,TPM3,H3C2,DOCK4,VAV3,SWAP70,ERBIN,CENPM,DYNLL2,FAM91A1
HNRNPUL1																						18_Member	Reactome Gene Sets	R-HSA-9035034	RHOF GTPase cycle	-2.43695	-0.702547	4/41	120,4001,5295,26092	ADD3,LMNB1,PIK3R1,TOR1AIP1
HOXB4																						18_Member	Reactome Gene Sets	R-HSA-194315	Signaling by Rho GTPases	-2.18364	-0.565347	19/653	120,999,2316,2697,3320,4001,4628,5295,5529,7170,8358,9732,10451,23075,26092,55914,79019,140735,157769	ADD3,CDH1,FLNA,GJA1,HSP90AA1,LMNB1,MYH10,PIK3R1,PPP2R5E,TPM3,H3C2,DOCK4,VAV3,SWAP70,TOR1AIP1,ERBIN,CENPM,DYNLL2,FAM91A1
HRG																						18_Member	Reactome Gene Sets	R-HSA-9013405	RHOD GTPase cycle	-2.12721	-0.538943	4/50	120,4001,5295,26092	ADD3,LMNB1,PIK3R1,TOR1AIP1
HS2ST1																						18_Member	Reactome Gene Sets	R-HSA-9716542	Signaling by Rho GTPases, Miro GTPases and RHOBTB3	-2.07654	-0.518648	19/669	120,999,2316,2697,3320,4001,4628,5295,5529,7170,8358,9732,10451,23075,26092,55914,79019,140735,157769	ADD3,CDH1,FLNA,GJA1,HSP90AA1,LMNB1,MYH10,PIK3R1,PPP2R5E,TPM3,H3C2,DOCK4,VAV3,SWAP70,TOR1AIP1,ERBIN,CENPM,DYNLL2,FAM91A1
HSP90AA1																						19_Summary	Reactome Gene Sets	R-HSA-109582	Hemostasis	-2.41256	-0.685338	17/530	81,2316,2773,2783,3273,3659,3835,5295,5529,5660,5781,7465,8358,9732,10112,10451,221037	ACTN4,FLNA,GNAI3,GNB2,HRG,IRF1,KIF22,PIK3R1,PPP2R5E,PSAP,PTPN11,WEE1,H3C2,DOCK4,KIF20A,VAV3,JMJD1C
IL6R																						19_Member	Reactome Gene Sets	R-HSA-109582	Hemostasis	-2.41256	-0.685338	17/530	81,2316,2773,2783,3273,3659,3835,5295,5529,5660,5781,7465,8358,9732,10112,10451,221037	ACTN4,FLNA,GNAI3,GNB2,HRG,IRF1,KIF22,PIK3R1,PPP2R5E,PSAP,PTPN11,WEE1,H3C2,DOCK4,KIF20A,VAV3,JMJD1C
IMPDH2																						19_Member	Reactome Gene Sets	R-HSA-983231	Factors involved in megakaryocyte development and platelet production	-2.23748	-0.593353	7/138	3659,3835,7465,8358,9732,10112,221037	IRF1,KIF22,WEE1,H3C2,DOCK4,KIF20A,JMJD1C
IRF1																						20_Summary	KEGG Pathway	ko04932	Non-alcoholic fatty liver disease (NAFLD)	-2.23748	-0.593353	7/138	355,3570,3576,4731,5295,6392,7386	FAS,IL6R,CXCL8,NDUFV3,PIK3R1,SDHD,UQCRFS1
ITPKC																						20_Member	KEGG Pathway	ko04932	Non-alcoholic fatty liver disease (NAFLD)	-2.23748	-0.593353	7/138	355,3570,3576,4731,5295,6392,7386	FAS,IL6R,CXCL8,NDUFV3,PIK3R1,SDHD,UQCRFS1
KIAA1210																						20_Member	KEGG Pathway	hsa04932	Non-alcoholic fatty liver disease (NAFLD)	-2.10737	-0.534342	7/146	355,3570,3576,4731,5295,6392,7386	FAS,IL6R,CXCL8,NDUFV3,PIK3R1,SDHD,UQCRFS1
KIAA1551
KIF20A
KIF22
KLF10
KLF12
KLF3
LAMP1
LDHA
LDHB
LEMD2
LMAN2
LMNB1
LPAR1
LRP5
MAP1B
MC2R
MCFD2
MCU
MGAT5
MMGT1
MPP6
MRPS34
MT2A
MTAP
MYC
MYH1
MYH2
MYH4
NDUFV3
NEK6
NLK
NOL11
NUFIP2
NUP153
P2RY11
PAFAH1B3
PDCD6IP
PDIA6
PEX26
PIGM
PIK3R1
PKM
PLAG1
PNRC2
POM121C
POU4F2
PPARGC1A
PPIC
PPP2R5E
PSAP
PSMC3
PTGFRN
PTPDC1
PTPN14
QSER1
RGS5
RNF111
RNMT
RPL7L1
RPP14
RPRD2
RPS4X
RPS5
RPSAP58
S100A7A
SCAMP2
SDHD
SEMA6D
SEPT2
SERINC3
SESN2
SLC35G3
SLC6A15
SLC6A6
SMAD3
SMAD5
SNTG1
SOCS6
SOD2
SPRY2
SPTY2D1
SSR1
ST7L
STAMBPL1
STARD7
STAT3
STS
STT3B
SWAP70
TBL2
TCF25
THUMPD3
TLR6
TMED7
TMEM170A
TMEM64
TNFAIP3
TNFAIP8
TNPO1
TNRC6A
TOPBP1
TOR1AIP1
TPM3
TRIM59
TRIM63
TSNAX
TXNIP
TXNL4A
UBALD1
UQCRFS1
USP34
USP5
VAV3
VCAM1
WEE1
XIAP
ZBTB10
ZCCHC2
ZIK1
ZNF117
ZNF138
ZNF208
ZNF253
ZNF257
ZNF267
ZNF268
ZNF273
ZNF275
ZNF281
ZNF319
ZNF426
ZNF485
ZNF550
ZNF578
ZNF669
ZNF682
ZNF701
ZNF704

## Sheet: hsa-miR-23b-3p
322 Validated target genes of hsa-miR-23b-3p in miRTarbase	27 Autism risk genes	Gene Name	Entrez GeneID	Chromosomal Location	Molecular Function	Support for Autism	Evidence of Support	Number of gene association studies	Number of positive association studies	Number of negative association studies		Pathway enrichment analysis on validated target autism risk genes of hsa-miR-23b-3p										Pathway enrichment analysis on validated target genes of hsa-miR-23b-3p
												GroupID	Category	Term	Description	LogP	Log(q-value)	InTerm_InList	Genes	Symbols		GroupID	Category	Term	Description	LogP	Log(q-value)	InTerm_InList	Genes	Symbols
ACTN4	ACTN4	actinin alpha 4	81	19q13.2	This gene encoded a F-actin cross-linking protein that is thought to anchor actin to a variety of intracellular structures.	Rare single gene variant	This gene was originally identified as an ASD candidate gene based on its enrichment in an autism-associated protein interaction module; sequencing of post-mortem brain tissue from 25 ASD cases resulted in the identification of significant non-synonymous variants in this gene with an expected false-positive rate at 0.1, confirming the involvement of this module with autism (Li et al., 2014).	4	0	0		1_Summary	KEGG Pathway	ko05206	MicroRNAs in cancer	-5.34637	-2.01152	5/137	900,2033,3190,4233,5728,23112,81,7750,55914	CCNG1,EP300,HNRNPK,MET,PTEN,TNRC6B,ACTN4,ZMYM2,ERBIN		1_Summary	KEGG Pathway	hsa05206	MicroRNAs in cancer	-8.57493	-5.06238	18/145	900,1399,1869,2033,3190,4082,4233,4363,4851,4853,5328,5728,5894,6654,6935,8091,8731,23411	CCNG1,CRKL,E2F1,EP300,HNRNPK,MARCKS,MET,ABCC1,NOTCH1,NOTCH2,PLAU,PTEN,RAF1,SOS1,ZEB1,HMGA2,RNMT,SIRT1
ANKRD17	ANKRD17	ankyrin repeat domain 17	26057	4q13.3	The protein encoded by this gene belongs to the family of ankyrin repeat-containing proteins, and contains two distinct arrays of ankyrin repeats in its amino-terminal region, one with 15 ankyrin repeats, and the other with 10 ankyrin repeats. It also contains a nuclear export signal, nuclear localization signal, and a cyclin-binding RXL motif. Localization of this protein to the nucleus has been…	Rare single gene variant	De novo variants in the ANKRD17 gene, including a frameshift variant and several missense variants, have been identified in ASD probands from the Simons Simplex Collection, the Autism Sequencing Consortium, and AGRE (De Rubeis et al., 2014; Iossifov et al., 2014; Yuen et al., 2017; Satterstrom et al., 2020). Chopra et al., 2021 reported 34 individuals from 32 families with heterozygous ANKRD17 va…	5	0	0		1_Member	KEGG Pathway	ko05206	MicroRNAs in cancer	-5.34637	-2.01152	5/137	900,2033,3190,4233,5728	CCNG1,EP300,HNRNPK,MET,PTEN		1_Member	KEGG Pathway	hsa05206	MicroRNAs in cancer	-8.57493	-5.06238	18/145	900,1399,1869,2033,3190,4082,4233,4363,4851,4853,5328,5728,5894,6654,6935,8091,8731,23411	CCNG1,CRKL,E2F1,EP300,HNRNPK,MARCKS,MET,ABCC1,NOTCH1,NOTCH2,PLAU,PTEN,RAF1,SOS1,ZEB1,HMGA2,RNMT,SIRT1
ATP1A1	ATP1A1	ATPase Na+/K+ transporting subunit alpha 1	476	1p13.1	The protein encoded by this gene belongs to the family of P-type cation transport ATPases, and to the subfamily of Na+/K+ -ATPases. Na+/K+ -ATPase is an integral membrane protein responsible for establishing and maintaining the electrochemical gradients of Na and K ions across the plasma membrane. These gradients are essential for osmoregulation, for sodium-coupled transport of a variety of organ…	Rare single gene variant	Two de novo variants in the ATP1A1 gene (one loss-of-function, one damaging missense) were identified in ASD probands in whole-exome sequencing studies (De Rubeis et al., 2014; Iossifov et al., 2014). De novo missense variants in the ATP1A1 gene that resulted in loss of Na+,K+-ATPase function and abnormal cation permeabilities were identified in three unrelated individuals presenting with general…	5	0	0		1_Member	KEGG Pathway	hsa05206	MicroRNAs in cancer	-5.22571	-2.01152	5/145	900,2033,3190,4233,5728	CCNG1,EP300,HNRNPK,MET,PTEN		1_Member	KEGG Pathway	ko05206	MicroRNAs in cancer	-8.12713	-4.91561	17/137	900,1399,1869,2033,3190,4082,4233,4363,4851,4853,5328,5728,5894,6654,6935,8091,23411	CCNG1,CRKL,E2F1,EP300,HNRNPK,MARCKS,MET,ABCC1,NOTCH1,NOTCH2,PLAU,PTEN,RAF1,SOS1,ZEB1,HMGA2,SIRT1
CCDC88C	CCDC88C	Coiled-coil domain containing 88C	440193	14q32.11-q32.12	This gene encodes a ubiquitously expressed coiled-coil domain-containing protein that interacts with the dishevelled protein and is a negative regulator of the canonical Wnt signaling pathway, acting downstream of DVL to inhibit CTNNB1/Beta-catenin stabilization. Mutations in this gene cause autosomal recessive, primary non-syndromic congenital hydrocephalus; a condition characterized by excessiv…	Rare single gene variant	Two de novo missense variants in the CCDC88C gene were identified in simplex ASD probands, with no de novo events in this gene observed in 1,786 unaffected siblings from the Simons Simplex Collection (P=0.07) (Iossifov et al., 2014; Krumm et al., 2015).	6	0	0		1_Member	Reactome Gene Sets	R-HSA-8986944	Transcriptional Regulation by MECP2	-3.93743	-0.89934	3/52	4233,5728,23112	MET,PTEN,TNRC6B		2_Summary	KEGG Pathway	hsa05200	Pathways in cancer	-5.30324	-2.26781	22/337	598,1017,1147,1399,1869,2033,2113,2768,2773,2956,3716,4233,5295,5567,5728,5888,5894,5925,6654,6777,7170,7428,991,7412,7514,9133,22800,81,3190,6714,57472,554313,7128,10213,23118,10399	BCL2L1,CDK2,CHUK,CRKL,E2F1,EP300,ETS1,GNA12,GNAI3,MSH6,JAK1,MET,PIK3R1,PRKACB,PTEN,RAD51,RAF1,RB1,SOS1,STAT5B,TPM3,VHL,CDC20,VCAM1,XPO1,CCNB2,RRAS2,ACTN4,HNRNPK,SRC,CNOT6,H4C15,TNFAIP3,PSMD14,TAB2,RACK1
CCNG1	CCNG1	cyclin G1	900	5q34	The eukaryotic cell cycle is governed by cyclin-dependent protein kinases (CDKs) whose activities are regulated by cyclins and CDK inhibitors. The protein encoded by this gene is a member of the cyclin family and may play a role in growth regulation. Its associated with G2/M phase arrest in response to DNA damage and may be an intermediate by which p53 mediates its role as an inhibitor of cellula…	Rare single gene variant	CNV analysis of 1,108 ASD cases, 2,458 schizophrenia (SCZ) cases, and 2,095 controls from a Japanese population in Kushima et al., 2018 demonstrated that significant enrichment of exonic CNVs affecting the CCNG1 gene was observed in a combined cohort of ASD and SCZ cases compared to controls [3 CNVs from ASD cases and 3 CNVs from SCZ cases (6 total) vs. 1 CNV in controls (Odds ratio 2.75, P = 3.2…	1	0	0		1_Member	KEGG Pathway	hsa04520	Adherens junction	-3.5531	-0.736854	3/70	81,2033,4233	ACTN4,EP300,MET		2_Member	KEGG Pathway	hsa05200	Pathways in cancer	-5.30324	-2.26781	22/337	598,1017,1147,1399,1869,2033,2113,2768,2773,2956,3716,4233,5295,5567,5728,5888,5894,5925,6654,6777,7170,7428	BCL2L1,CDK2,CHUK,CRKL,E2F1,EP300,ETS1,GNA12,GNAI3,MSH6,JAK1,MET,PIK3R1,PRKACB,PTEN,RAD51,RAF1,RB1,SOS1,STAT5B,TPM3,VHL
CSDE1	CSDE1	cold shock domain containing E1	7812	1p13.2	RNA-binding protein. Required for internal initiation of translation of human rhinovirus RNA. May be involved in translationally coupled mRNA turnover. Implicated with other RNA-binding proteins in the cytoplasmic deadenylation/translational and decay interplay of the FOS mRNA mediated by the major coding-region determinant of instability (mCRD) domain.	Rare single gene variant	A de novo nonsense variant in the CSDE1 gene was identified in an ASD proband from the Simons Simplex Collection (SSC; Iossifov et al., 2014). Guo et al., 2019 initially targeted the coding region of the CSDE1 gene using a modified single-molecule molecular inversion probe approach among 4,045 ASD probands from the Autism Clinical and Genetic Resources in China (ACGC) cohort and identified de nov…	3	0	0		1_Member	KEGG Pathway	ko04520	Adherens junction	-3.5531	-0.736854	3/70	81,2033,4233	ACTN4,EP300,MET		2_Member	KEGG Pathway	hsa05166	HTLV-I infection	-3.74503	-1.68367	15/232	598,991,1147,1869,2033,2113,3716,5295,5567,5925,6777,7412,7514,9133,22800	BCL2L1,CDC20,CHUK,E2F1,EP300,ETS1,JAK1,PIK3R1,PRKACB,RB1,STAT5B,VCAM1,XPO1,CCNB2,RRAS2
DOCK4	DOCK4	Dedicator of cytokinesis 4	9732	7q31.1	Involved in regulation of adherens junction between cells. Plays a role in cell migration. Functions as a guanine nucleotide exchange factor (GEF), which activates Rap1 small GTPase by exchanging bound GDP for free GTP.	Genetic association/multigenic CNV	Assocation between the DOCK4 gene and ASD has been observed in two studies (Maestrini et al., 2010; Liang et al., 2014). Deletions involving the DOCK4 gene has also been implicated in ASD and dyslexia (Maestrini et al., 2010; Pagnamenta et al., 2010).	9	2	0		1_Member	Reactome Gene Sets	R-HSA-5663202	Diseases of signal transduction by growth factor receptors and second messengers	-3.14209	-0.471978	5/400	2033,4233,5728,7750,55914	EP300,MET,PTEN,ZMYM2,ERBIN		2_Member	KEGG Pathway	ko05166	HTLV-I infection	-3.74503	-1.68367	15/232	598,991,1147,1869,2033,2113,3716,5295,5567,5925,6777,7412,7514,9133,22800	BCL2L1,CDC20,CHUK,E2F1,EP300,ETS1,JAK1,PIK3R1,PRKACB,RB1,STAT5B,VCAM1,XPO1,CCNB2,RRAS2
EP300	EP300	E1A binding protein p300	2033	22q13.2	This gene encodes the adenovirus E1A-associated cellular p300 transcriptional co-activator protein. It functions as a histone acetyltransferase that regulates transcription via chromatin remodeling and is important in the processes of cell proliferation and differentiation. It mediates cAMP-gene regulation by binding specifically to phosphorylated CREB protein. This gene has also been identified …	Syndromic	A rare mutation in the EP300 gene has been identified in a patient with ASD (Vaags et al., 2012).	18	0	0		1_Member	KEGG Pathway	hsa04510	Focal adhesion	-2.43186	-0.0697058	3/171	81,4233,5728	ACTN4,MET,PTEN		2_Member	KEGG Pathway	hsa05203	Viral carcinogenesis	-3.60008	-1.62747	13/188	81,991,1017,2033,3190,3716,5295,5567,5925,6714,6777,57472,554313	ACTN4,CDC20,CDK2,EP300,HNRNPK,JAK1,PIK3R1,PRKACB,RB1,SRC,STAT5B,CNOT6,H4C15
ERBIN	ERBIN	erbb2 interacting protein	55914	5q12.3	This gene is a member of the leucine-rich repeat and PDZ domain (LAP) family that binds to the unphosphorylated form of the ERBB2 protein and regulates ERBB2 function and localization. It has also been shown to affect the Ras signaling pathway by disrupting Ras-Raf interaction.	Rare single gene variant	This gene, formerly known as ERBB2IP, was originally identified as an ASD candidate gene based on its enrichment in an autism-associated protein interaction module. Sequencing of post-mortem brain tissue from 25 ASD cases resulted in the identification of significant non-synonymous variants in this gene with an expected false-positive rate at 0.1, confirming the involvement of this module with au…	6	0	0		1_Member	KEGG Pathway	ko04510	Focal adhesion	-2.43186	-0.0697058	3/171	81,4233,5728	ACTN4,MET,PTEN		2_Member	KEGG Pathway	ko05203	Viral carcinogenesis	-3.20115	-1.4046	12/181	81,991,1017,2033,3190,3716,5295,5567,5925,6714,6777,554313	ACTN4,CDC20,CDK2,EP300,HNRNPK,JAK1,PIK3R1,PRKACB,RB1,SRC,STAT5B,H4C15
GTF2I	GTF2I	general transcription factor IIi	2969	7q11.23	A multifunctional phosphoprotein with roles in transcription and signal transduction.	Rare Single Gene variant	Genetic association of common variants in the GTF2I gene have been associated with autism (Malenfant et al., 2011). In addition, rare variants in the region surrounding GTF2I may be associated with Williams syndrome (Morris et al., 2003).	6	0	0		1_Member	Reactome Gene Sets	R-HSA-1257604	PIP3 activates AKT signaling	-2.00989	0	3/243	4233,5728,23112	MET,PTEN,TNRC6B		2_Member	KEGG Pathway	ko05169	Epstein-Barr virus infection	-2.47783	-1.02973	11/192	1017,1147,2033,3716,5295,5567,5925,7128,7514,10213,23118	CDK2,CHUK,EP300,JAK1,PIK3R1,PRKACB,RB1,TNFAIP3,XPO1,PSMD14,TAB2
HNRNPK	HNRNPK	heterogeneous nuclear ribonucleoprotein K	3190	9q21.32	This gene belongs to the subfamily of ubiquitously expressed heterogeneous nuclear ribonucleoproteins (hnRNPs). The hnRNPs are RNA binding proteins and they complex with heterogeneous nuclear RNA (hnRNA). These proteins are associated with pre-mRNAs in the nucleus and appear to influence pre-mRNA processing and other aspects of mRNA metabolism and transport. While all of the hnRNPs are present in…	Syndromic	Gillentine et al., 2021 reported 13 previously unpublished individuals with variants in the HNRNPK gene, including an ASD proband from the SPARK cohort; a total of five individuals from this cohort presented with autism spectrum disorder, including two individuals with de novo likely gene-disruptive (LGD) variants and two individuals with de novo missense variants with CADD scores greater than 20…	11	0	0		2_Summary	Reactome Gene Sets	R-HSA-3700989	Transcriptional Regulation by TP53	-3.38364	-0.646576	5/354	900,2033,5728,6749,23112	CCNG1,EP300,PTEN,SSRP1,TNRC6B		2_Member	KEGG Pathway	hsa05162	Measles	-2.46284	-1.02307	9/139	598,1017,1147,3716,5295,6777,7128,10399,23118	BCL2L1,CDK2,CHUK,JAK1,PIK3R1,STAT5B,TNFAIP3,RACK1,TAB2
ILF2	ILF2	Interleukin enhancer binding factor 2	3608	1q21.3	The protein encoded by this gene is a transcription factor required for T-cell expression of the interleukin 2 gene. The encoded 45 kDa protein (NF45, ILF2) forms a complex with the 90 kDa interleukin enhancer-binding factor 3 (NF90, ILF3), and this complex has been shown to affect the redistribution of nuclear mRNA to the cytoplasm, to repair DNA breaks by nonhomologous end joining, and to negat…	Rare single gene variant	This gene was identified by TADA (transmission and de novo association) analysis of a combined dataset from the Simons Simplex Collection (SSC) and the Autism Sequencing Consortium (ASC) as a gene strongly enriched for variants likely to affect ASD risk with a false discovery rate (FDR) of <0.1 (Sanders et al., 2015); among the variants observed in this gene were two de novo loss-of-function (LoF…	5	0	0		2_Member	Reactome Gene Sets	R-HSA-3700989	Transcriptional Regulation by TP53	-3.38364	-0.646576	5/354	900,2033,5728,6749,23112	CCNG1,EP300,PTEN,SSRP1,TNRC6B		2_Member	KEGG Pathway	ko05162	Measles	-2.40929	-1.00135	8/116	1017,1147,3716,5295,6777,7128,10399,23118	CDK2,CHUK,JAK1,PIK3R1,STAT5B,TNFAIP3,RACK1,TAB2
JMJD1C	JMJD1C	jumonji domain containing 1C	221037	10q21.3	histone demethylase, tumor suppressor	Rare single gene variant	JMJD1C was originally hypothesized to be involved in autism based on a single case in which a patient with autism was found to have a de novo inversion which disrupted the JMJD1C gene (Castermans et al., 2007). A de novo double missense variant in JMJD1C was subquently identified in an ASD proband in Neale et al., 2012, and three additional missense variants in this gene were identified in ASD ca…	9	0	0		2_Member	Reactome Gene Sets	R-HSA-5633007	Regulation of TP53 Activity	-2.56012	-0.0697058	3/154	900,2033,6749	CCNG1,EP300,SSRP1		3_Summary	KEGG Pathway	hsa05161	Hepatitis B	-5.05474	-2.14425	14/157	1017,1147,1869,2033,2185,3716,5295,5728,5894,5925,6654,6714,6777,23118,1399,2113,4233,7428,598,5888,6648,9133,9140,23411,4851,4853,5567,22800,58528,118471,5500,6233,6868,7750,10213,55914,3098,8731,7514,23112,27327,5869,83667,96459	CDK2,CHUK,E2F1,EP300,PTK2B,JAK1,PIK3R1,PTEN,RAF1,RB1,SOS1,SRC,STAT5B,TAB2,CRKL,ETS1,MET,VHL,BCL2L1,RAD51,SOD2,CCNB2,ATG12,SIRT1,NOTCH1,NOTCH2,PRKACB,RRAS2,RRAGD,PRAP1,PPP1CB,RPS27A,ADAM17,ZMYM2,PSMD14,ERBIN,HK1,RNMT,XPO1,TNRC6B,TNRC6A,RAB5B,SESN2,FNIP1
KANSL1	KANSL1	KAT8 regulatory NSL complex subunit 1	284058	17q21.31	This gene encodes a nuclear protein that is a subunit of two protein complexes involved with histone acetylation, the MLL1 complex and the NSL1 complex. The corresponding protein in Drosophila interacts with K(lysine) acetyltransferase 8, which is also a subunit of both the MLL1 and NSL1 complexes.	Rare single gene variant	Koolen-De Vries syndrome (OMIM 610443), also known as 17q21.31 microdeletion syndrome, is a clinically heterogeneous disorder characterized by developmental delay, intellectual disability, hypotonia, and characteristic facial dysmorphism that is caused either by a truncating variant in the KANSL1 gene or a 17q21.31 microdeletion encompassing the KANSL1 gene. Koolen et al., 2016 described a novel …	3	0	0		3_Summary	KEGG Pathway	hsa04919	thyroid hormone signaling pathway	-2.99005	-0.377931	3/109	476,2033,23389	ATP1A1,EP300,MED13L		3_Member	KEGG Pathway	hsa05161	Hepatitis B	-5.05474	-2.14425	14/157	1017,1147,1869,2033,2185,3716,5295,5728,5894,5925,6654,6714,6777,23118	CDK2,CHUK,E2F1,EP300,PTK2B,JAK1,PIK3R1,PTEN,RAF1,RB1,SOS1,SRC,STAT5B,TAB2
MED13L	MED13L	Mediator complex subunit 13-like	23389	12q24.21	The protein encoded by this gene is a subunit of the Mediator complex, a large complex of proteins that functions as a transcriptional coactivator for most RNA polymerase II-transcribed genes. The encoded protein is involved in early development of the heart and brain. Defects in this gene are a cause of transposition of the great arteries, dextro-looped (DTGA) [MIM:608808].	Rare single gene variant	Two de novo loss-of-function variants in the MED13L gene have been identified in ASD probands from the Simons Simplex Collection (refs).	35	0	0		3_Member	KEGG Pathway	hsa04919	thyroid hormone signaling pathway	-2.99005	-0.377931	3/109	476,2033,23389	ATP1A1,EP300,MED13L		3_Member	KEGG Pathway	hsa05211	Renal cell carcinoma	-4.19231	-1.85586	8/63	1399,2033,2113,4233,5295,5894,6654,7428	CRKL,EP300,ETS1,MET,PIK3R1,RAF1,SOS1,VHL
MET	MET	met proto-oncogene (hepatocyte growth factor receptor)	4233	7q31.2	The encoded protein is the hepatocyte growth factor receptor with tyrosine-kinase activity. The primary single chain precursor protein is post-translationally cleaved to produce the alpha and beta subunits, which are disulfide linked to form the mature receptor.	Genetic Association	A number of studies have focused on the genetic association of the MET gene with autism. Positive associations have been found in the Caucasian, Japanese and Italian populations as well as in AGRE family cohorts from multiple studies. Interestingly, a positive association with MET and schizophrenia has also been found, but no association was found with PDD. In addition, biochemical studies have b…	39	6	0		4_Summary	Reactome Gene Sets	R-HSA-195721	Signaling by WNT	-2.83388	-0.272916	4/273	2033,7514,23112,440193	EP300,XPO1,TNRC6B,CCDC88C		3_Member	KEGG Pathway	hsa05212	Pancreatic cancer	-4.19231	-1.85586	8/63	598,1147,1869,3716,5295,5888,5894,5925	BCL2L1,CHUK,E2F1,JAK1,PIK3R1,RAD51,RAF1,RB1
NACC1	NACC1	nucleus accumbens associated 1	112939	19p13.13	This gene encodes a member of the BTB/POZ protein family. BTB/POZ proteins are involved in several cellular processes including proliferation, apoptosis and transcription regulation. The encoded protein is a transcriptional repressor that plays a role in stem cell self-renewal and pluripotency maintenance.	Rare single gene variant	A recurrent de novo heterozygous missense variant in the NACC1 gene (c.892C>T;p.Arg298Trp) was osberved in seven individuals presenting with a neurodevelopmental disorder characterized by microcephaly, profound developmental delay and/or intellectual disability, cataracts, epilepsy, irritability, failure to thrive, and stereotypic hand movements (Schoch et al., 2017). De novo mutations in NACC1 h…	7	0	0		4_Member	Reactome Gene Sets	R-HSA-195721	Signaling by WNT	-2.83388	-0.272916	4/273	2033,7514,23112,440193	EP300,XPO1,TNRC6B,CCDC88C		3_Member	KEGG Pathway	ko05211	Renal cell carcinoma	-4.19231	-1.85586	8/63	1399,2033,2113,4233,5295,5894,6654,7428	CRKL,EP300,ETS1,MET,PIK3R1,RAF1,SOS1,VHL
NLGN4X	NLGN4X	neuroligin 4, X-linked	57502	Xp22.32-p22.31	Neuroligins are cell-adhesion molecules at the postsynaptic side of the synapse .	Rare Single Gene variant	Several studies have found rare variants in the NLGN4X gene in autism. Association was seen in Finnish and Caucasian population cohorts. However, several studies have found no rare variants in the NLGN4X gene in autistic patients in their cohorts (including Quebec population and IMGSAC cohorts).	36	5	5		4_Member	Reactome Gene Sets	R-HSA-201681	TCF dependent signaling in response to WNT	-2.33618	-0.0697058	3/185	2033,7514,440193	EP300,XPO1,CCDC88C		3_Member	KEGG Pathway	ko05212	Pancreatic cancer	-4.19231	-1.85586	8/63	598,1147,1869,3716,5295,5888,5894,5925	BCL2L1,CHUK,E2F1,JAK1,PIK3R1,RAD51,RAF1,RB1
NSD1	NSD1	nuclear receptor binding SET domain protein 1	64324	5q35.3	This gene encodes a protein containing a SET domain, 2 LXXLL motifs, 3 nuclear translocation signals (NLSs), 4 plant homeodomain (PHD) finger regions, and a proline-rich region. The encoded protein enhances androgen receptor (AR) transactivation, and this enhancement can be increased further in the presence of other androgen receptor associated coregulators. This protein may act as a nucleus-loca…	Syndromic	This gene has been associated with syndromic autism, where a subpopulation of individuals with a given syndrome develop autism. In particular, rare mutations of the NSD1 gene have been identified with Sotos syndrome (Kurotaki et al., 2002). One study identified several rare variations of the NSD1 gene in individuals with ASD, although the variants were considered nonpathogenic (Buxbaum et al., 20…	21	0	0		4_Member	Reactome Gene Sets	R-HSA-8939211	ESR-mediated signaling	-2.32964	-0.0697058	3/186	2033,7514,23112	EP300,XPO1,TNRC6B		3_Member	KEGG Pathway	hsa05215	Prostate cancer	-4.09782	-1.85211	9/83	1017,1147,1869,2033,5295,5728,5894,5925,6654	CDK2,CHUK,E2F1,EP300,PIK3R1,PTEN,RAF1,RB1,SOS1
PTEN	PTEN	phosphatase and tensin homolog (mutated in multiple advanced cancers 1)	5728	10q23.31	The protein encoded this gene is a phosphatidylinositol-3,4,5-trisphosphate 3-phosphatase. It contains a tensin like domain as well as a catalytic domain similar to that of the dual specificity protein tyrosine phosphatases.	Syndromic	Recurrent mutations in the PTEN gene have been identified in multiple individuals with ASD as described below. Deleterious variants in PTEN have been identified in individuals presenting with ASD and macrocephaly in multiple studies (PMIDs 15805158, 18759867, 19265751, 20533527). Two de novo deleterious events in the PTEN gene were identified in exome sequencing studies in simplex ASD cases in 20…	65	2	0		5_Summary	KEGG Pathway	hsa05168	Herpes simplex infection	-2.48294	-0.0697058	3/164	2033,2969,3190,81	EP300,GTF2I,HNRNPK,ACTN4		3_Member	KEGG Pathway	ko05215	Prostate cancer	-4.09782	-1.85211	9/83	1017,1147,1869,2033,5295,5728,5894,5925,6654	CDK2,CHUK,E2F1,EP300,PIK3R1,PTEN,RAF1,RB1,SOS1
RNF38	RNF38	ring finger protein 38	152006	9p13.2	This gene encodes a protein with a coiled-coil motif and a RING-H2 motif (C3H2C2) at its carboxy-terminus. The RING motif is a zinc-binding domain found in a large set of proteins playing roles in diverse cellular processes including oncogenesis, development, signal transduction, and apoptosis. The protein encoded by the RNF38 gene acts as an E3 ubiquitin-protein ligase able to ubiquitinate p53/T…	Rare single gene variant	A de novo splice-site variant in the RNF38 gene was identified in an ASD proband from the Simons Simplex Collection in Sanders et al., 2012. Targeted sequencing of 536 Chinese ASD probands and 1457 Chinese controls in Guo et al., 2017 identified a rare inherited damaging missense variant in this gene in a Chinese ASD proband. Transmission and De Novo Association (TADA) analysis of a combined coho…	2	0	0		5_Member	KEGG Pathway	hsa05168	Herpes simplex infection	-2.48294	-0.0697058	3/164	2033,2969,3190	EP300,GTF2I,HNRNPK		3_Member	KEGG Pathway	hsa04068	foxo signaling pathway	-4.03935	-1.82783	11/125	1017,1147,2033,5295,5728,5894,6648,6654,9133,9140,23411	CDK2,CHUK,EP300,PIK3R1,PTEN,RAF1,SOD2,SOS1,CCNB2,ATG12,SIRT1
SBF1	SBF1	SET binding factor 1	6305	22q13.33	This gene encodes a member of the protein-tyrosine phosphatase family. However, the encoded protein does not appear to be a catalytically active phosphatase because it lacks several amino acids in the catalytic pocket. This protein contains a Guanine nucleotide exchange factor (GEF) domain which is necessary for its role in growth and differentiation.	Rare Single Gene variant	De novo variants in this gene were identified in two separate reports using ASD probands from the Simons Simplex Collection (Sanders et al. 2012a, 2012b)	9	0	0		5_Member	KEGG Pathway	ko05168	Herpes simplex infection	-2.48294	-0.0697058	3/164	2033,2969,3190	EP300,GTF2I,HNRNPK		3_Member	KEGG Pathway	hsa01522	Endocrine resistance	-3.82355	-1.69121	9/90	1869,4851,4853,5295,5567,5894,5925,6654,6714	E2F1,NOTCH1,NOTCH2,PIK3R1,PRKACB,RAF1,RB1,SOS1,SRC
SLC9A6	SLC9A6	solute carrier family 9 (sodium/hydrogen exchanger), member 6	10479	Xq26.3	This gene encodes a sodium-hydrogen exchanger that is a member of the solute carrier family 9. The encoded protein may be involved in regulating endosomal pH and volume.	Syndromic	This gene has been identified with syndromic autism, where a subpopulation of individuals with a given syndrome develop autism. In particular, studies have found SLC9A6 variants to be identified with X-linked mental retardation and Angelman-like phenotypes. As well, mutation in the SLC9A6 gene has been identified with autism (Garbern et al., 2010).	18	0	0		5_Member	KEGG Pathway	ko05203	Viral carcinogenesis	-2.38985	-0.0697058	3/177	81,2033,3190	ACTN4,EP300,HNRNPK		3_Member	KEGG Pathway	ko01522	Endocrine resistance	-3.82355	-1.69121	9/90	1869,4851,4853,5295,5567,5894,5925,6654,6714	E2F1,NOTCH1,NOTCH2,PIK3R1,PRKACB,RAF1,RB1,SOS1,SRC
SSRP1	SSRP1	structure specific recognition protein 1	6749	11q12.1	The protein encoded by this gene is a subunit of a heterodimer that, along with SUPT16H, forms chromatin transcriptional elongation factor FACT. FACT interacts specifically with histones H2A/H2B to effect nucleosome disassembly and transcription elongation.	Rare single gene variant	A de novo missense variant in the SSRP1 gene was identified in an ASD proband from the Simons Simplex Collection in Iossifov et al., 2014; this variant was subsequently reported as predicted to be damaging in Sanders et al., 2015, and it was further reported to be a postzygotic mosaic mutation (with an allele fraction of 37%) in Lim et al., 2017. A de novo mosaic nonsense variant in this gene (wi…	2	0	0		5_Member	KEGG Pathway	hsa05203	Viral carcinogenesis	-2.34275	-0.0697058	3/184	81,2033,3190	ACTN4,EP300,HNRNPK		3_Member	KEGG Pathway	hsa01521	EGFR tyrosine kinase inhibitor resistance	-3.73383	-1.68367	8/73	598,3716,4233,5295,5728,5894,6654,6714	BCL2L1,JAK1,MET,PIK3R1,PTEN,RAF1,SOS1,SRC
TNRC6B	TNRC6B	Trinucleotide repeat containing 6B	23112	22q13.1	Plays a role in RNA-mediated gene silencing by both micro-RNAs (miRNAs) and short interfering RNAs (siRNAs). Required for miRNA-dependent translational repression and siRNA-dependent endonucleolytic cleavage of complementary mRNAs by argonaute family proteins.	Rare single gene variant	Two de novo loss-of-function variants in the TNRC6B gene have been identified in ASD probands from the Simons Simplex Collection (refs).	11	0	0		6_Summary	Reactome Gene Sets	R-HSA-3247509	Chromatin modifying enzymes	-2.03942	0	3/237	2033,64324,284058	EP300,NSD1,KANSL1		3_Member	KEGG Pathway	ko01521	EGFR tyrosine kinase inhibitor resistance	-3.73383	-1.68367	8/73	598,3716,4233,5295,5728,5894,6654,6714	BCL2L1,JAK1,MET,PIK3R1,PTEN,RAF1,SOS1,SRC
XPO1	XPO1	exportin 1	7514	2p15	The protein encoded by this gene mediates leucine-rich nuclear export signal (NES)-dependent protein transport. Exportin 1 specifically inhibits the nuclear export of Rev and U snRNAs. It is involved in the control of several cellular processes by controlling the localization of cyclin B, MPAK, and MAPKAP kinase 2. This protein also regulates NFAT and AP-1.	Genetic association	In XPO1, rs6735330 was associated with autism in all four cohorts (P<0.05), being significant in ASD-CARC cohorts (P-value following false discovery rate correction for multiple testing (P(FDR))=1.29 x 10(-5)), the AGRE cohort (P(FDR)=0.0011) and the combined families (P(FDR)=2.34 x 10(-9)). These results indicate that deletion 2p15-p16.1 is not commonly associated with idiopathic ASD, but repres…	7	0	0		6_Member	Reactome Gene Sets	R-HSA-3247509	Chromatin modifying enzymes	-2.03942	0	3/237	2033,64324,284058	EP300,NSD1,KANSL1		3_Member	KEGG Pathway	hsa05218	Melanoma	-3.09063	-1.35306	6/51	1869,4233,5295,5728,5894,5925	E2F1,MET,PIK3R1,PTEN,RAF1,RB1
ZMYM2	ZMYM2	zinc finger MYM-type containing 2	7750	13q12.11	The protein encoded by this gene is a zinc finger protein that may act as a transcription factor. The encoded protein may be part of a BHC histone deacetylase complex.	Rare single gene variant	Heterozygous mutations in ZMYM2 were recently observed in 19 individuals presenting with a multisystem syndrome characterized by congenital anomalies of the kidney and urinary tract (CAKUT), cardiac defects, dysmorphic facial features, and/or neurological features, including 4 individuals with autism spectrum disorder and 2 others with stereotypy (Connaughton et al., 2020). Two de novo variants i…	6	0	0		6_Member	Reactome Gene Sets	R-HSA-4839726	Chromatin organization	-2.03942	0	3/237	2033,64324,284058	EP300,NSD1,KANSL1		3_Member	KEGG Pathway	ko05218	Melanoma	-3.09063	-1.35306	6/51	1869,4233,5295,5728,5894,5925	E2F1,MET,PIK3R1,PTEN,RAF1,RB1
AARS2																						3_Member	KEGG Pathway	hsa05222	Small cell lung cancer	-2.81013	-1.2371	7/78	598,1017,1147,1869,5295,5728,5925	BCL2L1,CDK2,CHUK,E2F1,PIK3R1,PTEN,RB1
ABCC1																						3_Member	KEGG Pathway	ko05222	Small cell lung cancer	-2.81013	-1.2371	7/78	598,1017,1147,1869,5295,5728,5925	BCL2L1,CDK2,CHUK,E2F1,PIK3R1,PTEN,RB1
ABCC4																						3_Member	KEGG Pathway	hsa05214	Glioma	-2.79428	-1.23112	6/58	1869,5295,5728,5894,5925,6654	E2F1,PIK3R1,PTEN,RAF1,RB1,SOS1
ABCF1																						3_Member	KEGG Pathway	ko05214	Glioma	-2.79428	-1.23112	6/58	1869,5295,5728,5894,5925,6654	E2F1,PIK3R1,PTEN,RAF1,RB1,SOS1
ACAT1																						3_Member	KEGG Pathway	ko04140	Autophagy - animal	-2.7763	-1.22361	9/125	598,5295,5567,5728,5894,9140,22800,58528,118471	BCL2L1,PIK3R1,PRKACB,PTEN,RAF1,ATG12,RRAS2,RRAGD,PRAP1
ACSS3																						3_Member	KEGG Pathway	hsa04140	Regulation of autophagy	-2.70513	-1.19258	9/128	598,5295,5567,5728,5894,9140,22800,58528,118471	BCL2L1,PIK3R1,PRKACB,PTEN,RAF1,ATG12,RRAS2,RRAGD,PRAP1
ACVR2B																						3_Member	KEGG Pathway	ko05224	Breast cancer	-2.67781	-1.16958	8/105	1869,4851,4853,5295,5728,5894,5925,6654	E2F1,NOTCH1,NOTCH2,PIK3R1,PTEN,RAF1,RB1,SOS1
ADAM17																						3_Member	Reactome Gene Sets	R-HSA-5663202	Diseases of signal transduction by growth factor receptors and second messengers	-2.58922	-1.1101	17/362	598,1147,2033,4233,4851,5295,5500,5728,5894,6233,6654,6714,6777,6868,7750,10213,55914	BCL2L1,CHUK,EP300,MET,NOTCH1,PIK3R1,PPP1CB,PTEN,RAF1,RPS27A,SOS1,SRC,STAT5B,ADAM17,ZMYM2,PSMD14,ERBIN
ADAM28																						3_Member	KEGG Pathway	hsa05230	Central carbon metabolism in cancer	-2.40935	-1.00135	6/69	3098,4233,5295,5728,5894,8731	HK1,MET,PIK3R1,PTEN,RAF1,RNMT
ADD3																						3_Member	Reactome Gene Sets	R-HSA-5683057	MAPK family signaling cascades	-2.40669	-1.00135	14/284	598,3716,4233,5295,5500,5567,5894,6233,6654,6714,7514,10213,23112,27327	BCL2L1,JAK1,MET,PIK3R1,PPP1CB,PRKACB,RAF1,RPS27A,SOS1,SRC,XPO1,PSMD14,TNRC6B,TNRC6A
AKAP11																						3_Member	KEGG Pathway	hsa05224	Breast cancer	-2.34207	-0.958242	8/119	1869,4851,4853,5295,5728,5894,5925,6654	E2F1,NOTCH1,NOTCH2,PIK3R1,PTEN,RAF1,RB1,SOS1
ALDOA																						3_Member	KEGG Pathway	hsa04014	Ras signaling pathway	-2.2488	-0.929378	11/206	598,1147,2113,4233,5295,5567,5869,5894,6654,8731,22800	BCL2L1,CHUK,ETS1,MET,PIK3R1,PRKACB,RAB5B,RAF1,SOS1,RNMT,RRAS2
AMOTL1																						3_Member	KEGG Pathway	hsa04150	mTOR signaling pathway	-2.03867	-0.803747	8/134	1147,5295,5728,5894,6654,58528,83667,96459	CHUK,PIK3R1,PTEN,RAF1,SOS1,RRAGD,SESN2,FNIP1
AP4B1																						3_Member	KEGG Pathway	ko04150	mTOR signaling pathway	-2.03867	-0.803747	8/134	1147,5295,5728,5894,6654,58528,83667,96459	CHUK,PIK3R1,PTEN,RAF1,SOS1,RRAGD,SESN2,FNIP1
ARFIP1																						3_Member	KEGG Pathway	ko05230	Central carbon metabolism in cancer	-2.03754	-0.803747	5/59	3098,4233,5295,5728,5894	HK1,MET,PIK3R1,PTEN,RAF1
ARL6IP1																						4_Summary	KEGG Pathway	hsa05220	Chronic myeloid leukemia	-4.74523	-2.01647	9/69	598,1147,1399,1869,5295,5894,5925,6654,6777,6233,7750,2316,6714,156,2185,2773,5567,10451,6868,23118,81,1729,4233,5500,5728,55914,3716,2697,3710,5328,8731,22800,226,2768,5660,10257,10487,9306,54014,1017,6566,7465,9732,23028,221037,2033,1211	BCL2L1,CHUK,CRKL,E2F1,PIK3R1,RAF1,RB1,SOS1,STAT5B,RPS27A,ZMYM2,FLNA,SRC,GRK2,PTK2B,GNAI3,PRKACB,VAV3,ADAM17,TAB2,ACTN4,DIAPH1,MET,PPP1CB,PTEN,ERBIN,JAK1,GJA1,ITPR3,PLAU,RNMT,RRAS2,ALDOA,GNA12,PSAP,ABCC4,CAP1,SOCS6,BRWD1,CDK2,SLC16A1,WEE1,DOCK4,KDM1A,JMJD1C,EP300,CLTA
ATF7IP																						4_Member	KEGG Pathway	hsa05220	Chronic myeloid leukemia	-4.74523	-2.01647	9/69	598,1147,1399,1869,5295,5894,5925,6654,6777	BCL2L1,CHUK,CRKL,E2F1,PIK3R1,RAF1,RB1,SOS1,STAT5B
ATG12																						4_Member	KEGG Pathway	ko05220	Chronic myeloid leukemia	-4.74523	-2.01647	9/69	598,1147,1399,1869,5295,5894,5925,6654,6777	BCL2L1,CHUK,CRKL,E2F1,PIK3R1,RAF1,RB1,SOS1,STAT5B
ATP5A1																						4_Member	Reactome Gene Sets	R-HSA-9682385	FLT3 signaling in disease	-4.68392	-2.01647	6/27	598,5295,6233,6654,6777,7750	BCL2L1,PIK3R1,RPS27A,SOS1,STAT5B,ZMYM2
ATXN10																						4_Member	Reactome Gene Sets	R-HSA-430116	GP1b-IX-V activation signalling	-4.37555	-1.863	4/10	2316,5295,5894,6714	FLNA,PIK3R1,RAF1,SRC
ATXN7L3B																						4_Member	Reactome Gene Sets	R-HSA-9703648	Signaling by FLT3 ITD and TKD mutants	-3.60019	-1.62747	4/15	598,5295,6654,6777	BCL2L1,PIK3R1,SOS1,STAT5B
BBS12																						4_Member	KEGG Pathway	hsa04062	Chemokine signaling pathway	-3.58967	-1.62747	12/164	156,1147,1399,2185,2773,5295,5567,5894,6654,6714,6777,10451	GRK2,CHUK,CRKL,PTK2B,GNAI3,PIK3R1,PRKACB,RAF1,SOS1,SRC,STAT5B,VAV3
BCL2L1																						4_Member	KEGG Pathway	ko04062	Chemokine signaling pathway	-3.58967	-1.62747	12/164	156,1147,1399,2185,2773,5295,5567,5894,6654,6714,6777,10451	GRK2,CHUK,CRKL,PTK2B,GNAI3,PIK3R1,PRKACB,RAF1,SOS1,SRC,STAT5B,VAV3
BCL7B																						4_Member	Reactome Gene Sets	R-HSA-1236394	Signaling by ERBB4	-3.44189	-1.55403	6/44	5295,6233,6654,6714,6868,23118	PIK3R1,RPS27A,SOS1,SRC,ADAM17,TAB2
BCS1L																						4_Member	Reactome Gene Sets	R-HSA-186763	Downstream signal transduction	-3.43162	-1.55403	5/29	1399,5295,6654,6714,6777	CRKL,PIK3R1,SOS1,SRC,STAT5B
BLOC1S2																						4_Member	KEGG Pathway	hsa04510	Focal adhesion	-3.42313	-1.55403	12/171	81,1399,1729,2316,4233,5295,5500,5728,5894,6654,6714,10451	ACTN4,CRKL,DIAPH1,FLNA,MET,PIK3R1,PPP1CB,PTEN,RAF1,SOS1,SRC,VAV3
BRWD1																						4_Member	KEGG Pathway	ko04510	Focal adhesion	-3.42313	-1.55403	12/171	81,1399,1729,2316,4233,5295,5500,5728,5894,6654,6714,10451	ACTN4,CRKL,DIAPH1,FLNA,MET,PIK3R1,PPP1CB,PTEN,RAF1,SOS1,SRC,VAV3
BSDC1																						4_Member	Reactome Gene Sets	R-HSA-1227986	Signaling by ERBB2	-3.38768	-1.52834	6/45	1729,5295,6233,6654,6714,55914	DIAPH1,PIK3R1,RPS27A,SOS1,SRC,ERBIN
BTLA																						4_Member	Reactome Gene Sets	R-HSA-512988	Interleukin-3, Interleukin-5 and GM-CSF signaling	-3.28353	-1.46118	6/47	1399,3716,5295,6233,6654,6777	CRKL,JAK1,PIK3R1,RPS27A,SOS1,STAT5B
C11orf68																						4_Member	Reactome Gene Sets	R-HSA-9703465	Signaling by FLT3 fusion proteins	-3.27208	-1.4585	4/18	5295,6654,6777,7750	PIK3R1,SOS1,STAT5B,ZMYM2
C2orf69																						4_Member	KEGG Pathway	hsa04540	Gap junction	-3.12671	-1.35453	7/69	2697,2773,3710,5567,5894,6654,6714	GJA1,GNAI3,ITPR3,PRKACB,RAF1,SOS1,SRC
C8orf33																						4_Member	KEGG Pathway	ko04540	Gap junction	-3.12671	-1.35453	7/69	2697,2773,3710,5567,5894,6654,6714	GJA1,GNAI3,ITPR3,PRKACB,RAF1,SOS1,SRC
C8orf58																						4_Member	Reactome Gene Sets	R-HSA-9669938	Signaling by KIT in disease	-3.08746	-1.35306	4/20	5295,6654,6714,6777	PIK3R1,SOS1,SRC,STAT5B
CA2																						4_Member	Reactome Gene Sets	R-HSA-9670439	Signaling by phosphorylated juxtamembrane, extracellular and kinase domain KIT mutants	-3.08746	-1.35306	4/20	5295,6654,6714,6777	PIK3R1,SOS1,SRC,STAT5B
CAP1																						4_Member	KEGG Pathway	hsa05205	Proteoglycans in cancer	-3.07618	-1.34895	12/187	2316,3710,4233,5295,5328,5500,5567,5894,6654,6714,8731,22800	FLNA,ITPR3,MET,PIK3R1,PLAU,PPP1CB,PRKACB,RAF1,SOS1,SRC,RNMT,RRAS2
CATSPERB																						4_Member	Reactome Gene Sets	R-HSA-76002	Platelet activation, signaling and aggregation	-3.06853	-1.34837	14/241	81,226,2316,2768,2773,3710,5295,5660,5894,6654,6714,10257,10451,10487	ACTN4,ALDOA,FLNA,GNA12,GNAI3,ITPR3,PIK3R1,PSAP,RAF1,SOS1,SRC,ABCC4,VAV3,CAP1
CCNB2																						4_Member	KEGG Pathway	hsa05223	Non-small cell lung cancer	-2.91553	-1.2663	6/55	1869,5295,5894,5925,6654,6777	E2F1,PIK3R1,RAF1,RB1,SOS1,STAT5B
CCT7																						4_Member	KEGG Pathway	ko05223	Non-small cell lung cancer	-2.91553	-1.2663	6/55	1869,5295,5894,5925,6654,6777	E2F1,PIK3R1,RAF1,RB1,SOS1,STAT5B
CD302																						4_Member	Reactome Gene Sets	R-HSA-9607240	FLT3 Signaling	-2.87526	-1.25929	5/38	5295,6233,6654,6777,9306	PIK3R1,RPS27A,SOS1,STAT5B,SOCS6
CDC20																						4_Member	KEGG Pathway	hsa04810	Regulation of actin cytoskeleton	-2.81196	-1.2371	11/174	81,1399,1729,2768,5295,5500,5894,6654,6714,10451,22800	ACTN4,CRKL,DIAPH1,GNA12,PIK3R1,PPP1CB,RAF1,SOS1,SRC,VAV3,RRAS2
CDC73																						4_Member	KEGG Pathway	ko04810	Regulation of actin cytoskeleton	-2.81196	-1.2371	11/174	81,1399,1729,2768,5295,5500,5894,6654,6714,10451,22800	ACTN4,CRKL,DIAPH1,GNA12,PIK3R1,PPP1CB,RAF1,SOS1,SRC,VAV3,RRAS2
CDCA8																						4_Member	Reactome Gene Sets	R-HSA-9006335	Signaling by Erythropoietin	-2.77623	-1.22361	4/24	1399,5295,6654,6777	CRKL,PIK3R1,SOS1,STAT5B
CDK2																						4_Member	KEGG Pathway	ko05205	Proteoglycans in cancer	-2.77237	-1.22361	11/176	2316,3710,4233,5295,5328,5500,5567,5894,6654,6714,22800	FLNA,ITPR3,MET,PIK3R1,PLAU,PPP1CB,PRKACB,RAF1,SOS1,SRC,RRAS2
CELF1																						4_Member	Reactome Gene Sets	R-HSA-451927	Interleukin-2 family signaling	-2.72434	-1.19258	5/41	2185,3716,5295,6654,6777	PTK2B,JAK1,PIK3R1,SOS1,STAT5B
CENPM																						4_Member	KEGG Pathway	ko04917	Prolactin signaling pathway	-2.71772	-1.19258	6/60	5295,5894,6654,6714,6777,9306	PIK3R1,RAF1,SOS1,SRC,STAT5B,SOCS6
CEP104																						4_Member	Reactome Gene Sets	R-HSA-9020558	Interleukin-2 signaling	-2.7086	-1.19258	3/12	2185,3716,6777	PTK2B,JAK1,STAT5B
CEP57L1																						4_Member	Reactome Gene Sets	R-HSA-1266695	Interleukin-7 signaling	-2.70795	-1.19258	4/25	3716,5295,6777,54014	JAK1,PIK3R1,STAT5B,BRWD1
CEPT1																						4_Member	Reactome Gene Sets	R-HSA-1433557	Signaling by SCF-KIT	-2.63101	-1.1355	5/43	5295,6654,6714,6777,9306	PIK3R1,SOS1,SRC,STAT5B,SOCS6
CHUK																						4_Member	KEGG Pathway	ko04915	Estrogen signaling pathway	-2.56594	-1.09871	7/86	2773,3710,5295,5567,5894,6654,6714	GNAI3,ITPR3,PIK3R1,PRKACB,RAF1,SOS1,SRC
CLTA																						4_Member	Reactome Gene Sets	R-HSA-177929	Signaling by EGFR	-2.54286	-1.07953	5/45	5295,6233,6654,6714,6868	PIK3R1,RPS27A,SOS1,SRC,ADAM17
CLUAP1																						4_Member	KEGG Pathway	hsa04917	Prolactin signaling pathway	-2.50614	-1.04833	6/66	5295,5894,6654,6714,6777,9306	PIK3R1,RAF1,SOS1,SRC,STAT5B,SOCS6
CMTM4																						4_Member	Reactome Gene Sets	R-HSA-8983432	Interleukin-15 signaling	-2.50398	-1.04833	3/14	3716,6654,6777	JAK1,SOS1,STAT5B
CNN2																						4_Member	Reactome Gene Sets	R-HSA-109582	Hemostasis	-2.49843	-1.04657	22/532	81,226,1017,2316,2768,2773,3710,5295,5328,5567,5660,5894,6566,6654,6714,7465,9732,10257,10451,10487,23028,221037	ACTN4,ALDOA,CDK2,FLNA,GNA12,GNAI3,ITPR3,PIK3R1,PLAU,PRKACB,PSAP,RAF1,SLC16A1,SOS1,SRC,WEE1,DOCK4,ABCC4,VAV3,CAP1,KDM1A,JMJD1C
CNOT6																						4_Member	Reactome Gene Sets	R-HSA-9034015	Signaling by NTRK3 (TRKC)	-2.41408	-1.00135	3/15	5295,6654,6714	PIK3R1,SOS1,SRC
COPA																						4_Member	Reactome Gene Sets	R-HSA-9665348	Signaling by ERBB2 ECD mutants	-2.41408	-1.00135	3/15	5295,6654,55914	PIK3R1,SOS1,ERBIN
COX1																						4_Member	KEGG Pathway	hsa04630	Jak-STAT signaling pathway	-2.36421	-0.968081	8/118	598,2033,3716,5295,5894,6654,6777,9306	BCL2L1,EP300,JAK1,PIK3R1,RAF1,SOS1,STAT5B,SOCS6
CPEB3																						4_Member	KEGG Pathway	ko04630	Jak-STAT signaling pathway	-2.36421	-0.968081	8/118	598,2033,3716,5295,5894,6654,6777,9306	BCL2L1,EP300,JAK1,PIK3R1,RAF1,SOS1,STAT5B,SOCS6
CPSF7																						4_Member	Reactome Gene Sets	R-HSA-5654743	Signaling by FGFR4	-2.35678	-0.968081	4/31	5295,6233,6654,6714	PIK3R1,RPS27A,SOS1,SRC
CRKL																						4_Member	Reactome Gene Sets	R-HSA-5655302	Signaling by FGFR1 in disease	-2.35678	-0.968081	4/31	5295,6654,6777,7750	PIK3R1,SOS1,STAT5B,ZMYM2
CRLS1																						4_Member	Reactome Gene Sets	R-HSA-1433559	Regulation of KIT signaling	-2.33091	-0.958242	3/16	6654,6714,9306	SOS1,SRC,SOCS6
CUL4A																						4_Member	Reactome Gene Sets	R-HSA-5654741	Signaling by FGFR3	-2.3062	-0.94475	4/32	5295,6233,6654,6714	PIK3R1,RPS27A,SOS1,SRC
CYB561D1																						4_Member	Reactome Gene Sets	R-HSA-186797	Signaling by PDGF	-2.30501	-0.94475	5/51	1399,5295,6654,6714,6777	CRKL,PIK3R1,SOS1,SRC,STAT5B
DCP2																						4_Member	Reactome Gene Sets	R-HSA-6806834	Signaling by MET	-2.25957	-0.929378	6/74	1399,4233,5295,6233,6654,6714	CRKL,MET,PIK3R1,RPS27A,SOS1,SRC
DDX27																						4_Member	Reactome Gene Sets	R-HSA-8853659	RET signaling	-2.25748	-0.929378	4/33	5295,5567,6654,6714	PIK3R1,PRKACB,SOS1,SRC
DDX47																						4_Member	KEGG Pathway	hsa04012	ErbB signaling pathway	-2.20331	-0.893119	6/76	1399,5295,5894,6654,6714,6777	CRKL,PIK3R1,RAF1,SOS1,SRC,STAT5B
DGCR2																						4_Member	KEGG Pathway	ko04012	ErbB signaling pathway	-2.20331	-0.893119	6/76	1399,5295,5894,6654,6714,6777	CRKL,PIK3R1,RAF1,SOS1,SRC,STAT5B
DHX33																						4_Member	Reactome Gene Sets	R-HSA-1236382	Constitutive Signaling by Ligand-Responsive EGFR Cancer Variants	-2.1814	-0.888962	3/18	5295,6233,6654	PIK3R1,RPS27A,SOS1
DHX57																						4_Member	Reactome Gene Sets	R-HSA-1839117	Signaling by cytosolic FGFR1 fusion mutants	-2.1814	-0.888962	3/18	5295,6777,7750	PIK3R1,STAT5B,ZMYM2
DIAPH1																						4_Member	Reactome Gene Sets	R-HSA-5637815	Signaling by Ligand-Responsive EGFR Variants in Cancer	-2.1814	-0.888962	3/18	5295,6233,6654	PIK3R1,RPS27A,SOS1
DMTN																						4_Member	KEGG Pathway	hsa05221	Acute myeloid leukemia	-2.1651	-0.882997	5/55	1147,5295,5894,6654,6777	CHUK,PIK3R1,RAF1,SOS1,STAT5B
DNAJC21																						4_Member	KEGG Pathway	ko05221	Acute myeloid leukemia	-2.1651	-0.882997	5/55	1147,5295,5894,6654,6777	CHUK,PIK3R1,RAF1,SOS1,STAT5B
DNAJC5																						4_Member	KEGG Pathway	hsa04912	GnRH signaling pathway	-2.14897	-0.874466	6/78	2185,3710,5567,5894,6654,6714	PTK2B,ITPR3,PRKACB,RAF1,SOS1,SRC
DNMBP																						4_Member	KEGG Pathway	ko04912	GnRH signaling pathway	-2.14897	-0.874466	6/78	2185,3710,5567,5894,6654,6714	PTK2B,ITPR3,PRKACB,RAF1,SOS1,SRC
DONSON																						4_Member	Reactome Gene Sets	R-HSA-9664565	Signaling by ERBB2 KD Mutants	-2.05015	-0.804772	3/20	5295,6654,55914	PIK3R1,SOS1,ERBIN
DSTN																						4_Member	Reactome Gene Sets	R-HSA-9006934	Signaling by Receptor Tyrosine Kinases	-2.04272	-0.803747	18/445	1211,1399,1729,2033,2185,3710,4233,5295,5567,6233,6654,6714,6777,6868,9306,10451,23118,55914	CLTA,CRKL,DIAPH1,EP300,PTK2B,ITPR3,MET,PIK3R1,PRKACB,RPS27A,SOS1,SRC,STAT5B,ADAM17,SOCS6,VAV3,TAB2,ERBIN
DYNC2LI1																						4_Member	Reactome Gene Sets	R-HSA-5654736	Signaling by FGFR1	-2.03819	-0.803747	4/38	5295,6233,6654,6714	PIK3R1,RPS27A,SOS1,SRC
DYNLL2																						5_Summary	Reactome Gene Sets	R-HSA-75893	TNF signaling	-4.51039	-1.93618	7/42	1147,6233,6868,7128,10399,23118,257397,598,10628,3710,3716,9140,55914,56919,2033,5567,5894,6714,10213,5295,6654,10451,5328,7412	CHUK,RPS27A,ADAM17,TNFAIP3,RACK1,TAB2,TAB3,BCL2L1,TXNIP,ITPR3,JAK1,ATG12,ERBIN,DHX33,EP300,PRKACB,RAF1,SRC,PSMD14,PIK3R1,SOS1,VAV3,PLAU,VCAM1
E2F1																						5_Member	Reactome Gene Sets	R-HSA-75893	TNF signaling	-4.51039	-1.93618	7/42	1147,6233,6868,7128,10399,23118,257397	CHUK,RPS27A,ADAM17,TNFAIP3,RACK1,TAB2,TAB3
E2F4																						5_Member	Reactome Gene Sets	R-HSA-5357956	TNFR1-induced NFkappaB signaling pathway	-4.49449	-1.93618	6/29	1147,6233,7128,10399,23118,257397	CHUK,RPS27A,TNFAIP3,RACK1,TAB2,TAB3
ECH1																						5_Member	Reactome Gene Sets	R-HSA-168643	Nucleotide-binding domain, leucine rich repeat containing receptor (NLR) signaling pathways	-3.64066	-1.62747	7/57	598,1147,6233,7128,10628,23118,257397	BCL2L1,CHUK,RPS27A,TNFAIP3,TXNIP,TAB2,TAB3
EEF1A1																						5_Member	KEGG Pathway	hsa04621	NOD-like receptor signaling pathway	-3.44421	-1.55403	11/146	598,1147,3710,3716,7128,9140,10628,23118,55914,56919,257397	BCL2L1,CHUK,ITPR3,JAK1,TNFAIP3,ATG12,TXNIP,TAB2,ERBIN,DHX33,TAB3
EIF4A1																						5_Member	KEGG Pathway	ko04621	NOD-like receptor signaling pathway	-3.44421	-1.55403	11/146	598,1147,3710,3716,7128,9140,10628,23118,55914,56919,257397	BCL2L1,CHUK,ITPR3,JAK1,TNFAIP3,ATG12,TXNIP,TAB2,ERBIN,DHX33,TAB3
EMC1																						5_Member	Reactome Gene Sets	R-HSA-5621481	C-type lectin receptors (CLRs)	-3.22439	-1.41941	10/131	1147,2033,3710,5567,5894,6233,6714,10213,23118,257397	CHUK,EP300,ITPR3,PRKACB,RAF1,RPS27A,SRC,PSMD14,TAB2,TAB3
EN2																						5_Member	Reactome Gene Sets	R-HSA-937042	IRAK2 mediated activation of TAK1 complex	-2.95775	-1.28405	3/10	6233,23118,257397	RPS27A,TAB2,TAB3
ETNK1																						5_Member	Reactome Gene Sets	R-HSA-168638	NOD1/2 Signaling Pathway	-2.92881	-1.26752	5/37	1147,6233,7128,23118,257397	CHUK,RPS27A,TNFAIP3,TAB2,TAB3
ETS1																						5_Member	Reactome Gene Sets	R-HSA-9014325	TICAM1,TRAF6-dependent induction of TAK1 complex	-2.8265	-1.2371	3/11	6233,23118,257397	RPS27A,TAB2,TAB3
EWSR1																						5_Member	Reactome Gene Sets	R-HSA-9645460	Alpha-protein kinase 1 signaling pathway	-2.8265	-1.2371	3/11	6233,23118,257397	RPS27A,TAB2,TAB3
FAM168B																						5_Member	Reactome Gene Sets	R-HSA-2454202	Fc epsilon receptor (FCERI) signaling	-2.59152	-1.1101	9/133	1147,3710,5295,6233,6654,10213,10451,23118,257397	CHUK,ITPR3,PIK3R1,RPS27A,SOS1,PSMD14,VAV3,TAB2,TAB3
FAM222B																						5_Member	Reactome Gene Sets	R-HSA-73887	Death Receptor Signalling	-2.59152	-1.1101	9/133	1147,6233,6654,6868,7128,10399,10451,23118,257397	CHUK,RPS27A,SOS1,ADAM17,TNFAIP3,RACK1,VAV3,TAB2,TAB3
FAM91A1																						5_Member	KEGG Pathway	ko04064	NF-kappa B signaling pathway	-2.428	-1.00135	7/91	598,1147,5328,7128,7412,23118,257397	BCL2L1,CHUK,PLAU,TNFAIP3,VCAM1,TAB2,TAB3
FBN2																						5_Member	Reactome Gene Sets	R-HSA-975163	IRAK2 mediated activation of TAK1 complex upon TLR7/8 or 9 stimulation	-2.33091	-0.958242	3/16	6233,23118,257397	RPS27A,TAB2,TAB3
FLNA																						5_Member	Reactome Gene Sets	R-HSA-445989	TAK1 activates NFkB by phosphorylation and activation of IKKs complex	-2.25748	-0.929378	4/33	1147,6233,23118,257397	CHUK,RPS27A,TAB2,TAB3
FNIP1																						5_Member	Reactome Gene Sets	R-HSA-5357905	Regulation of TNFR1 signaling	-2.25748	-0.929378	4/33	1147,6233,7128,10399	CHUK,RPS27A,TNFAIP3,RACK1
FOXR2																						5_Member	Reactome Gene Sets	R-HSA-937072	TRAF6-mediated induction of TAK1 complex within TLR4 complex	-2.25359	-0.929378	3/17	6233,23118,257397	RPS27A,TAB2,TAB3
FSD1L																						5_Member	KEGG Pathway	hsa04064	NF-kappa B signaling pathway	-2.25107	-0.929378	7/98	598,1147,5328,7128,7412,23118,257397	BCL2L1,CHUK,PLAU,TNFAIP3,VCAM1,TAB2,TAB3
FUT4																						5_Member	Reactome Gene Sets	R-HSA-5607764	CLEC7A (Dectin-1) signaling	-2.20364	-0.893119	7/100	1147,3710,6233,6714,10213,23118,257397	CHUK,ITPR3,RPS27A,SRC,PSMD14,TAB2,TAB3
G3BP1																						6_Summary	Reactome Gene Sets	R-HSA-9716542	Signaling by Rho GTPases, Miro GTPases and RHOBTB3	-4.27328	-1.85586	31/662	120,991,1729,2316,2697,3930,4001,5295,5500,6654,6714,7170,7428,7514,9732,10451,10574,11060,22800,23028,23075,23268,26092,55143,55914,79019,79869,84144,140735,157769,554313	ADD3,CDC20,DIAPH1,FLNA,GJA1,LBR,LMNB1,PIK3R1,PPP1CB,SOS1,SRC,TPM3,VHL,XPO1,DOCK4,VAV3,CCT7,WWP2,RRAS2,KDM1A,SWAP70,DNMBP,TOR1AIP1,CDCA8,ERBIN,CENPM,CPSF7,SYDE2,DYNLL2,FAM91A1,H4C15
G3BP2																						6_Member	Reactome Gene Sets	R-HSA-9716542	Signaling by Rho GTPases, Miro GTPases and RHOBTB3	-4.27328	-1.85586	31/662	120,991,1729,2316,2697,3930,4001,5295,5500,6654,6714,7170,7428,7514,9732,10451,10574,11060,22800,23028,23075,23268,26092,55143,55914,79019,79869,84144,140735,157769,554313	ADD3,CDC20,DIAPH1,FLNA,GJA1,LBR,LMNB1,PIK3R1,PPP1CB,SOS1,SRC,TPM3,VHL,XPO1,DOCK4,VAV3,CCT7,WWP2,RRAS2,KDM1A,SWAP70,DNMBP,TOR1AIP1,CDCA8,ERBIN,CENPM,CPSF7,SYDE2,DYNLL2,FAM91A1,H4C15
GANAB																						6_Member	Reactome Gene Sets	R-HSA-194315	Signaling by Rho GTPases	-4.08591	-1.85211	30/646	120,991,1729,2316,2697,3930,4001,5295,5500,6654,6714,7170,7514,9732,10451,10574,11060,22800,23028,23075,23268,26092,55143,55914,79019,79869,84144,140735,157769,554313	ADD3,CDC20,DIAPH1,FLNA,GJA1,LBR,LMNB1,PIK3R1,PPP1CB,SOS1,SRC,TPM3,XPO1,DOCK4,VAV3,CCT7,WWP2,RRAS2,KDM1A,SWAP70,DNMBP,TOR1AIP1,CDCA8,ERBIN,CENPM,CPSF7,SYDE2,DYNLL2,FAM91A1,H4C15
GAPDH																						6_Member	Reactome Gene Sets	R-HSA-9012999	RHO GTPase cycle	-2.98929	-1.30069	20/423	120,1729,2697,3930,4001,5295,6654,7170,9732,10451,10574,11060,22800,23075,23268,26092,55914,79869,84144,157769	ADD3,DIAPH1,GJA1,LBR,LMNB1,PIK3R1,SOS1,TPM3,DOCK4,VAV3,CCT7,WWP2,RRAS2,SWAP70,DNMBP,TOR1AIP1,ERBIN,CPSF7,SYDE2,FAM91A1
GHITM																						7_Summary	Reactome Gene Sets	R-HSA-2559585	Oncogene Induced Senescence	-4.15875	-1.85211	6/33	1869,2113,5925,6233,23112,27327,1017,1874,6714,7465,10213,2033,4869,4001,8091,554313,991,9133	E2F1,ETS1,RB1,RPS27A,TNRC6B,TNRC6A,CDK2,E2F4,SRC,WEE1,PSMD14,EP300,NPM1,LMNB1,HMGA2,H4C15,CDC20,CCNB2
GJA1																						7_Member	Reactome Gene Sets	R-HSA-2559585	Oncogene Induced Senescence	-4.15875	-1.85211	6/33	1869,2113,5925,6233,23112,27327	E2F1,ETS1,RB1,RPS27A,TNRC6B,TNRC6A
GNA12																						7_Member	Reactome Gene Sets	R-HSA-69231	Cyclin D associated events in G1	-3.28353	-1.46118	6/47	1017,1869,1874,5925,6233,6714	CDK2,E2F1,E2F4,RB1,RPS27A,SRC
GNAI3																						7_Member	Reactome Gene Sets	R-HSA-69236	G1 Phase	-3.28353	-1.46118	6/47	1017,1869,1874,5925,6233,6714	CDK2,E2F1,E2F4,RB1,RPS27A,SRC
GNS																						7_Member	Reactome Gene Sets	R-HSA-69202	Cyclin E associated events during G1/S transition	-2.6539	-1.14995	7/83	1017,1869,1874,5925,6233,7465,10213	CDK2,E2F1,E2F4,RB1,RPS27A,WEE1,PSMD14
GRK2																						7_Member	Reactome Gene Sets	R-HSA-69656	Cyclin A:Cdk2-associated events at S phase entry	-2.59481	-1.1101	7/85	1017,1869,1874,5925,6233,7465,10213	CDK2,E2F1,E2F4,RB1,RPS27A,WEE1,PSMD14
GTF3C4																						7_Member	Reactome Gene Sets	R-HSA-6791312	TP53 Regulates Transcription of Cell Cycle Genes	-2.41932	-1.00135	5/48	1017,1869,1874,2033,4869	CDK2,E2F1,E2F4,EP300,NPM1
HAPLN1																						7_Member	Reactome Gene Sets	R-HSA-2559583	Cellular Senescence	-2.3258	-0.956267	10/173	1017,1869,2113,4001,5925,6233,8091,23112,27327,554313	CDK2,E2F1,ETS1,LMNB1,RB1,RPS27A,HMGA2,TNRC6B,TNRC6A,H4C15
HERC3																						7_Member	KEGG Pathway	hsa04110	Cell cycle	-2.29857	-0.944378	8/121	991,1017,1869,1874,2033,5925,7465,9133	CDC20,CDK2,E2F1,E2F4,EP300,RB1,WEE1,CCNB2
HIF1AN																						7_Member	KEGG Pathway	ko04110	Cell cycle	-2.29857	-0.944378	8/121	991,1017,1869,1874,2033,5925,7465,9133	CDC20,CDK2,E2F1,E2F4,EP300,RB1,WEE1,CCNB2
HIST2H4B																						7_Member	Reactome Gene Sets	R-HSA-9659787	Aberrant regulation of mitotic G1/S transition in cancer due to RB1 defects	-2.25359	-0.929378	3/17	1017,1869,5925	CDK2,E2F1,RB1
HK1																						7_Member	Reactome Gene Sets	R-HSA-9661069	Defective binding of RB1 mutants to E2F1,(E2F2, E2F3)	-2.25359	-0.929378	3/17	1017,1869,5925	CDK2,E2F1,RB1
HMGA2																						8_Summary	Reactome Gene Sets	R-HSA-2262752	Cellular responses to stress	-3.88799	-1.70168	29/631	1017,1869,1915,2033,2113,4001,4363,4512,5052,5925,6143,6146,6233,6648,7428,7514,8091,10213,10628,10935,23112,23411,27327,55662,58528,83667,96459,140735,554313	CDK2,E2F1,EEF1A1,EP300,ETS1,LMNB1,ABCC1,COX1,PRDX1,RB1,RPL19,RPL22,RPS27A,SOD2,VHL,XPO1,HMGA2,PSMD14,TXNIP,PRDX3,TNRC6B,SIRT1,TNRC6A,HIF1AN,RRAGD,SESN2,FNIP1,DYNLL2,H4C15
HMGB2																						8_Member	Reactome Gene Sets	R-HSA-2262752	Cellular responses to stress	-3.88799	-1.70168	29/631	1017,1869,1915,2033,2113,4001,4363,4512,5052,5925,6143,6146,6233,6648,7428,7514,8091,10213,10628,10935,23112,23411,27327,55662,58528,83667,96459,140735,554313	CDK2,E2F1,EEF1A1,EP300,ETS1,LMNB1,ABCC1,COX1,PRDX1,RB1,RPL19,RPL22,RPS27A,SOD2,VHL,XPO1,HMGA2,PSMD14,TXNIP,PRDX3,TNRC6B,SIRT1,TNRC6A,HIF1AN,RRAGD,SESN2,FNIP1,DYNLL2,H4C15
HMGCS1																						8_Member	Reactome Gene Sets	R-HSA-8953897	Cellular responses to external stimuli	-3.77134	-1.68367	29/641	1017,1869,1915,2033,2113,4001,4363,4512,5052,5925,6143,6146,6233,6648,7428,7514,8091,10213,10628,10935,23112,23411,27327,55662,58528,83667,96459,140735,554313	CDK2,E2F1,EEF1A1,EP300,ETS1,LMNB1,ABCC1,COX1,PRDX1,RB1,RPL19,RPL22,RPS27A,SOD2,VHL,XPO1,HMGA2,PSMD14,TXNIP,PRDX3,TNRC6B,SIRT1,TNRC6A,HIF1AN,RRAGD,SESN2,FNIP1,DYNLL2,H4C15
HNRNPL																						9_Summary	KEGG Pathway	hsa04919	thyroid hormone signaling pathway	-3.87181	-1.70168	10/109	476,2033,4851,4853,5295,5567,5894,6714,23389,29079,2773,4158,5500,10257,10451,22800,1017,9133,22849,3710,991	ATP1A1,EP300,NOTCH1,NOTCH2,PIK3R1,PRKACB,RAF1,SRC,MED13L,MED4,GNAI3,MC2R,PPP1CB,ABCC4,VAV3,RRAS2,CDK2,CCNB2,CPEB3,ITPR3,CDC20
HNRNPUL1																						9_Member	KEGG Pathway	hsa04919	thyroid hormone signaling pathway	-3.87181	-1.70168	10/109	476,2033,4851,4853,5295,5567,5894,6714,23389,29079	ATP1A1,EP300,NOTCH1,NOTCH2,PIK3R1,PRKACB,RAF1,SRC,MED13L,MED4
HS2ST1																						9_Member	KEGG Pathway	ko04024	cAMP signaling pathway	-3.46987	-1.55403	11/145	476,2033,2773,4158,5295,5500,5567,5894,10257,10451,22800	ATP1A1,EP300,GNAI3,MC2R,PIK3R1,PPP1CB,PRKACB,RAF1,ABCC4,VAV3,RRAS2
ILVBL																						9_Member	KEGG Pathway	hsa04024	cAMP signaling pathway	-3.02019	-1.31596	11/164	476,2033,2773,4158,5295,5500,5567,5894,10257,10451,22800	ATP1A1,EP300,GNAI3,MC2R,PIK3R1,PPP1CB,PRKACB,RAF1,ABCC4,VAV3,RRAS2
IMPDH2																						9_Member	KEGG Pathway	hsa04914	Progesterone-mediated oocyte maturation	-2.71488	-1.19258	7/81	1017,2773,5295,5567,5894,9133,22849	CDK2,GNAI3,PIK3R1,PRKACB,RAF1,CCNB2,CPEB3
INPP4A																						9_Member	KEGG Pathway	ko04914	Progesterone-mediated oocyte maturation	-2.71488	-1.19258	7/81	1017,2773,5295,5567,5894,9133,22849	CDK2,GNAI3,PIK3R1,PRKACB,RAF1,CCNB2,CPEB3
INTS11																						9_Member	KEGG Pathway	hsa04720	Long-term potentiation	-2.19884	-0.893119	5/54	2033,3710,5500,5567,5894	EP300,ITPR3,PPP1CB,PRKACB,RAF1
ITFG1																						9_Member	KEGG Pathway	ko04720	Long-term potentiation	-2.19884	-0.893119	5/54	2033,3710,5500,5567,5894	EP300,ITPR3,PPP1CB,PRKACB,RAF1
ITPR3																						9_Member	KEGG Pathway	hsa04114	Oocyte meiosis	-2.09056	-0.840465	7/105	991,1017,3710,5500,5567,9133,22849	CDC20,CDK2,ITPR3,PPP1CB,PRKACB,CCNB2,CPEB3
JAK1																						9_Member	KEGG Pathway	ko04114	Oocyte meiosis	-2.09056	-0.840465	7/105	991,1017,3710,5500,5567,9133,22849	CDC20,CDK2,ITPR3,PPP1CB,PRKACB,CCNB2,CPEB3
KDM1A																						9_Member	Reactome Gene Sets	R-HSA-5621575	CD209 (DC-SIGN) signaling	-2.05015	-0.804772	3/20	2033,5567,5894	EP300,PRKACB,RAF1
KIAA1210																						10_Summary	KEGG Pathway	hsa04320	Dorso-ventral axis formation	-3.58371	-1.62747	5/27	2113,4851,4853,6654,22849,1869,2033,23112,27327,554313,6233,6868,10213,11060	ETS1,NOTCH1,NOTCH2,SOS1,CPEB3,E2F1,EP300,TNRC6B,TNRC6A,H4C15,RPS27A,ADAM17,PSMD14,WWP2
KIF1BP																						10_Member	KEGG Pathway	hsa04320	Dorso-ventral axis formation	-3.58371	-1.62747	5/27	2113,4851,4853,6654,22849	ETS1,NOTCH1,NOTCH2,SOS1,CPEB3
KLF10																						10_Member	KEGG Pathway	ko04320	Dorso-ventral axis formation	-3.58371	-1.62747	5/27	2113,4851,4853,6654,22849	ETS1,NOTCH1,NOTCH2,SOS1,CPEB3
KLHL2																						10_Member	Reactome Gene Sets	R-HSA-1912408	Pre-NOTCH Transcription and Translation	-3.05198	-1.33877	7/71	1869,2033,4851,4853,23112,27327,554313	E2F1,EP300,NOTCH1,NOTCH2,TNRC6B,TNRC6A,H4C15
LASP1																						10_Member	Reactome Gene Sets	R-HSA-1912422	Pre-NOTCH Expression and Processing	-2.56594	-1.09871	7/86	1869,2033,4851,4853,23112,27327,554313	E2F1,EP300,NOTCH1,NOTCH2,TNRC6B,TNRC6A,H4C15
LBR																						10_Member	Reactome Gene Sets	R-HSA-157118	Signaling by NOTCH	-2.18772	-0.888962	11/210	1869,2033,4851,4853,6233,6868,10213,11060,23112,27327,554313	E2F1,EP300,NOTCH1,NOTCH2,RPS27A,ADAM17,PSMD14,WWP2,TNRC6B,TNRC6A,H4C15
LMAN2																						10_Member	Reactome Gene Sets	R-HSA-9013695	NOTCH4 Intracellular Domain Regulates Transcription	-2.11376	-0.856477	3/19	2033,4851,4853	EP300,NOTCH1,NOTCH2
LMNB1																						11_Summary	Reactome Gene Sets	R-HSA-449147	Signaling by Interleukins	-3.52506	-1.58071	21/413	598,1147,1265,1399,2185,3716,4001,4507,5295,5784,6233,6648,6654,6777,6935,6950,7412,10213,23118,54014,257397,1973,2316,6868,9306	BCL2L1,CHUK,CNN2,CRKL,PTK2B,JAK1,LMNB1,MTAP,PIK3R1,PTPN14,RPS27A,SOD2,SOS1,STAT5B,ZEB1,TCP1,VCAM1,PSMD14,TAB2,BRWD1,TAB3,EIF4A1,FLNA,ADAM17,SOCS6
MAP1B																						11_Member	Reactome Gene Sets	R-HSA-449147	Signaling by Interleukins	-3.52506	-1.58071	21/413	598,1147,1265,1399,2185,3716,4001,4507,5295,5784,6233,6648,6654,6777,6935,6950,7412,10213,23118,54014,257397	BCL2L1,CHUK,CNN2,CRKL,PTK2B,JAK1,LMNB1,MTAP,PIK3R1,PTPN14,RPS27A,SOD2,SOS1,STAT5B,ZEB1,TCP1,VCAM1,PSMD14,TAB2,BRWD1,TAB3
MAP4																						11_Member	Reactome Gene Sets	R-HSA-9020591	Interleukin-12 signaling	-3.28353	-1.46118	6/47	1265,3716,4001,4507,6648,6950	CNN2,JAK1,LMNB1,MTAP,SOD2,TCP1
MARCKS																						11_Member	Reactome Gene Sets	R-HSA-8950505	Gene and protein expression by JAK-STAT signaling after Interleukin-12 stimulation	-2.87526	-1.25929	5/38	1265,4001,4507,6648,6950	CNN2,LMNB1,MTAP,SOD2,TCP1
MC2R																						11_Member	Reactome Gene Sets	R-HSA-447115	Interleukin-12 family signaling	-2.87421	-1.25929	6/56	1265,3716,4001,4507,6648,6950	CNN2,JAK1,LMNB1,MTAP,SOD2,TCP1
MCFD2																						11_Member	Reactome Gene Sets	R-HSA-1280215	Cytokine Signaling in Immune system	-2.46008	-1.02307	25/638	598,1147,1265,1399,1973,2185,2316,3716,4001,4507,5295,5784,6233,6648,6654,6777,6868,6935,6950,7412,9306,10213,23118,54014,257397	BCL2L1,CHUK,CNN2,CRKL,EIF4A1,PTK2B,FLNA,JAK1,LMNB1,MTAP,PIK3R1,PTPN14,RPS27A,SOD2,SOS1,STAT5B,ADAM17,ZEB1,TCP1,VCAM1,SOCS6,PSMD14,TAB2,BRWD1,TAB3
MED4																						12_Summary	Reactome Gene Sets	R-HSA-9013405	RHOD GTPase cycle	-3.18466	-1.39639	6/49	120,1729,3930,4001,5295,26092,9133	ADD3,DIAPH1,LBR,LMNB1,PIK3R1,TOR1AIP1,CCNB2
MGAT5																						12_Member	Reactome Gene Sets	R-HSA-9013405	RHOD GTPase cycle	-3.18466	-1.39639	6/49	120,1729,3930,4001,5295,26092	ADD3,DIAPH1,LBR,LMNB1,PIK3R1,TOR1AIP1
MLLT6																						12_Member	Reactome Gene Sets	R-HSA-9035034	RHOF GTPase cycle	-2.82339	-1.2371	5/39	120,1729,4001,5295,26092	ADD3,DIAPH1,LMNB1,PIK3R1,TOR1AIP1
MMGT1																						12_Member	Reactome Gene Sets	R-HSA-2995383	Initiation of Nuclear Envelope (NE) Reformation	-2.11376	-0.856477	3/19	3930,4001,9133	LBR,LMNB1,CCNB2
MPP6																						13_Summary	Reactome Gene Sets	R-HSA-8943723	Regulation of PTEN mRNA translation	-3.1056	-1.35306	3/9	5728,23112,27327,156,1147,3710,4233,5295,5567,6233,6714,10213,11060,23028,58528,4512,5052,83667,900,1017,1869,1874,2033,4869,6749,11073,3930	PTEN,TNRC6B,TNRC6A,GRK2,CHUK,ITPR3,MET,PIK3R1,PRKACB,RPS27A,SRC,PSMD14,WWP2,KDM1A,RRAGD,COX1,PRDX1,SESN2,CCNG1,CDK2,E2F1,E2F4,EP300,NPM1,SSRP1,TOPBP1,LBR
MPV17																						13_Member	Reactome Gene Sets	R-HSA-8943723	Regulation of PTEN mRNA translation	-3.1056	-1.35306	3/9	5728,23112,27327	PTEN,TNRC6B,TNRC6A
MSH6																						13_Member	Reactome Gene Sets	R-HSA-9006925	Intracellular signaling by second messengers	-2.87629	-1.25929	15/281	156,1147,3710,4233,5295,5567,5728,6233,6714,10213,11060,23028,23112,27327,58528	GRK2,CHUK,ITPR3,MET,PIK3R1,PRKACB,PTEN,RPS27A,SRC,PSMD14,WWP2,KDM1A,TNRC6B,TNRC6A,RRAGD
MTAP																						13_Member	Reactome Gene Sets	R-HSA-5628897	TP53 Regulates Metabolic Genes	-2.56594	-1.09871	7/86	4512,5052,5728,23112,27327,58528,83667	COX1,PRDX1,PTEN,TNRC6B,TNRC6A,RRAGD,SESN2
NDUFV3																						13_Member	Reactome Gene Sets	R-HSA-3700989	Transcriptional Regulation by TP53	-2.30798	-0.94475	16/354	900,1017,1869,1874,2033,4512,4869,5052,5728,6233,6749,11073,23112,27327,58528,83667	CCNG1,CDK2,E2F1,E2F4,EP300,COX1,NPM1,PRDX1,PTEN,RPS27A,SSRP1,TOPBP1,TNRC6B,TNRC6A,RRAGD,SESN2
NMT1																						13_Member	Reactome Gene Sets	R-HSA-8986944	Transcriptional Regulation by MECP2	-2.26877	-0.929378	5/52	3930,4233,5728,23112,27327	LBR,MET,PTEN,TNRC6B,TNRC6A
NOL11																						13_Member	Reactome Gene Sets	R-HSA-8934593	Regulation of RUNX1 Expression and Activity	-2.25359	-0.929378	3/17	6714,23112,27327	SRC,TNRC6B,TNRC6A
NOTCH1																						13_Member	Reactome Gene Sets	R-HSA-9029569	NR1H3 & NR1H2 regulate gene expression linked to cholesterol transport and efflux	-2.1652	-0.882997	4/35	2033,23028,23112,27327	EP300,KDM1A,TNRC6B,TNRC6A
NOTCH2																						13_Member	Reactome Gene Sets	R-HSA-1257604	PIP3 activates AKT signaling	-2.14158	-0.870753	12/243	1147,4233,5295,5728,6233,6714,10213,11060,23028,23112,27327,58528	CHUK,MET,PIK3R1,PTEN,RPS27A,SRC,PSMD14,WWP2,KDM1A,TNRC6B,TNRC6A,RRAGD
NPM1																						13_Member	Reactome Gene Sets	R-HSA-6807070	PTEN Regulation	-2.0019	-0.777146	8/136	5728,6233,10213,11060,23028,23112,27327,58528	PTEN,RPS27A,PSMD14,WWP2,KDM1A,TNRC6B,TNRC6A,RRAGD
NUFIP2																						14_Summary	Reactome Gene Sets	R-HSA-170834	Signaling by TGF-beta Receptor Complex	-3.0156	-1.31596	7/72	1874,5494,5500,6233,7050,7514,54778,93	E2F4,PPM1A,PPP1CB,RPS27A,TGIF1,XPO1,RNF111,ACVR2B
P2RY11																						14_Member	Reactome Gene Sets	R-HSA-170834	Signaling by TGF-beta Receptor Complex	-3.0156	-1.31596	7/72	1874,5494,5500,6233,7050,7514,54778	E2F4,PPM1A,PPP1CB,RPS27A,TGIF1,XPO1,RNF111
PANK2																						14_Member	Reactome Gene Sets	R-HSA-9006936	Signaling by TGFB family members	-2.98716	-1.30069	8/94	93,1874,5494,5500,6233,7050,7514,54778	ACVR2B,E2F4,PPM1A,PPP1CB,RPS27A,TGIF1,XPO1,RNF111
PCMTD2																						14_Member	Reactome Gene Sets	R-HSA-2173795	Downregulation of SMAD2/3:SMAD4 transcriptional activity	-2.84796	-1.2385	4/23	5494,6233,7050,54778	PPM1A,RPS27A,TGIF1,RNF111
PDCD6IP																						14_Member	Reactome Gene Sets	R-HSA-2173793	Transcriptional activity of SMAD2/SMAD3:SMAD4 heterotrimer	-2.63101	-1.1355	5/43	1874,5494,6233,7050,54778	E2F4,PPM1A,RPS27A,TGIF1,RNF111
PDIA6																						14_Member	Reactome Gene Sets	R-HSA-2173796	SMAD2/SMAD3:SMAD4 heterotrimer regulates transcription	-2.35678	-0.968081	4/31	1874,6233,7050,54778	E2F4,RPS27A,TGIF1,RNF111
PHF10																						15_Summary	Reactome Gene Sets	R-HSA-9617629	Regulation of FOXO transcriptional activity by acetylation	-2.95775	-1.28405	3/10	2033,10628,23411	EP300,TXNIP,SIRT1
PI4KB																						15_Member	Reactome Gene Sets	R-HSA-9617629	Regulation of FOXO transcriptional activity by acetylation	-2.95775	-1.28405	3/10	2033,10628,23411	EP300,TXNIP,SIRT1
PIGM																						16_Summary	Reactome Gene Sets	R-HSA-9679506	SARS-CoV Infections	-2.93004	-1.26752	10/143	476,3615,3716,4249,5925,6185,6233,7428,23028,23193	ATP1A1,IMPDH2,JAK1,MGAT5,RB1,RPN2,RPS27A,VHL,KDM1A,GANAB
PIK3R1																						16_Member	Reactome Gene Sets	R-HSA-9679506	SARS-CoV Infections	-2.93004	-1.26752	10/143	476,3615,3716,4249,5925,6185,6233,7428,23028,23193	ATP1A1,IMPDH2,JAK1,MGAT5,RB1,RPN2,RPS27A,VHL,KDM1A,GANAB
PLAG1																						16_Member	Reactome Gene Sets	R-HSA-9694516	SARS-CoV-2 Infection	-2.47326	-1.0289	6/67	4249,5925,6185,6233,7428,23193	MGAT5,RB1,RPN2,RPS27A,VHL,GANAB
PLAU																						17_Summary	KEGG Pathway	hsa04260	Cardiac muscle contraction	-2.87421	-1.25929	6/56	476,4512,7170,7385,7386,10479,498,2597,3710,4731,6392,6868,2773,5567	ATP1A1,COX1,TPM3,UQCRC2,UQCRFS1,SLC9A6,ATP5F1A,GAPDH,ITPR3,NDUFV3,SDHD,ADAM17,GNAI3,PRKACB
PLOD1																						17_Member	KEGG Pathway	hsa04260	Cardiac muscle contraction	-2.87421	-1.25929	6/56	476,4512,7170,7385,7386,10479	ATP1A1,COX1,TPM3,UQCRC2,UQCRFS1,SLC9A6
PNN																						17_Member	KEGG Pathway	ko04260	Cardiac muscle contraction	-2.87421	-1.25929	6/56	476,4512,7170,7385,7386,10479	ATP1A1,COX1,TPM3,UQCRC2,UQCRFS1,SLC9A6
PNRC2																						17_Member	KEGG Pathway	hsa05010	Alzheimer's disease	-2.13779	-0.870753	9/156	498,2597,3710,4512,4731,6392,6868,7385,7386	ATP5F1A,GAPDH,ITPR3,COX1,NDUFV3,SDHD,ADAM17,UQCRC2,UQCRFS1
POM121C																						17_Member	KEGG Pathway	ko05010	Alzheimer's disease	-2.13779	-0.870753	9/156	498,2597,3710,4512,4731,6392,6868,7385,7386	ATP5F1A,GAPDH,ITPR3,COX1,NDUFV3,SDHD,ADAM17,UQCRC2,UQCRFS1
PPARGC1B																						17_Member	KEGG Pathway	hsa05012	Parkinson's disease	-2.09535	-0.840475	8/131	498,2773,4512,4731,5567,6392,7385,7386	ATP5F1A,GNAI3,COX1,NDUFV3,PRKACB,SDHD,UQCRC2,UQCRFS1
PPIC																						18_Summary	Reactome Gene Sets	R-HSA-69273	Cyclin A/B1/B2 associated events during G2/M transition	-2.70795	-1.19258	4/25	1017,7465,7514,9133,2033	CDK2,WEE1,XPO1,CCNB2,EP300
PPM1A																						18_Member	Reactome Gene Sets	R-HSA-69273	Cyclin A/B1/B2 associated events during G2/M transition	-2.70795	-1.19258	4/25	1017,7465,7514,9133	CDK2,WEE1,XPO1,CCNB2
PPP1CB																						18_Member	Reactome Gene Sets	R-HSA-156711	Polo-like kinase mediated events	-2.33091	-0.958242	3/16	2033,7465,9133	EP300,WEE1,CCNB2
PRAP1																						19_Summary	Reactome Gene Sets	R-HSA-2691230	Signaling by NOTCH1 HD Domain Mutants in Cancer	-2.41408	-1.00135	3/15	4851,6233,6868	NOTCH1,RPS27A,ADAM17
PRDX1																						19_Member	Reactome Gene Sets	R-HSA-2691230	Signaling by NOTCH1 HD Domain Mutants in Cancer	-2.41408	-1.00135	3/15	4851,6233,6868	NOTCH1,RPS27A,ADAM17
PRDX3																						19_Member	Reactome Gene Sets	R-HSA-2691232	Constitutive Signaling by NOTCH1 HD Domain Mutants	-2.41408	-1.00135	3/15	4851,6233,6868	NOTCH1,RPS27A,ADAM17
PRKACB																						20_Summary	Reactome Gene Sets	R-HSA-2559584	Formation of Senescence-Associated Heterochromatin Foci (SAHF)	-2.33091	-0.958242	3/16	4001,5925,8091	LMNB1,RB1,HMGA2
PRPF6																						20_Member	Reactome Gene Sets	R-HSA-2559584	Formation of Senescence-Associated Heterochromatin Foci (SAHF)	-2.33091	-0.958242	3/16	4001,5925,8091	LMNB1,RB1,HMGA2
PRR14L
PSAP
PSMD14
PTGFRN
PTK2B
PTPDC1
PTPN14
QSER1
RAB5B
RACK1
RAD51
RAF1
RB1
RBPMS2
RGS5
RMND5A
RNF111
RNMT
RPL19
RPL22
RPL7L1
RPN2
RPP14
RPRD2
RPS27A
RPSAP58
RRAGD
RRAS2
RUNX2
S100A7A
SDHD
SEMA6D
SERINC3
SESN2
SIRT1
SLC16A1
SLC35G3
SLC6A15
SNRPC
SNTG1
SNU13
SOCS6
SOD2
SORCS2
SOS1
SPTY2D1
SRC
SSR1
STAMBPL1
STARD7
STAT5B
STK11IP
STS
SUPT7L
SWAP70
SYDE2
TAB2
TAB3
TBL2
TCF25
TCP1
TGIF1
THUMPD3
TLR6
TMED7
TMEM170A
TMEM64
TNFAIP3
TNFAIP8
TNPO1
TNRC6A
TOPBP1
TOR1AIP1
TPCN1
TPM3
TRIM59
TSNAX
TSR1
TUSC7
TXNIP
UBR3
UNC45A
UQCRC2
UQCRFS1
USP31
USP5
VAV3
VCAM1
VCAN
VHL
WDR54
WEE1
WWP2
ZCCHC2
ZEB1
ZIC5
ZIK1
ZNF117
ZNF138
ZNF208
ZNF253
ZNF257
ZNF267
ZNF268
ZNF273
ZNF275
ZNF281
ZNF319
ZNF426
ZNF485
ZNF550
ZNF578
ZNF669
ZNF682
ZNF701
ZNF704
ZNFX1

## Sheet: hsa-miR-483-5p
143 Validated target genes of hsa-miR-483-5p in miRTarbase	8 Autism risk genes	Gene Name	Entrez GeneID	Chromosomal Location	Molecular Function	Support for Autism	Evidence of Support	Number of gene association studies	Number of positive association studies	Number of negative association studies		Pathway enrichment analysis on validated target autism risk genes of hsa-miR-483-5p		Pathway enrichment analysis on validated target genes of hsa-miR-483-5p
												No pathway enriched		GroupID	Category	Term	Description	LogP	Log(q-value)	InTerm_InList	Genes	Symbols
CBS	CBS	cystathionine beta-synthase	875	21q22.3	The encoded protein catalyzes conversion of homocysteine to cystathionine.	Functional, Negative association	A study found no functional association between cystathionine beta-synthase (CBS) deficiency and reproductive fitness.	8	1	0				1_Summary	Reactome Gene Sets	R-HSA-9706019	RHOBTB3 ATPase cycle	-3.9883	-0.475754	3/10	7428,10226,22836	VHL,PLIN3,RHOBTB3
GPC6	GPC6	glypican 6	10082	13q31.3-q32.1	A member of glycosylphosphatidylinositol-anchored heparan sulfate proteoglycan family with a putative function of cell surface coreceptor for growth factors, extracellular matrix proteins, proteases and anti-proteases.	Rare Single Gene variant	Rare variants in the GPC6 gene have been identified with autism (Pinto et al., 2010). In particular, that study found two individuals with deletions and one individual with a duplication that involve GPC6.	8	1	0				1_Member	Reactome Gene Sets	R-HSA-9706019	RHOBTB3 ATPase cycle	-3.9883	-0.475754	3/10	7428,10226,22836	VHL,PLIN3,RHOBTB3
MAPK3	MAPK3	mitogen-activated protein kinase 3	5595	16p11.2	The protein encoded by this gene is a member of the MAP kinase family. MAP kinases, also known as extracellular signal-regulated kinases (ERKs), act in a signaling cascade that regulates various cellular processes such as proliferation, differentiation, and cell cycle progression in response to a variety of extracellular signals. This kinase is activated by upstream kinases, resulting in its tran…	Rare Single Gene variant	Rare mutations in the MAPK3 gene have been identified with ASD (Schaaf et al., 2011).	6	0	1				2_Summary	KEGG Pathway	hsa00260	Glycine, serine and threonine metabolism	-3.40197	-0.366545	4/36	875,5223,5723,441531,5156,5595,5871	CBS,PGAM1,PSPH,PGAM4,PDGFRA,MAPK3,MAP4K2
NFIX	NFIX	nuclear factor I/X (CCAAT-binding transcription factor)	4784	19p13.13	The protein encoded by this gene is a transcription factor that binds the palindromic sequence 5'-TTGGCNNNNNGCCAA-3 in viral and cellular promoters.	Syndromic	De novo monoallelic variants affecting the NFIX gene are responsible for two distinct syndromes: Sotos syndrome 2, also known as Malan syndrome, and Marshall-Smith syndrome (Malan et al., 2010). It was reported in Klaassens et al., 2014 that autistic traits have been reported in five cases with Malan syndrome (25%), including one case with a diagnosis of ASD (patient 1 in that report).	11	0	0				2_Member	KEGG Pathway	hsa00260	Glycine, serine and threonine metabolism	-3.40197	-0.366545	4/36	875,5223,5723,441531	CBS,PGAM1,PSPH,PGAM4
POLR3A	POLR3A	RNA polymerase III subunit A	11128	10q22.3	The protein encoded by this gene is the catalytic component of RNA polymerase III, which synthesizes small RNAs. The encoded protein also acts as a sensor to detect foreign DNA and trigger an innate immune response.	Syndromic	Rare de novo variants in the POLR3A gene, including a splice-site variant, have been identified in ASD probands from multiple studies (Yuen et al., 2016; Yuen et al., 2017; Turner et al., 2017), while de novo variants in this gene have also been identified in probands presenting with intellectual disability or developmental delay (Lelieveld et al., 2016; Deciphering Developmental Disorder Study 2…	8	0	0				2_Member	KEGG Pathway	ko00260	Glycine, serine and threonine metabolism	-3.40197	-0.366545	4/36	875,5223,5723,441531	CBS,PGAM1,PSPH,PGAM4
PRKN	PRKN	parkin RBR E3 ubiquitin protein ligase	5071	6q26	The precise function of this gene is unknown; however, the encoded protein is a component of a multiprotein E3 ubiquitin ligase complex that mediates the targeting of substrate proteins for proteasomal degradation. Mutations in this gene are known to cause Parkinson disease and autosomal recessive juvenile Parkinson disease.	Genetic Association	In a genome-wide study, association was found between CNVs in the PRKN gene and autism in AGRE and ACC cohorts (European ancestry) (Glessner et al., 2009). In addition, a rare duplication in the PRKN gene has been identified in an individual with ASD (ORoak et al., 2012). As well, rare variants in the PRKN gene have been identified in individuals with autosomal recessive juvenile parkinsonism (Ki…	15	1	0				2_Member	KEGG Pathway	hsa05230	Central carbon metabolism in cancer	-3.229	-0.318512	5/70	5156,5223,5595,5871,441531	PDGFRA,PGAM1,MAPK3,MAP4K2,PGAM4
TAOK1	TAOK1	TAO kinase 1	57551	17q11.2	Serine/threonine-protein kinase involved in various processes such as p38/MAPK14 stress-activated MAPK cascade, DNA damage response and regulation of cytoskeleton stability.	Rare single gene variant	A de novo in-frame deletion variant in the TAOK1 gene was identified in an ASD proband from the Autism Sequencing Consortium (De Rubeis et al., 2014). Dulovic-Mahlow et al., 2019 described eight individuals with de novo TAOK1 variants who presented with a neurodevelopmental disorder characterized by developmental delay and muscular hypotonia; autism was reported in two individuals.	4	0	0				2_Member	KEGG Pathway	ko05230	Central carbon metabolism in cancer	-2.56221	0	4/60	5156,5223,5595,441531	PDGFRA,PGAM1,MAPK3,PGAM4
XPC	XPC	xeroderma pigmentosum, complementation group C	7508	3p25.1	This gene encodes a component of the nucleotide excision repair (NER) pathway. It acts as a damage-sensing and DNA-binding factor component of the XPC complex.	Rare Single Gene variant	Rare mutations in the XPC gene have been identified with autism (Khan et al., 1998). In addition, XPC mutations have been found to be identified with xeroderma pigmentosum (syndromic with autism), where a subpopulation of individuals with XP develop autism.	11	0	0				2_Member	KEGG Pathway	hsa01230	Biosynthesis of amino acids	-2.36541	0	4/68	875,5223,5723,441531	CBS,PGAM1,PSPH,PGAM4
ABHD15														2_Member	KEGG Pathway	ko01230	Biosynthesis of amino acids	-2.36541	0	4/68	875,5223,5723,441531	CBS,PGAM1,PSPH,PGAM4
AKAP6														3_Summary	Reactome Gene Sets	R-HSA-3781865	Diseases of glycosylation	-3.00784	-0.194254	6/117	1836,4584,4854,10020,10082,10417	SLC26A2,MUC3A,NOTCH3,GNE,GPC6,SPON2
ALCAM														3_Member	Reactome Gene Sets	R-HSA-3781865	Diseases of glycosylation	-3.00784	-0.194254	6/117	1836,4584,4854,10020,10082,10417	SLC26A2,MUC3A,NOTCH3,GNE,GPC6,SPON2
ALG10B														4_Summary	KEGG Pathway	hsa04320	Dorso-ventral axis formation	-2.65392	0	3/27	4854,5595,51513	NOTCH3,MAPK3,ETV7
API5														4_Member	KEGG Pathway	hsa04320	Dorso-ventral axis formation	-2.65392	0	3/27	4854,5595,51513	NOTCH3,MAPK3,ETV7
APOBEC3F														4_Member	KEGG Pathway	ko04320	Dorso-ventral axis formation	-2.65392	0	3/27	4854,5595,51513	NOTCH3,MAPK3,ETV7
ARGFX														5_Summary	KEGG Pathway	hsa04010	MAPK signaling pathway	-2.36208	0	7/209	5156,5595,5871,6722,9261,57551,59283	PDGFRA,MAPK3,MAP4K2,SRF,MAPKAPK2,TAOK1,CACNG8
ART4														5_Member	KEGG Pathway	hsa04010	MAPK signaling pathway	-2.36208	0	7/209	5156,5595,5871,6722,9261,57551,59283	PDGFRA,MAPK3,MAP4K2,SRF,MAPKAPK2,TAOK1,CACNG8
ATP5G1														5_Member	KEGG Pathway	ko04010	MAPK signaling pathway	-2.36208	0	7/209	5156,5595,5871,6722,9261,57551,59283	PDGFRA,MAPK3,MAP4K2,SRF,MAPKAPK2,TAOK1,CACNG8
BACE2
BARHL1
BORCS7
C19orf47
C9orf64
CACNG8
CAPZB
CCS
CKB
CLSPN
DENND6A
DPP8
EMC8
ETV7
FAHD1
FAM160B2
FAM83H
FLYWCH2
FN3K
FOXC1
FOXJ2
G3BP1
GDE1
GDF5OS
GFRA1
GMEB1
GNE
GPR156
GRK3
GUCA1B
HAND2
HEATR5A
HIC2
HINFP
IFNAR1
IGDCC3
IL21R
ILDR1
IPO9
IPP
KANK2
KIAA1456
KIAA1549
KIR3DX1
KREMEN1
LARS
LAYN
LMOD3
LYPLA1
MACC1
MAP4K2
MAPKAPK2
MAVS
MCRIP2
MINDY1
MIOX
MLLT1
MLLT6
MLXIP
MUC3A
NAV1
NCBP2
NDUFV3
NEK8
NOTCH3
NTMT1
NUCB1
ORMDL2
P4HB
PCSK9
PDGFRA
PEX26
PGAM1
PGAM4
PHF20
PLEKHG2
PLIN3
PPDPF
PRRT2
PSPH
PTMA
PTPN14
PURB
RASSF9
RHOA
RHOBTB3
RNF19B
RNF20
RRP36
RSBN1L
SLC26A2
SLC35B2
SMARCD1
SPON2
SPPL3
SRF
SRSF10
STX6
SUSD1
SYT7
THAP1
TIMM22
TIMM29
TNFAIP8
TRAF1
TRAT1
TROVE2
UTP6
VHL
WDPCP
YIPF4
ZFAND4
ZMYM1
ZNF101
ZNF276
ZNF384
ZNF556
ZNF662
ZNF677
ZNF70
ZNF708
ZNF747
ZNF793
ZNF813
ZYG11A
ZYG11B

## Sheet: hsa-miR-15a-5p
717 Validated target genes of hsa-miR-15a-5p in miRTarbase	70 Autism risk genes	Gene Name	Entrez GeneID	Chromosomal Location	Molecular Function	Support for Autism	Evidence of Support	Number of gene association studies	Number of positive association studies	Number of negative association studies		Pathway enrichment analysis on validated target autism risk genes of hsa-miR-15a-5p										Pathway enrichment analysis on validated target genes of hsa-miR-15a-5p
												GroupID	Category	Term	Description	LogP	Log(q-value)	InTerm_InList	Genes	Symbols		GroupID	Category	Term	Description	LogP	Log(q-value)	InTerm_InList	Genes	Symbols
ADORA3	ADORA3	Adenosine A3 receptor	140	1p13.2	This gene encodes a protein that belongs to the family of adenosine receptors, which are G-protein-coupled receptors that are involved in a variety of intracellular signaling pathways and physiological functions. The receptor encoded by this gene mediates a sustained cardioprotective function during cardiac ischemia, it is involved in the inhibition of neutrophil degranulation in neutrophil-media…	Functional	Sequencing of the ADORA3 gene in a case-control sample showed an overall increase in rare coding variants in ASD cases vs. controls (P=0.013); among the case-specific ADORA3 coding variants were two rare missense variants (Leu90Val and Val171Ile) that affected activity of SERT, the gene product of the ASD-associated gene SLC6A4 (Campbell et al., 2013).	2	0	0		1_Summary	KEGG Pathway	hsa04340	Hedgehog signaling pathway	-7.86155	-4.64737	6/35	596,1454,2932,8452,8945,57154,3708,23112,27161,192670,440193,79718,166336,150094,5048	BCL2,CSNK1E,GSK3B,CUL3,BTRC,SMURF1,ITPR1,TNRC6B,AGO2,AGO4,CCDC88C,TBL1XR1,PRICKLE2,SIK1,PAFAH1B1		1_Summary	KEGG Pathway	hsa05206	MicroRNAs in cancer	-9.42918	-5.91663	28/146	595,596,648,672,894,898,993,1021,1026,1398,1399,1871,2885,4170,4790,4853,5292,7157,7422,8091,8326,8434,8731,9134,9493,23405,27250,89780,627,1147,1386,2247,2252,2264,2782,2932,3673,3915,4602,5295,5527,5562,6198,7184,7533,8517,10000,10971,23035,23239,55970,154043,862,1030,2308,3725,4088,4436,5915,5979,7170,7704,8313,8323,8453,83593,26508,983,1108,1111,1654,2965,3516,5966,8349,9261,9519,85236,537,21…	CCND1,BCL2,BMI1,BRCA1,CCND2,CCNE1,CDC25A,CDK6,CDKN1A,CRK,CRKL,E2F3,GRB2,MCL1,NFKB1,NOTCH2,PIM1,TP53,VEGFA,HMGA2,FZD9,RECK,RNMT,CCNE2,KIF23,DICER1,PDCD4,WNT3A,BDNF,CHUK,ATF2,FGF2,FGF7,FGFR4,GNB1,GSK3B,ITGA2,LAMC1,MYB,PIK3R1,PPP2R5C,PRKAA1,RPS6KB1,HSP90B1,YWHAH,IKBKG,AKT3,YWHAQ,PHLPP2,PHLPP1,GNG12,CNKSR3,RUNX1T1,CDKN2B,FOXO1,JUN,SMAD3,MSH2,RARB,RET,TPM3,ZBTB16,AXIN2,FZD6,CUL2,RASSF5,HEYL,CDK1,CHD4,…
AFF4	AFF4	AF4/FMR2 family, member 4	27125	5q31.1	May play a role in transcriptional regulation	Rare Single Gene variant	Rare mutations in the AFF4 gene have been identified with autism (O'Roak et al., 2011; Sanders et al., 2012).	7	0	0		1_Member	KEGG Pathway	hsa04340	Hedgehog signaling pathway	-7.86155	-4.64737	6/35	596,1454,2932,8452,8945,57154	BCL2,CSNK1E,GSK3B,CUL3,BTRC,SMURF1		1_Member	KEGG Pathway	hsa05206	MicroRNAs in cancer	-9.42918	-5.91663	28/146	595,596,648,672,894,898,993,1021,1026,1398,1399,1871,2885,4170,4790,4853,5292,7157,7422,8091,8326,8434,8731,9134,9493,23405,27250,89780	CCND1,BCL2,BMI1,BRCA1,CCND2,CCNE1,CDC25A,CDK6,CDKN1A,CRK,CRKL,E2F3,GRB2,MCL1,NFKB1,NOTCH2,PIM1,TP53,VEGFA,HMGA2,FZD9,RECK,RNMT,CCNE2,KIF23,DICER1,PDCD4,WNT3A
AGO2	AGO2	argonaute RISC catalytic component 2	27161	8q24.3	This gene encodes a member of the Argonaute family of proteins which play a role in RNA interference. The encoded protein is highly basic, and contains a PAZ domain and a PIWI domain. It may interact with dicer1 and play a role in short-interfering-RNA-mediated gene silencing.	Syndromic	Lessel et al., 2020 identified 13 heterozygous variants in the AGO2 gene that impaired shRNA-meidated silencing in 21 patients affected by disturbances in neurological development; all 21 affected individuals presented with intellectual disability, motor delay, and delayed speech and language development, while 9/16 (56%) of affected individuals also presented with autistic features.	1	0	0		1_Member	KEGG Pathway	ko04340	Hedgehog signaling pathway	-7.86155	-4.64737	6/35	596,1454,2932,8452,8945,57154	BCL2,CSNK1E,GSK3B,CUL3,BTRC,SMURF1		1_Member	KEGG Pathway	ko05206	MicroRNAs in cancer	-8.62764	-5.41612	26/138	595,596,648,672,894,898,993,1021,1026,1398,1399,1871,2885,4170,4790,4853,5292,7157,7422,8091,8434,9134,9493,23405,27250,89780	CCND1,BCL2,BMI1,BRCA1,CCND2,CCNE1,CDC25A,CDK6,CDKN1A,CRK,CRKL,E2F3,GRB2,MCL1,NFKB1,NOTCH2,PIM1,TP53,VEGFA,HMGA2,RECK,CCNE2,KIF23,DICER1,PDCD4,WNT3A
AGO4	AGO4	argonaute RISC catalytic component 4	192670	1p34.3	This gene encodes a member of the Argonaute family of proteins which contain PAZ and PIWI domains and play an integral role in RNA interference and short-interfering-RNA-mediated gene silencing.	Rare single gene variant	De novo missense variants in the AGO4 gene have been identified in two ASD probands (De Rubeis et al., 2014). An integrated meta-analysis of de novo mutation data from a combined dataset of 10,927 individuals with neurodevelopmental disorders identified AGO4 as a gene with an excess of missense variants (false discovery rata < 5%, count >1); AGO4 was similarly identified as a gene with an excess …	3	0	0		1_Member	Reactome Gene Sets	R-HSA-195721	Signaling by WNT	-6.20513	-3.16704	10/273	1454,2932,3708,8452,8945,23112,27161,57154,192670,440193	CSNK1E,GSK3B,ITPR1,CUL3,BTRC,TNRC6B,AGO2,SMURF1,AGO4,CCDC88C		1_Member	KEGG Pathway	hsa04151	PI3K-Akt signaling pathway	-7.27947	-4.46589	38/298	595,596,627,672,894,898,1021,1026,1147,1386,2247,2252,2264,2782,2885,2932,3673,3915,4170,4602,4790,5295,5527,5562,6198,7157,7184,7422,7533,8517,8731,9134,10000,10971,23035,23239,55970,154043	CCND1,BCL2,BDNF,BRCA1,CCND2,CCNE1,CDK6,CDKN1A,CHUK,ATF2,FGF2,FGF7,FGFR4,GNB1,GRB2,GSK3B,ITGA2,LAMC1,MCL1,MYB,NFKB1,PIK3R1,PPP2R5C,PRKAA1,RPS6KB1,TP53,HSP90B1,VEGFA,YWHAH,IKBKG,RNMT,CCNE2,AKT3,YWHAQ,PHLPP2,PHLPP1,GNG12,CNKSR3
APP	APP	Amyloid beta (A4) precursor protein	351	21q21.3	This gene encodes a protein that functions as a cell surface receptor and performs physiological functions on the surface of neurons relevant to neurite growth, neuronal adhesion and axonogenesis. The protein is also cleaved by a number of secretases to form a number of peptides, some of which form the protein basis of the amyloid plaques found in the brains of patients with Alzheimer disease. Mu…	Functional	Transgenic mice engineered to overexpress the product of -secretase cleavage of human APP (sAPP) displayed hypoactivity and impaired sociability, and elevations in sAPP levels were observed in brains of autistic patients compared to controls (Bailey et al., 2013). Previous reports had demonstrated elevated plasma levels of sAPP in patients with severe autism (Ray et al., 2011).	3	0	0		1_Member	KEGG Pathway	hsa04310	Wnt signaling pathway	-3.67895	-1.30987	5/114	1454,2932,8945,79718,166336	CSNK1E,GSK3B,BTRC,TBL1XR1,PRICKLE2		1_Member	KEGG Pathway	hsa05200	Pathways in cancer	-7.19153	-4.45713	41/338	595,596,862,898,1021,1026,1030,1147,1398,1399,1871,2247,2252,2308,2782,2885,2932,3673,3725,3915,4088,4436,4790,5295,5915,5979,7157,7170,7184,7422,7704,8313,8323,8326,8453,8517,9134,10000,55970,83593,89780	CCND1,BCL2,RUNX1T1,CCNE1,CDK6,CDKN1A,CDKN2B,CHUK,CRK,CRKL,E2F3,FGF2,FGF7,FOXO1,GNB1,GRB2,GSK3B,ITGA2,JUN,LAMC1,SMAD3,MSH2,NFKB1,PIK3R1,RARB,RET,TP53,TPM3,HSP90B1,VEGFA,ZBTB16,AXIN2,FZD6,FZD9,CUL2,IKBKG,CCNE2,AKT3,GNG12,RASSF5,WNT3A
ARHGAP32	ARHGAP32	Rho GTPase activating protein 32	9743	11q24.3	RICS, the protein encoded by the ARHGAP32 gene, is a neuron-associated GTPase-activating protein that may regulate dendritic spine morphology and strength by modulating Rho GTPase.	Multigenic CNV	Jacobsen syndrome is a contiguous gene disorder caused by the deletion of the end of the long arm of chromosome 11 characterized by intellectual disability and dysmorphic features. 8 of 17 Jacobsen syndrome patients (47%) described in Akshoomoff et al., 2015 exhibited behavioral characteristics consistent with an autism spectrum disorder diagnosis, leading to the identification of an autism criti…	7	0	0		1_Member	KEGG Pathway	ko04310	Wnt signaling pathway	-3.67895	-1.30987	5/114	1454,2932,8945,79718,166336	CSNK1E,GSK3B,BTRC,TBL1XR1,PRICKLE2		1_Member	KEGG Pathway	ko04151	PI3K-Akt signaling pathway	-6.8094	-4.25957	35/273	595,596,672,894,898,1021,1026,1147,1386,2247,2252,2264,2782,2885,2932,3673,3915,4170,4602,4790,5295,5527,5562,6198,7157,7184,7422,7533,8517,9134,10000,10971,23035,23239,55970	CCND1,BCL2,BRCA1,CCND2,CCNE1,CDK6,CDKN1A,CHUK,ATF2,FGF2,FGF7,FGFR4,GNB1,GRB2,GSK3B,ITGA2,LAMC1,MCL1,MYB,NFKB1,PIK3R1,PPP2R5C,PRKAA1,RPS6KB1,TP53,HSP90B1,VEGFA,YWHAH,IKBKG,CCNE2,AKT3,YWHAQ,PHLPP2,PHLPP1,GNG12
ASH1L	ASH1L	Ash1 (absent, small, or homeotic)-like (Drosophila)	55870	1q22	This gene encodes a member of the trithorax group of transcriptional activators. The encoded product functions as a histone methyltransferase specifically methylating 'Lys-36' of histone H3 (H3K36me).	Rare single gene variant	Two de novo loss-of-function (LoF) variants in the ASH1L gene were identified in ASD probands from the Simons Simplex Collection (PMIDs 24267886, 25363768), while a third de novo LoF variant in this gene was identified in one ASD proband from 2,270 trios screened by the Autism Sequencing Consortium in De Rubeis et al., 2014 (PMID 25363760). Analysis of rare coding variation in 3,871 ASD cases and…	18	0	0		1_Member	Reactome Gene Sets	R-HSA-400253	Circadian Clock	-3.51313	-1.22836	4/68	1454,8945,79718,150094	CSNK1E,BTRC,TBL1XR1,SIK1		1_Member	KEGG Pathway	ko05224	Breast cancer	-6.79243	-4.25957	20/106	595,672,1021,1026,1871,2247,2252,2885,2932,3725,4853,5295,6198,7157,8313,8323,8326,10000,26508,89780	CCND1,BRCA1,CDK6,CDKN1A,E2F3,FGF2,FGF7,GRB2,GSK3B,JUN,NOTCH2,PIK3R1,RPS6KB1,TP53,AXIN2,FZD6,FZD9,AKT3,HEYL,WNT3A
BCL2	BCL2	B-cell CLL/lymphoma 2	596	18q21.33	An integral outer mitochondrial membrane protein that blocks the apoptotic cell death	Functional	Studies have shown that the expression of Bcl-2 is significantly decreased in the brain of autistic subjects.	10	0	0		1_Member	Reactome Gene Sets	R-HSA-201681	TCF dependent signaling in response to WNT	-2.7258	-0.705495	5/185	1454,2932,8452,8945,440193	CSNK1E,GSK3B,CUL3,BTRC,CCDC88C		1_Member	KEGG Pathway	ko05203	Viral carcinogenesis	-6.70504	-4.23388	27/181	595,894,898,983,1021,1026,1030,1108,1111,1386,1654,2885,2965,3516,3725,4790,5295,5966,7157,7533,8349,8517,9134,9261,9519,10971,85236	CCND1,CCND2,CCNE1,CDK1,CDK6,CDKN1A,CDKN2B,CHD4,CHEK1,ATF2,DDX3X,GRB2,GTF2H1,RBPJ,JUN,NFKB1,PIK3R1,REL,TP53,YWHAH,H2BC21,IKBKG,CCNE2,MAPKAPK2,TBPL1,YWHAQ,H2BC12
BTRC	BTRC	beta-transducin repeat containing E3 ubiquitin protein ligase	8945	10q24.32	Substrate recognition component of a SCF (SKP1-CUL1-F-box protein) E3 ubiquitin-protein ligase complex which mediates the ubiquitination and subsequent proteasomal degradation of target proteins. SCF(BTRC) mediates the ubiquitination of CTNNB1 and participates in Wnt signaling (PMIDs 12077367 and 12820959).	Rare single gene variant	A de novo splice-site variant and a transmitted protein-truncating variant in the BTRC gene were observed in ASD probands from the Autism Sequencing Consortium (De Rubeis et al., 2014), while a de novo damaging missense variant in the same gene was identifed in an ASD proband from a multiplex family from the iHART cohort (Ruzzo et al., 2019). TADA analysis of de novo and transmitted variants from…	2	0	0		1_Member	Reactome Gene Sets	R-HSA-5358351	Signaling by Hedgehog	-2.45282	-0.539669	4/131	2932,8452,8945,57154	GSK3B,CUL3,BTRC,SMURF1		1_Member	KEGG Pathway	hsa05203	Viral carcinogenesis	-6.36587	-3.99945	27/188	595,894,898,983,1021,1026,1030,1108,1111,1386,1654,2885,2965,3516,3725,4790,5295,5966,7157,7533,8349,8517,9134,9261,9519,10971,85236	CCND1,CCND2,CCNE1,CDK1,CDK6,CDKN1A,CDKN2B,CHD4,CHEK1,ATF2,DDX3X,GRB2,GTF2H1,RBPJ,JUN,NFKB1,PIK3R1,REL,TP53,YWHAH,H2BC21,IKBKG,CCNE2,MAPKAPK2,TBPL1,YWHAQ,H2BC12
CADM1	CADM1	cell adhesion molecule 1	23705	11q23.3	The gene encodes a brain-specific, immunoglobulin domain-containing protein. It binds to intracellular PDZ-domain proteins and functions as a homophilic cell adhesion molecule at the synapse.	Rare Single Gene variant	Rare variants in the CADM1 gene have been identified with autism (Zhiling et al., 2008).	10	0	0		1_Member	Reactome Gene Sets	R-HSA-2565942	Regulation of PLK1 Activity at G2/M Transition	-2.09621	-0.321365	3/86	1454,5048,8945	CSNK1E,PAFAH1B1,BTRC		1_Member	KEGG Pathway	hsa05222	Small cell lung cancer	-6.06517	-3.78307	16/78	595,596,898,1021,1030,1147,1871,3673,3915,4790,5295,5915,7157,8517,9134,10000	CCND1,BCL2,CCNE1,CDK6,CDKN2B,CHUK,E2F3,ITGA2,LAMC1,NFKB1,PIK3R1,RARB,TP53,IKBKG,CCNE2,AKT3
CASK	CASK	calcium/calmodulin dependent serine protein kinase	8573	Xp11.4	This gene encodes a calcium/calmodulin-dependent serine protein kinase. The encoded protein is a MAGUK (membrane-associated guanylate kinase) protein family member. These proteins are scaffold proteins and the encoded protein is located at synapses in the brain. Mutations in this gene are associated with FG syndrome 4 (OMIM 300422) and mental retardation and microcephaly with pontine and cerebell…	Syndromic	A likely damaging missense variant in the CASK gene was identified in an ASD proband from the Simons Simplex Collection in Iossifov et al., 2014. A de novo possibly damaging missense variant in CASK was identified in a female proband from the Deciphering Developmental Disorders (DDD) study presenting with autism, ADHD, developmental delay, and hypotonia (PMID 25533962). Mutations in this gene are…	18	0	0		2_Summary	Reactome Gene Sets	R-HSA-426496	Post-transcriptional silencing by small RNAs	-5.44543	-2.53228	3/7	23112,27161,192670,79718,3708,596,23189,57154,5062,10128,57534,3458,23067,6749,11198	TNRC6B,AGO2,AGO4,TBL1XR1,ITPR1,BCL2,KANK1,SMURF1,PAK2,LRPPRC,MIB1,IFNG,SETD1B,SSRP1,SUPT16H		1_Member	KEGG Pathway	ko05222	Small cell lung cancer	-6.06517	-3.78307	16/78	595,596,898,1021,1030,1147,1871,3673,3915,4790,5295,5915,7157,8517,9134,10000	CCND1,BCL2,CCNE1,CDK6,CDKN2B,CHUK,E2F3,ITGA2,LAMC1,NFKB1,PIK3R1,RARB,TP53,IKBKG,CCNE2,AKT3
CCDC88C	CCDC88C	Coiled-coil domain containing 88C	440193	14q32.11-q32.12	This gene encodes a ubiquitously expressed coiled-coil domain-containing protein that interacts with the dishevelled protein and is a negative regulator of the canonical Wnt signaling pathway, acting downstream of DVL to inhibit CTNNB1/Beta-catenin stabilization. Mutations in this gene cause autosomal recessive, primary non-syndromic congenital hydrocephalus; a condition characterized by excessiv…	Rare single gene variant	Two de novo missense variants in the CCDC88C gene were identified in simplex ASD probands, with no de novo events in this gene observed in 1,786 unaffected siblings from the Simons Simplex Collection (P=0.07) (Iossifov et al., 2014; Krumm et al., 2015).	6	0	0		2_Member	Reactome Gene Sets	R-HSA-426496	Post-transcriptional silencing by small RNAs	-5.44543	-2.53228	3/7	23112,27161,192670	TNRC6B,AGO2,AGO4		1_Member	KEGG Pathway	hsa05224	Breast cancer	-5.89113	-3.63385	20/120	595,672,1021,1026,1871,2247,2252,2885,2932,3725,4853,5295,6198,7157,8313,8323,8326,10000,26508,89780	CCND1,BRCA1,CDK6,CDKN1A,E2F3,FGF2,FGF7,GRB2,GSK3B,JUN,NOTCH2,PIK3R1,RPS6KB1,TP53,AXIN2,FZD6,FZD9,AKT3,HEYL,WNT3A
CSDE1	CSDE1	cold shock domain containing E1	7812	1p13.2	RNA-binding protein. Required for internal initiation of translation of human rhinovirus RNA. May be involved in translationally coupled mRNA turnover. Implicated with other RNA-binding proteins in the cytoplasmic deadenylation/translational and decay interplay of the FOS mRNA mediated by the major coding-region determinant of instability (mCRD) domain.	Rare single gene variant	A de novo nonsense variant in the CSDE1 gene was identified in an ASD proband from the Simons Simplex Collection (SSC; Iossifov et al., 2014). Guo et al., 2019 initially targeted the coding region of the CSDE1 gene using a modified single-molecule molecular inversion probe approach among 4,045 ASD probands from the Autism Clinical and Genetic Resources in China (ACGC) cohort and identified de nov…	3	0	0		2_Member	Reactome Gene Sets	R-HSA-8948700	Competing endogenous RNAs (ceRNAs) regulate PTEN translation	-5.2428	-2.42656	3/8	23112,27161,192670	TNRC6B,AGO2,AGO4		1_Member	KEGG Pathway	hsa05215	Prostate cancer	-5.68596	-3.49562	16/83	595,596,898,1026,1147,1871,2308,2885,2932,4790,5295,7157,7184,8517,9134,10000	CCND1,BCL2,CCNE1,CDKN1A,CHUK,E2F3,FOXO1,GRB2,GSK3B,NFKB1,PIK3R1,TP53,HSP90B1,IKBKG,CCNE2,AKT3
CSNK1E	CSNK1E	casein kinase 1 epsilon	1454	22q13.1	The protein encoded by this gene is a serine/threonine protein kinase and a member of the casein kinase I protein family, whose members have been implicated in the control of cytoplasmic and nuclear processes, including DNA replication and repair. The encoded protein is found in the cytoplasm as a monomer and can phosphorylate a variety of proteins, including itself. This protein has been shown t…	Functional	Two de novo missense variants that were predicted in silico to be damaging were identified in the CSNK1E gene in ASD probands from the Autism Sequencing Consortium in De Rubeis et al., 2014. TADA-Denovo analysis using a combined dataset of previously published cohorts from the Simons Simplex Collection and the Autism Sequencing Consortium, as well as a novel cohort of 262 Japanese ASD trios, in T…	5	0	0		2_Member	Reactome Gene Sets	R-HSA-8943723	Regulation of PTEN mRNA translation	-5.0682	-2.33114	3/9	23112,27161,192670	TNRC6B,AGO2,AGO4		1_Member	KEGG Pathway	ko05215	Prostate cancer	-5.68596	-3.49562	16/83	595,596,898,1026,1147,1871,2308,2885,2932,4790,5295,7157,7184,8517,9134,10000	CCND1,BCL2,CCNE1,CDKN1A,CHUK,E2F3,FOXO1,GRB2,GSK3B,NFKB1,PIK3R1,TP53,HSP90B1,IKBKG,CCNE2,AKT3
CUL3	CUL3	Cullin 3	8452	2q36.2	This gene encodes a member of the cullin protein family. The encoded protein plays a critical role in the polyubiquitination and subsequent degradation of specific protein substrates as the core component and scaffold protein of an E3 ubiquitin ligase complex. Complexes including the encoded protein may also play a role in late endosome maturation.	Rare single gene variant	Two de novo loss-of-function (LoF) mutations (both nonsense variants) were reported in the CUL3 gene in unrelated ASD cases (PMIDs 22495309 and 22914163). Analysis of rare coding variation in 3,871 ASD cases and 9,937 ancestry-matched or paternal controls from the Autism Sequencing Consortium (ASC) in De Rubeis et al., 2014 identified CUL3 as a gene meeting high statistical significance with a FD…	24	1	0		2_Member	Reactome Gene Sets	R-HSA-9022692	Regulation of MECP2 expression and activity	-4.81203	-2.14192	4/32	23112,27161,79718,192670	TNRC6B,AGO2,TBL1XR1,AGO4		1_Member	KEGG Pathway	hsa05161	Hepatitis B	-5.66533	-3.4952	23/157	537,595,596,898,1021,1026,1147,1386,1654,1871,2194,2885,3725,4088,4790,5295,5606,6885,7157,8517,9134,10000,10971	ATP6AP1,CCND1,BCL2,CCNE1,CDK6,CDKN1A,CHUK,ATF2,DDX3X,E2F3,FASN,GRB2,JUN,SMAD3,NFKB1,PIK3R1,MAP2K3,MAP3K7,TP53,IKBKG,CCNE2,AKT3,YWHAQ
DCTN5	DCTN5	dynactin 5	84516	16p12.2	Transferase activity	Rare Single Gene variant	Rare mutations in the DCTN5 gene have been identified with autism (O'Roak et al., 2011).	3	0	0		2_Member	Reactome Gene Sets	R-HSA-9029569	NR1H3 & NR1H2 regulate gene expression linked to cholesterol transport and efflux	-4.65354	-2.04141	4/35	23112,27161,79718,192670	TNRC6B,AGO2,TBL1XR1,AGO4		1_Member	KEGG Pathway	hsa05220	Chronic myeloid leukemia	-5.32323	-3.27307	14/69	595,1021,1026,1147,1398,1399,1871,2885,4088,4790,5295,7157,8517,10000	CCND1,CDK6,CDKN1A,CHUK,CRK,CRKL,E2F3,GRB2,SMAD3,NFKB1,PIK3R1,TP53,IKBKG,AKT3
DDX3X	DDX3X	DEAD (Asp-Glu-Ala-Asp) box helicase 3, X-linked	1654	Xp11.4	The protein encoded by this gene is a member of the large DEAD-box protein family, that is defined by the presence of the conserved Asp-Glu-Ala-Asp (DEAD) motif,and acts as a multifunctional ATP-dependent RNA helicase. Nuclear roles for the encoded protein include transcriptional regulation, mRNP assembly, pre-mRNA splicing, and mRNA export, while in the cytoplasm, this protein is thought to be i…	Rare single gene variant	35 unique de novo variants (including 19 predicted loss-of-function alleles and 5 missense variants experimentally shown to be loss-of-function) in the DDX3X gene were identified in 38 female cases with intellectual disability, 20 of whom also presented with behavioral problems including autism spectrum disorder, hyperactivity, and aggression (Snijders Blok et al., 2015). A de novo splice-site va…	27	0	0		2_Member	Reactome Gene Sets	R-HSA-9024446	NR1H2 and NR1H3-mediated signaling	-4.25383	-1.69286	4/44	23112,27161,79718,192670	TNRC6B,AGO2,TBL1XR1,AGO4		1_Member	KEGG Pathway	ko05220	Chronic myeloid leukemia	-5.32323	-3.27307	14/69	595,1021,1026,1147,1398,1399,1871,2885,4088,4790,5295,7157,8517,10000	CCND1,CDK6,CDKN1A,CHUK,CRK,CRKL,E2F3,GRB2,SMAD3,NFKB1,PIK3R1,TP53,IKBKG,AKT3
DLGAP3	DLGAP3	DLG associated protein 3	58512	1p34.3	May play a role in the molecular organization of synapses and neuronal cell signaling. Could be an adapter protein linking ion channel to the subsynaptic cytoskeleton. May induce enrichment of PSD-95/SAP90 at the plasma membrane.	Functional	Deletion of DLGAP3 in mice results in increased anxiety and compulsive grooming behavior, which can be alleviated by a selective serotonin reuptake inhibitor, as well as defects in cortico-striatal synapses (Welch et al., 2007). Rare and common variants in the DLGAP3 have subsequently been shown to associate with obsessive-compulsive disorder (OCD) , Tourette Syndrome (TS), and pathological groom…	10	2	0		2_Member	Reactome Gene Sets	R-HSA-8934593	Regulation of RUNX1 Expression and Activity	-4.17187	-1.65665	3/17	23112,27161,192670	TNRC6B,AGO2,AGO4		1_Member	KEGG Pathway	hsa05166	HTLV-I infection	-4.58029	-2.62404	27/233	595,821,894,996,1026,1030,1111,1147,1386,1871,2005,2932,3725,4088,4602,4603,4790,5295,6929,7157,8323,8326,8517,9519,10000,56655,89780	CCND1,CANX,CCND2,CDC27,CDKN1A,CDKN2B,CHEK1,CHUK,ATF2,E2F3,ELK4,GSK3B,JUN,SMAD3,MYB,MYBL1,NFKB1,PIK3R1,TCF3,TP53,FZD6,FZD9,IKBKG,TBPL1,AKT3,POLE4,WNT3A
DMPK	DMPK	dystrophia myotonica-protein kinase	1760	19q13.32	The protein encoded by this gene is a serine-threonine kinase that is closely related to other kinases that interact with members of the Rho family of small GTPases.	Syndromic	This gene has been associated with syndromic autism, where a subpopulation of individuals with a given syndrome develop autism. For example, positive genetic association has been found between a triplet repeat in the DMPK gene and autism with increasing repeat expansions in a Swedish population (Ekstrom et al., 2008).	10	0	0		2_Member	Reactome Gene Sets	R-HSA-8986944	Transcriptional Regulation by MECP2	-3.96652	-1.4927	4/52	23112,27161,79718,192670	TNRC6B,AGO2,TBL1XR1,AGO4		1_Member	KEGG Pathway	ko05166	HTLV-I infection	-4.58029	-2.62404	27/233	595,821,894,996,1026,1030,1111,1147,1386,1871,2005,2932,3725,4088,4602,4603,4790,5295,6929,7157,8323,8326,8517,9519,10000,56655,89780	CCND1,CANX,CCND2,CDC27,CDKN1A,CDKN2B,CHEK1,CHUK,ATF2,E2F3,ELK4,GSK3B,JUN,SMAD3,MYB,MYBL1,NFKB1,PIK3R1,TCF3,TP53,FZD6,FZD9,IKBKG,TBPL1,AKT3,POLE4,WNT3A
EXT1	EXT1	Exostosin 1	2131	8q24.11	This gene encodes an endoplasmic reticulum-resident type II transmembrane glycosyltransferase involved in the chain elongation step of heparan sulfate biosynthesis. Appears to be a tumor suppressor. Mutations in this gene are responsible for multiple hereditary exostoses (an autosomal dominant disorder characterized by multiple projections of bone capped by cartilage), trichorhinophalangeal syndr…	Rare single gene variant	Deletion mutations in the EXT1 gene were detected in two boys from separate families presenting with hereditary multiple exostoses and autism associated with mental retardation (Li et al., 2002). Inactivation of the EXT1 gene in mice resulted in impairments in social interaction, expression of stereotyped, repetitive behavior, and impairments in ultrasonic vocalization, as well as some associated…	6	1	0		2_Member	Reactome Gene Sets	R-HSA-4086398	Ca2+ pathway	-3.81023	-1.3742	4/57	3708,23112,27161,192670	ITPR1,TNRC6B,AGO2,AGO4		1_Member	KEGG Pathway	hsa05212	Pancreatic cancer	-3.68775	-1.97454	11/63	595,1021,1147,1871,4088,4790,5295,7157,7422,8517,10000	CCND1,CDK6,CHUK,E2F3,SMAD3,NFKB1,PIK3R1,TP53,VEGFA,IKBKG,AKT3
GSK3B	GSK3B	Glycogen synthase kinase 3 beta	2932	3q13.33	The protein encoded by this gene is a serine-threonine kinase, belonging to the glycogen synthase kinase subfamily. It is involved in energy metabolism, neuronal cell development, and body pattern formation.	Functional	Genetic manipulation of GSK3B in mice has demonstrated its potential role in social behavior. GSK3B knock-in mice exhibited abnormal social preference, showing no significant preference for novel mouse compared to familiar mouse (Mines et al., 2010). Selective deletion of GSK3B in mouse forebrain pyramidal neurons led to anxiolytic and pro-social effects (Latapy et al., 2012).	4	0	0		2_Member	Reactome Gene Sets	R-HSA-9018519	Estrogen-dependent gene expression	-3.5752	-1.2641	5/120	596,23112,23189,27161,192670	BCL2,TNRC6B,KANK1,AGO2,AGO4		1_Member	KEGG Pathway	ko05212	Pancreatic cancer	-3.68775	-1.97454	11/63	595,1021,1147,1871,4088,4790,5295,7157,7422,8517,10000	CCND1,CDK6,CHUK,E2F3,SMAD3,NFKB1,PIK3R1,TP53,VEGFA,IKBKG,AKT3
IFNG	IFNG	interferon gamma	3458	12q15	This gene encodes a soluble cytokine that is a member of the type II interferon class and is secreted by cells of both the innate and adaptive immune systems. In addition to having antiviral activity, IFN-gamma has important immunoregulatory functions: it is a potent activator of macrophages, it has antiproliferative effects on transformed cells and it can potentiate the antiviral and antitumor e…	Functional	Elevated levels of IFNgamma have been observed in plasma (Singh, 1996 and others) and post-mortem brain tissue (Li et al., 2009) from autistic individuals, as well as in mid-gestational serum samples from mothers who gave birth to autistic children (Goines et al., 2011). Deletion of IFNG resulted in deficits in social behavior and aberrent hyper-connectivity in fronto-cortical/insular brain regio…	13	0	0		2_Member	Reactome Gene Sets	R-HSA-3858494	Beta-catenin independent WNT signaling	-3.33925	-1.13395	5/135	3708,23112,27161,57154,192670	ITPR1,TNRC6B,AGO2,SMURF1,AGO4		1_Member	KEGG Pathway	hsa05160	Hepatitis C	-3.54428	-1.91254	18/147	595,1021,1026,1147,1871,2194,2885,2932,3458,3627,4790,5295,6041,7157,7533,8517,10000,10971	CCND1,CDK6,CDKN1A,CHUK,E2F3,FASN,GRB2,GSK3B,IFNG,CXCL10,NFKB1,PIK3R1,RNASEL,TP53,YWHAH,IKBKG,AKT3,YWHAQ
ITPR1	ITPR1	inositol 1,4,5-trisphosphate receptor type 1	3708	3p26.1	This gene encodes an intracellular receptor for inositol 1,4,5-trisphosphate. Upon stimulation by inositol 1,4,5-trisphosphate, this receptor mediates calcium release from the endoplasmic reticulum. Mutations in this gene cause spinocerebellar ataxia type 15, a disease associated with an heterogeneous group of cerebellar disorders.	Rare single gene variant	A likely damaging missense variant in the ITPR1 gene was identified in an ASD proband from the Autism Clinical and Genetic Resources in China (ACGC) cohort (Wang et al., 2016). Two additional possibly damaging de novo missense variants in ITPR1 had previously been identified in ASD probands from the Autism Sequencing Consortium (De Rubeis et al., 2014) and the Simons Simplex Collection (Iossifov …	11	0	0		2_Member	Reactome Gene Sets	R-HSA-5687128	MAPK6/MAPK4 signaling	-3.16338	-0.990591	4/84	5062,23112,27161,192670	PAK2,TNRC6B,AGO2,AGO4		1_Member	KEGG Pathway	hsa05210	Colorectal cancer	-3.35639	-1.77355	10/58	595,596,2932,3725,4088,4436,5295,7157,8313,10000	CCND1,BCL2,GSK3B,JUN,SMAD3,MSH2,PIK3R1,TP53,AXIN2,AKT3
JARID2	JARID2	jumonji and AT-rich interaction domain containing 2	3720	6p22.3	This gene encodes a Jumonji- and AT-rich interaction domain (ARID)-domain-containing protein that functions as a transcriptional repressor. This protein interacts with the Polycomb repressive complex 2 (PRC2) which plays an essential role in regulating gene expression during embryonic development. During embryogenesis, JARID2 is predominantly expressed in neurons and particularly in dorsal root g…	Genetic association	Two separate association studies using families from AGRE in the discovery cohort identified two different SNPs in the JARID2 gene that demonstrated association with ASD (Weiss et al., 2009; Ramos et al., 2012).	12	3	1		2_Member	Reactome Gene Sets	R-HSA-5628897	TP53 Regulates Metabolic Genes	-3.12487	-0.971383	4/86	10128,23112,27161,192670	LRPPRC,TNRC6B,AGO2,AGO4		1_Member	KEGG Pathway	ko05210	Colorectal cancer	-3.35639	-1.77355	10/58	595,596,2932,3725,4088,4436,5295,7157,8313,10000	CCND1,BCL2,GSK3B,JUN,SMAD3,MSH2,PIK3R1,TP53,AXIN2,AKT3
KANK1	KANK1	KN motif and ankyrin repeat domains 1	23189	9p24.3	The protein encoded by this gene belongs to the Kank family of proteins, which contain multiple ankyrin repeat domains. This family member functions in cytoskeleton formation by regulating actin polymerization. Mutations in this gene cause cerebral palsy spastic quadriplegic type 2, a central nervous system development disorder.	Rare single gene variant	Paternally-inherited deletions in the KANK1 gene have been identified in a male proband with ASD, intellectual disability, and motor and speech delays (Vanzo et al., 2013), as well as in nine affected children from a four-generation family presenting with cerebral palsy, quadriplegia, and intellectual disability (Lerer et al., 2005).	10	0	1		2_Member	Reactome Gene Sets	R-HSA-9006931	Signaling by Nuclear Receptors	-2.87237	-0.804317	6/255	596,23112,23189,27161,79718,192670	BCL2,TNRC6B,KANK1,AGO2,TBL1XR1,AGO4		1_Member	KEGG Pathway	hsa05218	Melanoma	-3.14997	-1.63305	9/51	595,1021,1026,1871,2247,2252,5295,7157,10000	CCND1,CDK6,CDKN1A,E2F3,FGF2,FGF7,PIK3R1,TP53,AKT3
KATNAL1	KATNAL1	katanin catalytic subunit A1 like 1	84056	13q12.3	Regulates microtubule dynamics in Sertoli cells, a process that is essential for spermiogenesis and male fertility. Severs microtubules in an ATP-dependent manner, promoting rapid reorganization of cellular microtubule arrays.	Rare single gene variant	A de novo frameshift variant in the KATNAL1 gene was identified by whole-genome sequencing in an ASD proband from a simplex family from the ASD: Genomes to Outcome Study cohort in Yuen et al., 2017. A mouse line with a loss-of-function missense mutation in the Katnal1 gene was shown in Banks et al., 2017 to exhibit behavioral deficits including decreased ultrasonic vocalizations, circadian rhythm…	2	0	0		2_Member	Reactome Gene Sets	R-HSA-8939211	ESR-mediated signaling	-2.71556	-0.705495	5/186	596,23112,23189,27161,192670	BCL2,TNRC6B,KANK1,AGO2,AGO4		1_Member	KEGG Pathway	ko05218	Melanoma	-3.14997	-1.63305	9/51	595,1021,1026,1871,2247,2252,5295,7157,10000	CCND1,CDK6,CDKN1A,E2F3,FGF2,FGF7,PIK3R1,TP53,AKT3
KIF1A	KIF1A	kinesin family member 1A	547	2q37.3	The protein encoded by this gene is a member of the kinesin family and functions as an anterograde motor protein that transports membranous organelles along axonal microtubules. Mutations at this locus have been associated with spastic paraplegia-30, hereditary sensory neuropathy IIC, and NESCAV syndrome.	Rare single gene variant	Two individuals with missense variants affecting the p.Arg13 residue of KIF1A were shown to have diagnoses of ASD and ADHD in addition to spasticity (Tomaselli et al., 2017; Kurihara et al., 2020). Phenotypic characterization of 117 individuals with KIF1A Associated Neurological Disorder (KAND) in Boyle et al., 2021 determined that autism was observed in 20% (16/80) individuals from whom informat…	6	0	0		2_Member	Reactome Gene Sets	R-HSA-157118	Signaling by NOTCH	-2.53233	-0.599103	5/205	23112,27161,57534,79718,192670	TNRC6B,AGO2,MIB1,TBL1XR1,AGO4		1_Member	KEGG Pathway	hsa05223	Non-small cell lung cancer	-2.90512	-1.48599	9/55	595,1021,1871,2885,5295,5915,7157,10000,83593	CCND1,CDK6,E2F3,GRB2,PIK3R1,RARB,TP53,AKT3,RASSF5
KLC2	KLC2	Kinesin light chain 2	64837	11q13.2	Kinesin is a microtubule-associated force-producing protein that may play a role in organelle transport. The light chain may function in coupling of cargo to the heavy chain or in the modulation of its ATPase activity	Rare single gene variant	A de novo missense variant in the KLC2 gene was identified in an autistic proband (Awadalla et al., 2010).	2	0	0		2_Member	Reactome Gene Sets	R-HSA-8878171	Transcriptional regulation by RUNX1	-2.52325	-0.599103	5/206	3458,23067,23112,27161,192670	IFNG,SETD1B,TNRC6B,AGO2,AGO4		1_Member	KEGG Pathway	ko05223	Non-small cell lung cancer	-2.90512	-1.48599	9/55	595,1021,1871,2885,5295,5915,7157,10000,83593	CCND1,CDK6,E2F3,GRB2,PIK3R1,RARB,TP53,AKT3,RASSF5
LRPPRC	LRPPRC	leucine rich pentatricopeptide repeat containing	10128	2p21	May play a role in RNA metabolism in both nuclei and mitochondria. Defects in LRPPRC are the cause of Leigh syndrome French-Canadian type (LSFC) [MIM:220111].	Functional	Reduced expression in two out of three brain regions (anterior cingulate gyrus, motor cortex, and thalamus) following gene expression analysis of postmortem brain tissue of autism patients (Anitha et al., 2012).	3	0	0		2_Member	Reactome Gene Sets	R-HSA-1912408	Pre-NOTCH Transcription and Translation	-2.41638	-0.513951	3/66	23112,27161,192670	TNRC6B,AGO2,AGO4		1_Member	KEGG Pathway	hsa01522	Endocrine resistance	-2.86734	-1.45515	12/90	595,596,1026,1871,2885,3725,4853,5295,6198,7157,10000,10498	CCND1,BCL2,CDKN1A,E2F3,GRB2,JUN,NOTCH2,PIK3R1,RPS6KB1,TP53,AKT3,CARM1
MBD4	MBD4	methyl-CpG binding domain protein 4	8930	3q21.3	The encoded protein forms a complex with MLH1, binds to methyl-CpG-containing DNA, has homology to bacterial DNA repair glycosylases/lyases, and displays endonuclease activity.	Rare Single Gene variant, Genetic Association	Genetic association and rare variants have been found in the MBD4 gene associated with autism in a Caucasian and African-American cohort (Cukier et al., 2010).	7	0	0		2_Member	Reactome Gene Sets	R-HSA-8936459	RUNX1 regulates genes involved in megakaryocyte differentiation and platelet function	-2.34445	-0.452486	3/70	23067,23112,192670	SETD1B,TNRC6B,AGO4		1_Member	KEGG Pathway	ko01522	Endocrine resistance	-2.86734	-1.45515	12/90	595,596,1026,1871,2885,3725,4853,5295,6198,7157,10000,10498	CCND1,BCL2,CDKN1A,E2F3,GRB2,JUN,NOTCH2,PIK3R1,RPS6KB1,TP53,AKT3,CARM1
MIB1	MIB1	Mindbomb E3 ubiquitin protein ligase 1	57534	18q11.2	This gene encodes a protein that functions as an E3 ubiquitin ligase. The encoded protein positively regulates Notch signaling by ubiquitinating the Notch receptors, thereby facilitating their endocytosis. This protein may also promote the ubiquitination and degradation of death-associated protein kinase 1 (DAPK1).	Rare single gene variant	This gene was identified in an ASD whole-exome sequencing study and subsequent TADA (transmission and de novo association) analysis as a gene strongly enriched for variants likely to affect ASD risk with a false discovery rate (FDR) of <0.1 (De Rubeis et al., 2014).	8	0	0		2_Member	Reactome Gene Sets	R-HSA-3700989	Transcriptional Regulation by TP53	-2.16993	-0.342855	6/354	6749,10128,11198,23112,27161,192670	SSRP1,LRPPRC,SUPT16H,TNRC6B,AGO2,AGO4		1_Member	KEGG Pathway	hsa04917	Prolactin signaling pathway	-2.34622	-1.09145	9/66	595,894,2885,2932,4790,5295,5871,9655,10000	CCND1,CCND2,GRB2,GSK3B,NFKB1,PIK3R1,MAP4K2,SOCS5,AKT3
MTHFR	MTHFR	methylenetetrahydrofolate reductase (NAD(P)H)	4524	1p36.22	The encoded protein catalyzes the conversion of 5,10 methylenetetrahydrofolate to 5-methyltetrahydrofolate, a co-substrate for homocysteine remethylation to methionine.	Genetic Association	Several studies have found genetic association between the MTHFR gene and autism in Caucasian and Indian population cohorts as well as AGRE cohorts. However, another study found no genetic association between the MTHFR gene and autism in a Brazilian population cohort. Separately, a study showed that the MTHFR C677T variant is associated with greater depressed mood during pregnancy.	18	7	1		2_Member	Reactome Gene Sets	R-HSA-1912422	Pre-NOTCH Expression and Processing	-2.16787	-0.342855	3/81	23112,27161,192670	TNRC6B,AGO2,AGO4		1_Member	KEGG Pathway	hsa05213	Endometrial cancer	-2.19139	-0.996904	7/46	595,2885,2932,5295,7157,8313,10000	CCND1,GRB2,GSK3B,PIK3R1,TP53,AXIN2,AKT3
MYO5A	MYO5A	myosin VA	4644	15q21.2	This gene is one of three myosin V heavy-chain genes, belonging to the myosin gene superfamily. Myosin V is a class of actin-based motor proteins involved in cytoplasmic vesicle transport and anchorage, spindle-pole alignment and mRNA translocation.	Rare single gene variant	Two de novo missense variants in the MYO5A gene had previously been identified in ASD probands (one proband from the Autism Sequencing Consortium in De Rubeis et al., 2014, the other from the Simons Simplex Collection in Iossifov et al., 2014). Two additional de novo missense variants in this gene were identified by whole genome sequencing in two ASD probands as part of the MSSNG initiative in Yu…	5	1	0		3_Summary	Reactome Gene Sets	R-HSA-8856688	Golgi-to-ER retrograde transport	-3.5752	-1.2641	5/120	547,5048,5049,64837,84516,351,4644,4952,57148	KIF1A,PAFAH1B1,PAFAH1B2,KLC2,DCTN5,APP,MYO5A,OCRL,RALGAPB		1_Member	KEGG Pathway	ko05213	Endometrial cancer	-2.19139	-0.996904	7/46	595,2885,2932,5295,7157,8313,10000	CCND1,GRB2,GSK3B,PIK3R1,TP53,AXIN2,AKT3
NCKAP1	NCKAP1	NCK-associated protein 1	10787	2q32.1	Part of the WAVE complex that regulates lamellipodia formation. The WAVE complex regulates actin filament reorganization via its interaction with the Arp2/3 complex.	Rare single gene variant	Two de novo LoF variants in the NCKAP1 gene (one nonsense, one frameshift) were identified in ASD probands from the Simons Simplex Collection (PMIDs 22542183, 25363768). Transmission and de novo association (TADA) analysis of a combined dataset from the Simons Simplex Collection (SSC) and the Autism Sequencing Consortium (ASC) in Sanders et al., 2015 identified NCKAP1 as a gene strongly enriched …	12	0	0		3_Member	Reactome Gene Sets	R-HSA-8856688	Golgi-to-ER retrograde transport	-3.5752	-1.2641	5/120	547,5048,5049,64837,84516	KIF1A,PAFAH1B1,PAFAH1B2,KLC2,DCTN5		1_Member	KEGG Pathway	hsa05214	Glioma	-2.17035	-0.984138	8/58	595,1021,1026,1871,2885,5295,7157,10000	CCND1,CDK6,CDKN1A,E2F3,GRB2,PIK3R1,TP53,AKT3
NEGR1	NEGR1	neuronal growth regulator 1	257194	1p31.1	May be involved in cell-adhesion. May function as a trans-neural growth-promoting factor in regenerative axon sprouting in the mammalian brain	Rare single gene variant	Negr1 knockout mice displayed abnormal neuronal growth, impaired social behavior, reversal learning deficits, and increased susceptibility to pentylenetetrazol (PTZ)-induced seizures (Singh et al., 2018). siRNA-mediated downregulation of Negr1 in mice resulted in abnormal neuronal migration and spine density during cortical development, as well as reduced ultrasonic vocalizations and impaired soc…	6	0	0		3_Member	Reactome Gene Sets	R-HSA-6811436	COPI-independent Golgi-to-ER retrograde traffic	-2.9815	-0.864228	3/42	5048,5049,84516	PAFAH1B1,PAFAH1B2,DCTN5		1_Member	KEGG Pathway	ko05214	Glioma	-2.17035	-0.984138	8/58	595,1021,1026,1871,2885,5295,7157,10000	CCND1,CDK6,CDKN1A,E2F3,GRB2,PIK3R1,TP53,AKT3
OCRL	OCRL	oculocerebrorenal syndrome of Lowe	4952	Xq26.1	This gene encodes an inositol polyphosphate 5-phosphatase that is involved in regulating membrane trafficking and is located in numerous subcellular locations including the trans-Golgi network, clathrin-coated vesicles and, endosomes and the plasma membrane.	Syndromic	Mutations in the OCRL gene are responsible for Lowe syndrome (OMIM 309000), an X-linked multisystem disorder affecting the eyes, nervous system, and kidney. Maladaptive behaviors, including stereotypic/repetitive behavior, are frequently observed in Lowe syndrome cases (Kenworthy et al., 1993; Kenworth and Charnas, 1995). Evaluation of 52 patients with Lowe syndrome with the Autism Screening Ques…	7	0	0		3_Member	Reactome Gene Sets	R-HSA-199991	Membrane Trafficking	-2.77688	-0.724069	9/580	351,547,4644,4952,5048,5049,57148,64837,84516	APP,KIF1A,MYO5A,OCRL,PAFAH1B1,PAFAH1B2,RALGAPB,KLC2,DCTN5		1_Member	KEGG Pathway	ko04917	Prolactin signaling pathway	-2.08174	-0.927121	8/60	595,894,2885,2932,4790,5295,9655,10000	CCND1,CCND2,GRB2,GSK3B,NFKB1,PIK3R1,SOCS5,AKT3
OGT	OGT	O-linked N-acetylglucosamine (GlcNAc) transferase	8473	Xq13.1	This gene encodes a glycosyltransferase that catalyzes the addition of a single N-acetylglucosamine in O-glycosidic linkage to serine or threonine residues. Glycosylates a large and diverse number of proteins including histone H2B, AKT1, PFKL, MLL5, MAPT/TAU and HCFC1 and can regulate their cellular processes via cross-talk between glycosylation and phosphorylation or by affecting proteolytic pro…	Functional	OGT was identified as a potential promising placental biomarker of maternal stress exposure that may relate to sex-biased outcomes in neurodevelopment; maternal stress is a key risk factor for neurodevelopmental disorders, including schizophrenia and autism, which often exhibit a sex bias in rates of presentation, age of onset, and symptom severity (Howerton et al., 2013).	5	0	0		3_Member	Reactome Gene Sets	R-HSA-6811442	Intra-Golgi and retrograde Golgi-to-ER traffic	-2.71556	-0.705495	5/186	547,5048,5049,64837,84516	KIF1A,PAFAH1B1,PAFAH1B2,KLC2,DCTN5		2_Summary	Reactome Gene Sets	R-HSA-2559583	Cellular Senescence	-7.70972	-4.67429	28/173	648,898,996,1021,1026,1030,1871,3021,3159,3725,4790,5606,6197,7157,8091,8349,8535,9134,9261,23112,23466,23523,50488,80012,84733,85236,119504,192670,830,1386,2932,3301,3303,3304,3312,5580,5693,5704,6193,7280,7422,7975,8452,8453,9045,9530,9612,10121,10128,10498,10628,10762,10935,22824,23677,25873,25994,79094,79718,84516,140735,201163	BMI1,CCNE1,CDC27,CDK6,CDKN1A,CDKN2B,E2F3,H3-3B,HMGA1,JUN,NFKB1,MAP2K3,RPS6KA3,TP53,HMGA2,H2BC21,CBX4,CCNE2,MAPKAPK2,TNRC6B,CBX6,CABIN1,MINK1,PHC3,CBX2,H2BC12,ANAPC16,AGO4,CAPZA2,ATF2,GSK3B,DNAJA1,HSPA1A,HSPA1B,HSPA8,PRKCD,PSMB5,PSMC4,RPS5,TUBB2A,VEGFA,MAFK,CUL3,CUL2,RPL14,BAG4,NCOR2,ACTR1A,LRPPRC,CARM1,TXNIP,NUP50,PRDX3,HSPA4L,SH3BP4,RPL36,HIGD1A,CHAC1,TBL1XR1,DCTN5,DYNLL2,FLCN
PAFAH1B1	PAFAH1B1	Platelet-activating factor acetylhydrolase 1b, regulatory subunit 1 (45kDa)	5048	17p13.3	Required for proper activation of Rho GTPases and actin polymerization at the leading edge of locomoting cerebellar neurons and postmigratory hippocampal neurons in response to calcium influx triggered via NMDA receptors. Mutations in this gene are responsible for lissencephaly 1 (LIS1) [MIM:607432].	Functional	PAFAH1B1(+/-) adolescent mice showed significant reductions in elimination and turnover rates of dendritic protrusions of layer V pyramidal neurons and exhibited deficits in social interaction (Sudarov et al., 2013).	3	0	0		3_Member	Reactome Gene Sets	R-HSA-5653656	Vesicle-mediated transport	-2.58956	-0.642553	9/618	351,547,4644,4952,5048,5049,57148,64837,84516	APP,KIF1A,MYO5A,OCRL,PAFAH1B1,PAFAH1B2,RALGAPB,KLC2,DCTN5		2_Member	Reactome Gene Sets	R-HSA-2559583	Cellular Senescence	-7.70972	-4.67429	28/173	648,898,996,1021,1026,1030,1871,3021,3159,3725,4790,5606,6197,7157,8091,8349,8535,9134,9261,23112,23466,23523,50488,80012,84733,85236,119504,192670	BMI1,CCNE1,CDC27,CDK6,CDKN1A,CDKN2B,E2F3,H3-3B,HMGA1,JUN,NFKB1,MAP2K3,RPS6KA3,TP53,HMGA2,H2BC21,CBX4,CCNE2,MAPKAPK2,TNRC6B,CBX6,CABIN1,MINK1,PHC3,CBX2,H2BC12,ANAPC16,AGO4
PAFAH1B2	PAFAH1B2	platelet activating factor acetylhydrolase 1b catalytic subunit 2	5049	11q23.3	Platelet-activating factor acetylhydrolase (PAFAH) inactivates platelet-activating factor (PAF) into acetate and LYSO-PAF. This gene encodes the beta subunit of PAFAH, the other subunits are alpha and gamma.	Rare single gene variant	Two de novo missense variants and one de novo frameshift variant in the PAFAH1B2 gene have been observed in ASD probands (Iossifov et al., 2014; Yuen et al., 2017; Du et al., 2019). TADA analysis of 4,504 ASD trios and 3,012 unaffected control/siblings trios from trio-based exome/genome sequencing studies identified PAFAH1B2 as an ASD candidate gene with a q-value < 0.1 (Du et al., 2019).	3	0	0		4_Summary	KEGG Pathway	hsa04120	Ubiquitin mediated proteolysis	-3.36896	-1.13395	5/133	7328,8452,8945,9690,57154,3708,5062,5133,7704,64837,84516	UBE2H,CUL3,BTRC,UBE3C,SMURF1,ITPR1,PAK2,PDCD1,ZBTB16,KLC2,DCTN5		2_Member	Reactome Gene Sets	R-HSA-2262752	Cellular responses to stress	-7.01645	-4.349	62/631	648,830,898,996,1021,1026,1030,1386,1871,2932,3021,3159,3301,3303,3304,3312,3725,4790,5580,5606,5693,5704,6193,6197,7157,7280,7422,7975,8091,8349,8452,8453,8535,9045,9134,9261,9530,9612,10121,10128,10498,10628,10762,10935,22824,23112,23466,23523,23677,25873,25994,50488,79094,79718,80012,84516,84733,85236,119504,140735,192670,201163	BMI1,CAPZA2,CCNE1,CDC27,CDK6,CDKN1A,CDKN2B,ATF2,E2F3,GSK3B,H3-3B,HMGA1,DNAJA1,HSPA1A,HSPA1B,HSPA8,JUN,NFKB1,PRKCD,MAP2K3,PSMB5,PSMC4,RPS5,RPS6KA3,TP53,TUBB2A,VEGFA,MAFK,HMGA2,H2BC21,CUL3,CUL2,CBX4,RPL14,CCNE2,MAPKAPK2,BAG4,NCOR2,ACTR1A,LRPPRC,CARM1,TXNIP,NUP50,PRDX3,HSPA4L,TNRC6B,CBX6,CABIN1,SH3BP4,RPL36,HIGD1A,MINK1,CHAC1,TBL1XR1,PHC3,DCTN5,CBX2,H2BC12,ANAPC16,DYNLL2,AGO4,FLCN
PAK2	PAK2	p21 (RAC1) activated kinase 2	5062	3q29	The PAK2 gene encodes a serine/threonine protein kinase that plays a role in a variety of different signaling pathways including cytoskeleton regulation, cell motility, cell cycle progression, apoptosis or proliferation, and that acts as downstream effector of the small GTPases CDC42 and RAC1.	Rare single gene variant/Functional	Pak2 +/- mice were found to exhibit reduced spine density, defective long-term potentiation, impaired actin polymerization, and autism-related behaviors, including increased stereotypic behavior and reduced social interactions (Wang et al., 2018); in the same report, a rare de novo nonsense variant and inherited damaging missense variants in the PAK2 gene were identified in Han Chinese ASD proban…	5	0	0		4_Member	KEGG Pathway	hsa04120	Ubiquitin mediated proteolysis	-3.36896	-1.13395	5/133	7328,8452,8945,9690,57154	UBE2H,CUL3,BTRC,UBE3C,SMURF1		2_Member	Reactome Gene Sets	R-HSA-8953897	Cellular responses to external stimuli	-6.77212	-4.25957	62/641	648,830,898,996,1021,1026,1030,1386,1871,2932,3021,3159,3301,3303,3304,3312,3725,4790,5580,5606,5693,5704,6193,6197,7157,7280,7422,7975,8091,8349,8452,8453,8535,9045,9134,9261,9530,9612,10121,10128,10498,10628,10762,10935,22824,23112,23466,23523,23677,25873,25994,50488,79094,79718,80012,84516,84733,85236,119504,140735,192670,201163	BMI1,CAPZA2,CCNE1,CDC27,CDK6,CDKN1A,CDKN2B,ATF2,E2F3,GSK3B,H3-3B,HMGA1,DNAJA1,HSPA1A,HSPA1B,HSPA8,JUN,NFKB1,PRKCD,MAP2K3,PSMB5,PSMC4,RPS5,RPS6KA3,TP53,TUBB2A,VEGFA,MAFK,HMGA2,H2BC21,CUL3,CUL2,CBX4,RPL14,CCNE2,MAPKAPK2,BAG4,NCOR2,ACTR1A,LRPPRC,CARM1,TXNIP,NUP50,PRDX3,HSPA4L,TNRC6B,CBX6,CABIN1,SH3BP4,RPL36,HIGD1A,MINK1,CHAC1,TBL1XR1,PHC3,DCTN5,CBX2,H2BC12,ANAPC16,DYNLL2,AGO4,FLCN
PDCD1	PDCD1	programmed cell death 1	5133	2q37.3	This gene encodes a cell surface membrane protein of the immunoglobulin superfamily. This protein is expressed in pro-B-cells and is thought to play a role in their differentiation. Inhibitory cell surface receptor involved in the regulation of T-cell function during immunity and tolerance. Upon ligand binding, inhibits T-cell effector functions in an antigen-specific manner. Possible cell death …	Rare single gene variant	A de novo frameshift variant and a de novo missense variant in the PDCD1 gene were identified in ASD probands from the Simons Simplex Collection (O'Roak et al., 2012; Iossifov et al., 2014). Transmission and De Novo Association (TADA) analysis of a combined cohort consisting of 536 Chinese ASD probands and 1457 Chinese controls, as well as ASD probands and controls from the Simons Simplex Collect…	3	0	0		4_Member	KEGG Pathway	ko04120	Ubiquitin mediated proteolysis	-3.36896	-1.13395	5/133	7328,8452,8945,9690,57154	UBE2H,CUL3,BTRC,UBE3C,SMURF1		2_Member	Reactome Gene Sets	R-HSA-2559580	Oxidative Stress Induced Senescence	-5.73222	-3.49842	18/102	648,1021,1030,1871,3021,3725,5606,7157,8349,8535,9261,23112,23466,50488,80012,84733,85236,192670	BMI1,CDK6,CDKN2B,E2F3,H3-3B,JUN,MAP2K3,TP53,H2BC21,CBX4,MAPKAPK2,TNRC6B,CBX6,MINK1,PHC3,CBX2,H2BC12,AGO4
PRICKLE2	PRICKLE2	prickle planar cell polarity protein 2	166336	3p14.1	This gene encodes a homolog of Drosophila prickle. The exact function of this gene is not known, however, studies in mice suggest that it may be involved in seizure prevention. Mutations in this gene are associated with progressive myoclonic epilepsy type 5.	Rare single gene variant/multigenic CNV	Mice with disruption in Prickle2 display behavioral abnormalities including altered social interaction, learning abnormalities and behavioral inflexibility. Prickle2 disruption in mouse hippocampal neurons led to reductions in dendrite branching, synapse number and PSD size. Consistent with these findings, Prickle2 null neurons show decreased frequency and size of spontaneous miniature synaptic c…	5	0	0		4_Member	Reactome Gene Sets	R-HSA-1280218	Adaptive Immune System	-3.32694	-1.13395	11/705	3708,5062,5133,7328,7704,8452,8945,9690,57154,64837,84516	ITPR1,PAK2,PDCD1,UBE2H,ZBTB16,CUL3,BTRC,UBE3C,SMURF1,KLC2,DCTN5		2_Member	Reactome Gene Sets	R-HSA-2559582	Senescence-Associated Secretory Phenotype (SASP)	-2.37373	-1.1116	11/90	996,1021,1026,1030,3021,3725,4790,6197,8349,85236,119504	CDC27,CDK6,CDKN1A,CDKN2B,H3-3B,JUN,NFKB1,RPS6KA3,H2BC21,H2BC12,ANAPC16
RALGAPB	RALGAPB	Ral GTPase activating protein non-catalytic beta subunit	57148	20q11.23	Non-catalytic subunit of the heterodimeric RalGAP1 and RalGAP2 complexes which act as GTPase activators for the Ras-like small GTPases RALA and RALB.	Rare single gene variant	Two de novo frameshift variants and one de novo missense variant in the RALGAPB gene were identified in ASD probands in De Rubeis et al., 2014 and Guo et al., 2018. A de novo nonsense variant in this gene had previously been identified in a patient with epileptic encephalopathy (Epi4K Consortium 2013).	5	0	0		4_Member	Reactome Gene Sets	R-HSA-983168	Antigen processing: Ubiquitination & Proteasome degradation	-2.62065	-0.642553	6/286	7328,7704,8452,8945,9690,57154	UBE2H,ZBTB16,CUL3,BTRC,UBE3C,SMURF1		3_Summary	KEGG Pathway	hsa05169	Epstein-Barr virus infection	-7.46734	-4.55684	36/269	595,596,894,898,953,983,1021,1026,1147,1386,1871,2194,2932,3303,3304,3312,3458,3516,3587,3627,3725,4790,5295,5434,5606,5704,6885,7157,7335,7533,8517,9134,9519,9612,10000,10971,51209,6197,8945,9261,387522,862,2885,5292,6198,7704,351,1540,10628,5062,5133,7410,5597,6426,7184,3836,5045,6041,10625,3708,5693,3915,92,5562,7422,5795,55824,4064,2280,5966,9530,5580	CCND1,BCL2,CCND2,CCNE1,ENTPD1,CDK1,CDK6,CDKN1A,CHUK,ATF2,E2F3,FASN,GSK3B,HSPA1A,HSPA1B,HSPA8,IFNG,RBPJ,IL10RA,CXCL10,JUN,NFKB1,PIK3R1,POLR2E,MAP2K3,PSMC4,MAP3K7,TP53,UBE2V1,YWHAH,IKBKG,CCNE2,TBPL1,NCOR2,AKT3,YWHAQ,RAB9B,RPS6KA3,BTRC,MAPKAPK2,PEDS1-UBE2V1,RUNX1T1,GRB2,PIM1,RPS6KB1,ZBTB16,APP,CYLD,TXNIP,PAK2,PDCD1,VAV2,MAPK6,SRSF1,HSP90B1,KPNA1,FURIN,RNASEL,IVNS1ABP,ITPR1,PSMB5,LAMC1,ACVR2A,PRKAA1,…
RASSF5	RASSF5	Ras association domain family member 5	83593	1q32.1	This gene is a member of the Ras association domain family. It functions as a tumor suppressor, and is inactivated in a variety of cancers. The encoded protein localizes to centrosomes and microtubules, and associates with the GTP-activated forms of Ras, Rap1, and several other Ras-like small GTPases. The protein regulates lymphocyte adhesion and suppresses cell growth in response to activated Ra…	Genetic association	A SNP within the RASSF5 gene showed association in the secondary analyses in a combined AGP GWA sample (Anney et al., 2012).	3	0	0		4_Member	Reactome Gene Sets	R-HSA-983169	Class I MHC mediated antigen processing & presentation	-2.16993	-0.342855	6/354	7328,7704,8452,8945,9690,57154	UBE2H,ZBTB16,CUL3,BTRC,UBE3C,SMURF1		3_Member	KEGG Pathway	hsa05169	Epstein-Barr virus infection	-7.46734	-4.55684	36/269	595,596,894,898,953,983,1021,1026,1147,1386,1871,2194,2932,3303,3304,3312,3458,3516,3587,3627,3725,4790,5295,5434,5606,5704,6885,7157,7335,7533,8517,9134,9519,9612,10000,10971	CCND1,BCL2,CCND2,CCNE1,ENTPD1,CDK1,CDK6,CDKN1A,CHUK,ATF2,E2F3,FASN,GSK3B,HSPA1A,HSPA1B,HSPA8,IFNG,RBPJ,IL10RA,CXCL10,JUN,NFKB1,PIK3R1,POLR2E,MAP2K3,PSMC4,MAP3K7,TP53,UBE2V1,YWHAH,IKBKG,CCNE2,TBPL1,NCOR2,AKT3,YWHAQ
RIMS3	RIMS3	regulating synaptic membrane exocytosis 3	9783	1p34.2	Synaptic protein essential for vesicle fusion and normal neurotransmitter release	Rare single gene variant	Rare variants in the RIMS3 gene have been identified with autism (Kumar et al., 2010).	4	0	0		5_Summary	Reactome Gene Sets	R-HSA-9013423	RAC3 GTPase cycle	-3.05072	-0.915716	4/90	4952,5062,9743,10787	OCRL,PAK2,ARHGAP32,NCKAP1		3_Member	KEGG Pathway	ko05169	Epstein-Barr virus infection	-6.18063	-3.84417	27/192	596,953,983,1026,1147,1386,2932,3303,3304,3312,3458,3516,3587,3725,4790,5295,5434,5606,5704,6885,7157,7533,8517,9519,9612,10000,10971	BCL2,ENTPD1,CDK1,CDKN1A,CHUK,ATF2,GSK3B,HSPA1A,HSPA1B,HSPA8,IFNG,RBPJ,IL10RA,JUN,NFKB1,PIK3R1,POLR2E,MAP2K3,PSMC4,MAP3K7,TP53,YWHAH,IKBKG,TBPL1,NCOR2,AKT3,YWHAQ
RNF38	RNF38	ring finger protein 38	152006	9p13.2	This gene encodes a protein with a coiled-coil motif and a RING-H2 motif (C3H2C2) at its carboxy-terminus. The RING motif is a zinc-binding domain found in a large set of proteins playing roles in diverse cellular processes including oncogenesis, development, signal transduction, and apoptosis. The protein encoded by the RNF38 gene acts as an E3 ubiquitin-protein ligase able to ubiquitinate p53/T…	Rare single gene variant	A de novo splice-site variant in the RNF38 gene was identified in an ASD proband from the Simons Simplex Collection in Sanders et al., 2012. Targeted sequencing of 536 Chinese ASD probands and 1457 Chinese controls in Guo et al., 2017 identified a rare inherited damaging missense variant in this gene in a Chinese ASD proband. Transmission and De Novo Association (TADA) analysis of a combined coho…	2	0	0		5_Member	Reactome Gene Sets	R-HSA-9013423	RAC3 GTPase cycle	-3.05072	-0.915716	4/90	4952,5062,9743,10787	OCRL,PAK2,ARHGAP32,NCKAP1		3_Member	KEGG Pathway	hsa05162	Measles	-5.44274	-3.34517	21/139	595,596,894,898,1021,1147,2194,2932,3303,3304,3312,3458,3725,4790,5295,6885,7157,8517,9134,10000,51209	CCND1,BCL2,CCND2,CCNE1,CDK6,CHUK,FASN,GSK3B,HSPA1A,HSPA1B,HSPA8,IFNG,JUN,NFKB1,PIK3R1,MAP3K7,TP53,IKBKG,CCNE2,AKT3,RAB9B
RNPS1	RNPS1	RNA binding protein with serine rich domain 1	10921	16p13.3	This gene encodes a protein that is part of a post-splicing multiprotein complex involved in both mRNA nuclear export and mRNA surveillance. mRNA surveillance detects exported mRNAs with truncated open reading frames and initiates nonsense-mediated mRNA decay (NMD). When translation ends upstream from the last exon-exon junction, this triggers NMD to degrade mRNAs containing premature stop codons…	Multigenic CNV	Duplications involving RNPS1 were statistically enriched (P=0.003671) in a cohort of 57,356 patients with neurodevelopmental disorders compared to a cohort of 20,474 controls. A de novo 6.03 kb duplication encompassing the RNPS1 gene was identified in a female patient from the Signature Genomic Laboratories database (GC62115) with autistic disorder, developmental delay, dysmorphic features, seizu…	1	0	0		5_Member	Reactome Gene Sets	R-HSA-9013409	RHOJ GTPase cycle	-2.64177	-0.64507	3/55	4952,5062,9743	OCRL,PAK2,ARHGAP32		3_Member	KEGG Pathway	ko05162	Measles	-4.34857	-2.45191	17/116	595,894,898,1021,1147,2932,3303,3304,3312,3458,4790,5295,6885,7157,9134,10000,51209	CCND1,CCND2,CCNE1,CDK6,CHUK,GSK3B,HSPA1A,HSPA1B,HSPA8,IFNG,NFKB1,PIK3R1,MAP3K7,TP53,CCNE2,AKT3,RAB9B
RPS6KA3	RPS6KA3	Ribosomal protein S6 kinase, 90kDa, polypeptide 3	6197	Xp22.12	This gene encodes a member of the RSK (ribosomal S6 kinase) family of serine/threonine kinases. This kinase contains 2 non-identical kinase catalytic domains and phosphorylates various substrates, including members of the mitogen-activated kinase (MAPK) signalling pathway. The activity of this protein has been implicated in controlling cell growth and differentiation. Mutations in this gene are a…	Syndromic	A small subset of patients with Coffin-Lowry syndrome have also presented with autism (Zeniou et al., 2002) or transient autistic behavior (Manouvrier-Hanu et al., 1999), implicating RPS6KA3 as a syndromic ASD gene. On a related note, an ASD case had previously been identified who had also been given a provisional diagnosis of Coffin-Lowry syndrome (Bryson et al., 1988). More recently, a de novo …	9	0	0		5_Member	Reactome Gene Sets	R-HSA-9013404	RAC2 GTPase cycle	-2.09621	-0.321365	3/86	5062,9743,10787	PAK2,ARHGAP32,NCKAP1		3_Member	Reactome Gene Sets	R-HSA-450294	MAP kinase activation	-4.28686	-2.41776	12/64	1147,1386,3725,4790,5606,6197,6885,7335,8517,8945,9261,387522	CHUK,ATF2,JUN,NFKB1,MAP2K3,RPS6KA3,MAP3K7,UBE2V1,IKBKG,BTRC,MAPKAPK2,PEDS1-UBE2V1
SETD1B	SETD1B	SET domain containing 1B	23067	12q24.31	SET1B is a component of a histone methyltransferase complex that produces trimethylated histone H3 at Lys4; H3 'Lys-4' methylation represents a specific tag for epigenetic transcriptional activation.	Syndromic	Two de novo variants in the SETD1B gene (an inframe deletion variant and a missense variant) were identified in ASD probands from the Simons Simplex Collection in Iossifov et al., 2014. SETD1B has been implicated as a candidate gene in 12q24.31 microdeletion syndrome, a disorder characterized by intellectual disability, autism/autistic features, epilepsy, and facial dysmorphic features (Baple et …	12	0	0		6_Summary	KEGG Pathway	hsa04660	T cell receptor signaling pathway	-2.89641	-0.812559	4/99	2932,3458,5062,5133	GSK3B,IFNG,PAK2,PDCD1		3_Member	KEGG Pathway	hsa05221	Acute myeloid leukemia	-4.24533	-2.39554	11/55	595,862,1147,2885,4790,5292,5295,6198,7704,8517,10000	CCND1,RUNX1T1,CHUK,GRB2,NFKB1,PIM1,PIK3R1,RPS6KB1,ZBTB16,IKBKG,AKT3
SIK1	SIK1	Salt-inducible kinase 1	150094	21q22.3	This gene encodes a serine/threonine-protein kinase involved in various processes such as cell cycle regulation, gluconeogenesis and lipogenesis regulation, muscle growth and differentiation and tumor suppression. It plays several roles in the central nervous system including regulation of the circadian clock (Jagannath et al., 2013) and transcription of corticotropin-releasing hormone in the hyp…	Rare single gene variant	Variants in the SIK1 gene were identified in six unrelated individuals presenting with developmental epilepsies; three subjects presenting with infantile spasms subsequently developed intractable epilepsy and an autism plus developmental disorder with absent speech, impaired socialization, and repetitive behaviors (Hansen et al., 2015).	5	0	0		6_Member	KEGG Pathway	hsa04660	T cell receptor signaling pathway	-2.89641	-0.812559	4/99	2932,3458,5062,5133	GSK3B,IFNG,PAK2,PDCD1		3_Member	KEGG Pathway	ko05221	Acute myeloid leukemia	-4.24533	-2.39554	11/55	595,862,1147,2885,4790,5292,5295,6198,7704,8517,10000	CCND1,RUNX1T1,CHUK,GRB2,NFKB1,PIM1,PIK3R1,RPS6KB1,ZBTB16,IKBKG,AKT3
SKI	SKI	SKIproto-oncogene	6497	1p36.33-p36.32	This gene encodes the nuclear protooncogene protein homolog of avian sarcoma viral (v-ski) oncogene. It functions as a repressor of TGF-beta signaling, and may play a role in neural tube development and muscle differentiation. Heterozygous variants in this gene are associated with Shprintzen-Goldberg syndrome (OMIM 182212), a disorder comprising craniosynostosis, a marfanoid habitus, and skeletal…	Rare single gene variant	Two de novo protein-truncating variants in the SKI gene were identified in ASD probands from the Autism Sequencing Consortium (De Rubeis et al., 2014; Satterstrom et al., 2020), while additional protein-truncating variants in this gene were observed in case and control samples from the Danish iPSYCH study (Satterstrom et al., 2020). TADA analysis of de novo variants from the Simons Simplex Collec…	3	0	0		6_Member	KEGG Pathway	ko04660	T cell receptor signaling pathway	-2.89641	-0.812559	4/99	2932,3458,5062,5133	GSK3B,IFNG,PAK2,PDCD1		3_Member	Reactome Gene Sets	R-HSA-448424	Interleukin-17 signaling	-4.01851	-2.24632	12/68	1147,1386,3725,4790,5606,6197,6885,7335,8517,8945,9261,387522	CHUK,ATF2,JUN,NFKB1,MAP2K3,RPS6KA3,MAP3K7,UBE2V1,IKBKG,BTRC,MAPKAPK2,PEDS1-UBE2V1
SLC25A12	SLC25A12	solute carrier family 25 (mitochondrial carrier, Aralar), member 12	8604	2q31.1	The encoded protein has solute:cation symporter activity.	Genetic Association	Several studies have found genetic association between the SLC25A12 gene and autism in SARC, AGRE and Irish population cohorts. However, several studies found no genetic association between the SLC25A12 gene and autism in IMGSAC, Chinese Han, Caucasian-American and Portuguese population cohorts.	23	8	5		7_Summary	Reactome Gene Sets	R-HSA-112382	Formation of RNA Pol II elongation complex	-2.59732	-0.642553	3/57	6749,11198,27125	SSRP1,SUPT16H,AFF4		3_Member	Reactome Gene Sets	R-HSA-168142	Toll Like Receptor 10 (TLR10) Cascade	-3.64943	-1.96939	13/85	351,1147,1386,3725,4790,5606,6197,6885,7335,8517,8945,9261,387522	APP,CHUK,ATF2,JUN,NFKB1,MAP2K3,RPS6KA3,MAP3K7,UBE2V1,IKBKG,BTRC,MAPKAPK2,PEDS1-UBE2V1
SLC7A5	SLC7A5	solute carrier family 7 member 5	8140	16q24.2	The SLC7A5 gene encodes for a sodium-independent, high-affinity transport of large neutral amino acids such as phenylalanine, tyrosine, leucine, arginine and tryptophan.	Functional/syndromic	Deletion of Slc7a5 from the endothelial cells of the blood-brain barrier in mice resulted in an atypical amino acid profile in the brain, abnormal mRNA translation, reduced mIPSC frequency in pyramidal neurons of the somatosensory cortex and cerebellar Purkinje cells, decreased exploratory behavior and locomotion, and abnormalities in social interaction (Tarlungeanu et al., 2016). In the same rep…	4	0	0		7_Member	Reactome Gene Sets	R-HSA-112382	Formation of RNA Pol II elongation complex	-2.59732	-0.642553	3/57	6749,11198,27125	SSRP1,SUPT16H,AFF4		3_Member	Reactome Gene Sets	R-HSA-168176	Toll Like Receptor 5 (TLR5) Cascade	-3.64943	-1.96939	13/85	351,1147,1386,3725,4790,5606,6197,6885,7335,8517,8945,9261,387522	APP,CHUK,ATF2,JUN,NFKB1,MAP2K3,RPS6KA3,MAP3K7,UBE2V1,IKBKG,BTRC,MAPKAPK2,PEDS1-UBE2V1
SLC9A6	SLC9A6	solute carrier family 9 (sodium/hydrogen exchanger), member 6	10479	Xq26.3	This gene encodes a sodium-hydrogen exchanger that is a member of the solute carrier family 9. The encoded protein may be involved in regulating endosomal pH and volume.	Syndromic	This gene has been identified with syndromic autism, where a subpopulation of individuals with a given syndrome develop autism. In particular, studies have found SLC9A6 variants to be identified with X-linked mental retardation and Angelman-like phenotypes. As well, mutation in the SLC9A6 gene has been identified with autism (Garbern et al., 2010).	18	0	0		7_Member	Reactome Gene Sets	R-HSA-75955	RNA Polymerase II Transcription Elongation	-2.59732	-0.642553	3/57	6749,11198,27125	SSRP1,SUPT16H,AFF4		3_Member	Reactome Gene Sets	R-HSA-975871	MyD88 cascade initiated on plasma membrane	-3.64943	-1.96939	13/85	351,1147,1386,3725,4790,5606,6197,6885,7335,8517,8945,9261,387522	APP,CHUK,ATF2,JUN,NFKB1,MAP2K3,RPS6KA3,MAP3K7,UBE2V1,IKBKG,BTRC,MAPKAPK2,PEDS1-UBE2V1
SMURF1	SMURF1	SMAD specific E3 ubiquitin protein ligase 1	57154	7q22.1	This gene encodes a ubiquitin ligase that is specific for receptor-regulated SMAD proteins in the bone morphogenetic protein (BMP) pathway. This protein plays a key roll in the regulation of cell motility, cell signalling, and cell polarity.	Rare single gene variant	A de novo splice-site variant in the SMURF1 gene was identified in an ASD proband from the Autism Sequencing Consortium (De Rubeis et al., 2014), while a de novo missense variant that was predicted to be damaging was identified in this gene in an ASD proband from a multiplex family from the iHART cohort (Ruzzo et al., 2019). TADA analysis of de novo and transmitted variants from iHART, the Simons…	2	0	0		7_Member	Reactome Gene Sets	R-HSA-674695	RNA Polymerase II Pre-transcription Events	-2.21327	-0.351269	3/78	6749,11198,27125	SSRP1,SUPT16H,AFF4		3_Member	Reactome Gene Sets	R-HSA-168643	Nucleotide-binding domain, leucine rich repeat containing receptor (NLR) signaling pathways	-3.41953	-1.81007	10/57	351,596,1147,1540,4790,6885,7335,8517,10628,387522	APP,BCL2,CHUK,CYLD,NFKB1,MAP3K7,UBE2V1,IKBKG,TXNIP,PEDS1-UBE2V1
SOX5	SOX5	SRY-box 5	6660	12p12.1	This gene encodes a member of the SOX (SRY-related HMG-box) family of transcription factors involved in the regulation of embryonic development and in the determination of the cell fate. The encoded protein may act as a transcriptional regulator after forming a protein complex with other proteins. The encoded protein may play a role in chondrogenesis.	Rare single gene variant	Intragenic SOX5 deletions have been identified in an individual with ASD and individuals with developmental delay/intellectual disability (Rosenfeld et al. 2010; Lamb et al., 2012).	14	1	0		8_Summary	Reactome Gene Sets	R-HSA-170834	Signaling by TGF-beta Receptor Complex	-2.31016	-0.428414	3/72	6497,9958,57154	SKI,USP15,SMURF1		3_Member	Reactome Gene Sets	R-HSA-975138	TRAF6 mediated induction of NFkB and MAP kinases upon TLR7/8 or 9 activation	-3.39918	-1.80044	13/90	351,1147,1386,3725,4790,5606,6197,6885,7335,8517,8945,9261,387522	APP,CHUK,ATF2,JUN,NFKB1,MAP2K3,RPS6KA3,MAP3K7,UBE2V1,IKBKG,BTRC,MAPKAPK2,PEDS1-UBE2V1
SRPRA	SRPRA	SRP receptor subunit alpha	6734	11q24.2	The gene encodes a subunit of the endoplasmic reticulum signal recognition particle receptor that, in conjunction with the signal recognition particle, is involved in the targeting and translocation of signal sequence tagged secretory and membrane proteins across the endoplasmic reticulum.	Rare single gene variant	Two de novo protein-truncating variants and two de novo missense variants predicted to be possibly damaging (defined as 1 MPC 2) were identified in the SRPRA gene in ASD probands from the Simons Simplex Collection and the Autism Sequencing Consortium (Iossifov et al., 2014; Satterstrom et al., 2020), while two additional protein-truncating variants in this gene were observed in case samples from …	2	0	0		8_Member	Reactome Gene Sets	R-HSA-170834	Signaling by TGF-beta Receptor Complex	-2.31016	-0.428414	3/72	6497,9958,57154	SKI,USP15,SMURF1		3_Member	Reactome Gene Sets	R-HSA-975155	MyD88 dependent cascade initiated on endosome	-3.35161	-1.77355	13/91	351,1147,1386,3725,4790,5606,6197,6885,7335,8517,8945,9261,387522	APP,CHUK,ATF2,JUN,NFKB1,MAP2K3,RPS6KA3,MAP3K7,UBE2V1,IKBKG,BTRC,MAPKAPK2,PEDS1-UBE2V1
SSRP1	SSRP1	structure specific recognition protein 1	6749	11q12.1	The protein encoded by this gene is a subunit of a heterodimer that, along with SUPT16H, forms chromatin transcriptional elongation factor FACT. FACT interacts specifically with histones H2A/H2B to effect nucleosome disassembly and transcription elongation.	Rare single gene variant	A de novo missense variant in the SSRP1 gene was identified in an ASD proband from the Simons Simplex Collection in Iossifov et al., 2014; this variant was subsequently reported as predicted to be damaging in Sanders et al., 2015, and it was further reported to be a postzygotic mosaic mutation (with an allele fraction of 37%) in Lim et al., 2017. A de novo mosaic nonsense variant in this gene (wi…	2	0	0		9_Summary	Reactome Gene Sets	R-HSA-2262752	Cellular responses to stress	-2.21841	-0.351269	9/704	2932,6197,6734,8452,10128,23112,79718,84516,192670	GSK3B,RPS6KA3,SRPRA,CUL3,LRPPRC,TNRC6B,TBL1XR1,DCTN5,AGO4		3_Member	Reactome Gene Sets	R-HSA-168181	Toll Like Receptor 7/8 (TLR7/8) Cascade	-3.30481	-1.7465	13/92	351,1147,1386,3725,4790,5606,6197,6885,7335,8517,8945,9261,387522	APP,CHUK,ATF2,JUN,NFKB1,MAP2K3,RPS6KA3,MAP3K7,UBE2V1,IKBKG,BTRC,MAPKAPK2,PEDS1-UBE2V1
SUPT16H	SUPT16H	SPT16 homolog, facilitates chromatin remodeling subunit	11198	14q11.2	The SUPT16H gene encodes for a component of the FACT complex, a general chromatin factor that acts to reorganize nucleosomes. The FACT complex is involved in multiple processes that require DNA as a template such as mRNA elongation, DNA replication and DNA repair. During transcription elongation the FACT complex acts as a histone chaperone that both destabilizes and restores nucleosomal structure…	Rare single gene variant	A de novo missense variant that was predicted to be damaging was identifed in the SUPT16H gene in an ASD proband from the Simons Simplex Collection in Iossifov et al., 2014. Bina et al., 2020 identified five individuals with de novo variants affecting the SUPT16H gene, all of whom presenting with gross motor delay, delayed or absent speech, and cognitive delay/intellectual disability; two of the …	6	0	0		9_Member	Reactome Gene Sets	R-HSA-2262752	Cellular responses to stress	-2.21841	-0.351269	9/704	2932,6197,6734,8452,10128,23112,79718,84516,192670	GSK3B,RPS6KA3,SRPRA,CUL3,LRPPRC,TNRC6B,TBL1XR1,DCTN5,AGO4		3_Member	Reactome Gene Sets	R-HSA-168164	Toll Like Receptor 3 (TLR3) Cascade	-3.21349	-1.66942	13/94	351,1147,1386,3725,4790,5606,6197,6885,7335,8517,8945,9261,387522	APP,CHUK,ATF2,JUN,NFKB1,MAP2K3,RPS6KA3,MAP3K7,UBE2V1,IKBKG,BTRC,MAPKAPK2,PEDS1-UBE2V1
TAOK1	TAOK1	TAO kinase 1	57551	17q11.2	Serine/threonine-protein kinase involved in various processes such as p38/MAPK14 stress-activated MAPK cascade, DNA damage response and regulation of cytoskeleton stability.	Rare single gene variant	A de novo in-frame deletion variant in the TAOK1 gene was identified in an ASD proband from the Autism Sequencing Consortium (De Rubeis et al., 2014). Dulovic-Mahlow et al., 2019 described eight individuals with de novo TAOK1 variants who presented with a neurodevelopmental disorder characterized by developmental delay and muscular hypotonia; autism was reported in two individuals.	4	0	0		9_Member	Reactome Gene Sets	R-HSA-8953897	Cellular responses to stimuli	-2.17938	-0.342855	9/714	2932,6197,6734,8452,10128,23112,79718,84516,192670	GSK3B,RPS6KA3,SRPRA,CUL3,LRPPRC,TNRC6B,TBL1XR1,DCTN5,AGO4		3_Member	Reactome Gene Sets	R-HSA-168138	Toll Like Receptor 9 (TLR9) Cascade	-3.16893	-1.63865	13/95	351,1147,1386,3725,4790,5606,6197,6885,7335,8517,8945,9261,387522	APP,CHUK,ATF2,JUN,NFKB1,MAP2K3,RPS6KA3,MAP3K7,UBE2V1,IKBKG,BTRC,MAPKAPK2,PEDS1-UBE2V1
TBL1XR1	TBL1XR1	transducin beta like 1 X-linked receptor 1	79718	3q26.32	This gene is a member of the WD40 repeat-containing gene family and shares sequence similarity with transducin (beta)-like 1X-linked (TBL1X). The protein encoded by this gene is thought to be a component of both nuclear receptor corepressor (N-CoR) and histone deacetylase 3 (HDAC 3) complexes, and is required for transcriptional activation by a variety of transcription factors. Mutations in these…	Rare Single Gene variant	De novo variants in this gene were identified in two separate reports using ASD probands from the Simons Simplex Collection (Sanders et al. 2012a, 2012b)	24	0	0		10_Summary	Reactome Gene Sets	R-HSA-2029480	Fcgamma receptor (FCGR) dependent phagocytosis	-2.11017	-0.321365	3/85	3708,4644,10787	ITPR1,MYO5A,NCKAP1		3_Member	Reactome Gene Sets	R-HSA-450302	activated TAK1 mediates p38 MAPK activation	-3.08257	-1.58706	6/24	5606,6885,7335,8517,9261,387522	MAP2K3,MAP3K7,UBE2V1,IKBKG,MAPKAPK2,PEDS1-UBE2V1
TET3	TET3	tet methylcytosine dioxygenase 3	200424	2p13.1	Members of the ten-eleven translocation (TET) gene family, including TET3, play a role in the DNA methylation process.	Rare single gene variant	Beck et al., 2020 identified and characterized 11 cases of human TET3 deficiency in eight families presenting with common phenotypic features including intellectual disability and/or global developmental delay (11/11), hypotonia (8/11), ASD or autistic features including difficulty with social interactions (6/11), movements disorders (5/11), growth abnormalities (8/11), and facial dysmorphism; in…	2	0	0		10_Member	Reactome Gene Sets	R-HSA-2029480	Fcgamma receptor (FCGR) dependent phagocytosis	-2.11017	-0.321365	3/85	3708,4644,10787	ITPR1,MYO5A,NCKAP1		3_Member	Reactome Gene Sets	R-HSA-445989	TAK1 activates NFkB by phosphorylation and activation of IKKs complex	-3.05162	-1.56845	7/33	351,1147,4790,6885,7335,8517,387522	APP,CHUK,NFKB1,MAP3K7,UBE2V1,IKBKG,PEDS1-UBE2V1
TNRC6B	TNRC6B	Trinucleotide repeat containing 6B	23112	22q13.1	Plays a role in RNA-mediated gene silencing by both micro-RNAs (miRNAs) and short interfering RNAs (siRNAs). Required for miRNA-dependent translational repression and siRNA-dependent endonucleolytic cleavage of complementary mRNAs by argonaute family proteins.	Rare single gene variant	Two de novo loss-of-function variants in the TNRC6B gene have been identified in ASD probands from the Simons Simplex Collection (refs).	11	0	0		11_Summary	Reactome Gene Sets	R-HSA-168142	Toll Like Receptor 10 (TLR10) Cascade	-2.11017	-0.321365	3/85	351,6197,8945	APP,RPS6KA3,BTRC		3_Member	Reactome Gene Sets	R-HSA-166166	MyD88-independent TLR4 cascade	-2.99763	-1.54953	13/99	351,1147,1386,3725,4790,5606,6197,6885,7335,8517,8945,9261,387522	APP,CHUK,ATF2,JUN,NFKB1,MAP2K3,RPS6KA3,MAP3K7,UBE2V1,IKBKG,BTRC,MAPKAPK2,PEDS1-UBE2V1
UBE2H	UBE2H	ubiquitin-conjugating enzyme E2H (UBC8 homolog, yeast)	7328	7q32.2	The encoded protein has ubiquitin-protein ligase activity.	Genetic Association	Genetic association has been found between the UBE2H gene and autism in a French-Caucasian cohort (Vourc'h et al., 2003).	2	1	0		11_Member	Reactome Gene Sets	R-HSA-168142	Toll Like Receptor 10 (TLR10) Cascade	-2.11017	-0.321365	3/85	351,6197,8945	APP,RPS6KA3,BTRC		3_Member	Reactome Gene Sets	R-HSA-937061	TRIF(TICAM1)-mediated TLR4 signaling	-2.99763	-1.54953	13/99	351,1147,1386,3725,4790,5606,6197,6885,7335,8517,8945,9261,387522	APP,CHUK,ATF2,JUN,NFKB1,MAP2K3,RPS6KA3,MAP3K7,UBE2V1,IKBKG,BTRC,MAPKAPK2,PEDS1-UBE2V1
UBE3C	UBE3C	Ubiquitin protein ligase E3C	9690	7q36.3	E3 ubiquitin-protein ligase that accepts ubiquitin from the E2 ubiquitin-conjugating enzyme UBE2D1 in the form of a thioester and then directly transfers the ubiquitin to targeted substrates.	Rare Single Gene variant	De novo variants in this gene were identified in two separate reports using ASD probands from the Simons Simplex Collection (Sanders et al. 2012a, 2012b)	4	0	0		11_Member	Reactome Gene Sets	R-HSA-168176	Toll Like Receptor 5 (TLR5) Cascade	-2.11017	-0.321365	3/85	351,6197,8945	APP,RPS6KA3,BTRC		3_Member	KEGG Pathway	hsa04660	T cell receptor signaling pathway	-2.99763	-1.54953	13/99	1147,2885,2932,3458,3725,4790,5062,5133,5295,6885,7410,8517,10000	CHUK,GRB2,GSK3B,IFNG,JUN,NFKB1,PAK2,PDCD1,PIK3R1,MAP3K7,VAV2,IKBKG,AKT3
UBN2	UBN2	ubinuclein 2	254048	7q34	This gene encodes a protein of unknown function.	Rare single gene variant	A de novo loss-of-function (LoF) variant in the UBN2 gene was first identified in an ASD proband from the Simons Simplex Collection (Iossifov et al., 2014). A second de novo LoF variant in this gene was identified by whole genome sequencing in an ASD proband from a multiplex family as part of the MSSNG initiative in Yuen et al., 2017. Based on the discovery of two de novo LoF variants in ASD case…	4	0	0		11_Member	Reactome Gene Sets	R-HSA-975871	MyD88 cascade initiated on plasma membrane	-2.11017	-0.321365	3/85	351,6197,8945	APP,RPS6KA3,BTRC		3_Member	KEGG Pathway	ko04660	T cell receptor signaling pathway	-2.99763	-1.54953	13/99	1147,2885,2932,3458,3725,4790,5062,5133,5295,6885,7410,8517,10000	CHUK,GRB2,GSK3B,IFNG,JUN,NFKB1,PAK2,PDCD1,PIK3R1,MAP3K7,VAV2,IKBKG,AKT3
USP15	USP15	ubiquitin specific peptidase 15	9958	12q14.1	This gene encodes a member of the ubiquitin specific protease (USP) family of deubiquitinating enzymes. USP enzymes play critical roles in ubiquitin-dependent processes through polyubiquitin chain disassembly and hydrolysis of ubiquitin-substrate bonds. The encoded protein associates with the COP9 signalosome, and also plays a role in transforming growth factor beta signalling through deubiquitin…	Rare single gene variant	Two de novo loss-of-function variants in the USP15 gene have been identified in ASD probands from simplex families (a frameshift variant in a Simons Simplex Collection proband in O'Roak et al., 2012; and a splice-site variant in a proband from a cohort of 116 ASD parent-proband trios as part of the University of Illinois at Chicago ACE project in Chen et al., 2017).	3	0	0		11_Member	Reactome Gene Sets	R-HSA-975138	TRAF6 mediated induction of NFkB and MAP kinases upon TLR7/8 or 9 activation	-2.04216	-0.275137	3/90	351,6197,8945	APP,RPS6KA3,BTRC		3_Member	Reactome Gene Sets	R-HSA-166058	MyD88:MAL(TIRAP) cascade initiated on plasma membrane	-2.91593	-1.48974	13/101	351,1147,1386,3725,4790,5606,6197,6885,7335,8517,8945,9261,387522	APP,CHUK,ATF2,JUN,NFKB1,MAP2K3,RPS6KA3,MAP3K7,UBE2V1,IKBKG,BTRC,MAPKAPK2,PEDS1-UBE2V1
WNK3	WNK3	WNK lysine deficient protein kinase 3	65267	Xp11.22	The encoed protein belongs to the family of serine-threonine kinases that functions as modulator of diverse ion transport pathways.	Rare Single Gene variant	Studies have found rare mutations in the WNK3 gene that are associated with autism (Piton et al., 2011; Qiao et al., 2008).	6	0	0		11_Member	Reactome Gene Sets	R-HSA-975155	MyD88 dependent cascade initiated on endosome	-2.02907	-0.269731	3/91	351,6197,8945	APP,RPS6KA3,BTRC		3_Member	Reactome Gene Sets	R-HSA-168188	Toll Like Receptor TLR6:TLR2 Cascade	-2.91593	-1.48974	13/101	351,1147,1386,3725,4790,5606,6197,6885,7335,8517,8945,9261,387522	APP,CHUK,ATF2,JUN,NFKB1,MAP2K3,RPS6KA3,MAP3K7,UBE2V1,IKBKG,BTRC,MAPKAPK2,PEDS1-UBE2V1
ZBTB16	ZBTB16	Zinc finger and BTB domain containing 16	7704	11q23.2	This gene is a member of the Krueppel C2H2-type zinc-finger protein family and encodes a zinc finger transcription factor that contains nine Kruppel-type zinc finger domains at the carboxyl terminus. This protein is located in the nucleus, is involved in cell cycle progression, and interacts with a histone deacetylase.	Genetic association	A SNP within the ZBTB16 gene showed association in the secondary analyses in a combined AGP GWA sample (Anney et al., 2012). A rare damaging missense variant in ZBTB16 was identified in both affected siblings in a Sardinian multiplex ASD family (Bacchelli et al., 2019). Deletion of Zbtb16 in mice was found to result in social impairment, repetitive behaviors, risk-taking behaviors, and cognitive …	3	0	0		11_Member	Reactome Gene Sets	R-HSA-168181	Toll Like Receptor 7/8 (TLR7/8) Cascade	-2.01614	-0.264352	3/92	351,6197,8945	APP,RPS6KA3,BTRC		3_Member	Reactome Gene Sets	R-HSA-168179	Toll Like Receptor TLR1:TLR2 Cascade	-2.79801	-1.40274	13/104	351,1147,1386,3725,4790,5606,6197,6885,7335,8517,8945,9261,387522	APP,CHUK,ATF2,JUN,NFKB1,MAP2K3,RPS6KA3,MAP3K7,UBE2V1,IKBKG,BTRC,MAPKAPK2,PEDS1-UBE2V1
ZNF559	ZNF559	Zinc finger protein 559	84527	19p13.2	The protein encoded by this gene may be involved in transcriptional regulation.	Rare single gene variant	This gene was identified by TADA (transmission and de novo association) analysis of a combined dataset from the Simons Simplex Collection (SSC) and the Autism Sequencing Consortium (ASC) as a gene strongly enriched for variants likely to affect ASD risk with a false discovery rate (FDR) of <0.1 (Sanders et al., 2015).	6	0	0												3_Member	Reactome Gene Sets	R-HSA-181438	Toll Like Receptor 2 (TLR2) Cascade	-2.79801	-1.40274	13/104	351,1147,1386,3725,4790,5606,6197,6885,7335,8517,8945,9261,387522	APP,CHUK,ATF2,JUN,NFKB1,MAP2K3,RPS6KA3,MAP3K7,UBE2V1,IKBKG,BTRC,MAPKAPK2,PEDS1-UBE2V1
ABCC6																						3_Member	KEGG Pathway	ko04657	IL-17 signaling pathway	-2.78234	-1.39037	11/80	1147,2932,3458,3627,3725,4790,5597,6426,6885,7184,8517	CHUK,GSK3B,IFNG,CXCL10,JUN,NFKB1,MAPK6,SRSF1,MAP3K7,HSP90B1,IKBKG
ABHD2																						3_Member	KEGG Pathway	hsa05164	Influenza A	-2.7151	-1.34556	17/159	1386,2194,2932,3303,3304,3312,3458,3627,3725,3836,4790,5045,5295,5606,6041,10000,10625	ATF2,FASN,GSK3B,HSPA1A,HSPA1B,HSPA8,IFNG,CXCL10,JUN,KPNA1,NFKB1,FURIN,PIK3R1,MAP2K3,RNASEL,AKT3,IVNS1ABP
ABL2																						3_Member	KEGG Pathway	hsa04657	IL-17 signaling pathway	-2.69453	-1.33716	11/82	1147,2932,3458,3627,3725,4790,5597,6426,6885,7184,8517	CHUK,GSK3B,IFNG,CXCL10,JUN,NFKB1,MAPK6,SRSF1,MAP3K7,HSP90B1,IKBKG
ACOX1																						3_Member	Reactome Gene Sets	R-HSA-2454202	Fc epsilon receptor (FCERI) signaling	-2.6857	-1.33716	15/133	1147,2885,3708,3725,4790,5062,5295,5693,5704,6885,7335,7410,8517,8945,387522	CHUK,GRB2,ITPR1,JUN,NFKB1,PAK2,PIK3R1,PSMB5,PSMC4,MAP3K7,UBE2V1,VAV2,IKBKG,BTRC,PEDS1-UBE2V1
ACTR1A																						3_Member	KEGG Pathway	ko05145	Toxoplasmosis	-2.68535	-1.33716	13/107	596,1147,3303,3304,3312,3458,3587,3915,4790,5606,6885,8517,10000	BCL2,CHUK,HSPA1A,HSPA1B,HSPA8,IFNG,IL10RA,LAMC1,NFKB1,MAP2K3,MAP3K7,IKBKG,AKT3
ACTR2																						3_Member	KEGG Pathway	hsa05145	Toxoplasmosis	-2.61301	-1.27944	13/109	596,1147,3303,3304,3312,3458,3587,3915,4790,5606,6885,8517,10000	BCL2,CHUK,HSPA1A,HSPA1B,HSPA8,IFNG,IL10RA,LAMC1,NFKB1,MAP2K3,MAP3K7,IKBKG,AKT3
ACTR3B																						3_Member	KEGG Pathway	ko05164	Influenza A	-2.46277	-1.17456	16/154	1386,2932,3303,3304,3312,3458,3627,3725,3836,4790,5045,5295,5606,6041,10000,10625	ATF2,GSK3B,HSPA1A,HSPA1B,HSPA8,IFNG,CXCL10,JUN,KPNA1,NFKB1,FURIN,PIK3R1,MAP2K3,RNASEL,AKT3,IVNS1ABP
ACVR1B																						3_Member	Reactome Gene Sets	R-HSA-5603029	IkBA variant leads to EDA-ID	-2.45923	-1.17456	3/7	1147,4790,8517	CHUK,NFKB1,IKBKG
ACVR2A																						3_Member	KEGG Pathway	ko05418	Fluid shear stress and atherosclerosis	-2.35998	-1.10028	14/130	92,596,1147,3458,3725,4790,5295,5562,6885,7157,7184,7422,8517,10000	ACVR2A,BCL2,CHUK,IFNG,JUN,NFKB1,PIK3R1,PRKAA1,MAP3K7,TP53,HSP90B1,VEGFA,IKBKG,AKT3
ADRA2B																						3_Member	Reactome Gene Sets	R-HSA-202403	TCR signaling	-2.34393	-1.09145	13/117	1147,4790,5062,5295,5693,5704,5795,6885,7335,8517,8945,55824,387522	CHUK,NFKB1,PAK2,PIK3R1,PSMB5,PSMC4,PTPRJ,MAP3K7,UBE2V1,IKBKG,BTRC,PAG1,PEDS1-UBE2V1
AHNAK2																						3_Member	Reactome Gene Sets	R-HSA-937039	IRAK1 recruits IKK complex	-2.30545	-1.07165	4/15	1147,7335,8517,387522	CHUK,UBE2V1,IKBKG,PEDS1-UBE2V1
AKAP11																						3_Member	Reactome Gene Sets	R-HSA-975144	IRAK1 recruits IKK complex upon TLR7/8 or 9 stimulation	-2.30545	-1.07165	4/15	1147,7335,8517,387522	CHUK,UBE2V1,IKBKG,PEDS1-UBE2V1
AKR1B10																						3_Member	Reactome Gene Sets	R-HSA-166016	Toll Like Receptor 4 (TLR4) Cascade	-2.24304	-1.02274	14/134	351,1147,1386,3725,4064,4790,5606,6197,6885,7335,8517,8945,9261,387522	APP,CHUK,ATF2,JUN,CD180,NFKB1,MAP2K3,RPS6KA3,MAP3K7,UBE2V1,IKBKG,BTRC,MAPKAPK2,PEDS1-UBE2V1
AKT3																						3_Member	KEGG Pathway	hsa04662	B cell receptor signaling pathway	-2.21718	-1.00968	9/69	1147,2885,2932,3725,4790,5295,7410,8517,10000	CHUK,GRB2,GSK3B,JUN,NFKB1,PIK3R1,VAV2,IKBKG,AKT3
ALDH3B1																						3_Member	KEGG Pathway	ko04662	B cell receptor signaling pathway	-2.21718	-1.00968	9/69	1147,2885,2932,3725,4790,5295,7410,8517,10000	CHUK,GRB2,GSK3B,JUN,NFKB1,PIK3R1,VAV2,IKBKG,AKT3
AMER1																						3_Member	KEGG Pathway	hsa05418	Fluid shear stress and atherosclerosis	-2.21474	-1.00968	14/135	92,596,1147,3458,3725,4790,5295,5562,6885,7157,7184,7422,8517,10000	ACVR2A,BCL2,CHUK,IFNG,JUN,NFKB1,PIK3R1,PRKAA1,MAP3K7,TP53,HSP90B1,VEGFA,IKBKG,AKT3
AMOT																						3_Member	Reactome Gene Sets	R-HSA-5684264	MAP3K8 (TPL2)-dependent MAPK1/3 activation	-2.19735	-0.997369	4/16	1147,4790,8517,8945	CHUK,NFKB1,IKBKG,BTRC
AMOTL1																						3_Member	Reactome Gene Sets	R-HSA-983705	Signaling by the B Cell Receptor (BCR)	-2.1411	-0.959411	12/110	1147,2280,2885,3708,4790,5295,5693,5704,5966,6885,8517,8945	CHUK,FKBP1A,GRB2,ITPR1,NFKB1,PIK3R1,PSMB5,PSMC4,REL,MAP3K7,IKBKG,BTRC
ANAPC13																						3_Member	Reactome Gene Sets	R-HSA-168638	NOD1/2 Signaling Pathway	-2.07853	-0.925816	6/37	1147,1540,6885,7335,8517,387522	CHUK,CYLD,MAP3K7,UBE2V1,IKBKG,PEDS1-UBE2V1
ANAPC16																						3_Member	Reactome Gene Sets	R-HSA-168898	Toll-like Receptor Cascades	-2.06205	-0.913107	15/155	351,1147,1386,3725,4064,4790,5606,6197,6885,7184,7335,8517,8945,9261,387522	APP,CHUK,ATF2,JUN,CD180,NFKB1,MAP2K3,RPS6KA3,MAP3K7,HSP90B1,UBE2V1,IKBKG,BTRC,MAPKAPK2,PEDS1-UBE2V1
ANKMY1																						3_Member	KEGG Pathway	hsa04668	TNF signaling pathway	-2.0505	-0.903441	12/113	1147,1386,2194,3627,3725,4790,5295,5606,6885,8517,9530,10000	CHUK,ATF2,FASN,CXCL10,JUN,NFKB1,PIK3R1,MAP2K3,MAP3K7,IKBKG,BAG4,AKT3
ANKRD13B																						3_Member	Reactome Gene Sets	R-HSA-5607764	CLEC7A (Dectin-1) signaling	-2.03105	-0.889562	11/100	1147,3708,4790,5580,5693,5704,6885,7335,8517,8945,387522	CHUK,ITPR1,NFKB1,PRKCD,PSMB5,PSMC4,MAP3K7,UBE2V1,IKBKG,BTRC,PEDS1-UBE2V1
ANKRD36																						4_Summary	KEGG Pathway	hsa04110	Cell cycle	-6.45778	-4.05918	21/121	595,894,898,983,993,996,1021,1026,1030,1111,1871,2932,4088,5000,7157,7465,7533,8555,9134,10971,25847,119504,64326,64393,144455,7832,10498,55835,5557,5693,5704,10000,56655	CCND1,CCND2,CCNE1,CDK1,CDC25A,CDC27,CDK6,CDKN1A,CDKN2B,CHEK1,E2F3,GSK3B,SMAD3,ORC4,TP53,WEE1,YWHAH,CDC14B,CCNE2,YWHAQ,ANAPC13,ANAPC16,COP1,ZMAT3,E2F7,BTG2,CARM1,CENPJ,PRIM1,PSMB5,PSMC4,AKT3,POLE4
AP2B1																						4_Member	KEGG Pathway	hsa04110	Cell cycle	-6.45778	-4.05918	21/121	595,894,898,983,993,996,1021,1026,1030,1111,1871,2932,4088,5000,7157,7465,7533,8555,9134,10971,25847	CCND1,CCND2,CCNE1,CDK1,CDC25A,CDC27,CDK6,CDKN1A,CDKN2B,CHEK1,E2F3,GSK3B,SMAD3,ORC4,TP53,WEE1,YWHAH,CDC14B,CCNE2,YWHAQ,ANAPC13
AP3M1																						4_Member	KEGG Pathway	ko04110	Cell cycle	-6.45778	-4.05918	21/121	595,894,898,983,993,996,1021,1026,1030,1111,1871,2932,4088,5000,7157,7465,7533,8555,9134,10971,25847	CCND1,CCND2,CCNE1,CDK1,CDC25A,CDC27,CDK6,CDKN1A,CDKN2B,CHEK1,E2F3,GSK3B,SMAD3,ORC4,TP53,WEE1,YWHAH,CDC14B,CCNE2,YWHAQ,ANAPC13
AP5Z1																						4_Member	Reactome Gene Sets	R-HSA-9659787	Aberrant regulation of mitotic G1/S transition in cancer due to RB1 defects	-5.09736	-3.11629	7/17	595,894,898,1021,1026,1871,9134	CCND1,CCND2,CCNE1,CDK6,CDKN1A,E2F3,CCNE2
ARCN1																						4_Member	Reactome Gene Sets	R-HSA-9661069	Defective binding of RB1 mutants to E2F1,(E2F2, E2F3)	-5.09736	-3.11629	7/17	595,894,898,1021,1026,1871,9134	CCND1,CCND2,CCNE1,CDK6,CDKN1A,E2F3,CCNE2
ARHGAP12																						4_Member	Reactome Gene Sets	R-HSA-9687139	Aberrant regulation of mitotic cell cycle due to RB1 defects	-4.37554	-2.46504	9/36	595,894,898,996,1021,1026,1871,9134,119504	CCND1,CCND2,CCNE1,CDC27,CDK6,CDKN1A,E2F3,CCNE2,ANAPC16
ARHGDIA																						4_Member	Reactome Gene Sets	R-HSA-9675126	Diseases of mitotic cell cycle	-4.17508	-2.3615	9/38	595,894,898,996,1021,1026,1871,9134,119504	CCND1,CCND2,CCNE1,CDC27,CDK6,CDKN1A,E2F3,CCNE2,ANAPC16
ARIH1																						4_Member	KEGG Pathway	hsa04115	p53 signaling pathway	-3.62505	-1.96862	11/64	595,894,898,983,1021,1026,1111,7157,9134,64326,64393	CCND1,CCND2,CCNE1,CDK1,CDK6,CDKN1A,CHEK1,TP53,CCNE2,COP1,ZMAT3
ARMC12																						4_Member	KEGG Pathway	ko04115	p53 signaling pathway	-3.62505	-1.96862	11/64	595,894,898,983,1021,1026,1111,7157,9134,64326,64393	CCND1,CCND2,CCNE1,CDK1,CDK6,CDKN1A,CHEK1,TP53,CCNE2,COP1,ZMAT3
ASCC1																						4_Member	Reactome Gene Sets	R-HSA-6804116	TP53 Regulates Transcription of Genes Involved in G1 Cell Cycle Arrest	-3.42677	-1.81184	5/14	898,1026,7157,9134,144455	CCNE1,CDKN1A,TP53,CCNE2,E2F7
ASGR2																						4_Member	Reactome Gene Sets	R-HSA-6791312	TP53 Regulates Transcription of Cell Cycle Genes	-3.35203	-1.77355	9/48	898,983,1026,7157,7832,9134,10498,55835,144455	CCNE1,CDK1,CDKN1A,TP53,BTG2,CCNE2,CARM1,CENPJ,E2F7
ASNSD1																						4_Member	Reactome Gene Sets	R-HSA-453279	Mitotic G1 phase and G1/S transition	-3.02583	-1.55861	17/149	595,894,898,983,993,1021,1026,1030,1871,5000,5557,5693,5704,7465,9134,10000,56655	CCND1,CCND2,CCNE1,CDK1,CDC25A,CDK6,CDKN1A,CDKN2B,E2F3,ORC4,PRIM1,PSMB5,PSMC4,WEE1,CCNE2,AKT3,POLE4
ASXL1																						4_Member	Reactome Gene Sets	R-HSA-69231	Cyclin D associated events in G1	-2.75188	-1.37605	8/47	595,894,898,1021,1026,1030,1871,9134	CCND1,CCND2,CCNE1,CDK6,CDKN1A,CDKN2B,E2F3,CCNE2
ASXL2																						4_Member	Reactome Gene Sets	R-HSA-69236	G1 Phase	-2.75188	-1.37605	8/47	595,894,898,1021,1026,1030,1871,9134	CCND1,CCND2,CCNE1,CDK6,CDKN1A,CDKN2B,E2F3,CCNE2
ATAD5																						4_Member	Reactome Gene Sets	R-HSA-69615	G1/S DNA Damage Checkpoints	-2.30224	-1.07072	9/67	898,993,1026,1111,5693,5704,7157,9134,64326	CCNE1,CDC25A,CDKN1A,CHEK1,PSMB5,PSMC4,TP53,CCNE2,COP1
ATF2																						5_Summary	KEGG Pathway	hsa04010	MAPK signaling pathway	-5.45587	-3.34517	27/209	627,1147,1386,1398,1399,2005,2247,2252,2264,2885,3303,3304,3312,3725,4790,5062,5494,5606,5871,6197,6885,7157,8517,9261,10000,55970,57551,27,2782,5295,5966,7422,8036,8731,26279,83593,163,537,1108,1111,1729,3178,3673,3708,3915,4664,5045,5434,5580,5795,7072,7410,10413,10787,23163,55824,161742	BDNF,CHUK,ATF2,CRK,CRKL,ELK4,FGF2,FGF7,FGFR4,GRB2,HSPA1A,HSPA1B,HSPA8,JUN,NFKB1,PAK2,PPM1A,MAP2K3,MAP4K2,RPS6KA3,MAP3K7,TP53,IKBKG,MAPKAPK2,AKT3,GNG12,TAOK1,ABL2,GNB1,PIK3R1,REL,VEGFA,SHOC2,RNMT,PLA2G2D,RASSF5,AP2B1,ATP6AP1,CHD4,CHEK1,DIAPH1,HNRNPA1,ITGA2,ITPR1,LAMC1,NAB1,FURIN,POLR2E,PRKCD,PTPRJ,TIA1,VAV2,YAP1,NCKAP1,GGA3,PAG1,SPRED1
ATG14																						5_Member	KEGG Pathway	hsa04010	MAPK signaling pathway	-5.45587	-3.34517	27/209	627,1147,1386,1398,1399,2005,2247,2252,2264,2885,3303,3304,3312,3725,4790,5062,5494,5606,5871,6197,6885,7157,8517,9261,10000,55970,57551	BDNF,CHUK,ATF2,CRK,CRKL,ELK4,FGF2,FGF7,FGFR4,GRB2,HSPA1A,HSPA1B,HSPA8,JUN,NFKB1,PAK2,PPM1A,MAP2K3,MAP4K2,RPS6KA3,MAP3K7,TP53,IKBKG,MAPKAPK2,AKT3,GNG12,TAOK1
ATG9A																						5_Member	KEGG Pathway	ko04010	MAPK signaling pathway	-5.45587	-3.34517	27/209	627,1147,1386,1398,1399,2005,2247,2252,2264,2885,3303,3304,3312,3725,4790,5062,5494,5606,5871,6197,6885,7157,8517,9261,10000,55970,57551	BDNF,CHUK,ATF2,CRK,CRKL,ELK4,FGF2,FGF7,FGFR4,GRB2,HSPA1A,HSPA1B,HSPA8,JUN,NFKB1,PAK2,PPM1A,MAP2K3,MAP4K2,RPS6KA3,MAP3K7,TP53,IKBKG,MAPKAPK2,AKT3,GNG12,TAOK1
ATP13A3																						5_Member	KEGG Pathway	hsa04014	Ras signaling pathway	-2.58648	-1.26426	20/206	27,627,1147,2247,2252,2264,2782,2885,4790,5062,5295,5966,7422,8036,8517,8731,10000,26279,55970,83593	ABL2,BDNF,CHUK,FGF2,FGF7,FGFR4,GNB1,GRB2,NFKB1,PAK2,PIK3R1,REL,VEGFA,SHOC2,IKBKG,RNMT,AKT3,PLA2G2D,GNG12,RASSF5
ATP5G3																						5_Member	Reactome Gene Sets	R-HSA-9006934	Signaling by Receptor Tyrosine Kinases	-2.4437	-1.1616	35/445	163,537,627,1108,1111,1386,1398,1399,1729,2247,2252,2264,2885,3178,3673,3708,3915,4664,5045,5062,5295,5434,5580,5795,6197,7072,7410,7422,9261,10000,10413,10787,23163,55824,161742	AP2B1,ATP6AP1,BDNF,CHD4,CHEK1,ATF2,CRK,CRKL,DIAPH1,FGF2,FGF7,FGFR4,GRB2,HNRNPA1,ITGA2,ITPR1,LAMC1,NAB1,FURIN,PAK2,PIK3R1,POLR2E,PRKCD,PTPRJ,RPS6KA3,TIA1,VAV2,VEGFA,MAPKAPK2,AKT3,YAP1,NCKAP1,GGA3,PAG1,SPRED1
ATP6AP1																						6_Summary	KEGG Pathway	hsa04550	Signaling pathways regulating pluripotency of stem cells	-5.45405	-3.34517	19/117	91,92,648,2247,2264,2885,2932,3720,4088,5295,6929,8313,8323,8326,9314,10000,55183,55791,89780,595,1026,2194,3673,3708,6198,6548,7157,7410,7422,8731,27250,1147,5562,6197,8140,55437,201163	ACVR1B,ACVR2A,BMI1,FGF2,FGFR4,GRB2,GSK3B,JARID2,SMAD3,PIK3R1,TCF3,AXIN2,FZD6,FZD9,KLF4,AKT3,RIF1,LRIF1,WNT3A,CCND1,CDKN1A,FASN,ITGA2,ITPR1,RPS6KB1,SLC9A1,TP53,VAV2,VEGFA,RNMT,PDCD4,CHUK,PRKAA1,RPS6KA3,SLC7A5,STRADB,FLCN
ATXN7L3B																						6_Member	KEGG Pathway	hsa04550	Signaling pathways regulating pluripotency of stem cells	-5.45405	-3.34517	19/117	91,92,648,2247,2264,2885,2932,3720,4088,5295,6929,8313,8323,8326,9314,10000,55183,55791,89780	ACVR1B,ACVR2A,BMI1,FGF2,FGFR4,GRB2,GSK3B,JARID2,SMAD3,PIK3R1,TCF3,AXIN2,FZD6,FZD9,KLF4,AKT3,RIF1,LRIF1,WNT3A
AURKAIP1																						6_Member	KEGG Pathway	ko04550	Signaling pathways regulating pluripotency of stem cells	-5.36364	-3.28245	18/108	91,92,648,2247,2264,2885,2932,3720,4088,5295,6929,8313,8323,8326,9314,10000,55183,89780	ACVR1B,ACVR2A,BMI1,FGF2,FGFR4,GRB2,GSK3B,JARID2,SMAD3,PIK3R1,TCF3,AXIN2,FZD6,FZD9,KLF4,AKT3,RIF1,WNT3A
AVL9																						6_Member	KEGG Pathway	hsa05205	Proteoglycans in cancer	-2.68154	-1.33631	19/188	595,1026,2194,2247,2885,3673,3708,5295,6198,6548,7157,7410,7422,8323,8326,8731,10000,27250,89780	CCND1,CDKN1A,FASN,FGF2,GRB2,ITGA2,ITPR1,PIK3R1,RPS6KB1,SLC9A1,TP53,VAV2,VEGFA,FZD6,FZD9,RNMT,AKT3,PDCD4,WNT3A
AXIN2																						6_Member	KEGG Pathway	ko05205	Proteoglycans in cancer	-2.2339	-1.01582	17/177	595,1026,2247,2885,3673,3708,5295,6198,6548,7157,7410,7422,8323,8326,10000,27250,89780	CCND1,CDKN1A,FGF2,GRB2,ITGA2,ITPR1,PIK3R1,RPS6KB1,SLC9A1,TP53,VAV2,VEGFA,FZD6,FZD9,AKT3,PDCD4,WNT3A
B3GNT2																						6_Member	KEGG Pathway	hsa04150	mTOR signaling pathway	-2.21474	-1.00968	14/135	1147,2885,2932,5295,5562,6197,6198,8140,8323,8326,10000,55437,89780,201163	CHUK,GRB2,GSK3B,PIK3R1,PRKAA1,RPS6KA3,RPS6KB1,SLC7A5,FZD6,FZD9,AKT3,STRADB,WNT3A,FLCN
B4GALT1																						6_Member	KEGG Pathway	ko04150	mTOR signaling pathway	-2.21474	-1.00968	14/135	1147,2885,2932,5295,5562,6197,6198,8140,8323,8326,10000,55437,89780,201163	CHUK,GRB2,GSK3B,PIK3R1,PRKAA1,RPS6KA3,RPS6KB1,SLC7A5,FZD6,FZD9,AKT3,STRADB,WNT3A,FLCN
BACE1																						7_Summary	Reactome Gene Sets	R-HSA-449147	Signaling by Interleukins	-5.29296	-3.25753	42/413	351,595,596,821,1026,1147,1386,1398,1399,2247,2308,2885,3181,3312,3458,3587,3627,3662,3725,4088,4170,4790,5062,5292,5295,5606,5693,5704,6197,6885,7157,7184,7335,7422,8517,8945,9261,9655,9987,27250,54014,387522,27,3836,3839,5580,5795,6041,8744,10000,10762,23087,25820,1729	APP,CCND1,BCL2,CANX,CDKN1A,CHUK,ATF2,CRK,CRKL,FGF2,FOXO1,GRB2,HNRNPA2B1,HSPA8,IFNG,IL10RA,CXCL10,IRF4,JUN,SMAD3,MCL1,NFKB1,PAK2,PIM1,PIK3R1,MAP2K3,PSMB5,PSMC4,RPS6KA3,MAP3K7,TP53,HSP90B1,UBE2V1,VEGFA,IKBKG,BTRC,MAPKAPK2,SOCS5,HNRNPDL,PDCD4,BRWD1,PEDS1-UBE2V1,ABL2,KPNA1,KPNA3,PRKCD,PTPRJ,RNASEL,TNFSF9,AKT3,NUP50,TRIM35,ARIH1,DIAPH1
BAG4																						7_Member	Reactome Gene Sets	R-HSA-449147	Signaling by Interleukins	-5.29296	-3.25753	42/413	351,595,596,821,1026,1147,1386,1398,1399,2247,2308,2885,3181,3312,3458,3587,3627,3662,3725,4088,4170,4790,5062,5292,5295,5606,5693,5704,6197,6885,7157,7184,7335,7422,8517,8945,9261,9655,9987,27250,54014,387522	APP,CCND1,BCL2,CANX,CDKN1A,CHUK,ATF2,CRK,CRKL,FGF2,FOXO1,GRB2,HNRNPA2B1,HSPA8,IFNG,IL10RA,CXCL10,IRF4,JUN,SMAD3,MCL1,NFKB1,PAK2,PIM1,PIK3R1,MAP2K3,PSMB5,PSMC4,RPS6KA3,MAP3K7,TP53,HSP90B1,UBE2V1,VEGFA,IKBKG,BTRC,MAPKAPK2,SOCS5,HNRNPDL,PDCD4,BRWD1,PEDS1-UBE2V1
BAZ2A																						7_Member	Reactome Gene Sets	R-HSA-1280215	Cytokine Signaling in Immune system	-4.00844	-2.24407	53/638	27,351,595,596,821,1026,1147,1386,1398,1399,2247,2308,2885,3181,3312,3458,3587,3627,3662,3725,3836,3839,4088,4170,4790,5062,5292,5295,5580,5606,5693,5704,5795,6041,6197,6885,7157,7184,7335,7422,8517,8744,8945,9261,9655,9987,10000,10762,23087,25820,27250,54014,387522	ABL2,APP,CCND1,BCL2,CANX,CDKN1A,CHUK,ATF2,CRK,CRKL,FGF2,FOXO1,GRB2,HNRNPA2B1,HSPA8,IFNG,IL10RA,CXCL10,IRF4,JUN,KPNA1,KPNA3,SMAD3,MCL1,NFKB1,PAK2,PIM1,PIK3R1,PRKCD,MAP2K3,PSMB5,PSMC4,PTPRJ,RNASEL,RPS6KA3,MAP3K7,TP53,HSP90B1,UBE2V1,VEGFA,IKBKG,TNFSF9,BTRC,MAPKAPK2,SOCS5,HNRNPDL,AKT3,NUP50,TRIM35,ARIH1,PDCD4,BRWD1,PEDS1-UBE2V1
BCL2L12																						7_Member	Reactome Gene Sets	R-HSA-6785807	Interleukin-4 and Interleukin-13 signaling	-3.42775	-1.81184	14/101	595,596,1026,2247,2308,3312,3662,4170,5292,5295,7157,7184,7422,9655	CCND1,BCL2,CDKN1A,FGF2,FOXO1,HSPA8,IRF4,MCL1,PIM1,PIK3R1,TP53,HSP90B1,VEGFA,SOCS5
BCL7A																						7_Member	KEGG Pathway	ko04933	AGE-RAGE signaling pathway in diabetic complications	-2.74279	-1.37012	12/93	595,596,1729,2308,3725,4088,4790,5292,5295,5580,7422,10000	CCND1,BCL2,DIAPH1,FOXO1,JUN,SMAD3,NFKB1,PIM1,PIK3R1,PRKCD,VEGFA,AKT3
BDNF																						7_Member	KEGG Pathway	hsa04933	AGE-RAGE signaling pathway in diabetic complications	-2.51156	-1.20584	12/99	595,596,1729,2308,3725,4088,4790,5292,5295,5580,7422,10000	CCND1,BCL2,DIAPH1,FOXO1,JUN,SMAD3,NFKB1,PIM1,PIK3R1,PRKCD,VEGFA,AKT3
BHLHE40																						8_Summary	Reactome Gene Sets	R-HSA-9006925	Intracellular signaling by second messengers	-5.1572	-3.13601	32/281	648,1026,1108,1147,1386,2247,2252,2264,2308,2885,2932,3708,3725,5295,5527,5576,5580,5693,5704,7157,8535,10000,23035,23112,23186,23239,23466,27161,54815,80012,84733,192670	BMI1,CDKN1A,CHD4,CHUK,ATF2,FGF2,FGF7,FGFR4,FOXO1,GRB2,GSK3B,ITPR1,JUN,PIK3R1,PPP2R5C,PRKAR2A,PRKCD,PSMB5,PSMC4,TP53,CBX4,AKT3,PHLPP2,TNRC6B,RCOR1,PHLPP1,CBX6,AGO2,GATAD2A,PHC3,CBX2,AGO4
BMI1																						8_Member	Reactome Gene Sets	R-HSA-9006925	Intracellular signaling by second messengers	-5.1572	-3.13601	32/281	648,1026,1108,1147,1386,2247,2252,2264,2308,2885,2932,3708,3725,5295,5527,5576,5580,5693,5704,7157,8535,10000,23035,23112,23186,23239,23466,27161,54815,80012,84733,192670	BMI1,CDKN1A,CHD4,CHUK,ATF2,FGF2,FGF7,FGFR4,FOXO1,GRB2,GSK3B,ITPR1,JUN,PIK3R1,PPP2R5C,PRKAR2A,PRKCD,PSMB5,PSMC4,TP53,CBX4,AKT3,PHLPP2,TNRC6B,RCOR1,PHLPP1,CBX6,AGO2,GATAD2A,PHC3,CBX2,AGO4
BRCA1																						8_Member	Reactome Gene Sets	R-HSA-1257604	PIP3 activates AKT signaling	-5.12262	-3.11629	29/243	648,1026,1108,1147,1386,2247,2252,2264,2308,2885,2932,3725,5295,5527,5693,5704,7157,8535,10000,23035,23112,23186,23239,23466,27161,54815,80012,84733,192670	BMI1,CDKN1A,CHD4,CHUK,ATF2,FGF2,FGF7,FGFR4,FOXO1,GRB2,GSK3B,JUN,PIK3R1,PPP2R5C,PSMB5,PSMC4,TP53,CBX4,AKT3,PHLPP2,TNRC6B,RCOR1,PHLPP1,CBX6,AGO2,GATAD2A,PHC3,CBX2,AGO4
BRWD1																						8_Member	Reactome Gene Sets	R-HSA-8943724	Regulation of PTEN gene transcription	-4.02369	-2.24632	11/58	648,1108,1386,3725,7157,8535,23186,23466,54815,80012,84733	BMI1,CHD4,ATF2,JUN,TP53,CBX4,RCOR1,CBX6,GATAD2A,PHC3,CBX2
BSG																						8_Member	Reactome Gene Sets	R-HSA-6807070	PTEN Regulation	-3.48583	-1.85977	17/136	648,1108,1386,3725,5693,5704,7157,8535,10000,23112,23186,23466,27161,54815,80012,84733,192670	BMI1,CHD4,ATF2,JUN,PSMB5,PSMC4,TP53,CBX4,AKT3,TNRC6B,RCOR1,CBX6,AGO2,GATAD2A,PHC3,CBX2,AGO4
BSPRY																						8_Member	Reactome Gene Sets	R-HSA-4655427	SUMOylation of DNA methylation proteins	-2.30545	-1.07165	4/15	648,8535,80012,84733	BMI1,CBX4,PHC3,CBX2
BTG2																						9_Summary	Reactome Gene Sets	R-HSA-6796648	TP53 Regulates Transcription of DNA Repair Genes	-4.50406	-2.55971	12/61	672,904,905,1111,1386,2965,3725,4436,5434,6749,7157,11198,898,983,1026,1108,5527,5562,6884,7533,7832,9134,10000,10128,10498,10971,23112,27161,54815,55835,90809,144455,192670,3159,3836,5045,8731,10015,10762,27183,51652,128866,163,5062,5693,5704,8945	BRCA1,CCNT1,CCNT2,CHEK1,ATF2,GTF2H1,JUN,MSH2,POLR2E,SSRP1,TP53,SUPT16H,CCNE1,CDK1,CDKN1A,CHD4,PPP2R5C,PRKAA1,TAF13,YWHAH,BTG2,CCNE2,AKT3,LRPPRC,CARM1,YWHAQ,TNRC6B,AGO2,GATAD2A,CENPJ,PIP4P1,E2F7,AGO4,HMGA1,KPNA1,FURIN,RNMT,PDCD6IP,NUP50,VPS4A,CHMP3,CHMP4B,AP2B1,PAK2,PSMB5,PSMC4,BTRC
BTN3A3																						9_Member	Reactome Gene Sets	R-HSA-6796648	TP53 Regulates Transcription of DNA Repair Genes	-4.50406	-2.55971	12/61	672,904,905,1111,1386,2965,3725,4436,5434,6749,7157,11198	BRCA1,CCNT1,CCNT2,CHEK1,ATF2,GTF2H1,JUN,MSH2,POLR2E,SSRP1,TP53,SUPT16H
BZW1																						9_Member	Reactome Gene Sets	R-HSA-3700989	Transcriptional Regulation by TP53	-3.56617	-1.92868	33/354	672,898,904,905,983,1026,1108,1111,1386,2965,3725,4436,5434,5527,5562,6749,6884,7157,7533,7832,9134,10000,10128,10498,10971,11198,23112,27161,54815,55835,90809,144455,192670	BRCA1,CCNE1,CCNT1,CCNT2,CDK1,CDKN1A,CHD4,CHEK1,ATF2,GTF2H1,JUN,MSH2,POLR2E,PPP2R5C,PRKAA1,SSRP1,TAF13,TP53,YWHAH,BTG2,CCNE2,AKT3,LRPPRC,CARM1,YWHAQ,SUPT16H,TNRC6B,AGO2,GATAD2A,CENPJ,PIP4P1,E2F7,AGO4
C11orf24																						9_Member	Reactome Gene Sets	R-HSA-162587	HIV Life Cycle	-2.69765	-1.33716	16/146	904,905,2965,3159,3836,5045,5434,6749,6884,8731,10015,10762,11198,27183,51652,128866	CCNT1,CCNT2,GTF2H1,HMGA1,KPNA1,FURIN,POLR2E,SSRP1,TAF13,RNMT,PDCD6IP,NUP50,SUPT16H,VPS4A,CHMP3,CHMP4B
C15orf39																						9_Member	Reactome Gene Sets	R-HSA-162906	HIV Infection	-2.43716	-1.1576	21/227	163,904,905,2965,3159,3836,5045,5062,5434,5693,5704,6749,6884,8731,8945,10015,10762,11198,27183,51652,128866	AP2B1,CCNT1,CCNT2,GTF2H1,HMGA1,KPNA1,FURIN,PAK2,POLR2E,PSMB5,PSMC4,SSRP1,TAF13,RNMT,BTRC,PDCD6IP,NUP50,SUPT16H,VPS4A,CHMP3,CHMP4B
C16orf58																						9_Member	Reactome Gene Sets	R-HSA-162599	Late Phase of HIV Life Cycle	-2.27171	-1.04629	14/133	904,905,2965,5045,5434,6749,6884,8731,10015,10762,11198,27183,51652,128866	CCNT1,CCNT2,GTF2H1,FURIN,POLR2E,SSRP1,TAF13,RNMT,PDCD6IP,NUP50,SUPT16H,VPS4A,CHMP3,CHMP4B
C16orf72																						10_Summary	KEGG Pathway	ko04140	Autophagy - animal	-4.46441	-2.53165	18/125	596,3708,3920,5295,5562,5580,6198,6885,8897,9110,9711,10000,11337,22863,23710,26100,55014,79065,3312,7280,7335,51652,128866,140735,387522	BCL2,ITPR1,LAMP2,PIK3R1,PRKAA1,PRKCD,RPS6KB1,MAP3K7,MTMR3,MTMR4,RUBCN,AKT3,GABARAP,ATG14,GABARAPL1,WIPI2,STX17,ATG9A,HSPA8,TUBB2A,UBE2V1,CHMP3,CHMP4B,DYNLL2,PEDS1-UBE2V1
C17orf80																						10_Member	KEGG Pathway	ko04140	Autophagy - animal	-4.46441	-2.53165	18/125	596,3708,3920,5295,5562,5580,6198,6885,8897,9110,9711,10000,11337,22863,23710,26100,55014,79065	BCL2,ITPR1,LAMP2,PIK3R1,PRKAA1,PRKCD,RPS6KB1,MAP3K7,MTMR3,MTMR4,RUBCN,AKT3,GABARAP,ATG14,GABARAPL1,WIPI2,STX17,ATG9A
C1orf21																						10_Member	KEGG Pathway	hsa04140	Regulation of autophagy	-4.3246	-2.44552	18/128	596,3708,3920,5295,5562,5580,6198,6885,8897,9110,9711,10000,11337,22863,23710,26100,55014,79065	BCL2,ITPR1,LAMP2,PIK3R1,PRKAA1,PRKCD,RPS6KB1,MAP3K7,MTMR3,MTMR4,RUBCN,AKT3,GABARAP,ATG14,GABARAPL1,WIPI2,STX17,ATG9A
C1orf226																						10_Member	Reactome Gene Sets	R-HSA-1632852	Macroautophagy	-2.48321	-1.18018	14/126	3312,5562,7280,7335,8897,11337,22863,23710,26100,51652,79065,128866,140735,387522	HSPA8,PRKAA1,TUBB2A,UBE2V1,MTMR3,GABARAP,ATG14,GABARAPL1,WIPI2,CHMP3,ATG9A,CHMP4B,DYNLL2,PEDS1-UBE2V1
C21orf62																						10_Member	Reactome Gene Sets	R-HSA-9612973	Autophagy	-2.46889	-1.17456	15/140	3312,3920,5562,7280,7335,8897,11337,22863,23710,26100,51652,79065,128866,140735,387522	HSPA8,LAMP2,PRKAA1,TUBB2A,UBE2V1,MTMR3,GABARAP,ATG14,GABARAPL1,WIPI2,CHMP3,ATG9A,CHMP4B,DYNLL2,PEDS1-UBE2V1
C2orf42																						11_Summary	Reactome Gene Sets	R-HSA-170834	Signaling by TGF-beta Receptor Complex	-4.41448	-2.49299	13/72	904,905,1030,2280,4088,4092,5045,5494,6497,9110,9612,9958,57154,91,92	CCNT1,CCNT2,CDKN2B,FKBP1A,SMAD3,SMAD7,FURIN,PPM1A,SKI,MTMR4,NCOR2,USP15,SMURF1,ACVR1B,ACVR2A
C2orf74																						11_Member	Reactome Gene Sets	R-HSA-170834	Signaling by TGF-beta Receptor Complex	-4.41448	-2.49299	13/72	904,905,1030,2280,4088,4092,5045,5494,6497,9110,9612,9958,57154	CCNT1,CCNT2,CDKN2B,FKBP1A,SMAD3,SMAD7,FURIN,PPM1A,SKI,MTMR4,NCOR2,USP15,SMURF1
C3orf36																						11_Member	Reactome Gene Sets	R-HSA-9006936	Signaling by TGFB family members	-4.34121	-2.45191	15/94	91,92,904,905,1030,2280,4088,4092,5045,5494,6497,9110,9612,9958,57154	ACVR1B,ACVR2A,CCNT1,CCNT2,CDKN2B,FKBP1A,SMAD3,SMAD7,FURIN,PPM1A,SKI,MTMR4,NCOR2,USP15,SMURF1
C6orf106																						11_Member	Reactome Gene Sets	R-HSA-2173789	TGF-beta receptor signaling activates SMADs	-3.13677	-1.62422	7/32	2280,4088,4092,5045,9110,9958,57154	FKBP1A,SMAD3,SMAD7,FURIN,MTMR4,USP15,SMURF1
CA8																						11_Member	Reactome Gene Sets	R-HSA-2173793	Transcriptional activity of SMAD2/SMAD3:SMAD4 heterotrimer	-3.01365	-1.55032	8/43	904,905,1030,4088,4092,5494,6497,9612	CCNT1,CCNT2,CDKN2B,SMAD3,SMAD7,PPM1A,SKI,NCOR2
CABIN1																						11_Member	Reactome Gene Sets	R-HSA-2173788	Downregulation of TGF-beta receptor signaling	-2.12072	-0.946621	5/26	4088,4092,9110,9958,57154	SMAD3,SMAD7,MTMR4,USP15,SMURF1
CACUL1																						12_Summary	Reactome Gene Sets	R-HSA-983231	Factors involved in megakaryocyte development and platelet production	-4.23415	-2.39369	18/130	547,830,3021,3799,4602,5576,5889,7157,7280,7465,7975,9371,9493,11311,23186,29127,64837,139818,163,351,372,2589,2665,2885,3312,4644,4952,5048,5049,5537,6814,7533,8774,9527,9950,10000,10097,10113,10121,10802,10971,11337,23011,23163,27183,51209,51652,55014,55291,57148,57533,84516,90411,117177,128637,128866,140735,201627,286451,7184,10525,3301,3303,3304,821,2683	KIF1A,CAPZA2,H3-3B,KIF5B,MYB,PRKAR2A,RAD51C,TP53,TUBB2A,WEE1,MAFK,KIF3B,KIF23,VPS45,RCOR1,RACGAP1,KLC2,DOCK11,AP2B1,APP,ARCN1,GALNT1,GDI2,GRB2,HSPA8,MYO5A,OCRL,PAFAH1B1,PAFAH1B2,PPP6C,STXBP3,YWHAH,NAPG,GOSR1,GOLGA5,AKT3,ACTR2,PREB,ACTR1A,SEC24A,YWHAQ,GABARAP,RAB21,GGA3,VPS4A,RAB9B,CHMP3,STX17,PPP6R3,RALGAPB,TBC1D14,DCTN5,MCFD2,RAB3IP,TBC1D20,CHMP4B,DYNLL2,DENND6A,YIPF6,HSP90B1,HYOU1,DNAJA1,HSPA1A…
CALD1																						12_Member	Reactome Gene Sets	R-HSA-983231	Factors involved in megakaryocyte development and platelet production	-4.23415	-2.39369	18/130	547,830,3021,3799,4602,5576,5889,7157,7280,7465,7975,9371,9493,11311,23186,29127,64837,139818	KIF1A,CAPZA2,H3-3B,KIF5B,MYB,PRKAR2A,RAD51C,TP53,TUBB2A,WEE1,MAFK,KIF3B,KIF23,VPS45,RCOR1,RACGAP1,KLC2,DOCK11
CALU																						12_Member	Reactome Gene Sets	R-HSA-199991	Membrane Trafficking	-4.21075	-2.37945	50/580	163,351,372,547,830,2589,2665,2885,3312,3799,4644,4952,5048,5049,5537,6814,7280,7533,8774,9371,9493,9527,9950,10000,10097,10113,10121,10802,10971,11311,11337,23011,23163,27183,29127,51209,51652,55014,55291,57148,57533,64837,84516,90411,117177,128637,128866,140735,201627,286451	AP2B1,APP,ARCN1,KIF1A,CAPZA2,GALNT1,GDI2,GRB2,HSPA8,KIF5B,MYO5A,OCRL,PAFAH1B1,PAFAH1B2,PPP6C,STXBP3,TUBB2A,YWHAH,NAPG,KIF3B,KIF23,GOSR1,GOLGA5,AKT3,ACTR2,PREB,ACTR1A,SEC24A,YWHAQ,VPS45,GABARAP,RAB21,GGA3,VPS4A,RACGAP1,RAB9B,CHMP3,STX17,PPP6R3,RALGAPB,TBC1D14,KLC2,DCTN5,MCFD2,RAB3IP,TBC1D20,CHMP4B,DYNLL2,DENND6A,YIPF6
CAMSAP1																						12_Member	Reactome Gene Sets	R-HSA-5653656	Vesicle-mediated transport	-4.08413	-2.29585	52/618	163,351,372,547,830,2589,2665,2885,3312,3799,4644,4952,5048,5049,5537,6814,7184,7280,7533,8774,9371,9493,9527,9950,10000,10097,10113,10121,10525,10802,10971,11311,11337,23011,23163,27183,29127,51209,51652,55014,55291,57148,57533,64837,84516,90411,117177,128637,128866,140735,201627,286451	AP2B1,APP,ARCN1,KIF1A,CAPZA2,GALNT1,GDI2,GRB2,HSPA8,KIF5B,MYO5A,OCRL,PAFAH1B1,PAFAH1B2,PPP6C,STXBP3,HSP90B1,TUBB2A,YWHAH,NAPG,KIF3B,KIF23,GOSR1,GOLGA5,AKT3,ACTR2,PREB,ACTR1A,HYOU1,SEC24A,YWHAQ,VPS45,GABARAP,RAB21,GGA3,VPS4A,RACGAP1,RAB9B,CHMP3,STX17,PPP6R3,RALGAPB,TBC1D14,KLC2,DCTN5,MCFD2,RAB3IP,TBC1D20,CHMP4B,DYNLL2,DENND6A,YIPF6
CANX																						12_Member	Reactome Gene Sets	R-HSA-8856688	Golgi-to-ER retrograde transport	-3.63601	-1.96862	16/120	372,547,830,2589,3799,5048,5049,7280,8774,9371,9493,10121,29127,64837,84516,140735	ARCN1,KIF1A,CAPZA2,GALNT1,KIF5B,PAFAH1B1,PAFAH1B2,TUBB2A,NAPG,KIF3B,KIF23,ACTR1A,RACGAP1,KLC2,DCTN5,DYNLL2
CAPZA2																						12_Member	Reactome Gene Sets	R-HSA-3371497	HSP90 chaperone cycle for steroid hormone receptors (SHR)	-3.5724	-1.92908	9/45	830,3301,3303,3304,3312,7280,10121,84516,140735	CAPZA2,DNAJA1,HSPA1A,HSPA1B,HSPA8,TUBB2A,ACTR1A,DCTN5,DYNLL2
CARD10																						12_Member	Reactome Gene Sets	R-HSA-6811442	Intra-Golgi and retrograde Golgi-to-ER traffic	-3.12563	-1.62168	20/186	372,547,830,2589,3799,5048,5049,7280,8774,9371,9493,9527,9950,10121,11311,29127,51209,64837,84516,140735	ARCN1,KIF1A,CAPZA2,GALNT1,KIF5B,PAFAH1B1,PAFAH1B2,TUBB2A,NAPG,KIF3B,KIF23,GOSR1,GOLGA5,ACTR1A,VPS45,RACGAP1,RAB9B,KLC2,DCTN5,DYNLL2
CARD8																						12_Member	Reactome Gene Sets	R-HSA-6811436	COPI-independent Golgi-to-ER retrograde traffic	-3.08442	-1.58706	8/42	830,2589,5048,5049,7280,10121,84516,140735	CAPZA2,GALNT1,PAFAH1B1,PAFAH1B2,TUBB2A,ACTR1A,DCTN5,DYNLL2
CARM1																						12_Member	Reactome Gene Sets	R-HSA-2132295	MHC class II antigen presentation	-2.64891	-1.30904	13/108	163,821,830,3799,7280,9371,9493,10121,10802,29127,64837,84516,140735	AP2B1,CANX,CAPZA2,KIF5B,TUBB2A,KIF3B,KIF23,ACTR1A,SEC24A,RACGAP1,KLC2,DCTN5,DYNLL2
CASKIN1																						12_Member	Reactome Gene Sets	R-HSA-199977	ER to Golgi Anterograde Transport	-2.4103	-1.1383	15/142	372,830,5537,7280,8774,9527,10113,10121,10802,55014,55291,84516,90411,128637,140735	ARCN1,CAPZA2,PPP6C,TUBB2A,NAPG,GOSR1,PREB,ACTR1A,SEC24A,STX17,PPP6R3,DCTN5,MCFD2,TBC1D20,DYNLL2
CBFA2T3																						12_Member	Reactome Gene Sets	R-HSA-948021	Transport to the Golgi and subsequent modification	-2.12374	-0.947652	16/167	372,830,2683,5537,7280,8774,9527,10113,10121,10802,55014,55291,84516,90411,128637,140735	ARCN1,CAPZA2,B4GALT1,PPP6C,TUBB2A,NAPG,GOSR1,PREB,ACTR1A,SEC24A,STX17,PPP6R3,DCTN5,MCFD2,TBC1D20,DYNLL2
CBX2																						12_Member	Reactome Gene Sets	R-HSA-983189	Kinesins	-2.08922	-0.93234	7/48	547,3799,7280,9371,9493,29127,64837	KIF1A,KIF5B,TUBB2A,KIF3B,KIF23,RACGAP1,KLC2
CBX4																						13_Summary	Reactome Gene Sets	R-HSA-1912422	Pre-NOTCH Expression and Processing	-4.18843	-2.36607	14/86	595,1871,2683,3021,3516,3725,4853,5045,7157,8349,23112,27161,85236,192670,4088,5693,5704,7091,8788,9612,26508,57534,79718,648,894,1021,3458,4602,6929,8085,8535,10413,23067,23466,80012,84733,596,904,1386,2194,2782,5295,5434,5915,8050,10000,10498,23189,55970,56603	CCND1,E2F3,B4GALT1,H3-3B,RBPJ,JUN,NOTCH2,FURIN,TP53,H2BC21,TNRC6B,AGO2,H2BC12,AGO4,SMAD3,PSMB5,PSMC4,TLE4,DLK1,NCOR2,HEYL,MIB1,TBL1XR1,BMI1,CCND2,CDK6,IFNG,MYB,TCF3,KMT2D,CBX4,YAP1,SETD1B,CBX6,PHC3,CBX2,BCL2,CCNT1,ATF2,FASN,GNB1,PIK3R1,POLR2E,RARB,PDHX,AKT3,CARM1,KANK1,GNG12,CYP26B1
CBX6																						13_Member	Reactome Gene Sets	R-HSA-1912422	Pre-NOTCH Expression and Processing	-4.18843	-2.36607	14/86	595,1871,2683,3021,3516,3725,4853,5045,7157,8349,23112,27161,85236,192670	CCND1,E2F3,B4GALT1,H3-3B,RBPJ,JUN,NOTCH2,FURIN,TP53,H2BC21,TNRC6B,AGO2,H2BC12,AGO4
CCDC80																						13_Member	Reactome Gene Sets	R-HSA-1912408	Pre-NOTCH Transcription and Translation	-3.8315	-2.0898	12/71	595,1871,3021,3516,3725,4853,7157,8349,23112,27161,85236,192670	CCND1,E2F3,H3-3B,RBPJ,JUN,NOTCH2,TP53,H2BC21,TNRC6B,AGO2,H2BC12,AGO4
CCDC83																						13_Member	Reactome Gene Sets	R-HSA-157118	Signaling by NOTCH	-3.62384	-1.96862	23/210	595,1871,2683,3021,3516,3725,4088,4853,5045,5693,5704,7091,7157,8349,8788,9612,23112,26508,27161,57534,79718,85236,192670	CCND1,E2F3,B4GALT1,H3-3B,RBPJ,JUN,SMAD3,NOTCH2,FURIN,PSMB5,PSMC4,TLE4,TP53,H2BC21,DLK1,NCOR2,TNRC6B,HEYL,AGO2,MIB1,TBL1XR1,H2BC12,AGO4
CCND1																						13_Member	Reactome Gene Sets	R-HSA-8878171	Transcriptional regulation by RUNX1	-3.19687	-1.66062	22/211	595,648,894,1021,3021,3458,4602,5693,5704,6929,8085,8349,8535,10413,23067,23112,23466,27161,80012,84733,85236,192670	CCND1,BMI1,CCND2,CDK6,H3-3B,IFNG,MYB,PSMB5,PSMC4,TCF3,KMT2D,H2BC21,CBX4,YAP1,SETD1B,TNRC6B,CBX6,AGO2,PHC3,CBX2,H2BC12,AGO4
CCND2																						13_Member	Reactome Gene Sets	R-HSA-9006931	Signaling by Nuclear Receptors	-3.03123	-1.56007	25/260	595,596,904,1386,2194,2782,3021,3725,4602,5295,5434,5915,8050,8349,9612,10000,10498,23112,23189,27161,55970,56603,79718,85236,192670	CCND1,BCL2,CCNT1,ATF2,FASN,GNB1,H3-3B,JUN,MYB,PIK3R1,POLR2E,RARB,PDHX,H2BC21,NCOR2,AKT3,CARM1,TNRC6B,KANK1,AGO2,GNG12,CYP26B1,TBL1XR1,H2BC12,AGO4
CCNE1																						13_Member	Reactome Gene Sets	R-HSA-9018519	Estrogen-dependent gene expression	-2.95801	-1.52101	15/125	595,596,904,1386,3021,3725,4602,5434,8349,10498,23112,23189,27161,85236,192670	CCND1,BCL2,CCNT1,ATF2,H3-3B,JUN,MYB,POLR2E,H2BC21,CARM1,TNRC6B,KANK1,AGO2,H2BC12,AGO4
CCNE2																						13_Member	Reactome Gene Sets	R-HSA-8939211	ESR-mediated signaling	-2.60317	-1.27814	19/191	595,596,904,1386,2782,3021,3725,4602,5295,5434,8349,10000,10498,23112,23189,27161,55970,85236,192670	CCND1,BCL2,CCNT1,ATF2,GNB1,H3-3B,JUN,MYB,PIK3R1,POLR2E,H2BC21,AKT3,CARM1,TNRC6B,KANK1,AGO2,GNG12,H2BC12,AGO4
CCNT1																						14_Summary	KEGG Pathway	hsa04722	Neurotrophin signaling pathway	-4.13632	-2.33977	16/109	396,596,627,1398,1399,2885,2932,3725,4790,5295,5580,6197,7157,9261,10000,11108,5062,7422,8453,201163,23163,27,1026,6198,2194,2308,2319,5255,5257,5562,5576,595,894,1729,3673,3915,7410,7414	ARHGDIA,BCL2,BDNF,CRK,CRKL,GRB2,GSK3B,JUN,NFKB1,PIK3R1,PRKCD,RPS6KA3,TP53,MAPKAPK2,AKT3,PRDM4,PAK2,VEGFA,CUL2,FLCN,GGA3,ABL2,CDKN1A,RPS6KB1,FASN,FOXO1,FLOT2,PHKA1,PHKB,PRKAA1,PRKAR2A,CCND1,CCND2,DIAPH1,ITGA2,LAMC1,VAV2,VCL
CCNT2																						14_Member	KEGG Pathway	hsa04722	Neurotrophin signaling pathway	-4.13632	-2.33977	16/109	396,596,627,1398,1399,2885,2932,3725,4790,5295,5580,6197,7157,9261,10000,11108	ARHGDIA,BCL2,BDNF,CRK,CRKL,GRB2,GSK3B,JUN,NFKB1,PIK3R1,PRKCD,RPS6KA3,TP53,MAPKAPK2,AKT3,PRDM4
CCNYL1																						14_Member	KEGG Pathway	ko04722	Neurotrophin signaling pathway	-4.13632	-2.33977	16/109	396,596,627,1398,1399,2885,2932,3725,4790,5295,5580,6197,7157,9261,10000,11108	ARHGDIA,BCL2,BDNF,CRK,CRKL,GRB2,GSK3B,JUN,NFKB1,PIK3R1,PRKCD,RPS6KA3,TP53,MAPKAPK2,AKT3,PRDM4
CCT6B																						14_Member	KEGG Pathway	hsa05211	Renal cell carcinoma	-3.0624	-1.57516	10/63	1398,1399,2885,3725,5062,5295,7422,8453,10000,201163	CRK,CRKL,GRB2,JUN,PAK2,PIK3R1,VEGFA,CUL2,AKT3,FLCN
CD180																						14_Member	KEGG Pathway	ko05211	Renal cell carcinoma	-3.0624	-1.57516	10/63	1398,1399,2885,3725,5062,5295,7422,8453,10000,201163	CRK,CRKL,GRB2,JUN,PAK2,PIK3R1,VEGFA,CUL2,AKT3,FLCN
CD274																						14_Member	Reactome Gene Sets	R-HSA-8875656	MET receptor recycling	-3.03371	-1.56007	4/10	1398,1399,2885,23163	CRK,CRKL,GRB2,GGA3
CD2AP																						14_Member	KEGG Pathway	hsa04012	ErbB signaling pathway	-2.96831	-1.52765	11/76	27,1026,1398,1399,2885,2932,3725,5062,5295,6198,10000	ABL2,CDKN1A,CRK,CRKL,GRB2,GSK3B,JUN,PAK2,PIK3R1,RPS6KB1,AKT3
CDADC1																						14_Member	KEGG Pathway	ko04012	ErbB signaling pathway	-2.96831	-1.52765	11/76	27,1026,1398,1399,2885,2932,3725,5062,5295,6198,10000	ABL2,CDKN1A,CRK,CRKL,GRB2,GSK3B,JUN,PAK2,PIK3R1,RPS6KB1,AKT3
CDC14B																						14_Member	KEGG Pathway	hsa04910	Insulin signaling pathway	-2.58003	-1.26365	14/123	1398,1399,2194,2308,2319,2885,2932,5255,5257,5295,5562,5576,6198,10000	CRK,CRKL,FASN,FOXO1,FLOT2,GRB2,GSK3B,PHKA1,PHKB,PIK3R1,PRKAA1,PRKAR2A,RPS6KB1,AKT3
CDC25A																						14_Member	KEGG Pathway	ko04910	Insulin signaling pathway	-2.58003	-1.26365	14/123	1398,1399,2194,2308,2319,2885,2932,5255,5257,5295,5562,5576,6198,10000	CRK,CRKL,FASN,FOXO1,FLOT2,GRB2,GSK3B,PHKA1,PHKB,PIK3R1,PRKAA1,PRKAR2A,RPS6KB1,AKT3
CDC27																						14_Member	KEGG Pathway	hsa04510	Focal adhesion	-2.38419	-1.11715	17/171	595,596,894,1398,1399,1729,2885,2932,3673,3725,3915,5062,5295,7410,7414,7422,10000	CCND1,BCL2,CCND2,CRK,CRKL,DIAPH1,GRB2,GSK3B,ITGA2,JUN,LAMC1,PAK2,PIK3R1,VAV2,VCL,VEGFA,AKT3
CDC37L1																						14_Member	KEGG Pathway	ko04510	Focal adhesion	-2.38419	-1.11715	17/171	595,596,894,1398,1399,1729,2885,2932,3673,3725,3915,5062,5295,7410,7414,7422,10000	CCND1,BCL2,CCND2,CRK,CRKL,DIAPH1,GRB2,GSK3B,ITGA2,JUN,LAMC1,PAK2,PIK3R1,VAV2,VCL,VEGFA,AKT3
CDC42SE2																						15_Summary	Reactome Gene Sets	R-HSA-8934593	Regulation of RUNX1 Expression and Activity	-3.9921	-2.23542	6/17	595,894,1021,23112,27161,192670,6895,23405,983,2308,3725,5062,5597,5693,5704,8555,996,4790,7157,119504,1030,1871,5434,2782,3708,6885,8323,55970	CCND1,CCND2,CDK6,TNRC6B,AGO2,AGO4,TARBP2,DICER1,CDK1,FOXO1,JUN,PAK2,MAPK6,PSMB5,PSMC4,CDC14B,CDC27,NFKB1,TP53,ANAPC16,CDKN2B,E2F3,POLR2E,GNB1,ITPR1,MAP3K7,FZD6,GNG12
CDCA4																						15_Member	Reactome Gene Sets	R-HSA-8934593	Regulation of RUNX1 Expression and Activity	-3.9921	-2.23542	6/17	595,894,1021,23112,27161,192670	CCND1,CCND2,CDK6,TNRC6B,AGO2,AGO4
CDK1																						15_Member	Reactome Gene Sets	R-HSA-426486	Small interfering RNA (siRNA) biogenesis	-3.23854	-1.68978	4/9	6895,23405,27161,192670	TARBP2,DICER1,AGO2,AGO4
CDK17																						15_Member	Reactome Gene Sets	R-HSA-5687128	MAPK6/MAPK4 signaling	-2.60991	-1.27921	11/84	983,2308,3725,5062,5597,5693,5704,8555,23112,27161,192670	CDK1,FOXO1,JUN,PAK2,MAPK6,PSMB5,PSMC4,CDC14B,TNRC6B,AGO2,AGO4
CDK6																						15_Member	Reactome Gene Sets	R-HSA-8853884	Transcriptional Regulation by VENTX	-2.60531	-1.27814	7/39	595,996,4790,7157,23112,119504,192670	CCND1,CDC27,NFKB1,TP53,TNRC6B,ANAPC16,AGO4
CDKN1A																						15_Member	Reactome Gene Sets	R-HSA-426496	Post-transcriptional silencing by small RNAs	-2.45923	-1.17456	3/7	23112,27161,192670	TNRC6B,AGO2,AGO4
CDKN2AIPNL																						15_Member	Reactome Gene Sets	R-HSA-2559585	Oncogene Induced Senescence	-2.32911	-1.08137	6/33	1021,1030,1871,7157,23112,192670	CDK6,CDKN2B,E2F3,TP53,TNRC6B,AGO4
CDKN2B																						15_Member	Reactome Gene Sets	R-HSA-203927	MicroRNA (miRNA) biogenesis	-2.27552	-1.04629	5/24	5434,6895,23405,27161,192670	POLR2E,TARBP2,DICER1,AGO2,AGO4
CDS2																						15_Member	Reactome Gene Sets	R-HSA-8948700	Competing endogenous RNAs (ceRNAs) regulate PTEN translation	-2.27104	-1.04629	3/8	23112,27161,192670	TNRC6B,AGO2,AGO4
CDV3																						15_Member	Reactome Gene Sets	R-HSA-4086398	Ca2+ pathway	-2.21638	-1.00968	8/57	2782,3708,6885,8323,23112,27161,55970,192670	GNB1,ITPR1,MAP3K7,FZD6,TNRC6B,AGO2,GNG12,AGO4
CENPJ																						15_Member	Reactome Gene Sets	R-HSA-8943723	Regulation of PTEN mRNA translation	-2.11083	-0.942419	3/9	23112,27161,192670	TNRC6B,AGO2,AGO4
CEP55																						16_Summary	Reactome Gene Sets	R-HSA-1640170	Cell Cycle	-3.87053	-2.12141	53/646	595,672,894,898,983,993,996,1021,1026,1030,1111,1454,1871,2932,3021,5000,5048,5434,5527,5537,5557,5693,5704,5889,7157,7280,7465,7533,8349,8945,9134,9493,10000,10121,10762,10971,23353,27183,51652,55291,55835,56655,57551,63967,64326,79441,80254,85236,119504,128866,140735,165918,203068	CCND1,BRCA1,CCND2,CCNE1,CDK1,CDC25A,CDC27,CDK6,CDKN1A,CDKN2B,CHEK1,CSNK1E,E2F3,GSK3B,H3-3B,ORC4,PAFAH1B1,POLR2E,PPP2R5C,PPP6C,PRIM1,PSMB5,PSMC4,RAD51C,TP53,TUBB2A,WEE1,YWHAH,H2BC21,BTRC,CCNE2,KIF23,AKT3,ACTR1A,NUP50,YWHAQ,SUN1,VPS4A,CHMP3,PPP6R3,CENPJ,POLE4,TAOK1,CLSPN,COP1,HAUS3,CEP63,H2BC12,ANAPC16,CHMP4B,DYNLL2,RNF168,TUBB
CEP63																						16_Member	Reactome Gene Sets	R-HSA-1640170	Cell Cycle	-3.87053	-2.12141	53/646	595,672,894,898,983,993,996,1021,1026,1030,1111,1454,1871,2932,3021,5000,5048,5434,5527,5537,5557,5693,5704,5889,7157,7280,7465,7533,8349,8945,9134,9493,10000,10121,10762,10971,23353,27183,51652,55291,55835,56655,57551,63967,64326,79441,80254,85236,119504,128866,140735,165918,203068	CCND1,BRCA1,CCND2,CCNE1,CDK1,CDC25A,CDC27,CDK6,CDKN1A,CDKN2B,CHEK1,CSNK1E,E2F3,GSK3B,H3-3B,ORC4,PAFAH1B1,POLR2E,PPP2R5C,PPP6C,PRIM1,PSMB5,PSMC4,RAD51C,TP53,TUBB2A,WEE1,YWHAH,H2BC21,BTRC,CCNE2,KIF23,AKT3,ACTR1A,NUP50,YWHAQ,SUN1,VPS4A,CHMP3,PPP6R3,CENPJ,POLE4,TAOK1,CLSPN,COP1,HAUS3,CEP63,H2BC12,ANAPC16,CHMP4B,DYNLL2,RNF168,TUBB
CHAC1																						16_Member	Reactome Gene Sets	R-HSA-75035	Chk1/Chk2(Cds1) mediated inactivation of Cyclin B:Cdk1 complex	-3.60095	-1.95172	5/13	983,1111,7465,7533,10971	CDK1,CHEK1,WEE1,YWHAH,YWHAQ
CHD4																						16_Member	Reactome Gene Sets	R-HSA-69278	Cell Cycle, Mitotic	-2.71166	-1.34524	41/525	595,894,898,983,993,996,1021,1026,1030,1454,1871,2932,3021,5000,5048,5527,5557,5693,5704,7157,7280,7465,8349,8945,9134,9493,10000,10121,10762,27183,51652,55835,56655,57551,79441,80254,85236,119504,128866,140735,203068	CCND1,CCND2,CCNE1,CDK1,CDC25A,CDC27,CDK6,CDKN1A,CDKN2B,CSNK1E,E2F3,GSK3B,H3-3B,ORC4,PAFAH1B1,PPP2R5C,PRIM1,PSMB5,PSMC4,TP53,TUBB2A,WEE1,H2BC21,BTRC,CCNE2,KIF23,AKT3,ACTR1A,NUP50,VPS4A,CHMP3,CENPJ,POLE4,TAOK1,HAUS3,CEP63,H2BC12,ANAPC16,CHMP4B,DYNLL2,TUBB
CHEK1																						16_Member	Reactome Gene Sets	R-HSA-69620	Cell Cycle Checkpoints	-2.6484	-1.30904	25/277	672,898,983,993,996,1026,1111,5000,5048,5527,5693,5704,7157,7465,7533,8349,9134,10971,57551,63967,64326,85236,119504,140735,165918	BRCA1,CCNE1,CDK1,CDC25A,CDC27,CDKN1A,CHEK1,ORC4,PAFAH1B1,PPP2R5C,PSMB5,PSMC4,TP53,WEE1,YWHAH,H2BC21,CCNE2,YWHAQ,TAOK1,CLSPN,COP1,H2BC12,ANAPC16,DYNLL2,RNF168
CHIC1																						16_Member	Reactome Gene Sets	R-HSA-69473	G2/M DNA damage checkpoint	-2.16072	-0.976552	10/83	672,983,1111,7157,7465,7533,8349,10971,85236,165918	BRCA1,CDK1,CHEK1,TP53,WEE1,YWHAH,H2BC21,YWHAQ,H2BC12,RNF168
CHMP3																						16_Member	Reactome Gene Sets	R-HSA-69481	G2/M Checkpoints	-2.06205	-0.913107	15/155	672,983,993,1111,5000,5693,5704,7157,7465,7533,8349,10971,63967,85236,165918	BRCA1,CDK1,CDC25A,CHEK1,ORC4,PSMB5,PSMC4,TP53,WEE1,YWHAH,H2BC21,YWHAQ,CLSPN,H2BC12,RNF168
CHMP4B																						17_Summary	Reactome Gene Sets	R-HSA-5688426	Deubiquitination	-3.76137	-2.02697	27/260	672,983,993,1540,4088,4092,5693,5704,5887,6885,7157,8313,8349,8473,8517,9958,9960,55252,55288,55611,63967,84132,84196,85236,93624,171023,221937	BRCA1,CDK1,CDC25A,CYLD,SMAD3,SMAD7,PSMB5,PSMC4,RAD23B,MAP3K7,TP53,AXIN2,H2BC21,OGT,IKBKG,USP15,USP3,ASXL2,RHOT1,OTUB1,CLSPN,USP42,USP48,H2BC12,TADA2B,ASXL1,FOXK1
CHUK																						17_Member	Reactome Gene Sets	R-HSA-5688426	Deubiquitination	-3.76137	-2.02697	27/260	672,983,993,1540,4088,4092,5693,5704,5887,6885,7157,8313,8349,8473,8517,9958,9960,55252,55288,55611,63967,84132,84196,85236,93624,171023,221937	BRCA1,CDK1,CDC25A,CYLD,SMAD3,SMAD7,PSMB5,PSMC4,RAD23B,MAP3K7,TP53,AXIN2,H2BC21,OGT,IKBKG,USP15,USP3,ASXL2,RHOT1,OTUB1,CLSPN,USP42,USP48,H2BC12,TADA2B,ASXL1,FOXK1
CLCC1																						17_Member	Reactome Gene Sets	R-HSA-5689880	Ub-specific processing proteases	-3.15529	-1.63305	20/185	993,1540,4088,4092,5693,5704,6885,7157,8313,8349,8517,9958,9960,55288,55611,63967,84132,84196,85236,93624	CDC25A,CYLD,SMAD3,SMAD7,PSMB5,PSMC4,MAP3K7,TP53,AXIN2,H2BC21,IKBKG,USP15,USP3,RHOT1,OTUB1,CLSPN,USP42,USP48,H2BC12,TADA2B
CLCN3																						18_Summary	Reactome Gene Sets	R-HSA-1280218	Adaptive Immune System	-3.70812	-1.9809	56/704	163,821,830,996,1147,2280,2885,3708,3799,4790,5062,5133,5295,5527,5693,5704,5795,5930,5966,6885,7280,7328,7335,7704,8452,8453,8517,8945,9354,9371,9493,9690,10000,10121,10384,10802,25847,29121,29126,29127,29927,51444,55008,55585,55824,57154,57531,64837,84516,84937,84961,92912,126014,140735,223082,387522	AP2B1,CANX,CAPZA2,CDC27,CHUK,FKBP1A,GRB2,ITPR1,KIF5B,NFKB1,PAK2,PDCD1,PIK3R1,PPP2R5C,PSMB5,PSMC4,PTPRJ,RBBP6,REL,MAP3K7,TUBB2A,UBE2H,UBE2V1,ZBTB16,CUL3,CUL2,IKBKG,BTRC,UBE4A,KIF3B,KIF23,UBE3C,AKT3,ACTR1A,BTN3A3,SEC24A,ANAPC13,CLEC2D,CD274,RACGAP1,SEC61A1,RNF138,HERC6,UBE2Q1,PAG1,SMURF1,HACE1,KLC2,DCTN5,ZNRF1,FBXL20,UBE2Q2,OSCAR,DYNLL2,ZNRF2,PEDS1-UBE2V1
CLEC2D																						18_Member	Reactome Gene Sets	R-HSA-1280218	Adaptive Immune System	-3.70812	-1.9809	56/704	163,821,830,996,1147,2280,2885,3708,3799,4790,5062,5133,5295,5527,5693,5704,5795,5930,5966,6885,7280,7328,7335,7704,8452,8453,8517,8945,9354,9371,9493,9690,10000,10121,10384,10802,25847,29121,29126,29127,29927,51444,55008,55585,55824,57154,57531,64837,84516,84937,84961,92912,126014,140735,223082,387522	AP2B1,CANX,CAPZA2,CDC27,CHUK,FKBP1A,GRB2,ITPR1,KIF5B,NFKB1,PAK2,PDCD1,PIK3R1,PPP2R5C,PSMB5,PSMC4,PTPRJ,RBBP6,REL,MAP3K7,TUBB2A,UBE2H,UBE2V1,ZBTB16,CUL3,CUL2,IKBKG,BTRC,UBE4A,KIF3B,KIF23,UBE3C,AKT3,ACTR1A,BTN3A3,SEC24A,ANAPC13,CLEC2D,CD274,RACGAP1,SEC61A1,RNF138,HERC6,UBE2Q1,PAG1,SMURF1,HACE1,KLC2,DCTN5,ZNRF1,FBXL20,UBE2Q2,OSCAR,DYNLL2,ZNRF2,PEDS1-UBE2V1
CLIP4																						18_Member	Reactome Gene Sets	R-HSA-983169	Class I MHC mediated antigen processing & presentation	-2.11058	-0.942419	28/353	821,996,1147,5693,5704,5930,7328,7335,7704,8452,8453,8517,8945,9354,9690,10802,25847,29927,51444,55008,55585,57154,57531,84937,84961,92912,223082,387522	CANX,CDC27,CHUK,PSMB5,PSMC4,RBBP6,UBE2H,UBE2V1,ZBTB16,CUL3,CUL2,IKBKG,BTRC,UBE4A,UBE3C,SEC24A,ANAPC13,SEC61A1,RNF138,HERC6,UBE2Q1,SMURF1,HACE1,ZNRF1,FBXL20,UBE2Q2,ZNRF2,PEDS1-UBE2V1
CLSPN																						19_Summary	KEGG Pathway	hsa04340	Hedgehog signaling pathway	-3.65391	-1.96939	8/35	595,596,894,1454,2932,8452,8945,57154,3725,4088,6885,7157,8313,8323,8326,79718,89780,166336,4092,7533,10413,10971,154796,9770	CCND1,BCL2,CCND2,CSNK1E,GSK3B,CUL3,BTRC,SMURF1,JUN,SMAD3,MAP3K7,TP53,AXIN2,FZD6,FZD9,TBL1XR1,WNT3A,PRICKLE2,SMAD7,YWHAH,YAP1,YWHAQ,AMOT,RASSF2
CLU																						19_Member	KEGG Pathway	hsa04340	Hedgehog signaling pathway	-3.65391	-1.96939	8/35	595,596,894,1454,2932,8452,8945,57154	CCND1,BCL2,CCND2,CSNK1E,GSK3B,CUL3,BTRC,SMURF1
CLUH																						19_Member	KEGG Pathway	ko04340	Hedgehog signaling pathway	-3.65391	-1.96939	8/35	595,596,894,1454,2932,8452,8945,57154	CCND1,BCL2,CCND2,CSNK1E,GSK3B,CUL3,BTRC,SMURF1
CMTM4																						19_Member	KEGG Pathway	hsa04310	Wnt signaling pathway	-3.3408	-1.77273	15/115	595,894,1454,2932,3725,4088,6885,7157,8313,8323,8326,8945,79718,89780,166336	CCND1,CCND2,CSNK1E,GSK3B,JUN,SMAD3,MAP3K7,TP53,AXIN2,FZD6,FZD9,BTRC,TBL1XR1,WNT3A,PRICKLE2
CNKSR3																						19_Member	KEGG Pathway	ko04310	Wnt signaling pathway	-3.3408	-1.77273	15/115	595,894,1454,2932,3725,4088,6885,7157,8313,8323,8326,8945,79718,89780,166336	CCND1,CCND2,CSNK1E,GSK3B,JUN,SMAD3,MAP3K7,TP53,AXIN2,FZD6,FZD9,BTRC,TBL1XR1,WNT3A,PRICKLE2
CNN3																						19_Member	KEGG Pathway	ko04390	Hippo signaling pathway	-2.92243	-1.48974	15/126	595,894,1454,2932,4088,4092,7533,8313,8323,8326,8945,10413,10971,89780,154796	CCND1,CCND2,CSNK1E,GSK3B,SMAD3,SMAD7,YWHAH,AXIN2,FZD6,FZD9,BTRC,YAP1,YWHAQ,WNT3A,AMOT
CPEB2																						19_Member	KEGG Pathway	hsa04390	Hippo signaling pathway	-2.85594	-1.45244	16/141	595,894,1454,2932,4088,4092,7533,8313,8323,8326,8945,9770,10413,10971,89780,154796	CCND1,CCND2,CSNK1E,GSK3B,SMAD3,SMAD7,YWHAH,AXIN2,FZD6,FZD9,BTRC,RASSF2,YAP1,YWHAQ,WNT3A,AMOT
CPEB3																						20_Summary	KEGG Pathway	ko05202	Transcriptional misregulation in cancer	-3.4002	-1.80044	18/151	648,862,894,904,905,1026,2005,2308,3021,3206,4790,5966,6929,7157,7490,7704,8091,55204,8731	BMI1,RUNX1T1,CCND2,CCNT1,CCNT2,CDKN1A,ELK4,FOXO1,H3-3B,HOXA10,NFKB1,REL,TCF3,TP53,WT1,ZBTB16,HMGA2,GOLPH3L,RNMT
CPNE1																						20_Member	KEGG Pathway	ko05202	Transcriptional misregulation in cancer	-3.4002	-1.80044	18/151	648,862,894,904,905,1026,2005,2308,3021,3206,4790,5966,6929,7157,7490,7704,8091,55204	BMI1,RUNX1T1,CCND2,CCNT1,CCNT2,CDKN1A,ELK4,FOXO1,H3-3B,HOXA10,NFKB1,REL,TCF3,TP53,WT1,ZBTB16,HMGA2,GOLPH3L
CPSF7																						20_Member	KEGG Pathway	hsa05202	Transcriptional misregulation in cancer	-3.33176	-1.7686	19/166	648,862,894,904,905,1026,2005,2308,3021,3206,4790,5966,6929,7157,7490,7704,8091,8731,55204	BMI1,RUNX1T1,CCND2,CCNT1,CCNT2,CDKN1A,ELK4,FOXO1,H3-3B,HOXA10,NFKB1,REL,TCF3,TP53,WT1,ZBTB16,HMGA2,RNMT,GOLPH3L
CREBL2
CREBRF
CREG1
CRIM1
CRK
CRKL
CTDSPL
CUL2
CXCL10
CYB561A3
CYLD
CYP26B1
DCAF17
DDX3Y
DECR1
DENND6A
DIAPH1
DICER1
DLK1
DMRT2
DMTF1
DNAJA1
DNAJC10
DNAJC9
DOCK11
DPP8
DSCR3
DSTYK
DYNLL2
DYRK3
E2F3
E2F7
ECHDC1
EDC3
EFNB2
EFTUD2
EIF1AX
EIF2B2
ELK4
EN2
ENTPD1
ENTPD6
ENTPD7
EPM2AIP1
ETFRF1
ETNK1
EZH1
FAM103A1
FAM122B
FAM122C
FAM229B
FAM69A
FASN
FBXL18
FBXL20
FBXO3
FCF1
FGF2
FGF7
FGFR4
FKBP1A
FLCN
FLOT2
FOXK1
FOXO1
FRYL
FURIN
FZD6
FZD9
GABARAP
GABARAPL1
GABPA
GALNT1
GANAB
GATAD2A
GCLM
GDI2
GGA3
GLP2R
GNAL
GNAT1
GNB1
GNG12
GOLGA5
GOLPH3L
GOSR1
GPATCH8
GPR180
GPR27
GPRC5A
GRAMD2B
GRB2
GSG1
GTF2H1
H3F3B
HACE1
HAUS3
HCFC2
HDGF
HDHD2
HERC6
HEYL
HIGD1A
HIST1H2BK
HIST2H2BE
HMBOX1
HMGA1
HMGA2
HNRNPA1
HNRNPA1L2
HNRNPA2B1
HNRNPDL
HOXA10
HOXA3
HOXC8
HPF1
HSDL2
HSP90B1
HSPA1A
HSPA1B
HSPA4L
HSPA8
HSPE1-MOB4
HYOU1
IER2
IFT74
IKBKG
IL10RA
IPPK
IRAK1BP1
IRF4
ITGA2
IVNS1ABP
JPT2
JUN
KIAA0895
KIAA1456
KIF23
KIF3B
KIF5B
KLF4
KLF6
KLHDC10
KLHL15
KLHL40
KMT2D
KPNA1
KPNA3
KRT33B
L2HGDH
LAMC1
LAMP2
LANCL1
LDAH
LITAF
LRIF1
LRIG2
LRRC57
LRRFIP2
LSM11
LUC7L3
LURAP1L
LUZP1
MAFK
MAP2K3
MAP3K7
MAP4K2
MAPK6
MAPKAPK2
MCFD2
MCL1
MCM3AP-AS1
MED11
MIGA1
MINK1
MKX
MLLT6
MLXIP
MN1
MOB4
MRPL40
MSANTD4
MSH2
MSL1
MTFR1L
MTMR3
MTMR4
MYB
MYBL1
N4BP1
NAA25
NAB1
NAPG
NCOR2
NFIC
NFKB1
NIPAL2
NNT
NOL4L
NOP2
NOTCH2
NR2C2
NR6A1
NT5DC1
NUCKS1
NUFIP2
NUP50
ODC1
ODF2L
OMA1
ORC4
OSBPL3
OSCAR
OSGEPL1
OTUB1
PAG1
PAGR1
PANK1
PCF11
PCMT1
PDCD4
PDCD6IP
PDE4D
PDHX
PDIA6
PDIK1L
PEX12
PEX13
PGD
PHC3
PHF19
PHKA1
PHKB
PHLPP1
PHLPP2
PHYHIP
PI4K2B
PIK3R1
PIM1
PIP4P1
PISD
PLA2G2D
PLAG1
PLEKHA1
PLEKHB2
PLPBP
PLPP3
PLRG1
PMS1
PNISR
PNN
PNPLA6
PNPO
PNRC2
POLDIP3
POLE4
POLR2E
POM121C
POU2AF1
PPIG
PPIL1
PPIP5K2
PPM1A
PPP1R11
PPP2R5C
PPP6C
PPP6R3
PRDM4
PRDX3
PREB
PRIM1
PRIMPOL
PRKAA1
PRKAR2A
PRKCD
PRRC2C
PRSS21
PSAT1
PSKH1
PSMB5
PSMC4
PTAR1
PTPRD
PTPRJ
PURA
PWWP2A
RAB11FIP2
RAB15
RAB21
RAB23
RAB3IP
RAB40B
RAB9B
RACGAP1
RAD23B
RAD51C
RAP2C
RAPH1
RARB
RASEF
RASSF2
RBBP6
RBPJ
RCAN3
RCOR1
RECK
REL
RELT
REPIN1
RET
REXO1
RFK
RFWD2
RGPD5
RHOT1
RHOV
RIDA
RIF1
RNASEL
RNF138
RNF149
RNF168
RNH1
RNMT
RPL14
RPL36
RPP30
RPRD1B
RPRD2
RPS5
RPS6KB1
RS1
RTN4
RUBCN
RUNX1T1
SALL1
SBNO1
SCAMP4
SCAMP5
SEC24A
SEC61A1
SEC63
SELENOI
SEPT2
SERBP1
SESTD1
SH3BP4
SHOC2
SIDT2
SIRT4
SKAP2
SLC25A22
SLC25A29
SLC29A1
SLC2A3
SLC35A1
SLC35B3
SLC35E2B
SLC39A9
SLC9A1
SLCO3A1
SMAD3
SMAD7
SMDT1
SNCG
SNRPB2
SNTB2
SNX11
SNX16
SNX6
SOCS5
SOWAHC
SPRED1
SPTLC1
SREK1
SRPK1
SRPRB
SRSF1
SSU72
STK38
STRADB
STX17
STXBP3
SUN1
SYNRG
SYPL1
SZRD1
TADA2B
TAF13
TARBP2
TASP1
TBC1D14
TBC1D20
TBCCD1
TBPL1
TBRG1
TCF3
TECPR2
TFAP2A
TFB1M
TGFBR3
THRAP3
TIA1
TIMM13
TKTL1
TLE4
TLK1
TLL1
TM4SF1
TM7SF3
TM9SF2
TMEM100
TMEM109
TMEM135
TMEM138
TMEM161B
TMEM184B
TMEM189
TMEM189-UBE2V1
TMEM214
TMEM245
TMEM251
TMEM69
TNFAIP1
TNFSF9
TOB2
TP53
TPI1
TPM2
TPM3
TRAK1
TRAM1
TRIM28
TRIM35
TRMT13
TSC22D2
TSPYL2
TTC1
TTLL5
TUBB
TUBB2A
TXNIP
U2SURP
UBE2Q1
UBE2Q2
UBE2V1
UBE4A
UBR3
UCP2
UGDH
UGP2
UGT2B4
USP3
USP31
USP42
USP48
USP53
VAV2
VCL
VEGFA
VOPP1
VPS33B
VPS45
VPS4A
VSIR
WDR13
WEE1
WIPF1
WIPI2
WNT3A
WT1
XKR7
YAP1
YIPF6
YRDC
YTHDC1
YWHAH
YWHAQ
ZBTB10
ZBTB33
ZBTB34
ZBTB5
ZCCHC3
ZDHHC16
ZFHX4
ZFP28
ZMAT3
ZNF267
ZNF275
ZNF284
ZNF367
ZNF391
ZNF449
ZNF460
ZNF585B
ZNF620
ZNF622
ZNF691
ZNF704
ZNF91
ZNRF1
ZNRF2
ZNRF3

## Sheet: hsa-miR-20a-5p
1071 Validated target genes of hsa-miR-20a-5p in miRTarbase	70 Autism risk genes	Gene Name	Entrez GeneID	Chromosomal Location	Molecular Function	Support for Autism	Evidence of Support	Number of gene association studies	Number of positive association studies	Number of negative association studies		Pathway enrichment analysis on validated target autism risk genes of hsa-miR-20a-5p										Pathway enrichment analysis on validated target genes of hsa-miR-20a-5p
												GroupID	Category	Term	Description	LogP	Log(q-value)	InTerm_InList	Genes	Symbols		GroupID	Category	Term	Description	LogP	Log(q-value)	InTerm_InList	Genes	Symbols
AGO1	AGO1	argonaute 1, RISC catalytic component	26523	1p34.3	This gene encodes a member of the argonaute family of proteins, which associate with small RNAs and have important roles in RNA interference (RNAi) and RNA silencing. This protein binds to microRNAs (miRNAs) or small interfering RNAs (siRNAs) and represses translation of mRNAs that are complementary to them. It is also involved in transcriptional gene silencing (TGS) of promoter regions that are …	Rare single gene variant	De novo missense variants that were predicted in silico to be damaging were observed in the AGO1 gene in an ASD proband from the Simons Simplex Collection (Iossifov et al., 2014) and an ASD proband from a cohort of 262 Japanese trios (Takata et al., 2018). TADA-Denovo analysis using a combined dataset of previously published cohorts from the Simons Simplex Collection and the Autism Sequencing Con…	7	0	0		1_Summary	Reactome Gene Sets	R-HSA-8943723	Regulation of PTEN mRNA translation	-9.57746	-6.06225	5/9	5728,23112,26523,192669,192670,4204,79718,5594,6934,23135,2100,3815,7057,596,5579,440193,4520,6095,84516,6749	PTEN,TNRC6B,AGO1,AGO3,AGO4,MECP2,TBL1XR1,MAPK1,TCF7L2,KDM6B,ESR2,KIT,THBS1,BCL2,PRKCB,CCDC88C,MTF1,RORA,DCTN5,SSRP1		1_Summary	Reactome Gene Sets	R-HSA-2559585	Oncogene Induced Senescence	-7.64453	-4.24498	14/33	1869,1870,1871,4193,5594,5925,6233,7157,7316,23112,26523,27327,192669,192670,1911,3017,4217,5601,5606,5931,8550,8970,23135,50488,57332,5728,595,861,894,1026,6774,11065,1385,4204,5468,5775,9612,79718,19,6319,29116,64241,6934,596,857,1374,1655,2069,2100,3838,4609,4893,5162,5170,8202,10681,10728,57678,3091,4904,5708,7534,23286,23509,83737,113878	E2F1,E2F2,E2F3,MDM2,MAPK1,RB1,RPS27A,TP53,UBC,TNRC6B,AGO1,TNRC6A,AGO3,AGO4,PHC1,H2BC5,MAP3K5,MAPK9,MAP2K3,RBBP7,MAPKAPK5,H2BC11,KDM6B,MINK1,CBX8,PTEN,CCND1,RUNX1,CCND2,CDKN1A,STAT3,UBE2C,CREB1,MECP2,PPARG,PTPN4,NCOR2,TBL1XR1,ABCA1,SCD,MYLIP,ABCG8,TCF7L2,BCL2,CAV1,CPT1A,DDX5,EREG,ESR2,KPNA2,MYC,NRAS,PDHB,PDPK1,NCOA3,GNB5,PTGES3,GPAM,HIF1A,YBX1,PSMD2,YWHAZ,WWC1,POFUT1,ITCH,DTX2
AGO3	AGO3	argonaute RISC catalytic component 3	192669	1p34.3	Required for RNA-mediated gene silencing (RNAi). Binds to short RNAs such as microRNAs (miRNAs) and represses the translation of mRNAs which are complementary to them.	Rare single gene variant	De novo missense variants in the AGO3 gene have been identified in two probands with ASD (De Rubeis et al., 2014; Yuen et al., 2017) and one proband with an unspecified developmental disorder (Deciphering Developmental Disorders Study 2017). An integrated meta-analysis of de novo mutation data from a combined dataset of 10,927 individuals with neurodevelopmental disorders identified AGO3 as a gen…	5	0	0		1_Member	Reactome Gene Sets	R-HSA-8943723	Regulation of PTEN mRNA translation	-9.57746	-6.06225	5/9	5728,23112,26523,192669,192670	PTEN,TNRC6B,AGO1,AGO3,AGO4		1_Member	Reactome Gene Sets	R-HSA-2559585	Oncogene Induced Senescence	-7.64453	-4.24498	14/33	1869,1870,1871,4193,5594,5925,6233,7157,7316,23112,26523,27327,192669,192670	E2F1,E2F2,E2F3,MDM2,MAPK1,RB1,RPS27A,TP53,UBC,TNRC6B,AGO1,TNRC6A,AGO3,AGO4
AGO4	AGO4	argonaute RISC catalytic component 4	192670	1p34.3	This gene encodes a member of the Argonaute family of proteins which contain PAZ and PIWI domains and play an integral role in RNA interference and short-interfering-RNA-mediated gene silencing.	Rare single gene variant	De novo missense variants in the AGO4 gene have been identified in two ASD probands (De Rubeis et al., 2014). An integrated meta-analysis of de novo mutation data from a combined dataset of 10,927 individuals with neurodevelopmental disorders identified AGO4 as a gene with an excess of missense variants (false discovery rata < 5%, count >1); AGO4 was similarly identified as a gene with an excess …	3	0	0		1_Member	Reactome Gene Sets	R-HSA-8986944	Transcriptional Regulation by MECP2	-8.33265	-5.11847	7/52	4204,5728,23112,26523,79718,192669,192670	MECP2,PTEN,TNRC6B,AGO1,TBL1XR1,AGO3,AGO4		1_Member	Reactome Gene Sets	R-HSA-2559580	Oxidative Stress Induced Senescence	-6.70262	-3.96822	24/102	1869,1870,1871,1911,3017,4193,4217,5594,5601,5606,5931,6233,7157,7316,8550,8970,23112,23135,26523,27327,50488,57332,192669,192670	E2F1,E2F2,E2F3,PHC1,H2BC5,MDM2,MAP3K5,MAPK1,MAPK9,MAP2K3,RBBP7,RPS27A,TP53,UBC,MAPKAPK5,H2BC11,TNRC6B,KDM6B,AGO1,TNRC6A,MINK1,CBX8,AGO3,AGO4
APP	APP	Amyloid beta (A4) precursor protein	351	21q21.3	This gene encodes a protein that functions as a cell surface receptor and performs physiological functions on the surface of neurons relevant to neurite growth, neuronal adhesion and axonogenesis. The protein is also cleaved by a number of secretases to form a number of peptides, some of which form the protein basis of the amyloid plaques found in the brains of patients with Alzheimer disease. Mu…	Functional	Transgenic mice engineered to overexpress the product of -secretase cleavage of human APP (sAPP) displayed hypoactivity and impaired sociability, and elevations in sAPP levels were observed in brains of autistic patients compared to controls (Bailey et al., 2013). Previous reports had demonstrated elevated plasma levels of sAPP in patients with severe autism (Ray et al., 2011).	3	0	0		1_Member	Reactome Gene Sets	R-HSA-9022692	Regulation of MECP2 expression and activity	-8.11016	-5.07207	6/32	4204,23112,26523,79718,192669,192670	MECP2,TNRC6B,AGO1,TBL1XR1,AGO3,AGO4		1_Member	Reactome Gene Sets	R-HSA-8943723	Regulation of PTEN mRNA translation	-5.00173	-2.78737	6/9	5728,23112,26523,27327,192669,192670	PTEN,TNRC6B,AGO1,TNRC6A,AGO3,AGO4
BCL2	BCL2	B-cell CLL/lymphoma 2	596	18q21.33	An integral outer mitochondrial membrane protein that blocks the apoptotic cell death	Functional	Studies have shown that the expression of Bcl-2 is significantly decreased in the brain of autistic subjects.	10	0	0		1_Member	Reactome Gene Sets	R-HSA-426496	Post-transcriptional silencing by small RNAs	-7.78494	-4.87179	4/7	23112,26523,192669,192670	TNRC6B,AGO1,AGO3,AGO4		1_Member	Reactome Gene Sets	R-HSA-8934593	Regulation of RUNX1 Expression and Activity	-4.99889	-2.78737	8/17	595,861,894,23112,26523,27327,192669,192670	CCND1,RUNX1,CCND2,TNRC6B,AGO1,TNRC6A,AGO3,AGO4
CADM2	CADM2	Cell adhesion molecule 2	253559	3p12.1	Adhesion molecule that engages in homo- and heterophilic interactions with the other nectin-like family members, leading to cell aggregation. Important for synapse organization, providing regulated trans-synaptic adhesion.	Genetic association	CADM2 was identified in an ASD candidate gene via homozygous haplotype mapping analysis performed on 1,402 Autism Genome Project trios genotyped for 1 million single nucleotide polymorphisms (SNPs) (Casey et al., 2012).	4	1	0		1_Member	Reactome Gene Sets	R-HSA-8948700	Competing endogenous RNAs (ceRNAs) regulate PTEN translation	-7.48548	-4.66923	4/8	23112,26523,192669,192670	TNRC6B,AGO1,AGO3,AGO4		1_Member	Reactome Gene Sets	R-HSA-426496	Post-transcriptional silencing by small RNAs	-4.43315	-2.31854	5/7	23112,26523,27327,192669,192670	TNRC6B,AGO1,TNRC6A,AGO3,AGO4
CAMTA1	CAMTA1	calmodulin binding transcription activator 1	23261	1p36.31-p36.23	This protein is a transcriptional activator and may act as a tumor suppressor.	Rare single gene variant	A rare deletion in the CAMTA1 gene has been identified with developmental delay (Mikhail et al., 2011).	8	0	0		1_Member	Reactome Gene Sets	R-HSA-2559585	Oncogene Induced Senescence	-6.34098	-3.60392	5/33	5594,23112,26523,192669,192670	MAPK1,TNRC6B,AGO1,AGO3,AGO4		1_Member	Reactome Gene Sets	R-HSA-2559583	Cellular Senescence	-4.31353	-2.24522	28/173	1026,1869,1870,1871,1911,3017,4193,4217,5594,5601,5606,5925,5931,6233,6774,7157,7316,8550,8970,11065,23112,23135,26523,27327,50488,57332,192669,192670	CDKN1A,E2F1,E2F2,E2F3,PHC1,H2BC5,MDM2,MAP3K5,MAPK1,MAPK9,MAP2K3,RB1,RBBP7,RPS27A,STAT3,TP53,UBC,MAPKAPK5,H2BC11,UBE2C,TNRC6B,KDM6B,AGO1,TNRC6A,MINK1,CBX8,AGO3,AGO4
CCDC88C	CCDC88C	Coiled-coil domain containing 88C	440193	14q32.11-q32.12	This gene encodes a ubiquitously expressed coiled-coil domain-containing protein that interacts with the dishevelled protein and is a negative regulator of the canonical Wnt signaling pathway, acting downstream of DVL to inhibit CTNNB1/Beta-catenin stabilization. Mutations in this gene cause autosomal recessive, primary non-syndromic congenital hydrocephalus; a condition characterized by excessiv…	Rare single gene variant	Two de novo missense variants in the CCDC88C gene were identified in simplex ASD probands, with no de novo events in this gene observed in 1,786 unaffected siblings from the Simons Simplex Collection (P=0.07) (Iossifov et al., 2014; Krumm et al., 2015).	6	0	0		1_Member	Reactome Gene Sets	R-HSA-9029569	NR1H3 & NR1H2 regulate gene expression linked to cholesterol transport and efflux	-6.20816	-3.53805	5/35	23112,26523,79718,192669,192670	TNRC6B,AGO1,TBL1XR1,AGO3,AGO4		1_Member	Reactome Gene Sets	R-HSA-8948700	Competing endogenous RNAs (ceRNAs) regulate PTEN translation	-4.03404	-1.99861	5/8	23112,26523,27327,192669,192670	TNRC6B,AGO1,TNRC6A,AGO3,AGO4
CDK19	CDK19	cyclin dependent kinase 19	23097	6q21	This gene encodes a protein that is one of the components of the Mediator co-activator complex. The Mediator complex is a multi-protein complex required for transcriptional activation by DNA binding transcription factors of genes transcribed by RNA polymerase II. The protein encoded by this gene is similar to cyclin-dependent kinase 8 which can also be a component of the Mediator complex.	Rare single gene variant	A rare de novo missense variant in the CDK19 gene was identified in an ASD proband from the Simons Simplex Collection in Iossifov et al., 2014, while a de novo nonsense variant in this gene was observed in an ASD proband from the Autism Sequencing Consortium in Satterstrom et al., 2020. De novo missense variants in the CDK19 gene have been shown to cause a form of developmental and epileptic ence…	5	0	0		1_Member	Reactome Gene Sets	R-HSA-8934593	Regulation of RUNX1 Expression and Activity	-5.96807	-3.40476	4/17	23112,26523,192669,192670	TNRC6B,AGO1,AGO3,AGO4		1_Member	Reactome Gene Sets	R-HSA-8986944	Transcriptional Regulation by MECP2	-3.56562	-1.69692	12/52	1385,4204,5468,5728,5775,9612,23112,26523,27327,79718,192669,192670	CREB1,MECP2,PPARG,PTEN,PTPN4,NCOR2,TNRC6B,AGO1,TNRC6A,TBL1XR1,AGO3,AGO4
CSDE1	CSDE1	cold shock domain containing E1	7812	1p13.2	RNA-binding protein. Required for internal initiation of translation of human rhinovirus RNA. May be involved in translationally coupled mRNA turnover. Implicated with other RNA-binding proteins in the cytoplasmic deadenylation/translational and decay interplay of the FOS mRNA mediated by the major coding-region determinant of instability (mCRD) domain.	Rare single gene variant	A de novo nonsense variant in the CSDE1 gene was identified in an ASD proband from the Simons Simplex Collection (SSC; Iossifov et al., 2014). Guo et al., 2019 initially targeted the coding region of the CSDE1 gene using a modified single-molecule molecular inversion probe approach among 4,045 ASD probands from the Autism Clinical and Genetic Resources in China (ACGC) cohort and identified de nov…	3	0	0		1_Member	Reactome Gene Sets	R-HSA-8853884	Transcriptional Regulation by VENTX	-5.96572	-3.40476	5/39	6934,23112,26523,192669,192670	TCF7L2,TNRC6B,AGO1,AGO3,AGO4		1_Member	Reactome Gene Sets	R-HSA-9024446	NR1H2 and NR1H3-mediated signaling	-3.54671	-1.69692	11/45	19,6319,9612,23112,26523,27327,29116,64241,79718,192669,192670	ABCA1,SCD,NCOR2,TNRC6B,AGO1,TNRC6A,MYLIP,ABCG8,TBL1XR1,AGO3,AGO4
DCTN5	DCTN5	dynactin 5	84516	16p12.2	Transferase activity	Rare Single Gene variant	Rare mutations in the DCTN5 gene have been identified with autism (O'Roak et al., 2011).	3	0	0		1_Member	Reactome Gene Sets	R-HSA-9024446	NR1H2 and NR1H3-mediated signaling	-5.69815	-3.18293	5/44	23112,26523,79718,192669,192670	TNRC6B,AGO1,TBL1XR1,AGO3,AGO4		1_Member	Reactome Gene Sets	R-HSA-9022692	Regulation of MECP2 expression and activity	-3.4851	-1.6552	9/32	1385,4204,9612,23112,26523,27327,79718,192669,192670	CREB1,MECP2,NCOR2,TNRC6B,AGO1,TNRC6A,TBL1XR1,AGO3,AGO4
DNM1L	DNM1L	Dynamin 1-like	10059	12p11.21	Functions in mitochondrial and peroxisomal division. Required for normal brain development. Defects in DNM1L are the cause of encephalopathy, lethal, due to defective mitochondrial and peroxisomal fission (EMPF) [MIM:614388].	Functional	Reduced expression in two out of three brain regions (anterior cingulate gyrus, motor cortex, and thalamus) following gene expression analysis of postmortem brain tissue of autism patients (Anitha et al., 2012).	8	0	0		1_Member	Reactome Gene Sets	R-HSA-2559580	Oxidative Stress Induced Senescence	-5.17814	-2.70432	6/97	5594,23112,23135,26523,192669,192670	MAPK1,TNRC6B,KDM6B,AGO1,AGO3,AGO4		1_Member	Reactome Gene Sets	R-HSA-9029569	NR1H3 & NR1H2 regulate gene expression linked to cholesterol transport and efflux	-3.07337	-1.43588	9/36	19,9612,23112,26523,27327,64241,79718,192669,192670	ABCA1,NCOR2,TNRC6B,AGO1,TNRC6A,ABCG8,TBL1XR1,AGO3,AGO4
DPYSL2	DPYSL2	dihydropyrimidinase like 2	1808	8p21.2	This gene encodes a member of the collapsin response mediator protein family. Collapsin response mediator proteins form homo- and hetero-tetramers and facilitate neuron guidance, growth and polarity. The encoded protein promotes microtubule assembly and is required for Sema3A-mediated growth cone collapse, and also plays a role in synaptic signaling through interactions with calcium channels. Thi…	Genetic association	De novo missense variants that were predicted in silico to be damaging were identified in the DPYSL2 gene in an ASD proband from the Autism Sequencing Consortium (De Rubeis et al., 2014) and the Simons Simplex Collection (Iossifov et al., 2014). TADA-Denovo analysis using a combined dataset of previously published cohorts from the Simons Simplex Collection and the Autism Sequencing Consortium, as…	14	5	2		1_Member	Reactome Gene Sets	R-HSA-4086398	Ca2+ pathway	-5.13289	-2.69686	5/57	6934,23112,26523,192669,192670	TCF7L2,TNRC6B,AGO1,AGO3,AGO4		1_Member	Reactome Gene Sets	R-HSA-8853884	Transcriptional Regulation by VENTX	-2.80633	-1.24317	9/39	595,6934,7157,11065,23112,26523,27327,192669,192670	CCND1,TCF7L2,TP53,UBE2C,TNRC6B,AGO1,TNRC6A,AGO3,AGO4
EGR2	EGR2	early growth response 2 (Krox-20 homolog, Drosophila)	1959	10q21.3	The encoded protein is a Zn binding transcription factor.	Functional	Differential expression of the EGR2 gene has been shown to occur in some autistic individuals (Hu et al., 2006). EGR2 expression was found to be reduced in individuals with autism as well as Rett syndrome, and it appears that EGR2 and MECP2 can regulate each other's expression (Swanberg et al., 2009).	4	0	0		1_Member	Reactome Gene Sets	R-HSA-426486	Small interfering RNA (siRNA) biogenesis	-5.06838	-2.66711	3/9	26523,192669,192670	AGO1,AGO3,AGO4		1_Member	Reactome Gene Sets	R-HSA-9006931	Signaling by Nuclear Receptors	-2.61646	-1.11183	32/261	19,595,596,857,861,1374,1385,1655,2069,2100,3017,3838,4609,4893,5162,5170,5594,6319,8202,8970,9612,10681,10728,23112,26523,27327,29116,57678,64241,79718,192669,192670	ABCA1,CCND1,BCL2,CAV1,RUNX1,CPT1A,CREB1,DDX5,EREG,ESR2,H2BC5,KPNA2,MYC,NRAS,PDHB,PDPK1,MAPK1,SCD,NCOA3,H2BC11,NCOR2,GNB5,PTGES3,TNRC6B,AGO1,TNRC6A,MYLIP,GPAM,ABCG8,TBL1XR1,AGO3,AGO4
ELAVL2	ELAVL2	ELAV like neuron-specific RNA binding protein 2	1993	9p21.3	The protein encoded by this gene is a neural-specific RNA-binding protein that is known to bind to several 3' UTRs, including its own and also that of FOS and ID. The encoded protein may recognize a GAAA motif in the RNA.	Rare single gene variant	A de novo loss-of-function variant in the ELAVL2 gene was identified in an ASD proband from the Simons Simplex Collection (Iossifov et al., 2014). RNAi-mediated knockdown on ELAVL2 in primary human neurons and RNA sequencing identified a number of alternatively spliced transcripts downstream of ELAVL2 that overlap with RBFOX1 targets as well as targets of FMR1, as well as alternatively spliced an…	6	1	0		1_Member	Reactome Gene Sets	R-HSA-1257604	PIP3 activates AKT signaling	-4.7085	-2.35361	8/243	2100,3815,5594,5728,23112,26523,192669,192670	ESR2,KIT,MAPK1,PTEN,TNRC6B,AGO1,AGO3,AGO4		1_Member	Reactome Gene Sets	R-HSA-1912408	Pre-NOTCH Transcription and Translation	-2.32506	-0.936364	12/71	595,861,1869,1871,3017,7157,8970,23112,26523,27327,192669,192670	CCND1,RUNX1,E2F1,E2F3,H2BC5,TP53,H2BC11,TNRC6B,AGO1,TNRC6A,AGO3,AGO4
EMSY	EMSY	EMSY, BRCA2 interacting transcriptional repressor	56946	11q13.5	Regulator which is able to repress transcription, possibly via its interaction with a multiprotein chromatin remodeling complex that modifies the chromatin.	Rare single gene variant	Single-gene expression analysis of brain cortical tissue samples from 47 ASD cases and 57 controls identified EMSY (formerly known as C11orf30) as a gene showing transcriptome-wide significant differential gene expression (0.6-fold decrease) between autism and control brains (P=3.29E-07; threshold for transcriptome-wide significance set at P<4.76E-07) (Gupta et al., 2014). A de novo LoF variant i…	4	0	0		1_Member	Reactome Gene Sets	R-HSA-8936459	RUNX1 regulates genes involved in megakaryocyte differentiation and platelet function	-4.69273	-2.35361	5/70	7057,23112,26523,192669,192670	THBS1,TNRC6B,AGO1,AGO3,AGO4		1_Member	Reactome Gene Sets	R-HSA-157118	Signaling by NOTCH	-2.28682	-0.918871	26/210	595,861,1385,1869,1871,3017,3091,4609,4904,5708,6233,7157,7316,7534,8970,9612,23112,23286,23509,26523,27327,79718,83737,113878,192669,192670	CCND1,RUNX1,CREB1,E2F1,E2F3,H2BC5,HIF1A,MYC,YBX1,PSMD2,RPS27A,TP53,UBC,YWHAZ,H2BC11,NCOR2,TNRC6B,WWC1,POFUT1,AGO1,TNRC6A,TBL1XR1,ITCH,DTX2,AGO3,AGO4
ESR2	ESR2	estrogen receptor 2 (ER beta)	2100	14q23.2-q23.3	This gene encodes a member of the family of estrogen receptors	Syndromic	Genetic association has been found between the ESR2 gene and both autism and Asperger syndrome (Chakrabarti et al., 2009).	9	1	0		1_Member	Reactome Gene Sets	R-HSA-9006931	Signaling by Nuclear Receptors	-4.55828	-2.25871	8/255	596,2100,5594,23112,26523,79718,192669,192670	BCL2,ESR2,MAPK1,TNRC6B,AGO1,TBL1XR1,AGO3,AGO4		1_Member	Reactome Gene Sets	R-HSA-8939211	ESR-mediated signaling	-2.23227	-0.887692	24/191	595,596,857,861,1385,1655,2069,2100,3017,3838,4609,4893,5170,5594,8202,8970,10681,10728,23112,26523,27327,57678,192669,192670	CCND1,BCL2,CAV1,RUNX1,CREB1,DDX5,EREG,ESR2,H2BC5,KPNA2,MYC,NRAS,PDPK1,MAPK1,NCOA3,H2BC11,GNB5,PTGES3,TNRC6B,AGO1,TNRC6A,GPAM,AGO3,AGO4
GIGYF1	GIGYF1	GRB10 interacting GYF protein 1	64599	7q22.1	The protein encoded by this gene may act cooperatively with GRB10 to regulate tyrosine kinase receptor signaling and may increase IGF1 receptor phosphorylation under IGF1 stimulation as well as phosphorylation of IRS1 and SHC1 (by similarity).	Rare single gene variant	Two de novo loss-of-function variants in the GIGYF1 gene have been identified in ASD probands from the Simons Simplex Collection (refs).	11	1	0		1_Member	Reactome Gene Sets	R-HSA-8939211	ESR-mediated signaling	-4.54348	-2.25871	7/186	596,2100,5594,23112,26523,192669,192670	BCL2,ESR2,MAPK1,TNRC6B,AGO1,AGO3,AGO4		1_Member	Reactome Gene Sets	R-HSA-1912422	Pre-NOTCH Expression and Processing	-2.05634	-0.779321	13/86	595,861,1869,1871,3017,7157,8970,23112,23509,26523,27327,192669,192670	CCND1,RUNX1,E2F1,E2F3,H2BC5,TP53,H2BC11,TNRC6B,POFUT1,AGO1,TNRC6A,AGO3,AGO4
GLO1	GLO1	glyoxalase I	2739	6p21.2	The encoded protein mediates catalysis and formation of S-lactoyl-glutathione from methylglyoxal and reduced glutathione.	Genetic Association	Genetic association has been found between the GLO1 gene and autism (Junaid et al., 2004; Kovac et al., 2014). However, no genetic association was found between GLO1 and autism in Finnish, Italian and Caucasian-American population cohorts. Separately, genetic association was found between GLO1 and panic disorder without agoraphobia in an Italian population cohort (Politi et al., 2006).	10	2	2		1_Member	Reactome Gene Sets	R-HSA-3858494	Beta-catenin independent WNT signaling	-4.35888	-2.14792	6/135	5579,6934,23112,26523,192669,192670	PRKCB,TCF7L2,TNRC6B,AGO1,AGO3,AGO4		2_Summary	KEGG Pathway	hsa05219	Bladder cancer	-7.28041	-4.24498	15/40	595,1026,1613,1869,1870,1871,4193,4609,4893,5594,5925,7057,7157,7422,9252,596,599,659,894,1398,1786,4170,5155,5579,5728,6659,6774,8326,9493,10018,1875,5518,5520,5933,5934,6233,7316,1385,1959,3454,3716,4089,5601,5606,7046,7048,7534,51135,54205,57506,861,2252,5170,6934,1965,3455,3949,891,5557,5708,6118,6241,7465,81620,91768,1452,2100,3815,8202,2778,5567,1783,2801,3017,4660,4928,5048,5901,5905,5983,…	CCND1,CDKN1A,DAPK3,E2F1,E2F2,E2F3,MDM2,MYC,NRAS,MAPK1,RB1,THBS1,TP53,VEGFA,RPS6KA5,BCL2,BCL2L2,BMPR2,CCND2,CRK,DNMT1,MCL1,PDGFB,PRKCB,PTEN,SOX4,STAT3,FZD9,KIF23,BCL2L11,E2F5,PPP2R1A,PPP2R2A,RBL1,RBL2,RPS27A,UBC,CREB1,EGR2,IFNAR1,JAK1,SMAD4,MAPK9,MAP2K3,TGFBR1,TGFBR2,YWHAZ,IRAK4,CYCS,MAVS,RUNX1,FGF7,PDPK1,TCF7L2,EIF2S1,IFNAR2,LDLR,CCNB1,PRIM1,PSMD2,RPA2,RRM2,WEE1,CDT1,CABLES1,CSNK1A1,ESR2,KIT,NCOA…
GNAS	GNAS	GNAS complex locus	2778	20q13.32	The encoded protein has GTPase activity.	Rare Single Gene variant, Genetic Association	SNPs have been identified in the GNAS gene in a screening of autistic, OCD and ADHD patients (Kim et al., 2000). In addition, a rare mutation in the GNAS gene has been identified in an individual with ASD (Sanders et al., 2012).	8	0	0		1_Member	Reactome Gene Sets	R-HSA-6807070	PTEN Regulation	-4.34091	-2.14792	6/136	5594,5728,23112,26523,192669,192670	MAPK1,PTEN,TNRC6B,AGO1,AGO3,AGO4		2_Member	KEGG Pathway	hsa05219	Bladder cancer	-7.28041	-4.24498	15/40	595,1026,1613,1869,1870,1871,4193,4609,4893,5594,5925,7057,7157,7422,9252	CCND1,CDKN1A,DAPK3,E2F1,E2F2,E2F3,MDM2,MYC,NRAS,MAPK1,RB1,THBS1,TP53,VEGFA,RPS6KA5
HNRNPR	HNRNPR	heterogeneous nuclear ribonucleoprotein R	10236	1p36.12	This gene encodes an RNA-binding protein that is a member of the spliceosome C complex, which functions in pre-mRNA processing and transport. The encoded protein also promotes transcription at the c-fos gene.	Rare single gene variant	Duijkers et al., 2019 reported four individuals with de novo variants in the HNRNPR gene that presented with multisystem developmental defects including abnormalities of the brain and skeleton, dysmorphic facies, brachydactyly, seizures, and hypoplastic external genitalia; stereotypic movements were observed in two of these individuals, while autism spectrum disorder (pervasive developmental diso…	5	0	0		1_Member	Reactome Gene Sets	R-HSA-5628897	TP53 Regulates Metabolic Genes	-4.25931	-2.10556	5/86	5728,23112,26523,192669,192670	PTEN,TNRC6B,AGO1,AGO3,AGO4		2_Member	KEGG Pathway	ko05219	Bladder cancer	-7.28041	-4.24498	15/40	595,1026,1613,1869,1870,1871,4193,4609,4893,5594,5925,7057,7157,7422,9252	CCND1,CDKN1A,DAPK3,E2F1,E2F2,E2F3,MDM2,MYC,NRAS,MAPK1,RB1,THBS1,TP53,VEGFA,RPS6KA5
KATNAL1	KATNAL1	katanin catalytic subunit A1 like 1	84056	13q12.3	Regulates microtubule dynamics in Sertoli cells, a process that is essential for spermiogenesis and male fertility. Severs microtubules in an ATP-dependent manner, promoting rapid reorganization of cellular microtubule arrays.	Rare single gene variant	A de novo frameshift variant in the KATNAL1 gene was identified by whole-genome sequencing in an ASD proband from a simplex family from the ASD: Genomes to Outcome Study cohort in Yuen et al., 2017. A mouse line with a loss-of-function missense mutation in the Katnal1 gene was shown in Banks et al., 2017 to exhibit behavioral deficits including decreased ultrasonic vocalizations, circadian rhythm…	2	0	0		1_Member	Reactome Gene Sets	R-HSA-9006925	Intracellular signaling by second messengers	-4.25904	-2.10556	8/281	2100,3815,5594,5728,23112,26523,192669,192670	ESR2,KIT,MAPK1,PTEN,TNRC6B,AGO1,AGO3,AGO4		2_Member	KEGG Pathway	hsa05206	MicroRNAs in cancer	-5.81481	-3.33763	28/145	595,596,599,659,894,1026,1398,1786,1869,1870,1871,4170,4193,4609,4893,5155,5579,5594,5728,6659,6774,7057,7157,7422,8326,9252,9493,10018	CCND1,BCL2,BCL2L2,BMPR2,CCND2,CDKN1A,CRK,DNMT1,E2F1,E2F2,E2F3,MCL1,MDM2,MYC,NRAS,PDGFB,PRKCB,MAPK1,PTEN,SOX4,STAT3,THBS1,TP53,VEGFA,FZD9,RPS6KA5,KIF23,BCL2L11
KCNB1	KCNB1	potassium voltage-gated channel subfamily B member 1	3745	20q13.13	This gene encodes a member of the potassium channel, voltage-gated, shab-related subfamily. The voltage-gated potassium channel encoded by the KCNB1 gene mediates transmembrane potassium transport in excitable membranes, primarily in the brain, but also in the pancreas and cardiovascular system; it also contributes to the regulation of the action potential (AP) repolarization, duration and freque…	Rare single gene variant	de Kovel et al., 2017 examined the clinical spectrum associated with KCNB1 variation in a cohort of 26 patients. Developmental delay was reported in all patients, with intractable epilepsy (84%) and features of epileptic encephalopathy on EEG (95%) also frequently observed; ASD was reported in 10/20 patients (50%). Among the de novo variants in KCNB1 identified in patients with ASD were three pre…	13	0	0		1_Member	Reactome Gene Sets	R-HSA-2559583	Cellular Senescence	-3.8328	-1.74895	6/168	5594,23112,23135,26523,192669,192670	MAPK1,TNRC6B,KDM6B,AGO1,AGO3,AGO4		2_Member	KEGG Pathway	ko05206	MicroRNAs in cancer	-5.80879	-3.33763	27/137	595,596,599,659,894,1026,1398,1786,1869,1870,1871,4170,4193,4609,4893,5155,5579,5594,5728,6659,6774,7057,7157,7422,9252,9493,10018	CCND1,BCL2,BCL2L2,BMPR2,CCND2,CDKN1A,CRK,DNMT1,E2F1,E2F2,E2F3,MCL1,MDM2,MYC,NRAS,PDGFB,PRKCB,MAPK1,PTEN,SOX4,STAT3,THBS1,TP53,VEGFA,RPS6KA5,KIF23,BCL2L11
KCND3	KCND3	potassium voltage-gated channel subfamily D member 3	3752	1p13.2	Voltage-gated potassium (Kv) channels represent the most complex class of voltage-gated ion channels from both functional and structural standpoints. Their diverse functions include regulating neurotransmitter release, heart rate, insulin secretion, neuronal excitability, epithelial electrolyte transport, smooth muscle contraction, and cell volume. Four sequence-related potassium channel genes - …	Genetic association	Two de novo missense variants that were predicted in silico to be damaging were identified in the KCND3 gene in an ASD proband from the Simons Simplex Collection in Iossifov et al., 2014. TADA-Denovo analysis using a combined dataset of previously published cohorts from the Simons Simplex Collection and the Autism Sequencing Consortium, as well as a novel cohort of 262 Japanese ASD trios, in Taka…	10	1	0		1_Member	Reactome Gene Sets	R-HSA-203927	MicroRNA (miRNA) biogenesis	-3.70873	-1.69867	3/24	26523,192669,192670	AGO1,AGO3,AGO4		2_Member	Reactome Gene Sets	R-HSA-69231	Cyclin D associated events in G1	-5.44164	-3.13321	14/47	595,894,1026,1869,1870,1871,1875,5518,5520,5925,5933,5934,6233,7316	CCND1,CCND2,CDKN1A,E2F1,E2F2,E2F3,E2F5,PPP2R1A,PPP2R2A,RB1,RBL1,RBL2,RPS27A,UBC
KDM6B	KDM6B	Lysine (K)-specific demethylase 6B	23135	17p13.1	This gene encodes a histone demethylase that specifically demethylates 'Lys-27' of histone H3, thereby playing a central role in histone code. Plays a central role in regulation of posterior development, by regulating HOX gene expression.	Rare single gene variant	Two de novo loss-of-function variants in the KDM6B gene have been identified in ASD probands from the Simons Simplex Collection (refs).	12	0	0		1_Member	Reactome Gene Sets	R-HSA-9018519	Estrogen-dependent gene expression	-3.57547	-1.59658	5/120	596,23112,26523,192669,192670	BCL2,TNRC6B,AGO1,AGO3,AGO4		2_Member	Reactome Gene Sets	R-HSA-69236	G1 Phase	-5.44164	-3.13321	14/47	595,894,1026,1869,1870,1871,1875,5518,5520,5925,5933,5934,6233,7316	CCND1,CCND2,CDKN1A,E2F1,E2F2,E2F3,E2F5,PPP2R1A,PPP2R2A,RB1,RBL1,RBL2,RPS27A,UBC
KIAA0232	KIAA0232	KIAA0232	9778	4p16.1		Rare single gene variant	Two de novo protein-truncating variants in the KIAA0232 gene were identified in ASD probands from the Simons Simplex Collection and the Autism Sequencing Consortium (Iossifov et al., 2014; Satterstrom et al., 2020). TADA analysis of de novo variants from the Simons Simplex Collection and the Autism Sequencing Consortium and protein-truncating variants from iPSYCH in Satterstrom et al., 2020 ident…	3	0	0		1_Member	Reactome Gene Sets	R-HSA-1912408	Pre-NOTCH Transcription and Translation	-3.5633	-1.59658	4/66	23112,26523,192669,192670	TNRC6B,AGO1,AGO3,AGO4		2_Member	KEGG Pathway	hsa05161	Hepatitis B	-4.65873	-2.4886	27/157	595,596,1026,1385,1869,1870,1871,1959,3454,3716,4089,4609,4893,5579,5594,5601,5606,5728,5925,6774,7046,7048,7157,7534,51135,54205,57506	CCND1,BCL2,CDKN1A,CREB1,E2F1,E2F2,E2F3,EGR2,IFNAR1,JAK1,SMAD4,MYC,NRAS,PRKCB,MAPK1,MAPK9,MAP2K3,PTEN,RB1,STAT3,TGFBR1,TGFBR2,TP53,YWHAZ,IRAK4,CYCS,MAVS
KIT	KIT	KIT proto-oncogene receptor tyrosine kinase	3815	4q12	This gene encodes the human homolog of the proto-oncogene c-kit. C-kit was first identified as the cellular homolog of the feline sarcoma viral oncogene v-kit. This protein is a type 3 transmembrane receptor for MGF (mast cell growth factor, also known as stem cell factor). Mutations in this gene are associated with gastrointestinal stromal tumors, mast cell disease, acute myelogenous lukemia, an…	Syndromic	A homozygous deletion of exons 20 and 21 of the KIT gene was identified in a male proband with ASD, developmental delay, severe piebaldism (depigmentation of the skin and hair), and deafness; the proband's parents, who were diagnosed with mild piebaldism, were confirmed heterozygotes for the deletion (Kilsby et al., 2013).	1	0	0		1_Member	Reactome Gene Sets	R-HSA-195721	Signaling by WNT	-3.50302	-1.55601	7/273	5579,6934,23112,26523,192669,192670,440193	PRKCB,TCF7L2,TNRC6B,AGO1,AGO3,AGO4,CCDC88C		2_Member	KEGG Pathway	hsa05220	Chronic myeloid leukemia	-4.59065	-2.45831	16/69	595,861,1026,1398,1869,1870,1871,4089,4193,4609,4893,5594,5925,7046,7048,7157	CCND1,RUNX1,CDKN1A,CRK,E2F1,E2F2,E2F3,SMAD4,MDM2,MYC,NRAS,MAPK1,RB1,TGFBR1,TGFBR2,TP53
KMT5B	KMT5B	lysine methyltransferase 5B	51111	11q13.2	Histone methyltransferase that specifically trimethylates 'Lys-20' of histone H4. H4 'Lys-20' trimethylation represents a specific tag for epigenetic transcriptional repression. Mainly functions in pericentric heterochromatin regions, thereby playing a central role in the establishment of constitutive heterochromatin in these regions. KMT5B is targeted to histone H3 via its interaction with RB1 f…	Rare Single Gene variant	A de novo loss-of-function (LoF) variant in the KMT5B gene (previously known as SUV420H1) was identified in an autistic proband from a simplex family in Iossifov et al., 2012 (PMID 22542183). In addition, two missense variants in the KMT5B gene that were predicted to be deleterious was also identified in ASD probands from the Simons Simplex Collection in Sanders et al., 2012 (PMID 22495306). Alth…	14	0	0		1_Member	Reactome Gene Sets	R-HSA-8878171	Transcriptional regulation by RUNX1	-3.35567	-1.44252	6/206	5579,7057,23112,26523,192669,192670	PRKCB,THBS1,TNRC6B,AGO1,AGO3,AGO4		2_Member	KEGG Pathway	ko05220	Chronic myeloid leukemia	-4.59065	-2.45831	16/69	595,861,1026,1398,1869,1870,1871,4089,4193,4609,4893,5594,5925,7046,7048,7157	CCND1,RUNX1,CDKN1A,CRK,E2F1,E2F2,E2F3,SMAD4,MDM2,MYC,NRAS,MAPK1,RB1,TGFBR1,TGFBR2,TP53
LDLR	LDLR	low density lipoprotein receptor	3949	19p13.2	The low density lipoprotein receptor (LDLR) gene family consists of cell surface proteins involved in receptor-mediated endocytosis of specific ligands. Low density lipoprotein (LDL) is normally bound at the cell membrane and taken into the cell ending up in lysosomes where the protein is degraded and the cholesterol is made available for repression of microsomal enzyme 3-hydroxy-3-methylglutaryl…	Rare single gene variant	Integration of familial whole-exome datasets of 3,531 individuals from 1,704 simplex ASD families and 50 multiplex ASD families and expression data from the BrainSpan Atlas of the Developmental Human Brain in Luo et al., 2020 identified a neurodevelopmentally co-regulated, sex-differentially expressed cluster of exons enriched with ASD-segregating deleterious variants in the LDLR gene (Bonferroni…	1	0	0		1_Member	Reactome Gene Sets	R-HSA-1912422	Pre-NOTCH Expression and Processing	-3.2233	-1.34358	4/81	23112,26523,192669,192670	TNRC6B,AGO1,AGO3,AGO4		2_Member	KEGG Pathway	hsa05218	Melanoma	-4.29537	-2.24522	13/51	595,1026,1869,1870,1871,2252,4193,4893,5155,5594,5728,5925,7157	CCND1,CDKN1A,E2F1,E2F2,E2F3,FGF7,MDM2,NRAS,PDGFB,MAPK1,PTEN,RB1,TP53
MAPK1	MAPK1	Mitogen-activated protein kinase 1	5594	22q11.22	Serine/threonine kinase which acts as an essential component of the MAP kinase signal transduction pathway.	Functional	Mice with a conditional knockout of MAPK1 in the CNS exhibit marked anomalies in multiple aspects of social behaviors, decreased anxiety-related behaviors and impaired long-term memory (Satoh et al., 2011).	3	0	0		1_Member	Reactome Gene Sets	R-HSA-5687128	MAPK6/MAPK4 signaling	-3.1636	-1.32963	4/84	23112,26523,192669,192670	TNRC6B,AGO1,AGO3,AGO4		2_Member	KEGG Pathway	ko05218	Melanoma	-4.29537	-2.24522	13/51	595,1026,1869,1870,1871,2252,4193,4893,5155,5594,5728,5925,7157	CCND1,CDKN1A,E2F1,E2F2,E2F3,FGF7,MDM2,NRAS,PDGFB,MAPK1,PTEN,RB1,TP53
MCC	MCC	MCC, WNT signaling pathway regulator	4163	5q22.2	This gene is a candidate colorectal tumor suppressor gene that is thought to negatively regulate cell cycle progression. The orthologous gene in the mouse expresses a phosphoprotein associated with the plasma membrane and membrane organelles, and overexpression of the mouse protein inhibits entry into S phase. Multiple transcript variants encoding different isoforms have been found for this gene.	Rare single gene variant	A rare deletion of the MCC and APC genes was identified in a patient with autism and mental retardation (Barber et al., 1994).	5	0	0		1_Member	Reactome Gene Sets	R-HSA-211000	Gene Silencing by RNA	-2.80217	-1.06511	4/105	23112,26523,192669,192670	TNRC6B,AGO1,AGO3,AGO4		2_Member	Reactome Gene Sets	R-HSA-9659787	Aberrant regulation of mitotic G1/S transition in cancer due to RB1 defects	-3.97745	-1.97005	7/17	595,894,1026,1869,1870,1871,5925	CCND1,CCND2,CDKN1A,E2F1,E2F2,E2F3,RB1
MECP2	MECP2	Methyl CpG binding protein 2	4204	Xq28	The encoded protein has methylation-dependent transcriptional repressor activity . It is also involved in regulation of RNA splicing.	Syndromic	Mutations in the MECP2 gene underlie Rett syndrome, an autism spectrum disorder. Some studies have found that rare variations in the MECP2 gene are associated with autism, while others have looked and found no variants in autistic patients. It appears that EGR2 and MECP2 can regulate each other's expression (Swanberg et al., 2009).	90	1	1		1_Member	Reactome Gene Sets	R-HSA-8953897	Cellular responses to stimuli	-2.70748	-0.991613	10/714	4520,5594,6095,23112,23135,26523,79718,84516,192669,192670	MTF1,MAPK1,RORA,TNRC6B,KDM6B,AGO1,TBL1XR1,DCTN5,AGO3,AGO4		2_Member	Reactome Gene Sets	R-HSA-9661069	Defective binding of RB1 mutants to E2F1,(E2F2, E2F3)	-3.97745	-1.97005	7/17	595,894,1026,1869,1870,1871,5925	CCND1,CCND2,CDKN1A,E2F1,E2F2,E2F3,RB1
MTF1	MTF1	metal-regulatory transcription factor 1	4520	1p34.3	The encoded protein is Zn binding transcription factor that mediates regulation of metallothionein genes.	Genetic Association	Genetic association has been found between the MTF1 gene and autism in an AGRE cohort (Serajee et al., 2004).	5	0	0		1_Member	Reactome Gene Sets	R-HSA-5683057	MAPK family signaling cascades	-2.63617	-0.990186	6/284	3815,5594,23112,26523,192669,192670	KIT,MAPK1,TNRC6B,AGO1,AGO3,AGO4		2_Member	KEGG Pathway	hsa05212	Pancreatic cancer	-3.87698	-1.92073	14/63	595,1869,1870,1871,3716,4089,5594,5601,5925,6774,7046,7048,7157,7422	CCND1,E2F1,E2F2,E2F3,JAK1,SMAD4,MAPK1,MAPK9,RB1,STAT3,TGFBR1,TGFBR2,TP53,VEGFA
MYH9	MYH9	myosin heavy chain 9	4627	22q12.3	This gene encodes a conventional non-muscle myosin; this protein should not be confused with the unconventional myosin-9a or 9b (MYO9A or MYO9B). The encoded protein is a myosin IIA heavy chain that contains an IQ domain and a myosin head-like domain which is involved in several important functions, including cytokinesis, cell motility and maintenance of cell shape. Defects in this gene have been…	Rare single gene variant	De novo missense variants in the MYH9 gene have been identified in ASD probands from the Simons Simplex Collection (Iossifov et al., 2014) and the SPARK cohort (Wang et al., 2020), as well as in probands from the German Mental Retardation Network (Rauch et al., 2012) and the Deciphering Developmental Disorders 2017 study. Single-molecule molecular inversion probe (smMIP) sequencing of 3,363 proba…	5	0	0		1_Member	Reactome Gene Sets	R-HSA-157118	Signaling by NOTCH	-2.53259	-0.920465	5/205	23112,26523,79718,192669,192670	TNRC6B,AGO1,TBL1XR1,AGO3,AGO4		2_Member	KEGG Pathway	ko05212	Pancreatic cancer	-3.87698	-1.92073	14/63	595,1869,1870,1871,3716,4089,5594,5601,5925,6774,7046,7048,7157,7422	CCND1,E2F1,E2F2,E2F3,JAK1,SMAD4,MAPK1,MAPK9,RB1,STAT3,TGFBR1,TGFBR2,TP53,VEGFA
NFIB	NFIB	nuclear factor I B	4781	9p23-p22.3	Recognizes and binds the palindromic sequence 5'-TTGGCNNNNNGCCAA-3' present in viral and cellular promoters and in the origin of replication of adenovirus type 2. These proteins are individually capable of activating transcription and replication.	Rare single gene variant	A de novo loss-of-function variant in the NFIB gene was identified in an ASD proband from the Simons Simplex Collection (Iossifov et al., 2014). Schanze et al., 2018 reported 18 individuals haploinsufficent for the NFIB gene (10 individuals with microdeletions affecting NFIB, five individuals with truncating variants, and three individuals with missense variants that resulted in significantly red…	5	0	0		1_Member	Reactome Gene Sets	R-HSA-2262752	Cellular responses to stress	-2.21878	-0.706819	9/704	5594,6095,23112,23135,26523,79718,84516,192669,192670	MAPK1,RORA,TNRC6B,KDM6B,AGO1,TBL1XR1,DCTN5,AGO3,AGO4		2_Member	KEGG Pathway	hsa05214	Glioma	-3.68026	-1.74749	13/58	595,1026,1869,1870,1871,4193,4893,5155,5579,5594,5728,5925,7157	CCND1,CDKN1A,E2F1,E2F2,E2F3,MDM2,NRAS,PDGFB,PRKCB,MAPK1,PTEN,RB1,TP53
NIPA1	NIPA1	non imprinted in Prader-Willi/Angelman syndrome 1	123606	15q11.2	This gene encodes a magnesium transporter that associates with early endosomes and the cell surface in a variety of neuronal and epithelial cells. This protein may play a role in nervous system development and maintenance. Multiple transcript variants encoding different isoforms have been found for this gene. Mutations in this gene have been associated with autosomal dominant spastic paraplegia 6.	Rare single gene variant	A rare NIPA1 deletion was found in a patient with PDD-NOS and mild intellectual disability (Leblond et al., 2012).	5	0	0		1_Member	Reactome Gene Sets	R-HSA-3700989	Transcriptional Regulation by TP53	-2.17021	-0.682205	6/354	5728,6749,23112,26523,192669,192670	PTEN,SSRP1,TNRC6B,AGO1,AGO3,AGO4		2_Member	KEGG Pathway	ko05214	Glioma	-3.68026	-1.74749	13/58	595,1026,1869,1870,1871,4193,4893,5155,5579,5594,5728,5925,7157	CCND1,CDKN1A,E2F1,E2F2,E2F3,MDM2,NRAS,PDGFB,PRKCB,MAPK1,PTEN,RB1,TP53
NSD2	NSD2	nuclear receptor binding SET domain protein 2	7468	4p16.3	This gene encodes a protein that contains four domains present in other developmental proteins: a PWWP domain, an HMG box, a SET domain, and a PHD-type zinc finger. It is expressed ubiquitously in early development. Wolf-Hirschhorn syndrome (WHS) is a malformation syndrome associated with a hemizygous deletion of the distal short arm of chromosome 4. This gene maps to the 165 kb WHS critical regi…	Rare single gene variant	De novo likely gene-disruptive (dnLGD) variants in the NSD2 gene have been identified in an ASD proband from the Autism Sequencing Consortium (De Rubeis et al., 2014), an ASD proband from the SPARK cohort (Wang et al., 2020), and three probands from the Deciphering Developmental Disorders study in 2017, while de novo missense variants in this gene have been observed in an ASD proband from a multi…	10	0	0		2_Summary	KEGG Pathway	hsa04916	Melanogenesis	-4.41069	-2.17423	5/80	2778,3815,5579,5594,6934,7057,11069,596,4089,5728,351,2100,3949	GNAS,KIT,PRKCB,MAPK1,TCF7L2,THBS1,RAPGEF4,BCL2,SMAD4,PTEN,APP,ESR2,LDLR		2_Member	KEGG Pathway	hsa05215	Prostate cancer	-3.57591	-1.69692	16/83	595,596,1026,1385,1869,1870,1871,4193,4893,5155,5170,5594,5728,5925,6934,7157	CCND1,BCL2,CDKN1A,CREB1,E2F1,E2F2,E2F3,MDM2,NRAS,PDGFB,PDPK1,MAPK1,PTEN,RB1,TCF7L2,TP53
OCRL	OCRL	oculocerebrorenal syndrome of Lowe	4952	Xq26.1	This gene encodes an inositol polyphosphate 5-phosphatase that is involved in regulating membrane trafficking and is located in numerous subcellular locations including the trans-Golgi network, clathrin-coated vesicles and, endosomes and the plasma membrane.	Syndromic	Mutations in the OCRL gene are responsible for Lowe syndrome (OMIM 309000), an X-linked multisystem disorder affecting the eyes, nervous system, and kidney. Maladaptive behaviors, including stereotypic/repetitive behavior, are frequently observed in Lowe syndrome cases (Kenworthy et al., 1993; Kenworth and Charnas, 1995). Evaluation of 52 patients with Lowe syndrome with the Autism Screening Ques…	7	0	0		2_Member	KEGG Pathway	hsa04916	Melanogenesis	-4.41069	-2.17423	5/80	2778,3815,5579,5594,6934	GNAS,KIT,PRKCB,MAPK1,TCF7L2		2_Member	KEGG Pathway	ko05215	Prostate cancer	-3.57591	-1.69692	16/83	595,596,1026,1385,1869,1870,1871,4193,4893,5155,5170,5594,5728,5925,6934,7157	CCND1,BCL2,CDKN1A,CREB1,E2F1,E2F2,E2F3,MDM2,NRAS,PDGFB,PDPK1,MAPK1,PTEN,RB1,TCF7L2,TP53
PAFAH1B1	PAFAH1B1	Platelet-activating factor acetylhydrolase 1b, regulatory subunit 1 (45kDa)	5048	17p13.3	Required for proper activation of Rho GTPases and actin polymerization at the leading edge of locomoting cerebellar neurons and postmigratory hippocampal neurons in response to calcium influx triggered via NMDA receptors. Mutations in this gene are responsible for lissencephaly 1 (LIS1) [MIM:607432].	Functional	PAFAH1B1(+/-) adolescent mice showed significant reductions in elimination and turnover rates of dendritic protrusions of layer V pyramidal neurons and exhibited deficits in social interaction (Sudarov et al., 2013).	3	0	0		2_Member	KEGG Pathway	ko04916	Melanogenesis	-4.41069	-2.17423	5/80	2778,3815,5579,5594,6934	GNAS,KIT,PRKCB,MAPK1,TCF7L2		2_Member	KEGG Pathway	hsa05160	Hepatitis C	-3.43315	-1.62817	23/147	595,1026,1869,1870,1871,1965,3454,3455,3716,3949,4609,4893,5170,5518,5520,5594,5601,5925,6774,7157,7534,54205,57506	CCND1,CDKN1A,E2F1,E2F2,E2F3,EIF2S1,IFNAR1,IFNAR2,JAK1,LDLR,MYC,NRAS,PDPK1,PPP2R1A,PPP2R2A,MAPK1,MAPK9,RB1,STAT3,TP53,YWHAZ,CYCS,MAVS
PHF8	PHF8	PHD finger protein 8	23133	Xp11.22	The protein encoded by this gene is a histone lysine demethylase that preferentially acts on histones in the monomethyl or dimethyl states. The encoded protein requires Fe(2+) ion, 2-oxoglutarate, and oxygen for its catalytic activity. The protein has an N-terminal PHD finger and a central Jumonji C domain. This gene is thought to function as a transcription activator. Defects in this gene are a …	Syndromic	An in-frame deletion variant in PHF8 was found to segregate with high-functioning autism without other clinical features in a multiplex ASD family (Nava et al., 2012).	10	0	0		2_Member	KEGG Pathway	ko04015	Rap1 signaling pathway	-3.72273	-1.69867	6/176	2778,3815,5579,5594,7057,11069	GNAS,KIT,PRKCB,MAPK1,THBS1,RAPGEF4		2_Member	Reactome Gene Sets	R-HSA-453279	Mitotic G1 phase and G1/S transition	-3.34726	-1.55899	23/149	595,891,894,1026,1869,1870,1871,1875,4609,5518,5520,5557,5708,5925,5933,5934,6118,6233,6241,7316,7465,81620,91768	CCND1,CCNB1,CCND2,CDKN1A,E2F1,E2F2,E2F3,E2F5,MYC,PPP2R1A,PPP2R2A,PRIM1,PSMD2,RB1,RBL1,RBL2,RPA2,RPS27A,RRM2,UBC,WEE1,CDT1,CABLES1
POGZ	POGZ	Pogo transposable element with ZNF domain	23126	1q21.3	The protein encoded by this gene appears to be a zinc finger protein containing a transposase domain at the C-terminus. This protein was found to interact with the transcription factor SP1 in a yeast two-hybrid system. Plays a role in mitotic cell cycle progression and is involved in kinetochore assembly and mitotic sister chromatid cohesion. Probably through its association with CBX5 plays a rol…	Rare single gene variant	Recurrent mutations in the POGZ gene have been identified in multiple individuals with ASD as described below. De novo variants in the POGZ gene were initially identified in autistic probands in two separate reports. In the first, 1 of 175 de novo frameshift variants was found in the POGZ gene in Neale et al., 2012 (PMID 22495311). In the other, 1 of 343 likely gene-disrupting variants was found …	36	0	0		2_Member	KEGG Pathway	hsa05200	Pathways in cancer	-3.71208	-1.69867	8/337	596,2778,3815,4089,5579,5594,5728,6934	BCL2,GNAS,KIT,SMAD4,PRKCB,MAPK1,PTEN,TCF7L2		2_Member	KEGG Pathway	ko05224	Breast cancer	-3.28999	-1.52958	18/105	595,1026,1452,1869,1870,1871,2100,2252,3815,4609,4893,5594,5728,5925,6934,7157,8202,8326	CCND1,CDKN1A,CSNK1A1,E2F1,E2F2,E2F3,ESR2,FGF7,KIT,MYC,NRAS,MAPK1,PTEN,RB1,TCF7L2,TP53,NCOA3,FZD9
POLR3A	POLR3A	RNA polymerase III subunit A	11128	10q22.3	The protein encoded by this gene is the catalytic component of RNA polymerase III, which synthesizes small RNAs. The encoded protein also acts as a sensor to detect foreign DNA and trigger an innate immune response.	Syndromic	Rare de novo variants in the POLR3A gene, including a splice-site variant, have been identified in ASD probands from multiple studies (Yuen et al., 2016; Yuen et al., 2017; Turner et al., 2017), while de novo variants in this gene have also been identified in probands presenting with intellectual disability or developmental delay (Lelieveld et al., 2016; Deciphering Developmental Disorder Study 2…	8	0	0		2_Member	KEGG Pathway	hsa04015	Rap1 signaling pathway	-3.55549	-1.59658	6/189	2778,3815,5579,5594,7057,11069	GNAS,KIT,PRKCB,MAPK1,THBS1,RAPGEF4		2_Member	KEGG Pathway	hsa01522	Endocrine resistance	-3.1654	-1.45902	16/90	595,596,1026,1869,1870,1871,2100,2778,4193,4893,5567,5594,5601,5925,7157,8202	CCND1,BCL2,CDKN1A,E2F1,E2F2,E2F3,ESR2,GNAS,MDM2,NRAS,PRKACB,MAPK1,MAPK9,RB1,TP53,NCOA3
PRKCB	PRKCB	protein kinase C beta	5579	16p12.2-p12.1	Protein kinase C (PKC) is a family of serine- and threonine-specific protein kinases that can be activated by calcium and second messenger diacylglycerol. PKC family members phosphorylate a wide variety of protein targets and are known to be involved in diverse cellular signaling pathways. PKC family members also serve as major receptors for phorbol esters, a class of tumor promoters. Each member…	Genetic Association	Genetic association has been found between the PRKCB1 gene and autism in the AGRE cohort (Philippi et al., 2005). However, no association was found between PRKCB1 and autism in the Irish population.	7	1	1		2_Member	KEGG Pathway	hsa04726	Serotonergic synapse	-3.30678	-1.41482	4/77	351,2778,5579,5594	APP,GNAS,PRKCB,MAPK1		2_Member	KEGG Pathway	ko01522	Endocrine resistance	-3.1654	-1.45902	16/90	595,596,1026,1869,1870,1871,2100,2778,4193,4893,5567,5594,5601,5925,7157,8202	CCND1,BCL2,CDKN1A,E2F1,E2F2,E2F3,ESR2,GNAS,MDM2,NRAS,PRKACB,MAPK1,MAPK9,RB1,TP53,NCOA3
PSD3	PSD3	pleckstrin and Sec7 domain containing 3	23362	8p22	This protein is a guanine nucleotide exchange factor for ARF6.	Rare Single Gene variant	Rare mutations involving the PSD3 gene have been identified in individuals with ASD (Pinto et al., 2010).	6	1	0		2_Member	KEGG Pathway	hsa01522	Endocrine resistance	-3.05093	-1.23469	4/90	596,2100,2778,5594	BCL2,ESR2,GNAS,MAPK1		2_Member	Reactome Gene Sets	R-HSA-69278	Cell Cycle, Mitotic	-3.07602	-1.43588	58/525	595,891,894,1026,1783,1869,1870,1871,1875,2801,3017,4609,4660,4928,5048,5518,5520,5557,5579,5594,5708,5901,5905,5925,5933,5934,5983,6118,6232,6233,6241,7157,7316,7465,8021,8379,8970,9088,9493,9702,9738,9918,11004,11065,11116,23133,23194,23511,55142,55166,55722,81620,84296,84930,91768,93323,129401,203068	CCND1,CCNB1,CCND2,CDKN1A,DYNC1LI2,E2F1,E2F2,E2F3,E2F5,GOLGA2,H2BC5,MYC,PPP1R12B,NUP98,PAFAH1B1,PPP2R1A,PPP2R2A,PRIM1,PRKCB,MAPK1,PSMD2,RAN,RANGAP1,RB1,RBL1,RBL2,RFC3,RPA2,RPS27,RPS27A,RRM2,TP53,UBC,WEE1,NUP214,MAD1L1,H2BC11,PKMYT1,KIF23,CEP57,CCP110,NCAPD2,KIF2C,UBE2C,CEP43,PHF8,FBXL7,NUP188,HAUS2,CENPQ,CEP72,CDT1,GINS4,MASTL,CABLES1,HAUS8,NUP35,TUBB
PTEN	PTEN	phosphatase and tensin homolog (mutated in multiple advanced cancers 1)	5728	10q23.31	The protein encoded this gene is a phosphatidylinositol-3,4,5-trisphosphate 3-phosphatase. It contains a tensin like domain as well as a catalytic domain similar to that of the dual specificity protein tyrosine phosphatases.	Syndromic	Recurrent mutations in the PTEN gene have been identified in multiple individuals with ASD as described below. Deleterious variants in PTEN have been identified in individuals presenting with ASD and macrocephaly in multiple studies (PMIDs 15805158, 18759867, 19265751, 20533527). Two de novo deleterious events in the PTEN gene were identified in exome sequencing studies in simplex ASD cases in 20…	65	2	0		2_Member	KEGG Pathway	ko01522	Endocrine resistance	-3.05093	-1.23469	4/90	596,2100,2778,5594	BCL2,ESR2,GNAS,MAPK1		2_Member	KEGG Pathway	hsa04110	Cell cycle	-2.95675	-1.34729	19/121	595,891,894,1026,1869,1870,1871,1875,4089,4193,4609,5925,5933,5934,7157,7465,7534,8379,9088	CCND1,CCNB1,CCND2,CDKN1A,E2F1,E2F2,E2F3,E2F5,SMAD4,MDM2,MYC,RB1,RBL1,RBL2,TP53,WEE1,YWHAZ,MAD1L1,PKMYT1
RAPGEF4	RAPGEF4	Rap guanine nucleotide exchange factor (GEF) 4	11069	2q31.1	The encoded protein acts as a cAMP sensor and mediates cAMP-dependent, protein k inase A-independent exocytosis.	Rare Single Gene variant, Genetic Association	Rare variants in the RAPGEF4 gene have been identified with autism; however, the same study found no genetic association between the RAPGEF4 gene and autism in an IMGSAC cohort (Bacchelli et al., 2003).	17	0	0		2_Member	KEGG Pathway	hsa04730	Long-term depression	-2.89406	-1.12189	3/45	2778,5579,5594	GNAS,PRKCB,MAPK1		2_Member	KEGG Pathway	ko04110	Cell cycle	-2.95675	-1.34729	19/121	595,891,894,1026,1869,1870,1871,1875,4089,4193,4609,5925,5933,5934,7157,7465,7534,8379,9088	CCND1,CCNB1,CCND2,CDKN1A,E2F1,E2F2,E2F3,E2F5,SMAD4,MDM2,MYC,RB1,RBL1,RBL2,TP53,WEE1,YWHAZ,MAD1L1,PKMYT1
RB1CC1	RB1CC1	RB1-inducible coiled-coil 1	9821	8q11.23	FIP200 as a crucial signaling component to coordinately regulate different cellu lar events by its interaction with multiple signaling pathways.	Rare Single Gene variant	Rare mutations in the RB1CC1 gene have been identified with autism (Marshall et al., 2008).	5	0	0		2_Member	KEGG Pathway	ko04730	Long-term depression	-2.89406	-1.12189	3/45	2778,5579,5594	GNAS,PRKCB,MAPK1		2_Member	KEGG Pathway	hsa05222	Small cell lung cancer	-2.88133	-1.28786	14/78	331,595,596,1869,1870,1871,3673,3688,3915,4609,5728,5925,7157,54205	XIAP,CCND1,BCL2,E2F1,E2F2,E2F3,ITGA2,ITGB1,LAMC1,MYC,PTEN,RB1,TP53,CYCS
REEP3	REEP3	receptor accessory protein 3	221035	10q21.3	one of the six human homologs of yeast Yop1p, a probable regulator of cellular v esicle trafficking between the endoplasmatic reticulum and the Golgi network.	Rare single gene variant	Rare mutation in the REEP3 gene has been identified with autism (Castermans et al., 2007).	3	0	0		2_Member	KEGG Pathway	hsa04915	Estrogen signaling pathway	-2.71355	-0.991613	4/111	596,2100,2778,5594	BCL2,ESR2,GNAS,MAPK1		2_Member	KEGG Pathway	ko05222	Small cell lung cancer	-2.88133	-1.28786	14/78	331,595,596,1869,1870,1871,3673,3688,3915,4609,5728,5925,7157,54205	XIAP,CCND1,BCL2,E2F1,E2F2,E2F3,ITGA2,ITGB1,LAMC1,MYC,PTEN,RB1,TP53,CYCS
RLIM	RLIM	Ring finger protein, LIM domain interacting	51132	Xq13.2	The protein encoded by this gene is a E3 ubiquitin protein ligase that targets LIM domain binding 1 (LDB1/CLIM) for proteasome-dependent degradation1. This protein and LDB1 are co-repressors of LHX1/LIM-1, a homeodomain transcription factor. By targeting ZFP42 for degradation, RLIM acts as an activator of random inactivation of X chromosome in the embryo.	Rare single gene variant	A rare missense variant in the RLIM gene (c.1067A>G; p.Tyr356Cys) segregated with disease in a three-generation Norwegian family with a novel X-linked intellectual disability syndrome characterized by autism, subtle facial dysmorphism, and severe feeding problems (Tonne et al., 2015).	5	0	0		2_Member	KEGG Pathway	ko04261	Adrenergic signaling in cardiomyocytes	-2.69931	-0.990274	4/112	596,2778,5594,11069	BCL2,GNAS,MAPK1,RAPGEF4		2_Member	KEGG Pathway	hsa05223	Non-small cell lung cancer	-2.76481	-1.21604	11/55	595,1869,1870,1871,4893,5170,5579,5594,5925,6774,7157	CCND1,E2F1,E2F2,E2F3,NRAS,PDPK1,PRKCB,MAPK1,RB1,STAT3,TP53
RORA	RORA	RAR-related orphan receptor A	6095	15q22.2	A member of the nuclear hormone-receptor superfamily	Functional	Immunohistochemical analyses of tissue arrays containing slices of the cerebellum and frontal cortex of autistic and age- and sex-matched control subjects revealed decreased expression of RORA in the autistic brain (Nguyen et al., 2010).	18	1	0		2_Member	KEGG Pathway	hsa04261	Adrenergic signaling in cardiomyocytes	-2.67124	-0.990186	4/114	596,2778,5594,11069	BCL2,GNAS,MAPK1,RAPGEF4		2_Member	KEGG Pathway	ko05223	Non-small cell lung cancer	-2.76481	-1.21604	11/55	595,1869,1870,1871,4893,5170,5579,5594,5925,6774,7157	CCND1,E2F1,E2F2,E2F3,NRAS,PDPK1,PRKCB,MAPK1,RB1,STAT3,TP53
SIK1	SIK1	Salt-inducible kinase 1	150094	21q22.3	This gene encodes a serine/threonine-protein kinase involved in various processes such as cell cycle regulation, gluconeogenesis and lipogenesis regulation, muscle growth and differentiation and tumor suppression. It plays several roles in the central nervous system including regulation of the circadian clock (Jagannath et al., 2013) and transcription of corticotropin-releasing hormone in the hyp…	Rare single gene variant	Variants in the SIK1 gene were identified in six unrelated individuals presenting with developmental epilepsies; three subjects presenting with infantile spasms subsequently developed intractable epilepsy and an autism plus developmental disorder with absent speech, impaired socialization, and repetitive behaviors (Hansen et al., 2015).	5	0	0		2_Member	KEGG Pathway	hsa05221	Acute myeloid leukemia	-2.64193	-0.990186	3/55	3815,5594,6934	KIT,MAPK1,TCF7L2		2_Member	KEGG Pathway	hsa05224	Breast cancer	-2.64481	-1.13226	18/119	595,1026,1452,1869,1870,1871,2100,2252,3815,4609,4893,5594,5728,5925,6934,7157,8202,8326	CCND1,CDKN1A,CSNK1A1,E2F1,E2F2,E2F3,ESR2,FGF7,KIT,MYC,NRAS,MAPK1,PTEN,RB1,TCF7L2,TP53,NCOA3,FZD9
SKI	SKI	SKIproto-oncogene	6497	1p36.33-p36.32	This gene encodes the nuclear protooncogene protein homolog of avian sarcoma viral (v-ski) oncogene. It functions as a repressor of TGF-beta signaling, and may play a role in neural tube development and muscle differentiation. Heterozygous variants in this gene are associated with Shprintzen-Goldberg syndrome (OMIM 182212), a disorder comprising craniosynostosis, a marfanoid habitus, and skeletal…	Rare single gene variant	Two de novo protein-truncating variants in the SKI gene were identified in ASD probands from the Autism Sequencing Consortium (De Rubeis et al., 2014; Satterstrom et al., 2020), while additional protein-truncating variants in this gene were observed in case and control samples from the Danish iPSYCH study (Satterstrom et al., 2020). TADA analysis of de novo variants from the Simons Simplex Collec…	3	0	0		2_Member	KEGG Pathway	ko05221	Acute myeloid leukemia	-2.64193	-0.990186	3/55	3815,5594,6934	KIT,MAPK1,TCF7L2		2_Member	Reactome Gene Sets	R-HSA-69206	G1/S Transition	-2.54728	-1.07193	19/131	595,891,1026,1869,1875,4609,5518,5557,5708,5925,5933,5934,6118,6233,6241,7316,7465,81620,91768	CCND1,CCNB1,CDKN1A,E2F1,E2F5,MYC,PPP2R1A,PRIM1,PSMD2,RB1,RBL1,RBL2,RPA2,RPS27A,RRM2,UBC,WEE1,CDT1,CABLES1
SMAD4	SMAD4	SMAD family member 4	4089	18q21.2	This gene encodes a member of the Smad family of signal transduction proteins. Smad proteins are phosphorylated and activated by transmembrane serine-threonine receptor kinases in response to TGF-beta signaling. The product of this gene forms homomeric complexes and heteromeric complexes with other activated Smad proteins, which then accumulate in the nucleus and regulate the transcription of tar…	Rare single gene variant	A recurrent damaging missense variant at p.Ile500 of the SMAD4 gene was originally identified in an ASD proband from the Simons Simplex Collection (Iossifov et al., 2014) and a female proband with developmental delay (Deciphering Developmental Disorders Study, 2015). Geisheker et al., 2017 identified two novel ASD probands with a de novo damaging missense variant at p.Ile500, bringing the total n…	6	0	0		2_Member	KEGG Pathway	ko04072	Phospholipase D signaling pathway	-2.53876	-0.921172	4/124	2778,3815,5594,11069	GNAS,KIT,MAPK1,RAPGEF4		2_Member	KEGG Pathway	hsa05166	HTLV-I infection	-2.54705	-1.07193	29/232	331,595,894,1026,1385,1869,1870,1871,1959,2005,3716,4089,4215,4609,4893,5155,5534,5567,5901,5925,7046,7048,7157,7416,8326,9020,22800,64784,94241	XIAP,CCND1,CCND2,CDKN1A,CREB1,E2F1,E2F2,E2F3,EGR2,ELK4,JAK1,SMAD4,MAP3K3,MYC,NRAS,PDGFB,PPP3R1,PRKACB,RAN,RB1,TGFBR1,TGFBR2,TP53,VDAC1,FZD9,MAP3K14,RRAS2,CRTC3,TP53INP1
SON	SON	SONDNA binding protein	6651	21q22.11	This gene encodes a protein that contains multiple simple repeats. The encoded protein binds RNA and promotes pre-mRNA splicing, particularly of transcripts with poor splice sites. The protein also recognizes a specific DNA sequence found in the human hepatitis B virus (HBV) and represses HBV core promoter activity.	Rare single gene variant	De novo missense variants in the SON gene have been identified in ASD probands from the Simons Simplex Collection (Iossifov et al., 2014) and the iHART cohort (Ruzzo et al., 2019). Mutations in the SON gene are also responsible for ZTTK syndrome (OMIM 617140), a severe multisystem developmental disorder characterized by delayed psychomotor development and intellectual disability; autism and autis…	8	0	0		2_Member	KEGG Pathway	ko04925	Aldosterone synthesis and secretion	-2.43527	-0.844342	3/65	2778,3949,5579	GNAS,LDLR,PRKCB		2_Member	KEGG Pathway	ko05166	HTLV-I infection	-2.54705	-1.07193	29/232	331,595,894,1026,1385,1869,1870,1871,1959,2005,3716,4089,4215,4609,4893,5155,5534,5567,5901,5925,7046,7048,7157,7416,8326,9020,22800,64784,94241	XIAP,CCND1,CCND2,CDKN1A,CREB1,E2F1,E2F2,E2F3,EGR2,ELK4,JAK1,SMAD4,MAP3K3,MYC,NRAS,PDGFB,PPP3R1,PRKACB,RAN,RB1,TGFBR1,TGFBR2,TP53,VDAC1,FZD9,MAP3K14,RRAS2,CRTC3,TP53INP1
SRCAP	SRCAP	Snf2 related CREBBP activator protein	10847	16p11.2	This gene encodes the core catalytic component of the multiprotein chromatin-remodeling SRCAP complex. The encoded protein is an ATPase that is necessary for the incorporation of the histone variant H2A.Z into nucleosomes. It can function as a transcriptional activator in Notch-mediated, CREB-mediated and steroid receptor-mediated transcription. Mutations in this gene cause Floating-Harbor syndro…	Rare single gene variant	A de novo loss-of-function (LoF) variant in the SRCAP gene was first identified in an ASD proband from the Simons Simplex Collection (Iossifov et al., 2014). A second ASD-associated de novo LOF variant was identified in a proband from the Autism Simplex Collection (TASC) in Stessman et al., 2017. A third de novo LoF variant in SRACP was identified in an ASD proband from a simplex family by whole …	6	0	0		2_Member	KEGG Pathway	hsa04072	Phospholipase D signaling pathway	-2.40636	-0.820565	4/135	2778,3815,5594,11069	GNAS,KIT,MAPK1,RAPGEF4		2_Member	Reactome Gene Sets	R-HSA-9687139	Aberrant regulation of mitotic cell cycle due to RB1 defects	-2.44064	-1.00727	8/36	595,894,1026,1869,1870,1871,5925,11065	CCND1,CCND2,CDKN1A,E2F1,E2F2,E2F3,RB1,UBE2C
SSRP1	SSRP1	structure specific recognition protein 1	6749	11q12.1	The protein encoded by this gene is a subunit of a heterodimer that, along with SUPT16H, forms chromatin transcriptional elongation factor FACT. FACT interacts specifically with histones H2A/H2B to effect nucleosome disassembly and transcription elongation.	Rare single gene variant	A de novo missense variant in the SSRP1 gene was identified in an ASD proband from the Simons Simplex Collection in Iossifov et al., 2014; this variant was subsequently reported as predicted to be damaging in Sanders et al., 2015, and it was further reported to be a postzygotic mosaic mutation (with an allele fraction of 37%) in Lim et al., 2017. A de novo mosaic nonsense variant in this gene (wi…	2	0	0		2_Member	KEGG Pathway	hsa04911	Insulin secretion	-2.38	-0.804305	3/68	2778,5579,11069	GNAS,PRKCB,RAPGEF4		2_Member	Reactome Gene Sets	R-HSA-9675126	Diseases of mitotic cell cycle	-2.28805	-0.918871	8/38	595,894,1026,1869,1870,1871,5925,11065	CCND1,CCND2,CDKN1A,E2F1,E2F2,E2F3,RB1,UBE2C
TBL1XR1	TBL1XR1	transducin beta like 1 X-linked receptor 1	79718	3q26.32	This gene is a member of the WD40 repeat-containing gene family and shares sequence similarity with transducin (beta)-like 1X-linked (TBL1X). The protein encoded by this gene is thought to be a component of both nuclear receptor corepressor (N-CoR) and histone deacetylase 3 (HDAC 3) complexes, and is required for transcriptional activation by a variety of transcription factors. Mutations in these…	Rare Single Gene variant	De novo variants in this gene were identified in two separate reports using ASD probands from the Simons Simplex Collection (Sanders et al. 2012a, 2012b)	24	0	0		2_Member	KEGG Pathway	hsa04540	Gap junction	-2.36216	-0.802528	3/69	2778,5579,5594	GNAS,PRKCB,MAPK1		2_Member	Reactome Gene Sets	R-HSA-1362277	Transcription of E2F targets under negative control by DREAM complex	-2.0086	-0.744022	5/19	1869,1875,4609,5933,5934	E2F1,E2F5,MYC,RBL1,RBL2
TCF4	TCF4	Transcription factor 4	6925	18q21.2	This gene encodes transcription factor 4, a basic helix-loop-helix transcription factor that binds to the immunoglobulin enchancer Mu-E5/KE5-motif and is involved in the initiation of neuronal differentiation. Defects in this gene are associated with Pitt-Hopkins syndrome (PTHS) [MIM:610954], a syndrome characterized by mental retardation, wide mouth and distinctive facial features, and intermitt…	Syndromic	Patients with Pitt-Hopkins syndrome frequently exhibit stereotypic hand and head movements (summarized in Peippo and Ignatius, 2012). More recently, evaluation of 10 Pitt-Hopkins syndrome patients with psychiatric examinations and neuropsychological measurements using a comprehensive assessment battery, including the Autism Diagnostic Interview-Revised (ADI-R), demonstrated that all participants …	52	3	0		2_Member	KEGG Pathway	ko04540	Gap junction	-2.36216	-0.802528	3/69	2778,5579,5594	GNAS,PRKCB,MAPK1		3_Summary	KEGG Pathway	hsa04350	TGF-beta signaling pathway	-6.84215	-4.02857	20/73	91,650,656,659,1875,4089,4090,4091,4092,4609,4681,5518,5594,5933,7046,7048,7057,9372,25805,100532736,6233,6497,6498,7316,9612,23370,56288,595,894,5520,6934,7534,8326,23286,84612,122786	ACVR1B,BMP2,BMP8B,BMPR2,E2F5,SMAD4,SMAD5,SMAD6,SMAD7,MYC,NBL1,PPP2R1A,MAPK1,RBL1,TGFBR1,TGFBR2,THBS1,ZFYVE9,BAMBI,MICOS10-NBL1,RPS27A,SKI,SKIL,UBC,NCOR2,ARHGEF18,PARD3,CCND1,CCND2,PPP2R2A,TCF7L2,YWHAZ,FZD9,WWC1,PARD6B,FRMD6
TCF7L2	TCF7L2	Transcription factor 7-like 2 (T-cell specific, HMG-box)	6934	10q25.2-q25.3	This gene encodes a high mobility group (HMG) box-containing transcription factor that plays a key role in the Wnt signaling pathway. The protein has been implicated in blood glucose homeostasis. Genetic variants of this gene are associated with increased risk of type 2 diabetes (Diabetes mellitus, non-insulin-dependent (NIDDM) [MIM:125853]).	Rare single gene variant	Two de novo LoF variants in the TCF7L2 gene (both splice-site) were identified in ASD probands from the Simons Simplex Collection (PMID 25363768). TADA analysis of de novo variants from the Simons Simplex Collection and the Autism Sequencing Consortium and protein-truncating variants from iPSYCH in Satterstrom et al., 2020 identified TCF7L2 as a candidate gene with a false discovery rate (FDR) be…	8	0	0		2_Member	Reactome Gene Sets	R-HSA-9009391	Extra-nuclear estrogen signaling	-2.34461	-0.802528	3/70	596,2100,5594	BCL2,ESR2,MAPK1		3_Member	KEGG Pathway	hsa04350	TGF-beta signaling pathway	-6.84215	-4.02857	20/73	91,650,656,659,1875,4089,4090,4091,4092,4609,4681,5518,5594,5933,7046,7048,7057,9372,25805,100532736	ACVR1B,BMP2,BMP8B,BMPR2,E2F5,SMAD4,SMAD5,SMAD6,SMAD7,MYC,NBL1,PPP2R1A,MAPK1,RBL1,TGFBR1,TGFBR2,THBS1,ZFYVE9,BAMBI,MICOS10-NBL1
TET3	TET3	tet methylcytosine dioxygenase 3	200424	2p13.1	Members of the ten-eleven translocation (TET) gene family, including TET3, play a role in the DNA methylation process.	Rare single gene variant	Beck et al., 2020 identified and characterized 11 cases of human TET3 deficiency in eight families presenting with common phenotypic features including intellectual disability and/or global developmental delay (11/11), hypotonia (8/11), ASD or autistic features including difficulty with social interactions (6/11), movements disorders (5/11), growth abnormalities (8/11), and facial dysmorphism; in…	2	0	0		2_Member	KEGG Pathway	hsa04713	circadian entrainment	-2.34461	-0.802528	3/70	2778,5579,5594	GNAS,PRKCB,MAPK1		3_Member	KEGG Pathway	ko04350	TGF-beta signaling pathway	-6.84215	-4.02857	20/73	91,650,656,659,1875,4089,4090,4091,4092,4609,4681,5518,5594,5933,7046,7048,7057,9372,25805,100532736	ACVR1B,BMP2,BMP8B,BMPR2,E2F5,SMAD4,SMAD5,SMAD6,SMAD7,MYC,NBL1,PPP2R1A,MAPK1,RBL1,TGFBR1,TGFBR2,THBS1,ZFYVE9,BAMBI,MICOS10-NBL1
THBS1	THBS1	Thrombospondin 1	7057	15q14	Adhesive glycoprotein that mediates cell-to-cell and cell-to-matrix interactions.	Genetic association/rare single gene variant	Sanger sequencing of 313 ASD cases and 350 controls (both of Han Chinese descent) identified five common variants, including one common variant (c.1567A>G; p.T523A) associated with autism, and seven rare variants, two of which (c.2429G>A; p.R810Q, c.3496G>C; p.E1166Q) were absent in controls and dbSNP (Lu et al., 2014). Combined association analysis of THBS1 rare variants (MAF<0.01) in patients a…	4	0	0		2_Member	Reactome Gene Sets	R-HSA-76002	Platelet activation, signaling and aggregation	-2.23512	-0.715547	5/241	351,5579,5594,7057,11069	APP,PRKCB,MAPK1,THBS1,RAPGEF4		3_Member	Reactome Gene Sets	R-HSA-9006936	Signaling by TGFB family members	-5.55448	-3.18805	21/94	91,650,659,1875,4089,4090,4091,4092,4609,5933,6233,6497,6498,7046,7048,7316,9372,9612,23370,25805,56288	ACVR1B,BMP2,BMPR2,E2F5,SMAD4,SMAD5,SMAD6,SMAD7,MYC,RBL1,RPS27A,SKI,SKIL,TGFBR1,TGFBR2,UBC,ZFYVE9,NCOR2,ARHGEF18,BAMBI,PARD3
TMEM134	TMEM134	transmembrane protein 134	80194	11q13.2		Rare single gene variant	Integration of familial whole-exome datasets of 3,531 individuals from 1,704 simplex ASD families and 50 multiplex ASD families and expression data from the BrainSpan Atlas of the Developmental Human Brain in Luo et al., 2020 identified a neurodevelopmentally co-regulated, sex-differentially expressed cluster of exons enriched with ASD-segregating deleterious variants in the TMEM134 gene (Bonferr…	1	0	0		2_Member	KEGG Pathway	hsa04912	GnRH signaling pathway	-2.21343	-0.706819	3/78	2778,5579,5594	GNAS,PRKCB,MAPK1		3_Member	Reactome Gene Sets	R-HSA-170834	Signaling by TGF-beta Receptor Complex	-4.34744	-2.24987	16/72	1875,4089,4092,4609,5933,6233,6497,6498,7046,7048,7316,9372,9612,23370,25805,56288	E2F5,SMAD4,SMAD7,MYC,RBL1,RPS27A,SKI,SKIL,TGFBR1,TGFBR2,UBC,ZFYVE9,NCOR2,ARHGEF18,BAMBI,PARD3
TNRC6B	TNRC6B	Trinucleotide repeat containing 6B	23112	22q13.1	Plays a role in RNA-mediated gene silencing by both micro-RNAs (miRNAs) and short interfering RNAs (siRNAs). Required for miRNA-dependent translational repression and siRNA-dependent endonucleolytic cleavage of complementary mRNAs by argonaute family proteins.	Rare single gene variant	Two de novo loss-of-function variants in the TNRC6B gene have been identified in ASD probands from the Simons Simplex Collection (refs).	11	0	0		2_Member	KEGG Pathway	ko04912	GnRH signaling pathway	-2.21343	-0.706819	3/78	2778,5579,5594	GNAS,PRKCB,MAPK1		3_Member	Reactome Gene Sets	R-HSA-201451	Signaling by BMP	-3.17405	-1.45902	7/22	650,659,4089,4090,4091,4092,6497	BMP2,BMPR2,SMAD4,SMAD5,SMAD6,SMAD7,SKI
TOMM20	TOMM20	Translocase of outer mitochondrial membrane 20 homolog (yeast)	9804	1q42.3	Central component of the receptor complex responsible for the recognition and translocation of cytosolically synthesized mitochondrial preproteins.	Functional	Reduced expression in two out of three brain regions (anterior cingulate gyrus, motor cortex, and thalamus) following gene expression analysis of postmortem brain tissue of autism patients (Anitha et al., 2012).	1	0	0		2_Member	KEGG Pathway	ko04724	Glutamatergic synapse	-2.19809	-0.695711	3/79	2778,5579,5594	GNAS,PRKCB,MAPK1		3_Member	Reactome Gene Sets	R-HSA-2173793	Transcriptional activity of SMAD2/SMAD3:SMAD4 heterotrimer	-3.08905	-1.43982	10/43	1875,4089,4092,4609,5933,6233,6497,6498,7316,9612	E2F5,SMAD4,SMAD7,MYC,RBL1,RPS27A,SKI,SKIL,UBC,NCOR2
TRIM32	TRIM32	tripartite motif containing 32	22954	9q33.1	The protein encoded by this gene is a member of the tripartite motif (TRIM) family and has an E3 ubiquitin ligase activity. The protein localizes to cytoplasmic bodies and has also been localized to the nucleus, where it interacts with the activation domain of the HIV-1 Tat protein.	Rare single gene variant/multigenic CNV	Screening of 9q33.1 copy number variants disrupting ASTN2 or both ASTN2 and TRIM32 in clinical microarray data from 89,986 individuals across 10 sites, including 64,114 subjects with neurodevelopmental disorders (NDD), in Lionel et al., 2014 found that deletions affecting both ASTN2 and TRIM32 were statistically enriched in NDD cases compared to controls (23 deletions in 64,114 cases vs. 6 in 44,…	3	0	0		2_Member	KEGG Pathway	hsa04925	aldosterone synthesis and secretion	-2.18295	-0.688933	3/80	2778,3949,5579	GNAS,LDLR,PRKCB		3_Member	KEGG Pathway	ko04390	Hippo signaling pathway	-2.74455	-1.20048	19/126	595,650,656,659,894,4089,4092,4609,5518,5520,6934,7046,7048,7534,8326,23286,56288,84612,122786	CCND1,BMP2,BMP8B,BMPR2,CCND2,SMAD4,SMAD7,MYC,PPP2R1A,PPP2R2A,TCF7L2,TGFBR1,TGFBR2,YWHAZ,FZD9,WWC1,PARD3,PARD6B,FRMD6
UBR5	UBR5	ubiquitin protein ligase E3 component n-recognin 5	51366	8q22.3	This gene encodes a progestin-induced protein, which belongs to the HECT (homology to E6-AP carboxyl terminus) family. The HECT family proteins function as E3 ubiquitin-protein ligases, targeting specific proteins for ubiquitin-mediated proteolysis. This gene potentially has a role in regulation of cell proliferation or differentiation.	Rare single gene variant	A de novo frameshift variant in the UBR5 gene has been identified in an ASD proband from the Simons Simplex Collection (PMID 25961944). A missense mutation in the UBR5 gene was detected in all affected individuals of a Japanese pedigree (6 affected individuals through 4 generations) with familial adult myoclonic epilepsy, but not in any non-affected family members; this variant was also not detec…	7	0	0		2_Member	KEGG Pathway	hsa04724	Glutamatergic synapse	-2.16803	-0.682205	3/81	2778,5579,5594	GNAS,PRKCB,MAPK1		3_Member	Reactome Gene Sets	R-HSA-2173795	Downregulation of SMAD2/3:SMAD4 transcriptional activity	-2.30466	-0.919216	6/23	4089,6233,6497,6498,7316,9612	SMAD4,RPS27A,SKI,SKIL,UBC,NCOR2
VEZF1	VEZF1	vascular endothelial zinc finger 1	7716	17q22	Possible transcription factor. Specifically binds to the CT/GC-rich region of the interleukin-3 promoter and mediates tax transactivation of IL-3.	Rare single gene variant	A de novo missense variant that was predicted to be damaging (defined as MPC 2) was identified in the VEZF1 gene in an ASD proband from the Autism Sequencing Consortium (De Rubeis et al., 2014), while three protein-truncating variants in this gene were observed in case samples from the Danish iPSYCH study (Satterstrom et al., 2020). TADA analysis of de novo variants from the Simons Simplex Collec…	3	0	0		2_Member	KEGG Pathway	ko04915	Estrogen signaling pathway	-2.09637	-0.630382	3/86	2100,2778,5594	ESR2,GNAS,MAPK1		3_Member	Reactome Gene Sets	R-HSA-2173796	SMAD2/SMAD3:SMAD4 heterotrimer regulates transcription	-2.23498	-0.887692	7/31	1875,4089,4092,4609,5933,6233,7316	E2F5,SMAD4,SMAD7,MYC,RBL1,RPS27A,UBC
WAC	WAC	WW domain containing adaptor with coiled-coil	51322	10p12.1	Acts as a linker between gene transcription and histone H2B monoubiquitination at 'Lys-120' (H2BK120ub1). Interacts with the RNA polymerase II transcriptional machinery via its WW domain and with RNF20-RNF40 via its coiled coil region, thereby linking and regulating H2BK120ub1 and gene transcription. Regulates the cell-cycle checkpoint activation in response to DNA damage. Positive regulator of a…	Syndromic	Two de novo loss-of-function variants in the WAC gene have been identified in ASD probands from the Simons Simplex Collection (refs). A third de novo loss-of-function variant in this gene was identified in an ASD proband in Tammimies et al., 2015.	21	0	0		3_Summary	KEGG Pathway	hsa05161	Hepatitis B	-3.99421	-1.85921	6/157	596,1959,4089,5579,5594,5728,2100,3815,4204,4627,6934,79718,7057,9821,4952	BCL2,EGR2,SMAD4,PRKCB,MAPK1,PTEN,ESR2,KIT,MECP2,MYH9,TCF7L2,TBL1XR1,THBS1,RB1CC1,OCRL		3_Member	KEGG Pathway	hsa04390	Hippo signaling pathway	-2.19269	-0.868914	19/141	595,650,656,659,894,4089,4092,4609,5518,5520,6934,7046,7048,7534,8326,23286,56288,84612,122786	CCND1,BMP2,BMP8B,BMPR2,CCND2,SMAD4,SMAD7,MYC,PPP2R1A,PPP2R2A,TCF7L2,TGFBR1,TGFBR2,YWHAZ,FZD9,WWC1,PARD3,PARD6B,FRMD6
WNK3	WNK3	WNK lysine deficient protein kinase 3	65267	Xp11.22	The encoed protein belongs to the family of serine-threonine kinases that functions as modulator of diverse ion transport pathways.	Rare Single Gene variant	Studies have found rare mutations in the WNK3 gene that are associated with autism (Piton et al., 2011; Qiao et al., 2008).	6	0	0		3_Member	KEGG Pathway	hsa05161	Hepatitis B	-3.99421	-1.85921	6/157	596,1959,4089,5579,5594,5728	BCL2,EGR2,SMAD4,PRKCB,MAPK1,PTEN		4_Summary	Reactome Gene Sets	R-HSA-1257604	PIP3 activates AKT signaling	-6.08515	-3.4177	40/243	331,940,1026,1385,1911,2069,2100,2252,2549,3815,4193,5155,5170,5305,5468,5518,5594,5708,5728,5931,5978,6233,7157,7316,8870,10818,23035,23112,23608,26523,27327,51135,55004,57332,58528,79837,80351,117145,192669,192670,3838,5567,5573	XIAP,CD28,CDKN1A,CREB1,PHC1,EREG,ESR2,FGF7,GAB1,KIT,MDM2,PDGFB,PDPK1,PIP4K2A,PPARG,PPP2R1A,MAPK1,PSMD2,PTEN,RBBP7,REST,RPS27A,TP53,UBC,IER3,FRS2,PHLPP2,TNRC6B,MKRN1,AGO1,TNRC6A,IRAK4,LAMTOR1,CBX8,RRAGD,PIP4K2C,TNKS2,THEM4,AGO3,AGO4,KPNA2,PRKACB,PRKAR1A
ZFYVE26	ZFYVE26	zinc finger FYVE-type containing 26	23503	14q24.1	This gene encodes a protein which contains a FYVE zinc finger binding domain. The presence of this domain is thought to target these proteins to membrane lipids through interaction with phospholipids in the membrane. Mutations in this gene are associated with autosomal recessive spastic paraplegia-15.	Rare single gene variant	A de novo frameshift variant and two de novo missense variants that were predicted to be damaging (CADD score > 30) were identified in ASD probands from the Autism Sequencing Consortium and the Simons Simplex Collection (De Rubeis et al., 2014; Iossifov et al., 2014). TADA analysis of 4,504 ASD trios and 3,012 unaffected control/siblings trios from trio-based exome/genome sequencing studies ident…	4	0	0		3_Member	Reactome Gene Sets	R-HSA-5663202	Diseases of signal transduction by growth factor receptors and second messengers	-3.94652	-1.82925	9/400	2100,3815,4089,4204,4627,5594,5728,6934,79718	ESR2,KIT,SMAD4,MECP2,MYH9,MAPK1,PTEN,TCF7L2,TBL1XR1		4_Member	Reactome Gene Sets	R-HSA-1257604	PIP3 activates AKT signaling	-6.08515	-3.4177	40/243	331,940,1026,1385,1911,2069,2100,2252,2549,3815,4193,5155,5170,5305,5468,5518,5594,5708,5728,5931,5978,6233,7157,7316,8870,10818,23035,23112,23608,26523,27327,51135,55004,57332,58528,79837,80351,117145,192669,192670	XIAP,CD28,CDKN1A,CREB1,PHC1,EREG,ESR2,FGF7,GAB1,KIT,MDM2,PDGFB,PDPK1,PIP4K2A,PPARG,PPP2R1A,MAPK1,PSMD2,PTEN,RBBP7,REST,RPS27A,TP53,UBC,IER3,FRS2,PHLPP2,TNRC6B,MKRN1,AGO1,TNRC6A,IRAK4,LAMTOR1,CBX8,RRAGD,PIP4K2C,TNKS2,THEM4,AGO3,AGO4
A1CF												3_Member	KEGG Pathway	ko05224	Breast cancer	-3.84679	-1.74895	5/105	2100,3815,5594,5728,6934	ESR2,KIT,MAPK1,PTEN,TCF7L2		4_Member	Reactome Gene Sets	R-HSA-9006925	Intracellular signaling by second messengers	-5.62104	-3.22243	43/281	331,940,1026,1385,1911,2069,2100,2252,2549,3815,3838,4193,5155,5170,5305,5468,5518,5567,5573,5594,5708,5728,5931,5978,6233,7157,7316,8870,10818,23035,23112,23608,26523,27327,51135,55004,57332,58528,79837,80351,117145,192669,192670	XIAP,CD28,CDKN1A,CREB1,PHC1,EREG,ESR2,FGF7,GAB1,KIT,KPNA2,MDM2,PDGFB,PDPK1,PIP4K2A,PPARG,PPP2R1A,PRKACB,PRKAR1A,MAPK1,PSMD2,PTEN,RBBP7,REST,RPS27A,TP53,UBC,IER3,FRS2,PHLPP2,TNRC6B,MKRN1,AGO1,TNRC6A,IRAK4,LAMTOR1,CBX8,RRAGD,PIP4K2C,TNKS2,THEM4,AGO3,AGO4
AAK1												3_Member	KEGG Pathway	hsa05224	Breast cancer	-3.59235	-1.59658	5/119	2100,3815,5594,5728,6934	ESR2,KIT,MAPK1,PTEN,TCF7L2		4_Member	Reactome Gene Sets	R-HSA-199418	Negative regulation of the PI3K/AKT network	-3.4745	-1.6552	17/93	940,2069,2100,2252,2549,3815,5155,5305,5518,5594,5728,8870,10818,23035,51135,79837,117145	CD28,EREG,ESR2,FGF7,GAB1,KIT,PDGFB,PIP4K2A,PPP2R1A,MAPK1,PTEN,IER3,FRS2,PHLPP2,IRAK4,PIP4K2C,THEM4
ABCA1												3_Member	KEGG Pathway	hsa01521	EGFR tyrosine kinase inhibitor resistance	-3.39515	-1.47101	4/73	596,5579,5594,5728	BCL2,PRKCB,MAPK1,PTEN		4_Member	Reactome Gene Sets	R-HSA-6807070	PTEN Regulation	-3.10919	-1.43982	21/136	331,1911,5468,5594,5708,5728,5931,5978,6233,7157,7316,23112,23608,26523,27327,55004,57332,58528,80351,192669,192670	XIAP,PHC1,PPARG,MAPK1,PSMD2,PTEN,RBBP7,REST,RPS27A,TP53,UBC,TNRC6B,MKRN1,AGO1,TNRC6A,LAMTOR1,CBX8,RRAGD,TNKS2,AGO3,AGO4
ABCA3												3_Member	KEGG Pathway	ko01521	EGFR tyrosine kinase inhibitor resistance	-3.39515	-1.47101	4/73	596,5579,5594,5728	BCL2,PRKCB,MAPK1,PTEN		4_Member	Reactome Gene Sets	R-HSA-6811558	PI5P, PP2A and IER3 Regulate PI3K/AKT Signaling	-2.4689	-1.03113	14/86	940,2069,2100,2252,2549,3815,5155,5305,5518,5594,8870,10818,51135,79837	CD28,EREG,ESR2,FGF7,GAB1,KIT,PDGFB,PIP4K2A,PPP2R1A,MAPK1,IER3,FRS2,IRAK4,PIP4K2C
ABCG8												3_Member	KEGG Pathway	ko05206	MicroRNAs in cancer	-3.31029	-1.41482	5/137	596,5579,5594,5728,7057	BCL2,PRKCB,MAPK1,PTEN,THBS1		4_Member	Reactome Gene Sets	R-HSA-2219528	PI3K/AKT Signaling in Cancer	-2.14173	-0.833301	13/84	940,1026,1385,2069,2100,2252,2549,3815,4193,5155,5170,5728,10818	CD28,CDKN1A,CREB1,EREG,ESR2,FGF7,GAB1,KIT,MDM2,PDGFB,PDPK1,PTEN,FRS2
ABHD15												3_Member	KEGG Pathway	hsa05206	MicroRNAs in cancer	-3.19802	-1.34012	5/145	596,5579,5594,5728,7057	BCL2,PRKCB,MAPK1,PTEN,THBS1		5_Summary	Reactome Gene Sets	R-HSA-8953897	Cellular responses to external stimuli	-5.97697	-3.40443	80/641	571,830,1026,1340,1385,1783,1869,1870,1871,1911,1965,2034,2908,3017,3091,3312,4193,4209,4217,4520,4928,5594,5601,5606,5708,5925,5931,6095,6118,6139,6142,6144,6156,6160,6204,6232,6233,6648,6774,6921,7157,7316,7422,8021,8550,8970,8992,9045,9377,9575,9612,10049,10628,10671,10728,11065,22824,23112,23135,23511,26523,27244,27327,50488,54205,55004,55662,57332,58528,64784,79718,80205,83667,84516,90639,11…	BACH1,CAPZA2,CDKN1A,COX6B1,CREB1,DYNC1LI2,E2F1,E2F2,E2F3,PHC1,EIF2S1,EPAS1,NR3C1,H2BC5,HIF1A,HSPA8,MDM2,MEF2D,MAP3K5,MTF1,NUP98,MAPK1,MAPK9,MAP2K3,PSMD2,RB1,RBBP7,RORA,RPA2,RPL17,RPL18A,RPL21,RPL30,RPL31,RPS10,RPS27,RPS27A,SOD2,STAT3,ELOC,TP53,UBC,VEGFA,NUP214,MAPKAPK5,H2BC11,ATP6V0E1,RPL14,COX5A,CLOCK,NCOR2,DNAJB6,TXNIP,DCTN6,PTGES3,UBE2C,HSPA4L,TNRC6B,KDM6B,NUP188,AGO1,SESN1,TNRC6A,MINK1,CYCS,L…
ABHD18												3_Member	KEGG Pathway	hsa05215	Prostate cancer	-3.18324	-1.34012	4/83	596,5594,5728,6934	BCL2,MAPK1,PTEN,TCF7L2		5_Member	Reactome Gene Sets	R-HSA-8953897	Cellular responses to external stimuli	-5.97697	-3.40443	80/641	571,830,1026,1340,1385,1783,1869,1870,1871,1911,1965,2034,2908,3017,3091,3312,4193,4209,4217,4520,4928,5594,5601,5606,5708,5925,5931,6095,6118,6139,6142,6144,6156,6160,6204,6232,6233,6648,6774,6921,7157,7316,7422,8021,8550,8970,8992,9045,9377,9575,9612,10049,10628,10671,10728,11065,22824,23112,23135,23511,26523,27244,27327,50488,54205,55004,55662,57332,58528,64784,79718,80205,83667,84516,90639,11…	BACH1,CAPZA2,CDKN1A,COX6B1,CREB1,DYNC1LI2,E2F1,E2F2,E2F3,PHC1,EIF2S1,EPAS1,NR3C1,H2BC5,HIF1A,HSPA8,MDM2,MEF2D,MAP3K5,MTF1,NUP98,MAPK1,MAPK9,MAP2K3,PSMD2,RB1,RBBP7,RORA,RPA2,RPL17,RPL18A,RPL21,RPL30,RPL31,RPS10,RPS27,RPS27A,SOD2,STAT3,ELOC,TP53,UBC,VEGFA,NUP214,MAPKAPK5,H2BC11,ATP6V0E1,RPL14,COX5A,CLOCK,NCOR2,DNAJB6,TXNIP,DCTN6,PTGES3,UBE2C,HSPA4L,TNRC6B,KDM6B,NUP188,AGO1,SESN1,TNRC6A,MINK1,CYCS,L…
ABHD2												3_Member	KEGG Pathway	ko05215	Prostate cancer	-3.18324	-1.34012	4/83	596,5594,5728,6934	BCL2,MAPK1,PTEN,TCF7L2		5_Member	Reactome Gene Sets	R-HSA-2262752	Cellular responses to stress	-5.96273	-3.40443	79/631	571,830,1026,1340,1385,1783,1869,1870,1871,1911,1965,2034,2908,3017,3091,3312,4193,4209,4217,4928,5594,5601,5606,5708,5925,5931,6095,6118,6139,6142,6144,6156,6160,6204,6232,6233,6648,6774,6921,7157,7316,7422,8021,8550,8970,8992,9045,9377,9575,9612,10049,10628,10671,10728,11065,22824,23112,23135,23511,26523,27244,27327,50488,54205,55004,55662,57332,58528,64784,79718,80205,83667,84516,90639,112399,…	BACH1,CAPZA2,CDKN1A,COX6B1,CREB1,DYNC1LI2,E2F1,E2F2,E2F3,PHC1,EIF2S1,EPAS1,NR3C1,H2BC5,HIF1A,HSPA8,MDM2,MEF2D,MAP3K5,NUP98,MAPK1,MAPK9,MAP2K3,PSMD2,RB1,RBBP7,RORA,RPA2,RPL17,RPL18A,RPL21,RPL30,RPL31,RPS10,RPS27,RPS27A,SOD2,STAT3,ELOC,TP53,UBC,VEGFA,NUP214,MAPKAPK5,H2BC11,ATP6V0E1,RPL14,COX5A,CLOCK,NCOR2,DNAJB6,TXNIP,DCTN6,PTGES3,UBE2C,HSPA4L,TNRC6B,KDM6B,NUP188,AGO1,SESN1,TNRC6A,MINK1,CYCS,LAMTOR…
ABI2												3_Member	Reactome Gene Sets	R-HSA-199418	Negative regulation of the PI3K/AKT network	-2.99767	-1.19846	4/93	2100,3815,5594,5728	ESR2,KIT,MAPK1,PTEN		6_Summary	KEGG Pathway	hsa05200	Pathways in cancer	-5.65949	-3.22612	49/337	331,595,596,650,861,1026,1398,1613,1869,1870,1871,2034,2149,2252,2778,3091,3673,3688,3716,3815,3915,4089,4193,4437,4609,4893,5155,5468,5567,5579,5594,5601,5728,5734,5925,6774,6921,6934,7046,7048,7157,7422,8030,8326,9002,9170,10681,54205,112399,894,1385,3454,3455,3696,4170,5170,5518,5520,5934,7057,7534,10018,23035,117145,2069,154043,857,1655,2316,2549,4660,10818,22800,483,5208,5214,8202,9440,10025	XIAP,CCND1,BCL2,BMP2,RUNX1,CDKN1A,CRK,DAPK3,E2F1,E2F2,E2F3,EPAS1,F2R,FGF7,GNAS,HIF1A,ITGA2,ITGB1,JAK1,KIT,LAMC1,SMAD4,MDM2,MSH3,MYC,NRAS,PDGFB,PPARG,PRKACB,PRKCB,MAPK1,MAPK9,PTEN,PTGER4,RB1,STAT3,ELOC,TCF7L2,TGFBR1,TGFBR2,TP53,VEGFA,CCDC6,FZD9,F2RL3,LPAR2,GNB5,CYCS,EGLN3,CCND2,CREB1,IFNAR1,IFNAR2,ITGB8,MCL1,PDPK1,PPP2R1A,PPP2R2A,RBL2,THBS1,YWHAZ,BCL2L11,PHLPP2,THEM4,EREG,CNKSR3,CAV1,DDX5,FLNA,GAB…
ABL2												3_Member	KEGG Pathway	ko04933	AGE-RAGE signaling pathway in diabetic complications	-2.99767	-1.19846	4/93	596,4089,5579,5594	BCL2,SMAD4,PRKCB,MAPK1		6_Member	KEGG Pathway	hsa05200	Pathways in cancer	-5.65949	-3.22612	49/337	331,595,596,650,861,1026,1398,1613,1869,1870,1871,2034,2149,2252,2778,3091,3673,3688,3716,3815,3915,4089,4193,4437,4609,4893,5155,5468,5567,5579,5594,5601,5728,5734,5925,6774,6921,6934,7046,7048,7157,7422,8030,8326,9002,9170,10681,54205,112399	XIAP,CCND1,BCL2,BMP2,RUNX1,CDKN1A,CRK,DAPK3,E2F1,E2F2,E2F3,EPAS1,F2R,FGF7,GNAS,HIF1A,ITGA2,ITGB1,JAK1,KIT,LAMC1,SMAD4,MDM2,MSH3,MYC,NRAS,PDGFB,PPARG,PRKACB,PRKCB,MAPK1,MAPK9,PTEN,PTGER4,RB1,STAT3,ELOC,TCF7L2,TGFBR1,TGFBR2,TP53,VEGFA,CCDC6,FZD9,F2RL3,LPAR2,GNB5,CYCS,EGLN3
ACADSB												3_Member	KEGG Pathway	hsa04933	AGE-RAGE signaling pathway in diabetic complications	-2.89662	-1.12189	4/99	596,4089,5579,5594	BCL2,SMAD4,PRKCB,MAPK1		6_Member	KEGG Pathway	ko04151	PI3K-Akt signaling pathway	-3.15203	-1.45239	35/273	595,596,894,1026,1385,2149,2252,3454,3455,3673,3688,3696,3716,3815,3915,4170,4193,4609,4893,5155,5170,5518,5520,5594,5728,5934,7057,7157,7422,7534,9170,10018,10681,23035,117145	CCND1,BCL2,CCND2,CDKN1A,CREB1,F2R,FGF7,IFNAR1,IFNAR2,ITGA2,ITGB1,ITGB8,JAK1,KIT,LAMC1,MCL1,MDM2,MYC,NRAS,PDGFB,PDPK1,PPP2R1A,PPP2R2A,MAPK1,PTEN,RBL2,THBS1,TP53,VEGFA,YWHAZ,LPAR2,BCL2L11,GNB5,PHLPP2,THEM4
ACAP2												3_Member	KEGG Pathway	hsa04510	Focal adhesion	-2.87663	-1.12189	5/171	596,5579,5594,5728,7057	BCL2,PRKCB,MAPK1,PTEN,THBS1		6_Member	KEGG Pathway	hsa04151	PI3K-Akt signaling pathway	-3.03546	-1.40372	37/298	595,596,894,1026,1385,2069,2149,2252,3454,3455,3673,3688,3696,3716,3815,3915,4170,4193,4609,4893,5155,5170,5518,5520,5594,5728,5934,7057,7157,7422,7534,9170,10018,10681,23035,117145,154043	CCND1,BCL2,CCND2,CDKN1A,CREB1,EREG,F2R,FGF7,IFNAR1,IFNAR2,ITGA2,ITGB1,ITGB8,JAK1,KIT,LAMC1,MCL1,MDM2,MYC,NRAS,PDGFB,PDPK1,PPP2R1A,PPP2R2A,MAPK1,PTEN,RBL2,THBS1,TP53,VEGFA,YWHAZ,LPAR2,BCL2L11,GNB5,PHLPP2,THEM4,CNKSR3
ACBD5												3_Member	KEGG Pathway	ko04510	Focal adhesion	-2.87663	-1.12189	5/171	596,5579,5594,5728,7057	BCL2,PRKCB,MAPK1,PTEN,THBS1		6_Member	KEGG Pathway	ko05205	Proteoglycans in cancer	-2.69343	-1.16765	24/176	595,857,1026,1655,2316,2549,3091,3673,3688,4193,4609,4660,4893,5170,5567,5579,5594,6774,7057,7157,7422,8326,10818,22800	CCND1,CAV1,CDKN1A,DDX5,FLNA,GAB1,HIF1A,ITGA2,ITGB1,MDM2,MYC,PPP1R12B,NRAS,PDPK1,PRKACB,PRKCB,MAPK1,STAT3,THBS1,TP53,VEGFA,FZD9,FRS2,RRAS2
ACER2												3_Member	KEGG Pathway	hsa05213	Endometrial cancer	-2.86625	-1.12189	3/46	5594,5728,6934	MAPK1,PTEN,TCF7L2		6_Member	KEGG Pathway	hsa05205	Proteoglycans in cancer	-2.34774	-0.952457	24/187	595,857,1026,1655,2316,2549,3091,3673,3688,4193,4609,4660,4893,5170,5567,5579,5594,6774,7057,7157,7422,8326,10818,22800	CCND1,CAV1,CDKN1A,DDX5,FLNA,GAB1,HIF1A,ITGA2,ITGB1,MDM2,MYC,PPP1R12B,NRAS,PDPK1,PRKACB,PRKCB,MAPK1,STAT3,THBS1,TP53,VEGFA,FZD9,FRS2,RRAS2
ACOT9												3_Member	KEGG Pathway	ko05213	Endometrial cancer	-2.86625	-1.12189	3/46	5594,5728,6934	MAPK1,PTEN,TCF7L2		6_Member	KEGG Pathway	hsa04919	thyroid hormone signaling pathway	-2.2822	-0.918871	16/109	483,595,3091,4193,4609,4893,5170,5208,5214,5567,5579,5594,7157,8202,9440,10025	ATP1B3,CCND1,HIF1A,MDM2,MYC,NRAS,PDPK1,PFKFB2,PFKP,PRKACB,PRKCB,MAPK1,TP53,NCOA3,MED17,MED16
ACOX1												3_Member	KEGG Pathway	ko04071	Sphingolipid signaling pathway	-2.75717	-1.02729	4/108	596,5579,5594,5728	BCL2,PRKCB,MAPK1,PTEN		7_Summary	KEGG Pathway	hsa04115	p53 signaling pathway	-5.03411	-2.78737	16/64	595,891,894,1026,4193,5366,5728,6241,7057,7157,8795,27244,54205,64393,83667,143686,4089,4893,5170,5594,5601,5934,6648,6774,7046,7048,10018	CCND1,CCNB1,CCND2,CDKN1A,MDM2,PMAIP1,PTEN,RRM2,THBS1,TP53,TNFRSF10B,SESN1,CYCS,ZMAT3,SESN2,SESN3,SMAD4,NRAS,PDPK1,MAPK1,MAPK9,RBL2,SOD2,STAT3,TGFBR1,TGFBR2,BCL2L11
ACSL4												3_Member	KEGG Pathway	hsa04071	Sphingolipid signaling pathway	-2.63016	-0.990006	4/117	596,5579,5594,5728	BCL2,PRKCB,MAPK1,PTEN		7_Member	KEGG Pathway	hsa04115	p53 signaling pathway	-5.03411	-2.78737	16/64	595,891,894,1026,4193,5366,5728,6241,7057,7157,8795,27244,54205,64393,83667,143686	CCND1,CCNB1,CCND2,CDKN1A,MDM2,PMAIP1,PTEN,RRM2,THBS1,TP53,TNFRSF10B,SESN1,CYCS,ZMAT3,SESN2,SESN3
ACTR2												3_Member	KEGG Pathway	hsa05214	Glioma	-2.5759	-0.947181	3/58	5579,5594,5728	PRKCB,MAPK1,PTEN		7_Member	KEGG Pathway	ko04115	p53 signaling pathway	-5.03411	-2.78737	16/64	595,891,894,1026,4193,5366,5728,6241,7057,7157,8795,27244,54205,64393,83667,143686	CCND1,CCNB1,CCND2,CDKN1A,MDM2,PMAIP1,PTEN,RRM2,THBS1,TP53,TNFRSF10B,SESN1,CYCS,ZMAT3,SESN2,SESN3
ACVR1B												3_Member	KEGG Pathway	ko05214	Glioma	-2.5759	-0.947181	3/58	5579,5594,5728	PRKCB,MAPK1,PTEN		7_Member	KEGG Pathway	hsa04068	foxo signaling pathway	-2.05672	-0.779321	17/125	595,891,894,1026,4089,4193,4893,5170,5594,5601,5728,5934,6648,6774,7046,7048,10018	CCND1,CCNB1,CCND2,CDKN1A,SMAD4,MDM2,NRAS,PDPK1,MAPK1,MAPK9,PTEN,RBL2,SOD2,STAT3,TGFBR1,TGFBR2,BCL2L11
ADAR												3_Member	KEGG Pathway	ko05230	Central carbon metabolism in cancer	-2.55471	-0.931595	3/59	3815,5594,5728	KIT,MAPK1,PTEN		8_Summary	Reactome Gene Sets	R-HSA-3700989	Transcriptional Regulation by TP53	-4.72436	-2.53403	48/354	835,891,1026,1340,1869,2967,4193,4850,5170,5305,5366,5518,5728,5931,5933,5934,5983,6118,6233,6749,6917,6921,7157,7316,7534,7832,8445,8550,8795,9377,23112,25946,26523,27244,27327,29883,54205,55004,58528,79837,80196,83667,90639,94241,143686,192669,192670,246175	CASP2,CCNB1,CDKN1A,COX6B1,E2F1,GTF2H3,MDM2,CNOT4,PDPK1,PIP4K2A,PMAIP1,PPP2R1A,PTEN,RBBP7,RBL1,RBL2,RFC3,RPA2,RPS27A,SSRP1,TCEA1,ELOC,TP53,UBC,YWHAZ,BTG2,DYRK2,MAPKAPK5,TNFRSF10B,COX5A,TNRC6B,ZNF385A,AGO1,SESN1,TNRC6A,CNOT7,CYCS,LAMTOR1,RRAGD,PIP4K2C,RNF34,SESN2,COX19,TP53INP1,SESN3,AGO3,AGO4,CNOT6L
ADAT2												3_Member	KEGG Pathway	ko04140	Autophagy - animal	-2.52618	-0.919451	4/125	596,5594,5728,9821	BCL2,MAPK1,PTEN,RB1CC1		8_Member	Reactome Gene Sets	R-HSA-3700989	Transcriptional Regulation by TP53	-4.72436	-2.53403	48/354	835,891,1026,1340,1869,2967,4193,4850,5170,5305,5366,5518,5728,5931,5933,5934,5983,6118,6233,6749,6917,6921,7157,7316,7534,7832,8445,8550,8795,9377,23112,25946,26523,27244,27327,29883,54205,55004,58528,79837,80196,83667,90639,94241,143686,192669,192670,246175	CASP2,CCNB1,CDKN1A,COX6B1,E2F1,GTF2H3,MDM2,CNOT4,PDPK1,PIP4K2A,PMAIP1,PPP2R1A,PTEN,RBBP7,RBL1,RBL2,RFC3,RPA2,RPS27A,SSRP1,TCEA1,ELOC,TP53,UBC,YWHAZ,BTG2,DYRK2,MAPKAPK5,TNFRSF10B,COX5A,TNRC6B,ZNF385A,AGO1,SESN1,TNRC6A,CNOT7,CYCS,LAMTOR1,RRAGD,PIP4K2C,RNF34,SESN2,COX19,TP53INP1,SESN3,AGO3,AGO4,CNOT6L
ADD1												3_Member	KEGG Pathway	hsa04140	Regulation of autophagy	-2.48912	-0.887719	4/128	596,5594,5728,9821	BCL2,MAPK1,PTEN,RB1CC1		8_Member	Reactome Gene Sets	R-HSA-5628897	TP53 Regulates Metabolic Genes	-3.90261	-1.92154	17/86	1340,5728,7157,7534,9377,23112,26523,27244,27327,54205,55004,58528,83667,90639,143686,192669,192670	COX6B1,PTEN,TP53,YWHAZ,COX5A,TNRC6B,AGO1,SESN1,TNRC6A,CYCS,LAMTOR1,RRAGD,SESN2,COX19,SESN3,AGO3,AGO4
ADGRE2												3_Member	KEGG Pathway	hsa05230	Central carbon metabolism in cancer	-2.36216	-0.802528	3/69	3815,5594,5728	KIT,MAPK1,PTEN		9_Summary	Reactome Gene Sets	R-HSA-9013409	RHOJ GTPase cycle	-3.92936	-1.93533	13/55	392,857,2697,2909,4952,6510,8874,8976,9497,54874,55004,91010,147179,9322,10395,389,9748,11113,29127,91452,114793,284119,1730,51479,56924,94134	ARHGAP1,CAV1,GJA1,ARHGAP35,OCRL,SLC1A5,ARHGEF7,WASL,SLC4A7,FNBP1L,LAMTOR1,FMNL3,WIPF2,TRIP10,DLC1,RHOC,SLK,CIT,RACGAP1,ACBD5,FMNL2,CAVIN1,DIAPH2,ANKFY1,PAK6,ARHGAP12
ADGRL3												3_Member	Reactome Gene Sets	R-HSA-2219528	PI3K/AKT Signaling in Cancer	-2.12447	-0.642679	3/84	2100,3815,5728	ESR2,KIT,PTEN		9_Member	Reactome Gene Sets	R-HSA-9013409	RHOJ GTPase cycle	-3.92936	-1.93533	13/55	392,857,2697,2909,4952,6510,8874,8976,9497,54874,55004,91010,147179	ARHGAP1,CAV1,GJA1,ARHGAP35,OCRL,SLC1A5,ARHGEF7,WASL,SLC4A7,FNBP1L,LAMTOR1,FMNL3,WIPF2
ADSS												3_Member	KEGG Pathway	hsa04070	Phosphatidylinositol signaling system	-2.11033	-0.63651	3/85	4952,5579,5728	OCRL,PRKCB,PTEN		9_Member	Reactome Gene Sets	R-HSA-9013406	RHOQ GTPase cycle	-2.51101	-1.04768	11/59	392,857,2697,2909,6510,8874,8976,9322,9497,10395,55004	ARHGAP1,CAV1,GJA1,ARHGAP35,SLC1A5,ARHGEF7,WASL,TRIP10,SLC4A7,DLC1,LAMTOR1
AFF1												3_Member	KEGG Pathway	ko04070	Phosphatidylinositol signaling system	-2.11033	-0.63651	3/85	4952,5579,5728	OCRL,PRKCB,PTEN		9_Member	Reactome Gene Sets	R-HSA-9013106	RHOC GTPase cycle	-2.32506	-0.936364	12/71	389,392,857,2909,9748,10395,11113,29127,91010,91452,114793,284119	RHOC,ARHGAP1,CAV1,ARHGAP35,SLK,DLC1,CIT,RACGAP1,FMNL3,ACBD5,FMNL2,CAVIN1
AGFG2												3_Member	Reactome Gene Sets	R-HSA-6811558	PI5P, PP2A and IER3 Regulate PI3K/AKT Signaling	-2.09637	-0.630382	3/86	2100,3815,5594	ESR2,KIT,MAPK1		9_Member	Reactome Gene Sets	R-HSA-9013405	RHOD GTPase cycle	-2.10247	-0.806149	9/49	392,857,1730,2909,9497,29127,51479,56924,94134	ARHGAP1,CAV1,DIAPH2,ARHGAP35,SLC4A7,RACGAP1,ANKFY1,PAK6,ARHGAP12
AGMAT												3_Member	KEGG Pathway	hsa04725	Cholinergic synapse	-2.02923	-0.570921	3/91	596,5579,5594	BCL2,PRKCB,MAPK1		10_Summary	KEGG Pathway	hsa04144	Endocytosis	-3.64827	-1.73778	34/247	157,830,857,2149,3312,3815,3949,4193,5869,7046,7048,7251,8411,8729,8976,9135,9372,9559,9922,10109,10564,10890,23362,23527,51100,56288,57403,58513,80223,83737,84612,116984,131890,147179	GRK3,CAPZA2,CAV1,F2R,HSPA8,KIT,LDLR,MDM2,RAB5B,TGFBR1,TGFBR2,TSG101,EEA1,GBF1,WASL,RABEP1,ZFYVE9,VPS26A,IQSEC1,ARPC2,ARFGEF2,RAB10,PSD3,ACAP2,SH3GLB1,PARD3,RAB22A,EPS15L1,RAB11FIP1,ITCH,PARD6B,ARAP2,GRK7,WIPF2
AKAP11												3_Member	KEGG Pathway	ko04151	PI3K-Akt signaling pathway	-2.01285	-0.558335	5/273	596,3815,5594,5728,7057	BCL2,KIT,MAPK1,PTEN,THBS1		10_Member	KEGG Pathway	hsa04144	Endocytosis	-3.64827	-1.73778	34/247	157,830,857,2149,3312,3815,3949,4193,5869,7046,7048,7251,8411,8729,8976,9135,9372,9559,9922,10109,10564,10890,23362,23527,51100,56288,57403,58513,80223,83737,84612,116984,131890,147179	GRK3,CAPZA2,CAV1,F2R,HSPA8,KIT,LDLR,MDM2,RAB5B,TGFBR1,TGFBR2,TSG101,EEA1,GBF1,WASL,RABEP1,ZFYVE9,VPS26A,IQSEC1,ARPC2,ARFGEF2,RAB10,PSD3,ACAP2,SH3GLB1,PARD3,RAB22A,EPS15L1,RAB11FIP1,ITCH,PARD6B,ARAP2,GRK7,WIPF2
AKR7A2												4_Summary	KEGG Pathway	hsa05210	Colorectal cancer	-3.78098	-1.72816	4/58	596,4089,5594,6934,5579,79718,7057	BCL2,SMAD4,MAPK1,TCF7L2,PRKCB,TBL1XR1,THBS1		10_Member	KEGG Pathway	ko04144	Endocytosis	-3.64827	-1.73778	34/247	157,830,857,2149,3312,3815,3949,4193,5869,7046,7048,7251,8411,8729,8976,9135,9372,9559,9922,10109,10564,10890,23362,23527,51100,56288,57403,58513,80223,83737,84612,116984,131890,147179	GRK3,CAPZA2,CAV1,F2R,HSPA8,KIT,LDLR,MDM2,RAB5B,TGFBR1,TGFBR2,TSG101,EEA1,GBF1,WASL,RABEP1,ZFYVE9,VPS26A,IQSEC1,ARPC2,ARFGEF2,RAB10,PSD3,ACAP2,SH3GLB1,PARD3,RAB22A,EPS15L1,RAB11FIP1,ITCH,PARD6B,ARAP2,GRK7,WIPF2
AKTIP												4_Member	KEGG Pathway	hsa05210	Colorectal cancer	-3.78098	-1.72816	4/58	596,4089,5594,6934	BCL2,SMAD4,MAPK1,TCF7L2		11_Summary	KEGG Pathway	ko04140	Autophagy - animal	-3.6141	-1.71433	21/125	596,1613,1965,3091,3146,4893,5170,5567,5594,5601,5728,8408,8897,9821,22800,22863,23130,51100,55054,55102,58528	BCL2,DAPK3,EIF2S1,HIF1A,HMGB1,NRAS,PDPK1,PRKACB,MAPK1,MAPK9,PTEN,ULK1,MTMR3,RB1CC1,RRAS2,ATG14,ATG2A,SH3GLB1,ATG16L1,ATG2B,RRAGD
ALDH18A1												4_Member	KEGG Pathway	ko05210	Colorectal cancer	-3.78098	-1.72816	4/58	596,4089,5594,6934	BCL2,SMAD4,MAPK1,TCF7L2		11_Member	KEGG Pathway	ko04140	Autophagy - animal	-3.6141	-1.71433	21/125	596,1613,1965,3091,3146,4893,5170,5567,5594,5601,5728,8408,8897,9821,22800,22863,23130,51100,55054,55102,58528	BCL2,DAPK3,EIF2S1,HIF1A,HMGB1,NRAS,PDPK1,PRKACB,MAPK1,MAPK9,PTEN,ULK1,MTMR3,RB1CC1,RRAS2,ATG14,ATG2A,SH3GLB1,ATG16L1,ATG2B,RRAGD
ALDH9A1												4_Member	KEGG Pathway	hsa04310	Wnt signaling pathway	-2.67124	-0.990186	4/114	4089,5579,6934,79718	SMAD4,PRKCB,TCF7L2,TBL1XR1		11_Member	KEGG Pathway	hsa04140	Regulation of autophagy	-3.46878	-1.6552	21/128	596,1613,1965,3091,3146,4893,5170,5567,5594,5601,5728,8408,8897,9821,22800,22863,23130,51100,55054,55102,58528	BCL2,DAPK3,EIF2S1,HIF1A,HMGB1,NRAS,PDPK1,PRKACB,MAPK1,MAPK9,PTEN,ULK1,MTMR3,RB1CC1,RRAS2,ATG14,ATG2A,SH3GLB1,ATG16L1,ATG2B,RRAGD
ANKFY1												4_Member	KEGG Pathway	ko04310	Wnt signaling pathway	-2.67124	-0.990186	4/114	4089,5579,6934,79718	SMAD4,PRKCB,TCF7L2,TBL1XR1		12_Summary	Reactome Gene Sets	R-HSA-199991	Membrane Trafficking	-3.54969	-1.69692	65/580	157,164,351,372,400,830,1783,2069,2580,2665,2697,2799,2800,2801,3092,3312,3949,4074,4627,4952,5048,5537,5869,6233,6399,6810,7109,7251,7316,7534,8408,8729,8976,9135,9322,9493,9919,10097,10109,10228,10484,10618,10671,10890,11004,22848,23299,27314,29127,54874,55083,55275,55291,57134,58513,64786,79735,84516,115548,117177,143187,160518,201475,221458,388552	GRK3,AP1G1,APP,ARCN1,ARL1,CAPZA2,DYNC1LI2,EREG,GAK,GDI2,GJA1,GNS,GOLGA1,GOLGA2,HIP1,HSPA8,LDLR,M6PR,MYH9,OCRL,PAFAH1B1,PPP6C,RAB5B,RPS27A,TRAPPC2,STX4,TRAPPC10,TSG101,UBC,YWHAZ,ULK1,GBF1,WASL,RABEP1,TRIP10,KIF23,SEC16A,ACTR2,ARPC2,STX6,SEC23A,TGOLN2,DCTN6,RAB10,KIF2C,AAK1,BICD2,RAB30,RACGAP1,FNBP1L,KIF26B,VPS53,PPP6R3,MAN1C1,EPS15L1,TBC1D15,TBC1D17,DCTN5,FCHO2,RAB3IP,VTI1A,DENND5B,RAB12,KIF6,BLOC…
ANKH												4_Member	KEGG Pathway	hsa04520	Adherens junction	-2.34461	-0.802528	3/70	4089,5594,6934	SMAD4,MAPK1,TCF7L2		12_Member	Reactome Gene Sets	R-HSA-199991	Membrane Trafficking	-3.54969	-1.69692	65/580	157,164,351,372,400,830,1783,2069,2580,2665,2697,2799,2800,2801,3092,3312,3949,4074,4627,4952,5048,5537,5869,6233,6399,6810,7109,7251,7316,7534,8408,8729,8976,9135,9322,9493,9919,10097,10109,10228,10484,10618,10671,10890,11004,22848,23299,27314,29127,54874,55083,55275,55291,57134,58513,64786,79735,84516,115548,117177,143187,160518,201475,221458,388552	GRK3,AP1G1,APP,ARCN1,ARL1,CAPZA2,DYNC1LI2,EREG,GAK,GDI2,GJA1,GNS,GOLGA1,GOLGA2,HIP1,HSPA8,LDLR,M6PR,MYH9,OCRL,PAFAH1B1,PPP6C,RAB5B,RPS27A,TRAPPC2,STX4,TRAPPC10,TSG101,UBC,YWHAZ,ULK1,GBF1,WASL,RABEP1,TRIP10,KIF23,SEC16A,ACTR2,ARPC2,STX6,SEC23A,TGOLN2,DCTN6,RAB10,KIF2C,AAK1,BICD2,RAB30,RACGAP1,FNBP1L,KIF26B,VPS53,PPP6R3,MAN1C1,EPS15L1,TBC1D15,TBC1D17,DCTN5,FCHO2,RAB3IP,VTI1A,DENND5B,RAB12,KIF6,BLOC…
ANKIB1												4_Member	KEGG Pathway	ko04520	Adherens junction	-2.34461	-0.802528	3/70	4089,5594,6934	SMAD4,MAPK1,TCF7L2		12_Member	Reactome Gene Sets	R-HSA-8856828	Clathrin-mediated endocytosis	-2.92644	-1.32238	20/131	157,2069,2580,3092,3312,3949,4074,4952,5869,6233,7316,8976,9322,10097,10109,10618,22848,54874,58513,115548	GRK3,EREG,GAK,HIP1,HSPA8,LDLR,M6PR,OCRL,RAB5B,RPS27A,UBC,WASL,TRIP10,ACTR2,ARPC2,TGOLN2,AAK1,FNBP1L,EPS15L1,FCHO2
ANKRD12												4_Member	KEGG Pathway	hsa04350	TGF-beta signaling pathway	-2.32733	-0.794393	3/71	4089,5594,7057	SMAD4,MAPK1,THBS1		13_Summary	Reactome Gene Sets	R-HSA-400253	Circadian Clock	-3.50659	-1.66614	14/68	1374,1385,1408,2908,3091,4209,6095,6233,7316,9575,64784,79718,80205,150094,19,51,4520,5468,8202,9440,9612,10025,23097,27242,54797	CPT1A,CREB1,CRY2,NR3C1,HIF1A,MEF2D,RORA,RPS27A,UBC,CLOCK,CRTC3,TBL1XR1,CHD9,SIK1,ABCA1,ACOX1,MTF1,PPARG,NCOA3,MED17,NCOR2,MED16,CDK19,TNFRSF21,MED18
ANKRD13C												4_Member	KEGG Pathway	ko04350	TGF-beta signaling pathway	-2.32733	-0.794393	3/71	4089,5594,7057	SMAD4,MAPK1,THBS1		13_Member	Reactome Gene Sets	R-HSA-400253	Circadian Clock	-3.50659	-1.66614	14/68	1374,1385,1408,2908,3091,4209,6095,6233,7316,9575,64784,79718,80205,150094	CPT1A,CREB1,CRY2,NR3C1,HIF1A,MEF2D,RORA,RPS27A,UBC,CLOCK,CRTC3,TBL1XR1,CHD9,SIK1
ANKRD33B												5_Summary	Reactome Gene Sets	R-HSA-381676	Glucagon-like Peptide-1 (GLP1) regulates insulin secretion	-3.21534	-1.34358	3/35	2778,3745,11069	GNAS,KCNB1,RAPGEF4		13_Member	Reactome Gene Sets	R-HSA-1989781	PPARA activates gene expression	-2.09413	-0.804294	16/114	19,51,1374,4520,5468,6095,8202,9440,9575,9612,10025,23097,27242,54797,79718,80205	ABCA1,ACOX1,CPT1A,MTF1,PPARG,RORA,NCOA3,MED17,CLOCK,NCOR2,MED16,CDK19,TNFRSF21,MED18,TBL1XR1,CHD9
ANKRD50												5_Member	Reactome Gene Sets	R-HSA-381676	Glucagon-like Peptide-1 (GLP1) regulates insulin secretion	-3.21534	-1.34358	3/35	2778,3745,11069	GNAS,KCNB1,RAPGEF4		13_Member	Reactome Gene Sets	R-HSA-400206	Regulation of lipid metabolism by PPARalpha	-2.02319	-0.756154	16/116	19,51,1374,4520,5468,6095,8202,9440,9575,9612,10025,23097,27242,54797,79718,80205	ABCA1,ACOX1,CPT1A,MTF1,PPARG,RORA,NCOA3,MED17,CLOCK,NCOR2,MED16,CDK19,TNFRSF21,MED18,TBL1XR1,CHD9
ANKRD52												5_Member	Reactome Gene Sets	R-HSA-422356	Regulation of insulin secretion	-2.4737	-0.877566	3/63	2778,3745,11069	GNAS,KCNB1,RAPGEF4		14_Summary	Reactome Gene Sets	R-HSA-9013424	RHOV GTPase cycle	-3.37537	-1.57882	9/33	7171,8874,8976,9231,9738,56924,79598,79834,94134	TPM4,ARHGEF7,WASL,DLG5,CCP110,PAK6,CEP97,PEAK1,ARHGAP12
ANKS4B												5_Member	Reactome Gene Sets	R-HSA-163685	Integration of energy metabolism	-2.02923	-0.570921	3/91	2778,3745,11069	GNAS,KCNB1,RAPGEF4		14_Member	Reactome Gene Sets	R-HSA-9013424	RHOV GTPase cycle	-3.37537	-1.57882	9/33	7171,8874,8976,9231,9738,56924,79598,79834,94134	TPM4,ARHGEF7,WASL,DLG5,CCP110,PAK6,CEP97,PEAK1,ARHGAP12
AP1G1												6_Summary	Reactome Gene Sets	R-HSA-1989781	PPARA activates gene expression	-2.67124	-0.990186	4/114	4520,6095,23097,79718,150094,1959	MTF1,RORA,CDK19,TBL1XR1,SIK1,EGR2		15_Summary	Reactome Gene Sets	R-HSA-8848021	Signaling by PTK6	-3.28625	-1.52958	11/48	595,1398,2034,2069,2908,2909,3091,4893,6233,6774,7316	CCND1,CRK,EPAS1,EREG,NR3C1,ARHGAP35,HIF1A,NRAS,RPS27A,STAT3,UBC
AP3D1												6_Member	Reactome Gene Sets	R-HSA-1989781	PPARA activates gene expression	-2.67124	-0.990186	4/114	4520,6095,23097,79718	MTF1,RORA,CDK19,TBL1XR1		15_Member	Reactome Gene Sets	R-HSA-8848021	Signaling by PTK6	-3.28625	-1.52958	11/48	595,1398,2034,2069,2908,2909,3091,4893,6233,6774,7316	CCND1,CRK,EPAS1,EREG,NR3C1,ARHGAP35,HIF1A,NRAS,RPS27A,STAT3,UBC
AP3S2												6_Member	Reactome Gene Sets	R-HSA-400206	Regulation of lipid metabolism by PPARalpha	-2.64372	-0.990186	4/116	4520,6095,23097,79718	MTF1,RORA,CDK19,TBL1XR1		15_Member	Reactome Gene Sets	R-HSA-9006927	Signaling by Non-Receptor Tyrosine Kinases	-3.28625	-1.52958	11/48	595,1398,2034,2069,2908,2909,3091,4893,6233,6774,7316	CCND1,CRK,EPAS1,EREG,NR3C1,ARHGAP35,HIF1A,NRAS,RPS27A,STAT3,UBC
APOH												6_Member	Reactome Gene Sets	R-HSA-400253	Circadian Clock	-2.38	-0.804305	3/68	6095,79718,150094	RORA,TBL1XR1,SIK1		15_Member	Reactome Gene Sets	R-HSA-8849473	PTK6 Expression	-2.46813	-1.03113	3/5	2034,2908,3091	EPAS1,NR3C1,HIF1A
ARAP2												6_Member	Reactome Gene Sets	R-HSA-381340	Transcriptional regulation of white adipocyte differentiation	-2.18295	-0.688933	3/80	1959,23097,79718	EGR2,CDK19,TBL1XR1		16_Summary	Reactome Gene Sets	R-HSA-6791312	TP53 Regulates Transcription of Cell Cycle Genes	-3.28625	-1.52958	11/48	891,1026,1869,4850,5933,5934,7157,7832,25946,29883,246175,864,4089	CCNB1,CDKN1A,E2F1,CNOT4,RBL1,RBL2,TP53,BTG2,ZNF385A,CNOT7,CNOT6L,RUNX3,SMAD4
ARCN1												7_Summary	Reactome Gene Sets	R-HSA-9700206	Signaling by ALK in cancer	-2.64193	-0.990186	3/55	4204,4627,5594	MECP2,MYH9,MAPK1		16_Member	Reactome Gene Sets	R-HSA-6791312	TP53 Regulates Transcription of Cell Cycle Genes	-3.28625	-1.52958	11/48	891,1026,1869,4850,5933,5934,7157,7832,25946,29883,246175	CCNB1,CDKN1A,E2F1,CNOT4,RBL1,RBL2,TP53,BTG2,ZNF385A,CNOT7,CNOT6L
ARFGEF2												7_Member	Reactome Gene Sets	R-HSA-9700206	Signaling by ALK in cancer	-2.64193	-0.990186	3/55	4204,4627,5594	MECP2,MYH9,MAPK1		16_Member	Reactome Gene Sets	R-HSA-8941855	RUNX3 regulates CDKN1A transcription	-3.09378	-1.43982	4/7	864,1026,4089,7157	RUNX3,CDKN1A,SMAD4,TP53
ARHGAP1												7_Member	Reactome Gene Sets	R-HSA-9725370	Signaling by ALK fusions and activated point mutants	-2.64193	-0.990186	3/55	4204,4627,5594	MECP2,MYH9,MAPK1		16_Member	Reactome Gene Sets	R-HSA-69560	Transcriptional activation of p53 responsive genes	-2.84194	-1.25881	3/4	1026,7157,25946	CDKN1A,TP53,ZNF385A
ARHGAP12												8_Summary	Reactome Gene Sets	R-HSA-3247509	Chromatin modifying enzymes	-2.26544	-0.741457	5/237	7468,23133,23135,51111,79718	NSD2,PHF8,KDM6B,KMT5B,TBL1XR1		16_Member	Reactome Gene Sets	R-HSA-69895	Transcriptional activation of cell cycle inhibitor p21	-2.84194	-1.25881	3/4	1026,7157,25946	CDKN1A,TP53,ZNF385A
ARHGAP35												8_Member	Reactome Gene Sets	R-HSA-3247509	Chromatin modifying enzymes	-2.26544	-0.741457	5/237	7468,23133,23135,51111,79718	NSD2,PHF8,KDM6B,KMT5B,TBL1XR1		16_Member	Reactome Gene Sets	R-HSA-6804114	TP53 Regulates Transcription of Genes Involved in G2 Cell Cycle Arrest	-2.11497	-0.809242	5/18	891,5933,5934,7157,25946	CCNB1,RBL1,RBL2,TP53,ZNF385A
ARHGEF18												8_Member	Reactome Gene Sets	R-HSA-4839726	Chromatin organization	-2.26544	-0.741457	5/237	7468,23133,23135,51111,79718	NSD2,PHF8,KDM6B,KMT5B,TBL1XR1		17_Summary	KEGG Pathway	hsa05169	Epstein-Barr virus infection	-3.26987	-1.52075	35/269	567,595,596,864,894,1026,1869,1870,1871,3312,3454,3455,3716,4193,4609,4793,5567,5601,5606,5708,5901,5925,6774,7157,7534,8021,9020,9612,10018,10621,10622,11128,51135,54205,57506,103,940,1965,8795,51284,3838,4928,5579,5594,6352,7416	B2M,CCND1,BCL2,RUNX3,CCND2,CDKN1A,E2F1,E2F2,E2F3,HSPA8,IFNAR1,IFNAR2,JAK1,MDM2,MYC,NFKBIB,PRKACB,MAPK9,MAP2K3,PSMD2,RAN,RB1,STAT3,TP53,YWHAZ,NUP214,MAP3K14,NCOR2,BCL2L11,POLR3F,POLR3G,POLR3A,IRAK4,CYCS,MAVS,ADAR,CD28,EIF2S1,TNFRSF10B,TLR7,KPNA2,NUP98,PRKCB,MAPK1,CCL5,VDAC1
ARHGEF7																						17_Member	KEGG Pathway	hsa05169	Epstein-Barr virus infection	-3.26987	-1.52075	35/269	567,595,596,864,894,1026,1869,1870,1871,3312,3454,3455,3716,4193,4609,4793,5567,5601,5606,5708,5901,5925,6774,7157,7534,8021,9020,9612,10018,10621,10622,11128,51135,54205,57506	B2M,CCND1,BCL2,RUNX3,CCND2,CDKN1A,E2F1,E2F2,E2F3,HSPA8,IFNAR1,IFNAR2,JAK1,MDM2,MYC,NFKBIB,PRKACB,MAPK9,MAP2K3,PSMD2,RAN,RB1,STAT3,TP53,YWHAZ,NUP214,MAP3K14,NCOR2,BCL2L11,POLR3F,POLR3G,POLR3A,IRAK4,CYCS,MAVS
ARID4B																						17_Member	KEGG Pathway	hsa05162	Measles	-2.25964	-0.899379	19/139	103,595,596,894,940,1965,3312,3454,3455,3716,4793,5601,6774,7157,8795,51135,51284,54205,57506	ADAR,CCND1,BCL2,CCND2,CD28,EIF2S1,HSPA8,IFNAR1,IFNAR2,JAK1,NFKBIB,MAPK9,STAT3,TP53,TNFRSF10B,IRAK4,TLR7,CYCS,MAVS
ARL1																						17_Member	KEGG Pathway	ko05164	Influenza A	-2.10254	-0.806149	20/154	103,1965,3312,3454,3455,3716,3838,4793,4928,5579,5594,5601,5606,6352,7416,8795,51135,51284,54205,57506	ADAR,EIF2S1,HSPA8,IFNAR1,IFNAR2,JAK1,KPNA2,NFKBIB,NUP98,PRKCB,MAPK1,MAPK9,MAP2K3,CCL5,VDAC1,TNFRSF10B,IRAK4,TLR7,CYCS,MAVS
ARL9																						17_Member	KEGG Pathway	ko05162	Measles	-2.02319	-0.756154	16/116	103,595,894,940,1965,3312,3454,3455,3716,4793,6774,7157,8795,51135,51284,57506	ADAR,CCND1,CCND2,CD28,EIF2S1,HSPA8,IFNAR1,IFNAR2,JAK1,NFKBIB,STAT3,TP53,TNFRSF10B,IRAK4,TLR7,MAVS
ARMT1																						18_Summary	Reactome Gene Sets	R-HSA-2173791	TGF-beta receptor signaling in EMT (epithelial to mesenchymal transition)	-3.21489	-1.47704	6/16	6233,7046,7048,7316,23370,56288,4089,9372,4092,25805	RPS27A,TGFBR1,TGFBR2,UBC,ARHGEF18,PARD3,SMAD4,ZFYVE9,SMAD7,BAMBI
ARPC2																						18_Member	Reactome Gene Sets	R-HSA-2173791	TGF-beta receptor signaling in EMT (epithelial to mesenchymal transition)	-3.21489	-1.47704	6/16	6233,7046,7048,7316,23370,56288	RPS27A,TGFBR1,TGFBR2,UBC,ARHGEF18,PARD3
ARSJ																						18_Member	Reactome Gene Sets	R-HSA-3304349	Loss of Function of SMAD2/3 in Cancer	-3.09378	-1.43982	4/7	4089,7046,7048,9372	SMAD4,TGFBR1,TGFBR2,ZFYVE9
ASB1																						18_Member	Reactome Gene Sets	R-HSA-3304351	Signaling by TGF-beta Receptor Complex in Cancer	-2.81841	-1.25034	4/8	4089,7046,7048,9372	SMAD4,TGFBR1,TGFBR2,ZFYVE9
ASB16																						18_Member	Reactome Gene Sets	R-HSA-2173789	TGF-beta receptor signaling activates SMADs	-2.78744	-1.22913	8/32	4089,4092,6233,7046,7048,7316,9372,25805	SMAD4,SMAD7,RPS27A,TGFBR1,TGFBR2,UBC,ZFYVE9,BAMBI
ATAD2																						18_Member	Reactome Gene Sets	R-HSA-2173788	Downregulation of TGF-beta receptor signaling	-2.69882	-1.16854	7/26	4092,6233,7046,7048,7316,9372,25805	SMAD7,RPS27A,TGFBR1,TGFBR2,UBC,ZFYVE9,BAMBI
ATAT1																						18_Member	Reactome Gene Sets	R-HSA-3304356	SMAD2/3 Phosphorylation Motif Mutants in Cancer	-2.19113	-0.868914	3/6	7046,7048,9372	TGFBR1,TGFBR2,ZFYVE9
ATG14																						18_Member	Reactome Gene Sets	R-HSA-3656532	TGFBR1 KD Mutants in Cancer	-2.19113	-0.868914	3/6	7046,7048,9372	TGFBR1,TGFBR2,ZFYVE9
ATG16L1																						19_Summary	KEGG Pathway	hsa05216	Thyroid cancer	-3.20426	-1.47704	8/28	595,4609,4893,5468,5594,6934,7157,8030,596,4089,4437,5601,7046,7048,54205,864	CCND1,MYC,NRAS,PPARG,MAPK1,TCF7L2,TP53,CCDC6,BCL2,SMAD4,MSH3,MAPK9,TGFBR1,TGFBR2,CYCS,RUNX3
ATG2A																						19_Member	KEGG Pathway	hsa05216	Thyroid cancer	-3.20426	-1.47704	8/28	595,4609,4893,5468,5594,6934,7157,8030	CCND1,MYC,NRAS,PPARG,MAPK1,TCF7L2,TP53,CCDC6
ATG2B																						19_Member	KEGG Pathway	ko05216	Thyroid cancer	-3.20426	-1.47704	8/28	595,4609,4893,5468,5594,6934,7157,8030	CCND1,MYC,NRAS,PPARG,MAPK1,TCF7L2,TP53,CCDC6
ATL3																						19_Member	KEGG Pathway	hsa05210	Colorectal cancer	-3.10507	-1.43982	12/58	595,596,4089,4437,4609,5594,5601,6934,7046,7048,7157,54205	CCND1,BCL2,SMAD4,MSH3,MYC,MAPK1,MAPK9,TCF7L2,TGFBR1,TGFBR2,TP53,CYCS
ATP1B3																						19_Member	KEGG Pathway	ko05210	Colorectal cancer	-3.10507	-1.43982	12/58	595,596,4089,4437,4609,5594,5601,6934,7046,7048,7157,54205	CCND1,BCL2,SMAD4,MSH3,MYC,MAPK1,MAPK9,TCF7L2,TGFBR1,TGFBR2,TP53,CYCS
ATP2B1																						19_Member	Reactome Gene Sets	R-HSA-8951430	RUNX3 regulates WNT signaling	-2.81841	-1.25034	4/8	595,864,4609,6934	CCND1,RUNX3,MYC,TCF7L2
ATP6																						20_Summary	KEGG Pathway	hsa04810	Regulation of actin cytoskeleton	-3.10967	-1.43982	25/174	1073,1398,1730,2149,2252,2909,3673,3688,3696,3984,4627,4660,4893,5155,5305,5594,8874,8976,10109,10152,22800,56924,79837,85464,91807,331,595,596,857,894,2316,3915,5170,5579,5601,5728,7057,7422	CFL2,CRK,DIAPH2,F2R,FGF7,ARHGAP35,ITGA2,ITGB1,ITGB8,LIMK1,MYH9,PPP1R12B,NRAS,PDGFB,PIP4K2A,MAPK1,ARHGEF7,WASL,ARPC2,ABI2,RRAS2,PAK6,PIP4K2C,SSH2,MYLK3,XIAP,CCND1,BCL2,CAV1,CCND2,FLNA,LAMC1,PDPK1,PRKCB,MAPK9,PTEN,THBS1,VEGFA
ATP6V0E1																						20_Member	KEGG Pathway	hsa04810	Regulation of actin cytoskeleton	-3.10967	-1.43982	25/174	1073,1398,1730,2149,2252,2909,3673,3688,3696,3984,4627,4660,4893,5155,5305,5594,8874,8976,10109,10152,22800,56924,79837,85464,91807	CFL2,CRK,DIAPH2,F2R,FGF7,ARHGAP35,ITGA2,ITGB1,ITGB8,LIMK1,MYH9,PPP1R12B,NRAS,PDGFB,PIP4K2A,MAPK1,ARHGEF7,WASL,ARPC2,ABI2,RRAS2,PAK6,PIP4K2C,SSH2,MYLK3
ATP8B2																						20_Member	KEGG Pathway	ko04810	Regulation of actin cytoskeleton	-3.10967	-1.43982	25/174	1073,1398,1730,2149,2252,2909,3673,3688,3696,3984,4627,4660,4893,5155,5305,5594,8874,8976,10109,10152,22800,56924,79837,85464,91807	CFL2,CRK,DIAPH2,F2R,FGF7,ARHGAP35,ITGA2,ITGB1,ITGB8,LIMK1,MYH9,PPP1R12B,NRAS,PDGFB,PIP4K2A,MAPK1,ARHGEF7,WASL,ARPC2,ABI2,RRAS2,PAK6,PIP4K2C,SSH2,MYLK3
ATXN1																						20_Member	KEGG Pathway	hsa04510	Focal adhesion	-2.52786	-1.06064	23/171	331,595,596,857,894,1398,2316,2909,3673,3688,3696,3915,4660,5155,5170,5579,5594,5601,5728,7057,7422,56924,91807	XIAP,CCND1,BCL2,CAV1,CCND2,CRK,FLNA,ARHGAP35,ITGA2,ITGB1,ITGB8,LAMC1,PPP1R12B,PDGFB,PDPK1,PRKCB,MAPK1,MAPK9,PTEN,THBS1,VEGFA,PAK6,MYLK3
ATXN7L3B																						20_Member	KEGG Pathway	ko04510	Focal adhesion	-2.52786	-1.06064	23/171	331,595,596,857,894,1398,2316,2909,3673,3688,3696,3915,4660,5155,5170,5579,5594,5601,5728,7057,7422,56924,91807	XIAP,CCND1,BCL2,CAV1,CCND2,CRK,FLNA,ARHGAP35,ITGA2,ITGB1,ITGB8,LAMC1,PPP1R12B,PDGFB,PDPK1,PRKCB,MAPK1,MAPK9,PTEN,THBS1,VEGFA,PAK6,MYLK3
B2M
B4GALT2
BACH1
BAGE5
BAMBI
BBX
BCAS4
BCL2L11
BCL2L2
BHMT2
BICD2
BLOC1S3
BMP2
BMP8B
BMPR2
BMT2
BNIP2
BRI3BP
BRMS1L
BSCL2
BTBD2
BTBD7
BTF3L4
BTG2
BTG3
BTN3A1
BTN3A2
BTN3A3
BZW1
C11orf54
C11orf68
C12orf65
C14orf119
C14orf28
C15orf40
C15orf41
C16orf52
C16orf70
C17orf75
C18orf32
C1orf50
C2orf69
C3orf38
C6orf120
C7orf43
C9orf40
C9orf78
CABLES1
CAMK2N2
CAPN15
CAPRIN2
CAPZA2
CASP2
CAV1
CAVIN1
CBX1
CBX5
CBX8
CCDC125
CCDC137
CCDC198
CCDC30
CCDC47
CCDC6
CCDC71L
CCL1
CCL5
CCNB1
CCND1
CCND2
CCP110
CCSER2
CD28
CD47
CDIPT
CDK16
CDKN1A
CDKN2AIPNL
CDT1
CENPQ
CEP104
CEP120
CEP170
CEP57
CEP72
CEP97
CERCAM
CERS2
CFL2
CHAF1A
CHD9
CHIC1
CHSY1
CHURC1
CIT
CKAP2
CLEC12B
CLIC4
CLIP4
CLOCK
CMPK1
CMTR2
CNKSR3
CNOT4
CNOT6L
CNOT7
COIL
COX19
COX5A
COX6B1
CPOX
CPS1
CPT1A
CRCP
CREB1
CRIM1
CRISPLD2
CRK
CROT
CRTC3
CRY2
CSNK1A1
CTR9
CTSA
CTSS
CXorf38
CYB5A
CYBRD1
CYCS
CYLD
DAPK3
DCAF8
DCBLD2
DCTN6
DDHD1
DDI2
DDX5
DEGS1
DENND5B
DHODH
DIAPH2
DIS3L
DLC1
DLG5
DNAJB13
DNAJB4
DNAJB6
DNAJB9
DNAJC10
DNAJC27
DNAJC28
DNAL1
DNMT1
DNTTIP2
DPP9
DPY19L4
DRAXIN
DSPP
DSTYK
DTX2
DUSP18
DUSP2
DYNC1LI2
DYRK2
E2F1
E2F2
E2F3
E2F5
ECI1
EEA1
EFCAB11
EFCAB14
EGLN3
EIF2B2
EIF2S1
EIF4A2
EIF4G2
EIF4H
EIF5A2
ELK4
ELMSAN1
ELOC
EMC1
ENPP5
ENTPD4
ENTPD7
EPAS1
EPHA4
EPS15L1
ERAP1
EREG
ERGIC2
ETF1
ETV1
EXO5
EZH1
F2R
F2RL1
F2RL3
F3
FAAP24
FAF2
FAHD1
FAM102A
FAM117B
FAM126B
FAM129A
FAM160B1
FAM210A
FAM213A
FAM241A
FAM46C
FAM57A
FAM83D
FAM89A
FAXC
FBL
FBXL5
FBXL7
FBXO10
FBXO21
FBXO3
FBXO31
FBXO48
FCHO2
FEM1A
FEM1B
FEM1C
FEZ2
FGF7
FGFR1OP
FHDC1
FHL3
FICD
FJX1
FKBP14
FLNA
FMNL2
FMNL3
FNBP1L
FOXC1
FOXJ2
FOXJ3
FOXK1
FOXK2
FOXQ1
FOXRED2
FRMD6
FRS2
FUT10
FXYD5
FYCO1
FZD9
GAB1
GABBR1
GABPB1
GAK
GATA6
GATAD1
GBF1
GBP3
GDF11
GDF5OS
GDI2
GEMIN8
GID4
GINS4
GJA1
GNB5
GNPTAB
GNS
GOLGA1
GOLGA2
GPAM
GPATCH11
GPN2
GPR137B
GPR155
GPR157
GPR183
GPRIN3
GRAMD1A
GRK3
GRK7
GRPEL2
GTF2H2C
GTF2H3
GTF2IRD2
GTF2IRD2B
HAS2
HAUS2
HAUS8
HBP1
HCP5
HECA
HEXIM1
HIF1A
HIF1AN
HIP1
HIST1H2BD
HIST1H2BG
HIST1H2BJ
HMBOX1
HMG20A
HMGB1
HMGB2
HMGB3
HOOK3
HOXD11
HS3ST1
HSPA4L
HSPA8
HYPK
ICA1L
ICMT
IER3
IFNAR1
IFNAR2
IKZF5
IL17RC
INPP5F
INSIG1
INTS3
IPP
IQSEC1
IRAK4
IRF2
ISCA2
ISOC1
ISY1
ITCH
ITGA2
ITGB1
ITGB8
ITPKB
JAK1
KCNA7
KCNJ8
KCNK6
KCNMB1
KDM4D
KIAA0100
KIAA0513
KIAA1147
KIAA1191
KIAA1551
KIAA1841
KIF23
KIF26B
KIF2C
KIF6
KLF10
KLF3
KLF6
KLHL15
KLHL20
KLHL28
KLHL36
KLRD1
KMT2B
KPNA2
KPNA6
KRT10
L2HGDH
LAMC1
LAMTOR1
LAPTM4A
LASP1
LDHB
LDHD
LEPROT
LGSN
LIAS
LIMA1
LIMK1
LINC00598
LLPH
LPAR2
LPGAT1
LRIF1
LRP12
LRPAP1
LRRC58
LRRD1
LSM3
LUZP2
LY6G5B
LYPD6
LYSMD3
LZIC
M6PR
MAD1L1
MAGOHB
MAK16
MAN1C1
MAN2B2
MANEAL
MAP2K3
MAP3K12
MAP3K14
MAP3K2
MAP3K3
MAP3K5
MAP7
MAPK9
MAPKAPK5
MAPRE3
MARCH6
MASTL
MAVS
MCL1
MDM2
MED16
MED17
MED18
MEF2D
MELK
METTL22
METTL8
MFN1
MFSD2A
MFSD8
MICB
MIDN
MINK1
MINOS1-NBL1
MIXL1
MKNK2
MKRN1
MLLT1
MLXIP
MORC1
MORF4L1
MORF4L2
MPHOSPH8
MPPE1
MRPL13
MRPS10
MRS2
MSH3
MSMO1
MTMR3
MTMR9
MTPAP
MUC17
MXI1
MYC
MYLIP
MYLK3
MYO1D
MYO1F
MYPN
N4BP1
N4BP2L2
NAA50
NABP1
NACC2
NAGK
NAP1L1
NARS
NAXE
NBL1
NCAPD2
NCOA3
NCOR2
NEK8
NETO2
NFAT5
NFATC2IP
NFKBIB
NHLRC3
NIN
NKIRAS1
NME6
NPAT
NPNT
NR2C2
NR2F6
NR3C1
NRAS
NRBP1
NRIP3
NTN4
NUDT21
NUDT3
NUFIP2
NUGGC
NUP188
NUP214
NUP35
NUP98
OCIAD1
OLAH
ORAI1
ORAI2
ORMDL3
OSTM1
OTUD4
OXR1
P3H4
PAIP1
PAK6
PANK3
PAPD5
PAQR5
PARD3
PARD6B
PBXIP1
PCBP2
PCLAF
PCMTD1
PCNX2
PCNX4
PDE4C
PDGFB
PDHB
PDPK1
PDRG1
PDZD11
PEA15
PEAK1
PFKFB2
PFKP
PGK1
PGM2L1
PHC1
PHF6
PHLPP2
PHTF2
PHYH
PIGO
PIP4K2A
PIP4K2C
PITPNA
PIWIL2
PKD1
PKMYT1
PKNOX1
PLAGL2
PLEKHM1
PLEKHM3
PLEKHO2
PLRG1
PLS1
PLXNA1
PMAIP1
PNPLA4
PNRC1
POFUT1
POLM
POLQ
POLR1B
POLR3F
POLR3G
PPAN
PPARG
PPP1R12B
PPP1R15B
PPP1R3B
PPP2R1A
PPP2R2A
PPP3R1
PPP6C
PPP6R3
PRICKLE4
PRIM1
PRKACB
PRKAR1A
PRKD3
PRKG1
PRNP
PRPF4
PRR14L
PRRC2C
PRRG1
PRRG4
PSMD2
PTENP1
PTGER4
PTGES3
PTGFRN
PTGIS
PTP4A1
PTPDC1
PTPN23
PTPN4
PTPRO
PTPRS
PURA
PURB
PVR
PXK
PYGB
QKI
QRFPR
QSOX1
RAB10
RAB11FIP1
RAB12
RAB22A
RAB30
RAB3IP
RAB42
RAB5B
RABEP1
RABGAP1L
RACGAP1
RAN
RANGAP1
RAP2C
RB1
RBBP7
RBL1
RBL2
RBM10
RBM12B
RBM20
RBM41
RCCD1
REEP5
REST
REV1
RFC3
RFK
RFXANK
RFXAP
RGMB
RGS5
RHOC
RMND1
RNASEH1
RNF115
RNF19B
RNF216
RNF34
RNGTT
RPA2
RPF2
RPL14
RPL17
RPL17-C18orf32
RPL18A
RPL21
RPL30
RPL31
RPRD1A
RPRD2
RPS10
RPS27
RPS27A
RPS6KA5
RRAGD
RRAS2
RRM2
RRN3
RSRP1
RTFDC1
RTN2
RUFY2
RUNDC1
RUNX1
RUNX3
SACS
SALL3
SAMD12
SAMD8
SAMD9L
SARAF
SCAMP2
SCAMP5
SCD
SEC16A
SEC23A
SELENBP1
SEMA4B
SEMA7A
SENP1
SEPT2
SERF1A
SERF1B
SERF2
SERINC1
SESN1
SESN2
SESN3
SF3B3
SGMS1
SGPL1
SGTB
SH3BP5
SH3GLB1
SHOC2
SIKE1
SIRPA
SKIL
SLAIN2
SLC12A6
SLC16A9
SLC1A5
SLC22A23
SLC25A28
SLC25A33
SLC25A44
SLC25A46
SLC28A1
SLC30A1
SLC30A7
SLC35F5
SLC35F6
SLC4A7
SLC5A3
SLC6A4
SLC7A11
SLCO5A1
SLK
SMAD5
SMAD6
SMAD7
SMIM13
SMOC1
SNAP47
SNTB2
SOCS5
SOCS7
SOD2
SORCS2
SOX4
SP2
SP4
SPCS1
SPIB
SPOPL
SPRED1
SPTLC2
SQSTM1
SREK1IP1
SRSF2
SSH2
SSX2IP
STAC2
STAT3
STIL
STK11IP
STK17B
STX4
STX6
SUCO
SUGP1
SUSD6
SYNJ2BP
SYNPO2L
TADA2B
TANC1
TAX1BP1
TBC1D15
TBC1D17
TCEA1
TCEAL1
TDRD3
TFAM
TGFBR1
TGFBR2
TGOLN2
THEM4
TIMM17A
TIMP2
TLR7
TM4SF5
TMBIM6
TMEM100
TMEM123
TMEM127
TMEM131L
TMEM133
TMEM138
TMEM167A
TMEM196
TMEM200C
TMEM242
TMEM245
TMEM267
TMEM38A
TMEM64
TMEM67
TMEM97
TMEM9B
TMOD3
TMX3
TMX4
TNFAIP1
TNFAIP8L1
TNFRSF10B
TNFRSF21
TNIP3
TNKS2
TNRC6A
TOPORS
TP53
TP53INP1
TPK1
TPM4
TPRG1L
TRAF3IP2
TRAPPC10
TRAPPC2
TRIM37
TRIM65
TRIM8
TRIOBP
TRIP10
TSG101
TSKU
TSPAN6
TSR1
TTC9
TTPAL
TUBB
TWF1
TXK
TXLNA
TXNIP
U2SURP
UBC
UBE2C
UBE2Q2
UBE2V2
UBFD1
UBOX5
UBXN2A
UEVLD
UGCG
ULK1
UNK
UQCRC1
USP10
USP16
USP28
USP3
USP32
USP48
UXS1
VCPKMT
VDAC1
VEGFA
VPS13C
VPS26A
VPS50
VPS53
VTI1A
WASL
WBP4
WDR1
WDR37
WDR53
WDR73
WDR89
WDR92
WEE1
WIPF2
WSB1
WWC1
XIAP
XIRP2
XYLT2
YBX1
YIPF4
YOD1
YTHDC1
YWHAZ
ZBED1
ZBTB18
ZBTB25
ZBTB33
ZBTB37
ZBTB4
ZBTB5
ZBTB6
ZBTB7A
ZBTB9
ZC3H12C
ZDHHC20
ZFYVE21
ZFYVE9
ZMAT3
ZMYM1
ZNF107
ZNF12
ZNF174
ZNF180
ZNF202
ZNF264
ZNF280B
ZNF280C
ZNF331
ZNF347
ZNF35
ZNF354B
ZNF385A
ZNF398
ZNF417
ZNF426
ZNF446
ZNF454
ZNF514
ZNF532
ZNF578
ZNF597
ZNF598
ZNF652
ZNF665
ZNF681
ZNF682
ZNF7
ZNF70
ZNF706
ZNF770
ZNF780A
ZNF785
ZNF786
ZNF800
ZNF805
ZNF93
ZNFX1
ZRANB1
ZYG11A

## Sheet: hsa-miR-92a-3p
1409 Validated target genes of hsa-miR-92a-3p in miRTarbase	118 Autism risk genes	Gene Name	Entrez GeneID	Chromosomal Location	Molecular Function	Support for Autism	Evidence of Support	Number of gene association studies	Number of positive association studies	Number of negative association studies		Pathway enrichment analysis on validated target autism risk genes of hsa-miR-92a-3p										Pathway enrichment analysis on validated target genes of hsa-miR-92a-3p
												GroupID	Category	Term	Description	LogP	Log(q-value)	InTerm_InList	Genes	Symbols		GroupID	Category	Term	Description	LogP	Log(q-value)	InTerm_InList	Genes	Symbols
ACTB	ACTB	actin beta	60	7p22.1	This gene encodes one of six different actin proteins. Actins are highly conserved proteins that are involved in cell motility, structure, integrity, and intercellular signaling. The encoded protein is a major constituent of the contractile apparatus and one of the two nonmuscle cytoskeletal actins that are ubiquitously expressed. Mutations in this gene cause Baraitser-Winter syndrome 1, which is…	Syndromic	A de novo missense variant in the ACTB gene has been identified in an ASD proband from the Autism Sequencing Consortium (De Rubeis et al., 2014). Gain-of-function variants in the ACTB gene are associated with Baraitser-Winter syndrome 1 (BRWS; OMIM 243310), and while intellectual disability is frequently observed in individals with this syndrome (29/33 in Verloes et al., 2015), to date the preval…	5	0	0		1_Summary	Reactome Gene Sets	R-HSA-3247509	Chromatin modifying enzymes	-9.15494	-5.94076	15/237	60,2033,3054,6314,6907,7468,8473,8850,9869,10943,23067,23135,51111,51780,57492,4089,5728,8239	ACTB,EP300,HCFC1,ATXN7,TBL1X,NSD2,OGT,KAT2B,SETDB1,MSL3,SETD1B,KDM6B,KMT5B,KDM3B,ARID1B,SMAD4,PTEN,USP9X		1_Summary	Reactome Gene Sets	R-HSA-2262752	Cellular responses to stress	-12.684	-9.34718	119/633	472,475,538,832,898,996,1327,1778,1783,1871,1915,1968,2033,2288,2878,2932,2950,3008,3012,3021,3043,3304,3312,3326,4193,4208,4209,4512,4790,5034,5599,5601,5685,5688,5689,5694,5702,5708,5709,5711,5717,5903,5931,6009,6045,6095,6118,6122,6130,6132,6133,6135,6138,6142,6146,6152,6155,6170,6176,6189,6193,6202,6204,6208,6209,6210,6228,6229,6230,6234,6416,6774,6907,6923,7014,7157,7514,8091,8334,8335,8337,…	ATM,ATOX1,ATP7A,CAPZB,CCNE1,CDC27,COX4I1,DYNC1H1,DYNC1LI2,E2F3,EEF1A1,EIF2S3,EP300,FKBP4,GPX3,GSK3B,GSTP1,H1-4,H2AC8,H3-3B,HBB,HSPA1B,HSPA8,HSP90AB1,MDM2,MEF2C,MEF2D,COX1,NFKB1,P4HB,MAPK8,MAPK9,PSMA4,PSMA7,PSMB1,PSMB6,PSMC3,PSMD2,PSMD3,PSMD5,PSMD11,RANBP2,RBBP7,RHEB,RNF2,RORA,RPA2,RPL3,RPL7A,RPL8,RPL9,RPL11,RPL15,RPL18A,RPL22,RPL24,RPL27,RPL39,RPLP1,RPS3A,RPS5,RPS8,RPS10,RPS14,RPS15,RPS15A,RPS23,…
AGO1	AGO1	argonaute 1, RISC catalytic component	26523	1p34.3	This gene encodes a member of the argonaute family of proteins, which associate with small RNAs and have important roles in RNA interference (RNAi) and RNA silencing. This protein binds to microRNAs (miRNAs) or small interfering RNAs (siRNAs) and represses translation of mRNAs that are complementary to them. It is also involved in transcriptional gene silencing (TGS) of promoter regions that are …	Rare single gene variant	De novo missense variants that were predicted in silico to be damaging were observed in the AGO1 gene in an ASD proband from the Simons Simplex Collection (Iossifov et al., 2014) and an ASD proband from a cohort of 262 Japanese trios (Takata et al., 2018). TADA-Denovo analysis using a combined dataset of previously published cohorts from the Simons Simplex Collection and the Autism Sequencing Con…	7	0	0		1_Member	Reactome Gene Sets	R-HSA-3247509	Chromatin modifying enzymes	-9.15494	-5.94076	15/237	60,2033,3054,6314,6907,7468,8473,8850,9869,10943,23067,23135,51111,51780,57492	ACTB,EP300,HCFC1,ATXN7,TBL1X,NSD2,OGT,KAT2B,SETDB1,MSL3,SETD1B,KDM6B,KMT5B,KDM3B,ARID1B		1_Member	Reactome Gene Sets	R-HSA-2262752	Cellular responses to stress	-12.684	-9.34718	119/633	472,475,538,832,898,996,1327,1778,1783,1871,1915,1968,2033,2288,2878,2932,2950,3008,3012,3021,3043,3304,3312,3326,4193,4208,4209,4512,4790,5034,5599,5601,5685,5688,5689,5694,5702,5708,5709,5711,5717,5903,5931,6009,6045,6095,6118,6122,6130,6132,6133,6135,6138,6142,6146,6152,6155,6170,6176,6189,6193,6202,6204,6208,6209,6210,6228,6229,6230,6234,6416,6774,6907,6923,7014,7157,7514,8091,8334,8335,8337,…	ATM,ATOX1,ATP7A,CAPZB,CCNE1,CDC27,COX4I1,DYNC1H1,DYNC1LI2,E2F3,EEF1A1,EIF2S3,EP300,FKBP4,GPX3,GSK3B,GSTP1,H1-4,H2AC8,H3-3B,HBB,HSPA1B,HSPA8,HSP90AB1,MDM2,MEF2C,MEF2D,COX1,NFKB1,P4HB,MAPK8,MAPK9,PSMA4,PSMA7,PSMB1,PSMB6,PSMC3,PSMD2,PSMD3,PSMD5,PSMD11,RANBP2,RBBP7,RHEB,RNF2,RORA,RPA2,RPL3,RPL7A,RPL8,RPL9,RPL11,RPL15,RPL18A,RPL22,RPL24,RPL27,RPL39,RPLP1,RPS3A,RPS5,RPS8,RPS10,RPS14,RPS15,RPS15A,RPS23,…
AGO4	AGO4	argonaute RISC catalytic component 4	192670	1p34.3	This gene encodes a member of the Argonaute family of proteins which contain PAZ and PIWI domains and play an integral role in RNA interference and short-interfering-RNA-mediated gene silencing.	Rare single gene variant	De novo missense variants in the AGO4 gene have been identified in two ASD probands (De Rubeis et al., 2014). An integrated meta-analysis of de novo mutation data from a combined dataset of 10,927 individuals with neurodevelopmental disorders identified AGO4 as a gene with an excess of missense variants (false discovery rata < 5%, count >1); AGO4 was similarly identified as a gene with an excess …	3	0	0		1_Member	Reactome Gene Sets	R-HSA-4839726	Chromatin organization	-9.15494	-5.94076	15/237	60,2033,3054,6314,6907,7468,8473,8850,9869,10943,23067,23135,51111,51780,57492	ACTB,EP300,HCFC1,ATXN7,TBL1X,NSD2,OGT,KAT2B,SETDB1,MSL3,SETD1B,KDM6B,KMT5B,KDM3B,ARID1B		1_Member	Reactome Gene Sets	R-HSA-8953897	Cellular responses to external stimuli	-12.5587	-9.34718	120/643	472,475,538,832,898,996,1327,1778,1783,1871,1915,1968,2033,2288,2878,2932,2950,3008,3012,3021,3043,3304,3312,3326,4193,4208,4209,4512,4520,4790,5034,5599,5601,5685,5688,5689,5694,5702,5708,5709,5711,5717,5903,5931,6009,6045,6095,6118,6122,6130,6132,6133,6135,6138,6142,6146,6152,6155,6170,6176,6189,6193,6202,6204,6208,6209,6210,6228,6229,6230,6234,6416,6774,6907,6923,7014,7157,7514,8091,8334,8335,…	ATM,ATOX1,ATP7A,CAPZB,CCNE1,CDC27,COX4I1,DYNC1H1,DYNC1LI2,E2F3,EEF1A1,EIF2S3,EP300,FKBP4,GPX3,GSK3B,GSTP1,H1-4,H2AC8,H3-3B,HBB,HSPA1B,HSPA8,HSP90AB1,MDM2,MEF2C,MEF2D,COX1,MTF1,NFKB1,P4HB,MAPK8,MAPK9,PSMA4,PSMA7,PSMB1,PSMB6,PSMC3,PSMD2,PSMD3,PSMD5,PSMD11,RANBP2,RBBP7,RHEB,RNF2,RORA,RPA2,RPL3,RPL7A,RPL8,RPL9,RPL11,RPL15,RPL18A,RPL22,RPL24,RPL27,RPL39,RPLP1,RPS3A,RPS5,RPS8,RPS10,RPS14,RPS15,RPS15A,R…
ARID1B	ARID1B	AT-rich interaction domain 1B	57492	6q25.3	This locus encodes an AT-rich DNA interacting domain-containing protein. The encoded protein is a component of the SWI/SNF chromatin remodeling complex and may play a role in cell-cycle activation. The protein encoded by this locus is similar to AT-rich interactive domain-containing protein 1A. These two proteins function as alternative, mutually exclusive ARID-subunits of the SWI/SNF complex. Th…	Rare single gene variant	Two de novo frameshift variants in the ARID1B gene were identified by exome sequencing in unrelated simplex ASD cases (PMIDs 22495309 and 23160955). Nord et al., 2011 (PMID 21448237) had previously identified a de novo deletion within the ARID1B gene resulting in reduced transcript expression in a patient with autism, and a de novo translocation and deletions disrupting ARID1B had previously been…	56	0	0		1_Member	Reactome Gene Sets	R-HSA-3214847	HATs acetylate histones	-4.48542	-2.1463	7/112	60,2033,3054,6314,8473,8850,10943	ACTB,EP300,HCFC1,ATXN7,OGT,KAT2B,MSL3		2_Summary	Reactome Gene Sets	R-HSA-8953854	Metabolism of RNA	-12.1046	-9.06912	121/660	988,1207,1655,1656,1975,3028,3181,3185,3304,3312,3842,4670,4691,4809,4848,4850,5094,5438,5441,5518,5520,5578,5685,5688,5689,5694,5702,5708,5709,5711,5717,5725,5822,5903,6122,6130,6132,6133,6135,6138,6142,6146,6152,6155,6170,6176,6189,6193,6202,6204,6208,6209,6210,6228,6229,6230,6234,6430,6625,6632,6635,6829,7514,8106,8449,8487,8570,9136,9343,9349,9416,9491,9631,9652,10197,10212,10421,10594,10605,…	CDC5L,CLNS1A,DDX5,DDX6,EIF4B,HSD17B10,HNRNPA2B1,HNRNPF,HSPA1B,HSPA8,TNPO1,HNRNPM,NCL,SNU13,CNOT2,CNOT4,PCBP2,POLR2I,POLR2L,PPP2R1A,PPP2R2A,PRKCA,PSMA4,PSMA7,PSMB1,PSMB6,PSMC3,PSMD2,PSMD3,PSMD5,PSMD11,PTBP1,PWP2,RANBP2,RPL3,RPL7A,RPL8,RPL9,RPL11,RPL15,RPL18A,RPL22,RPL24,RPL27,RPL39,RPLP1,RPS3A,RPS5,RPS8,RPS10,RPS14,RPS15,RPS15A,RPS23,RPS24,RPS25,RPS28,SRSF5,SNRNP70,SNRPD1,SNRPE,SUPT5H,XPO1,PABPN1,…
ASS1	ASS1	argininosuccinate synthetase	445	9q34.11	The encoded protein has argininosuccinate synthase activity.	Functional	Differential expression of the ASS1 gene has been shown to occur in some autistic individuals (Hu et al., 2006).	3	0	0		1_Member	Reactome Gene Sets	R-HSA-5688426	Deubiquitination	-3.64203	-1.64534	9/257	60,2033,3054,4089,5728,6314,8239,8473,8850	ACTB,EP300,HCFC1,SMAD4,PTEN,ATXN7,USP9X,OGT,KAT2B		2_Member	Reactome Gene Sets	R-HSA-8953854	Metabolism of RNA	-12.1046	-9.06912	121/660	988,1207,1655,1656,1975,3028,3181,3185,3304,3312,3842,4670,4691,4809,4848,4850,5094,5438,5441,5518,5520,5578,5685,5688,5689,5694,5702,5708,5709,5711,5717,5725,5822,5903,6122,6130,6132,6133,6135,6138,6142,6146,6152,6155,6170,6176,6189,6193,6202,6204,6208,6209,6210,6228,6229,6230,6234,6430,6625,6632,6635,6829,7514,8106,8449,8487,8570,9136,9343,9349,9416,9491,9631,9652,10197,10212,10421,10594,10605,…	CDC5L,CLNS1A,DDX5,DDX6,EIF4B,HSD17B10,HNRNPA2B1,HNRNPF,HSPA1B,HSPA8,TNPO1,HNRNPM,NCL,SNU13,CNOT2,CNOT4,PCBP2,POLR2I,POLR2L,PPP2R1A,PPP2R2A,PRKCA,PSMA4,PSMA7,PSMB1,PSMB6,PSMC3,PSMD2,PSMD3,PSMD5,PSMD11,PTBP1,PWP2,RANBP2,RPL3,RPL7A,RPL8,RPL9,RPL11,RPL15,RPL18A,RPL22,RPL24,RPL27,RPL39,RPLP1,RPS3A,RPS5,RPS8,RPS10,RPS14,RPS15,RPS15A,RPS23,RPS24,RPS25,RPS28,SRSF5,SNRNP70,SNRPD1,SNRPE,SUPT5H,XPO1,PABPN1,…
ATP1A1	ATP1A1	ATPase Na+/K+ transporting subunit alpha 1	476	1p13.1	The protein encoded by this gene belongs to the family of P-type cation transport ATPases, and to the subfamily of Na+/K+ -ATPases. Na+/K+ -ATPase is an integral membrane protein responsible for establishing and maintaining the electrochemical gradients of Na and K ions across the plasma membrane. These gradients are essential for osmoregulation, for sodium-coupled transport of a variety of organ…	Rare single gene variant	Two de novo variants in the ATP1A1 gene (one loss-of-function, one damaging missense) were identified in ASD probands in whole-exome sequencing studies (De Rubeis et al., 2014; Iossifov et al., 2014). De novo missense variants in the ATP1A1 gene that resulted in loss of Na+,K+-ATPase function and abnormal cation permeabilities were identified in three unrelated individuals presenting with general…	5	0	0		2_Summary	Reactome Gene Sets	R-HSA-8936459	RUNX1 regulates genes involved in megakaryocyte differentiation and platelet function	-7.0686	-4.03051	8/70	2033,7057,8850,23067,23309,25942,26523,192670,57492,6907,4089	EP300,THBS1,KAT2B,SETD1B,SIN3B,SIN3A,AGO1,AGO4,ARID1B,TBL1X,SMAD4		2_Member	Reactome Gene Sets	R-HSA-72163	mRNA Splicing - Major Pathway	-3.30184	-1.90116	32/182	988,1655,3181,3185,3312,4670,4809,5094,5438,5441,5725,6430,6625,6632,6635,8106,8449,9343,9416,10421,10594,10921,10946,11338,23283,23450,51593,51645,51690,55749,56259,57794	CDC5L,DDX5,HNRNPA2B1,HNRNPF,HSPA8,HNRNPM,SNU13,PCBP2,POLR2I,POLR2L,PTBP1,SRSF5,SNRNP70,SNRPD1,SNRPE,PABPN1,DHX16,EFTUD2,DDX23,CD2BP2,PRPF8,RNPS1,SF3A3,U2AF2,CSTF2T,SF3B3,SRRT,PPIL1,LSM7,CCAR1,CTNNBL1,SUGP1
ATXN7	ATXN7	Ataxin 7	6314	3p14.1	Acts as component of the STAGA transcription coactivator-HAT complex. Mediates the interaction of STAGA complex with the CRX and is involved in CRX-dependent gene activation. Defects in ATXN7 are the cause of spinocerebellar ataxia type 7 (SCA7) [MIM:164500].	Rare single gene variant	A de novo deletion of the ATXN7 gene was identified in an autistic proband from a simplex family (van Daalen et al., 2011).	1	0	0		2_Member	Reactome Gene Sets	R-HSA-8936459	RUNX1 regulates genes involved in megakaryocyte differentiation and platelet function	-7.0686	-4.03051	8/70	2033,7057,8850,23067,23309,25942,26523,192670	EP300,THBS1,KAT2B,SETD1B,SIN3B,SIN3A,AGO1,AGO4		2_Member	Reactome Gene Sets	R-HSA-72203	Processing of Capped Intron-Containing Pre-mRNA	-3.17551	-1.81218	39/240	988,1655,3181,3185,3312,4670,4809,5094,5438,5441,5725,5903,6430,6625,6632,6635,8106,8449,9343,9416,9631,10212,10421,10594,10921,10946,11338,23165,23225,23283,23450,26097,51593,51645,51690,55749,56259,57794,348995	CDC5L,DDX5,HNRNPA2B1,HNRNPF,HSPA8,HNRNPM,SNU13,PCBP2,POLR2I,POLR2L,PTBP1,RANBP2,SRSF5,SNRNP70,SNRPD1,SNRPE,PABPN1,DHX16,EFTUD2,DDX23,NUP155,DDX39A,CD2BP2,PRPF8,RNPS1,SF3A3,U2AF2,NUP205,NUP210,CSTF2T,SF3B3,CHTOP,SRRT,PPIL1,LSM7,CCAR1,CTNNBL1,SUGP1,NUP43
BAZ2B	BAZ2B	bromodomain adjacent to zinc finger domain 2B	29994	2q24.2	This gene belongs to the bromodomain gene family. Members of this gene family encode proteins that are integral components of chromatin remodeling complexes. The encoded protein showed strong preference for the activating H3K14Ac mark in a histone peptide screen, suggesting a potential role in transcriptional activation.	Rare single gene variant	Two de novo variants in the BAZ2B gene (a loss-of-function variant and a damaging missense variant) were identified in ASD probands from the Simons Simplex Collection in Iossifov et al., 2014. A second loss-of-function (LoF) variant in BAZ2B was identified in a patient presenting with ASD, moderate intellectual disability, and macrocephaly in Bowling et al., 2017. A third LoF variant in this gene…	6	0	0		2_Member	Reactome Gene Sets	R-HSA-8878171	Transcriptional regulation by RUNX1	-4.37404	-2.13758	9/206	2033,7057,8850,23067,23309,25942,26523,57492,192670	EP300,THBS1,KAT2B,SETD1B,SIN3B,SIN3A,AGO1,ARID1B,AGO4		2_Member	Reactome Gene Sets	R-HSA-72172	mRNA Splicing	-2.97302	-1.72054	32/190	988,1655,3181,3185,3312,4670,4809,5094,5438,5441,5725,6430,6625,6632,6635,8106,8449,9343,9416,10421,10594,10921,10946,11338,23283,23450,51593,51645,51690,55749,56259,57794	CDC5L,DDX5,HNRNPA2B1,HNRNPF,HSPA8,HNRNPM,SNU13,PCBP2,POLR2I,POLR2L,PTBP1,SRSF5,SNRNP70,SNRPD1,SNRPE,PABPN1,DHX16,EFTUD2,DDX23,CD2BP2,PRPF8,RNPS1,SF3A3,U2AF2,CSTF2T,SF3B3,SRRT,PPIL1,LSM7,CCAR1,CTNNBL1,SUGP1
BTAF1	BTAF1	RNA polymerase II, B-TFIID transcription factor-associated, 170kDa (Mot1 homolog, S. cerevisiae)	9044	10q23.32	This gene encodes a TAF (TATA box-binding protein-associated factor), which associates with TBP (TATA box-binding protein) to form the B-TFIID complex that is required for transcription initiation of genes by RNA polymerase II. This TAF has DNA-dependent ATPase activity, which drives the dissociation of TBP from DNA, freeing the TBP to associate with other TATA boxes or TATA-less promoters.	Rare Single Gene variant	A rare duplication in the BTAF1 gene has been identified with ASD (Salyakina et al., 2011).	7	0	0		2_Member	Reactome Gene Sets	R-HSA-9029569	NR1H3 & NR1H2 regulate gene expression linked to cholesterol transport and efflux	-3.76639	-1.73889	4/35	2033,6907,26523,192670	EP300,TBL1X,AGO1,AGO4		3_Summary	Reactome Gene Sets	R-HSA-1640170	Cell Cycle	-11.261	-8.35055	117/648	472,595,891,898,983,990,991,993,996,1104,1111,1778,1783,1859,1871,2010,2033,2932,3012,3021,3065,3326,3619,3837,3842,4172,4176,4193,4218,4605,4609,4751,4869,5001,5048,5426,5438,5441,5501,5518,5520,5537,5578,5685,5688,5689,5694,5702,5708,5709,5711,5717,5885,5888,5903,5905,5931,5934,6118,6790,7014,7157,7465,7468,7514,7840,8243,8334,8335,8337,8351,8364,8467,8655,8945,9126,9212,9491,9631,9978,10112,10…	ATM,CCND1,CCNB1,CCNE1,CDK1,CDC6,CDC20,CDC25A,CDC27,RCC1,CHEK1,DYNC1H1,DYNC1LI2,DYRK1A,E2F3,EMD,EP300,GSK3B,H2AC8,H3-3B,HDAC1,HSP90AB1,INCENP,KPNB1,TNPO1,MCM3,MCM7,MDM2,RAB8A,MYBL2,MYC,NEK2,NPM1,ORC5,PAFAH1B1,POLE,POLR2I,POLR2L,PPP1CC,PPP2R1A,PPP2R2A,PPP6C,PRKCA,PSMA4,PSMA7,PSMB1,PSMB6,PSMC3,PSMD2,PSMD3,PSMD5,PSMD11,RAD21,RAD51,RANBP2,RANGAP1,RBBP7,RBL2,RPA2,AURKA,TERF2,TP53,WEE1,NSD2,XPO1,ALMS1,S…
BTRC	BTRC	beta-transducin repeat containing E3 ubiquitin protein ligase	8945	10q24.32	Substrate recognition component of a SCF (SKP1-CUL1-F-box protein) E3 ubiquitin-protein ligase complex which mediates the ubiquitination and subsequent proteasomal degradation of target proteins. SCF(BTRC) mediates the ubiquitination of CTNNB1 and participates in Wnt signaling (PMIDs 12077367 and 12820959).	Rare single gene variant	A de novo splice-site variant and a transmitted protein-truncating variant in the BTRC gene were observed in ASD probands from the Autism Sequencing Consortium (De Rubeis et al., 2014), while a de novo damaging missense variant in the same gene was identifed in an ASD proband from a multiplex family from the iHART cohort (Ruzzo et al., 2019). TADA analysis of de novo and transmitted variants from…	2	0	0		2_Member	Reactome Gene Sets	R-HSA-9024446	NR1H2 and NR1H3-mediated signaling	-3.37683	-1.4744	4/44	2033,6907,26523,192670	EP300,TBL1X,AGO1,AGO4		3_Member	Reactome Gene Sets	R-HSA-1640170	Cell Cycle	-11.261	-8.35055	117/648	472,595,891,898,983,990,991,993,996,1104,1111,1778,1783,1859,1871,2010,2033,2932,3012,3021,3065,3326,3619,3837,3842,4172,4176,4193,4218,4605,4609,4751,4869,5001,5048,5426,5438,5441,5501,5518,5520,5537,5578,5685,5688,5689,5694,5702,5708,5709,5711,5717,5885,5888,5903,5905,5931,5934,6118,6790,7014,7157,7465,7468,7514,7840,8243,8334,8335,8337,8351,8364,8467,8655,8945,9126,9212,9491,9631,9978,10112,10…	ATM,CCND1,CCNB1,CCNE1,CDK1,CDC6,CDC20,CDC25A,CDC27,RCC1,CHEK1,DYNC1H1,DYNC1LI2,DYRK1A,E2F3,EMD,EP300,GSK3B,H2AC8,H3-3B,HDAC1,HSP90AB1,INCENP,KPNB1,TNPO1,MCM3,MCM7,MDM2,RAB8A,MYBL2,MYC,NEK2,NPM1,ORC5,PAFAH1B1,POLE,POLR2I,POLR2L,PPP1CC,PPP2R1A,PPP2R2A,PPP6C,PRKCA,PSMA4,PSMA7,PSMB1,PSMB6,PSMC3,PSMD2,PSMD3,PSMD5,PSMD11,RAD21,RAD51,RANBP2,RANGAP1,RBBP7,RBL2,RPA2,AURKA,TERF2,TP53,WEE1,NSD2,XPO1,ALMS1,S…
C12orf57	C12orf57	Chromosome 12 open reading frame 57	113246	12p13.31	Function unknown; ubiquitously expressed in human tissues, with high expression in fetal brain. Temtamy syndrome (OMIM:218340), which is characterized by mental retardation with or without craniofacial dysmorphism, ocular coloboma, or abnormal corpus callosum, can be caused by homozygous or compound heterozygous mutation in the C12ORF57 gene.	Syndromic	The same homozygous variant in the C12orf57 gene (c.1A>G; p.Met1?) was detected in ten affected individuals from four consanguineous families of Arab descent; all affected individuals presented with developmental delay/intellectual disability, autistic features, and hypoplasia or agenesis of the corpus callosum (Akizu et al., 2013).	11	0	0		2_Member	Reactome Gene Sets	R-HSA-9614085	FOXO-mediated transcription	-2.81127	-1.06959	4/62	2033,4089,8850,25942	EP300,SMAD4,KAT2B,SIN3A		3_Member	Reactome Gene Sets	R-HSA-69278	Cell Cycle, Mitotic	-10.5942	-7.78059	99/527	595,891,898,983,990,991,993,996,1104,1778,1783,1859,1871,2010,2033,2932,3012,3021,3065,3326,3619,3837,3842,4172,4176,4218,4605,4609,4751,5001,5048,5426,5501,5518,5520,5578,5685,5688,5689,5694,5702,5708,5709,5711,5717,5885,5903,5905,5934,6118,6790,7157,7465,7514,7840,8243,8334,8335,8337,8351,8364,8655,8945,9126,9212,9491,9631,9978,10112,10121,10133,10197,10274,10381,10383,10776,10783,10844,11004,1…	CCND1,CCNB1,CCNE1,CDK1,CDC6,CDC20,CDC25A,CDC27,RCC1,DYNC1H1,DYNC1LI2,DYRK1A,E2F3,EMD,EP300,GSK3B,H2AC8,H3-3B,HDAC1,HSP90AB1,INCENP,KPNB1,TNPO1,MCM3,MCM7,RAB8A,MYBL2,MYC,NEK2,ORC5,PAFAH1B1,POLE,PPP1CC,PPP2R1A,PPP2R2A,PRKCA,PSMA4,PSMA7,PSMB1,PSMB6,PSMC3,PSMD2,PSMD3,PSMD5,PSMD11,RAD21,RANBP2,RANGAP1,RBL2,RPA2,AURKA,TP53,WEE1,XPO1,ALMS1,SMC1A,H2AC6,H2AC4,H2AC18,H3C4,H4C3,DYNLL1,BTRC,SMC3,AURKB,PSMF1,…
CAPRIN1	CAPRIN1	Cell cycle associated protein 1	4076	11p13	May regulate the transport and translation of mRNAs of proteins involved in synaptic plasticity in neurons and cell proliferation and migration in multiple cell types. In neuronal cells, directly binds to several mRNAs associated with RNA granules, including BDNF, CAMK2A, CREB1, MAP2, NTRK2 mRNAs, as well as to GRIN1 and KPNB1 mRNAs, but not to rRNAs .	Functional	CAPRIN1 interacts with Fragile X Mental Retardation Protein (FMRP) at the level of the translation machinery as well as in trafficking neuronal granules (El Fatimay et al., 2012). A de novo nonsense variant in CAPRIN1 was identified in a male ASD proband (Jiang et al., 2013).	4	0	0		2_Member	Reactome Gene Sets	R-HSA-1912408	Pre-NOTCH Transcription and Translation	-2.71071	-1.02157	4/66	2033,8850,26523,192670	EP300,KAT2B,AGO1,AGO4		3_Member	Reactome Gene Sets	R-HSA-453274	Mitotic G2-G2/M phases	-7.69294	-5.38451	44/190	891,983,993,1778,1871,2033,3326,4218,4605,4751,5048,5518,5520,5685,5688,5689,5694,5702,5708,5709,5711,5717,6790,7157,7465,7514,7840,8655,8945,9491,9978,10121,10133,10197,10381,10383,10844,22919,63943,84790,115106,203068,347733,728642	CCNB1,CDK1,CDC25A,DYNC1H1,E2F3,EP300,HSP90AB1,RAB8A,MYBL2,NEK2,PAFAH1B1,PPP2R1A,PPP2R2A,PSMA4,PSMA7,PSMB1,PSMB6,PSMC3,PSMD2,PSMD3,PSMD5,PSMD11,AURKA,TP53,WEE1,XPO1,ALMS1,DYNLL1,BTRC,PSMF1,RBX1,ACTR1A,OPTN,PSME3,TUBB3,TUBB4B,TUBGCP2,MAPRE1,FKBPL,TUBA1C,HAUS1,TUBB,TUBB2B,CDK11A
CBS	CBS	cystathionine beta-synthase	875	21q22.3	The encoded protein catalyzes conversion of homocysteine to cystathionine.	Functional, Negative association	A study found no functional association between cystathionine beta-synthase (CBS) deficiency and reproductive fitness.	8	1	0		2_Member	Reactome Gene Sets	R-HSA-1912422	Pre-NOTCH Expression and Processing	-2.38738	-0.75298	4/81	2033,8850,26523,192670	EP300,KAT2B,AGO1,AGO4		3_Member	Reactome Gene Sets	R-HSA-68886	M Phase	-7.45788	-5.17578	71/384	891,983,991,996,1104,1778,1783,2010,3012,3021,3619,3837,3842,4751,5048,5501,5518,5520,5578,5685,5688,5689,5694,5702,5708,5709,5711,5717,5885,5903,5905,7514,7840,8243,8334,8335,8337,8351,8364,8655,9126,9212,9491,9631,10112,10121,10197,10274,10381,10383,10776,10783,10844,11004,11130,22919,23047,23141,23165,23175,23225,23383,23397,54892,55920,84790,115106,203068,255919,347733,348995	CCNB1,CDK1,CDC20,CDC27,RCC1,DYNC1H1,DYNC1LI2,EMD,H2AC8,H3-3B,INCENP,KPNB1,TNPO1,NEK2,PAFAH1B1,PPP1CC,PPP2R1A,PPP2R2A,PRKCA,PSMA4,PSMA7,PSMB1,PSMB6,PSMC3,PSMD2,PSMD3,PSMD5,PSMD11,RAD21,RANBP2,RANGAP1,XPO1,ALMS1,SMC1A,H2AC6,H2AC4,H2AC18,H3C4,H4C3,DYNLL1,SMC3,AURKB,PSMF1,NUP155,KIF20A,ACTR1A,PSME3,STAG1,TUBB3,TUBB4B,ARPP19,NEK6,TUBGCP2,KIF2C,ZWINT,MAPRE1,PDS5B,ANKLE2,NUP205,LPIN1,NUP210,MAU2,NCAPH,N…
CD276	CD276	CD276molecule	80381	15q24.1	The protein encoded by this gene belongs to the immunoglobulin superfamily, and thought to participate in the regulation of T-cell-mediated immune response; it could also play a key role in providing the placenta and fetus with a suitable immunological environment throughout pregnancy.	Rare single gene variant	Targeted sequencing of a cohort of 536 Chinese ASD probands and 1457 Chinese controls in Guo et al., 2017 identified three inherited loss-of-function variants in the CD276 gene in ASD probands. Transmission and De Novo Association (TADA) analysis of this cohort of Chinese ASD cases and controls in Guo et al., 2017 identified the CD276 gene as an ASD candidate gene with a PTADA between 0.001 and 0…	2	0	0		2_Member	Reactome Gene Sets	R-HSA-2122947	NOTCH1 Intracellular Domain Regulates Transcription	-2.19759	-0.606657	3/47	2033,6907,8850	EP300,TBL1X,KAT2B		3_Member	Reactome Gene Sets	R-HSA-69275	G2/M Transition	-7.36616	-5.10888	43/188	891,983,993,1778,2033,3326,4218,4605,4751,5048,5518,5520,5685,5688,5689,5694,5702,5708,5709,5711,5717,6790,7157,7465,7514,7840,8655,8945,9491,9978,10121,10133,10197,10381,10383,10844,22919,63943,84790,115106,203068,347733,728642	CCNB1,CDK1,CDC25A,DYNC1H1,EP300,HSP90AB1,RAB8A,MYBL2,NEK2,PAFAH1B1,PPP2R1A,PPP2R2A,PSMA4,PSMA7,PSMB1,PSMB6,PSMC3,PSMD2,PSMD3,PSMD5,PSMD11,AURKA,TP53,WEE1,XPO1,ALMS1,DYNLL1,BTRC,PSMF1,RBX1,ACTR1A,OPTN,PSME3,TUBB3,TUBB4B,TUBGCP2,MAPRE1,FKBPL,TUBA1C,HAUS1,TUBB,TUBB2B,CDK11A
CIC	CIC	capicua transcriptional repressor	23152	19q13.2	The protein encoded by this gene is an ortholog of the Drosophila melanogaster capicua gene, and is a member of the high mobility group (HMG)-box superfamily of transcriptional repressors. It may play a role in development of the central nervous system.	Rare single gene variant	A de novo loss-of-function (LoF) variant in the CIC gene was first identified in an ASD proband from the Simons Simplex Collection (Iossifov et al., 2014). A second de novo LoF variant in this gene was identified by whole genome sequencing in an ASD proband from a simplex family as part of the MSSNG initiative in Yuen et al., 2017. Based on the discovery of two de novo LoF variants in ASD cases, …	6	0	0		3_Summary	Reactome Gene Sets	R-HSA-8986944	Transcriptional Regulation by MECP2	-6.74568	-3.83253	7/52	4204,4208,5728,6907,25942,26523,192670	MECP2,MEF2C,PTEN,TBL1X,SIN3A,AGO1,AGO4		3_Member	Reactome Gene Sets	R-HSA-68882	Mitotic Anaphase	-7.13481	-4.94448	48/225	891,983,991,996,1104,1778,1783,2010,3619,3837,3842,5048,5501,5518,5520,5685,5688,5689,5694,5702,5708,5709,5711,5717,5885,5903,5905,7514,8243,8655,9126,9212,9491,9631,10197,10274,10381,10383,11004,11130,22919,23047,23141,23165,55920,84790,347733,348995	CCNB1,CDK1,CDC20,CDC27,RCC1,DYNC1H1,DYNC1LI2,EMD,INCENP,KPNB1,TNPO1,PAFAH1B1,PPP1CC,PPP2R1A,PPP2R2A,PSMA4,PSMA7,PSMB1,PSMB6,PSMC3,PSMD2,PSMD3,PSMD5,PSMD11,RAD21,RANBP2,RANGAP1,XPO1,SMC1A,DYNLL1,SMC3,AURKB,PSMF1,NUP155,PSME3,STAG1,TUBB3,TUBB4B,KIF2C,ZWINT,MAPRE1,PDS5B,ANKLE2,NUP205,RCC2,TUBA1C,TUBB2B,NUP43
CLN8	CLN8	Ceroid-lipofuscinosis, neuronal 8 (epilepsy, progressive with mental retardation)	2055	8p23.3	This gene encodes a transmembrane protein belonging to a family of proteins containing TLC domains, which are postulated to function in lipid synthesis, transport, or sensing. Mutations in this gene are associated with progressive epilepsy with mental retardation (EMPR; OMIM 600143), which is a subtype of neuronal ceroid lipofuscinoses (NCL).	Syndromic	A missense variant in the CLN8 gene segregated with ASD in a multi-generational Japanese family consisting of a father diagnosed with PDD-NOS and three affected male offspring diagnosed with Asperger syndrome (Egawa et al., 2015).	3	0	1		3_Member	Reactome Gene Sets	R-HSA-8986944	Transcriptional Regulation by MECP2	-6.74568	-3.83253	7/52	4204,4208,5728,6907,25942,26523,192670	MECP2,MEF2C,PTEN,TBL1X,SIN3A,AGO1,AGO4		3_Member	Reactome Gene Sets	R-HSA-2555396	Mitotic Metaphase and Anaphase	-7.0724	-4.90227	48/226	891,983,991,996,1104,1778,1783,2010,3619,3837,3842,5048,5501,5518,5520,5685,5688,5689,5694,5702,5708,5709,5711,5717,5885,5903,5905,7514,8243,8655,9126,9212,9491,9631,10197,10274,10381,10383,11004,11130,22919,23047,23141,23165,55920,84790,347733,348995	CCNB1,CDK1,CDC20,CDC27,RCC1,DYNC1H1,DYNC1LI2,EMD,INCENP,KPNB1,TNPO1,PAFAH1B1,PPP1CC,PPP2R1A,PPP2R2A,PSMA4,PSMA7,PSMB1,PSMB6,PSMC3,PSMD2,PSMD3,PSMD5,PSMD11,RAD21,RANBP2,RANGAP1,XPO1,SMC1A,DYNLL1,SMC3,AURKB,PSMF1,NUP155,PSME3,STAG1,TUBB3,TUBB4B,KIF2C,ZWINT,MAPRE1,PDS5B,ANKLE2,NUP205,RCC2,TUBA1C,TUBB2B,NUP43
CNOT1	CNOT1	CCR4-NOT transcription complex subunit 1	23019	16q21	Scaffolding component of the CCR4-NOT complex which is one of the major cellular mRNA deadenylases and is linked to various cellular processes including bulk mRNA degradation, miRNA-mediated repression, translational repression during translational initiation and general transcription regulation. Additional complex functions may be a consequence of its influence on mRNA expression. Its scaffoldin…	Rare single gene variant	A de novo missense variant that was predicted to be damaging was identified in the CNOT1 gene in an ASD proband from the Simons Simplex Collection (Iossifov et al., 2014). A recurrent missense variant in CNOT1 (p.Arg535Cys) has been found to result in holoprosencephaly-12 with or without pancreatic agenesis, a developmental disorder characterized by abnormal separation of the embryonic forebrain …	6	0	0		3_Member	Reactome Gene Sets	R-HSA-9022692	Regulation of MECP2 expression and activity	-5.28284	-2.82797	5/32	4204,6907,25942,26523,192670	MECP2,TBL1X,SIN3A,AGO1,AGO4		3_Member	Reactome Gene Sets	R-HSA-2467813	Separation of Sister Chromatids	-5.66797	-3.87969	38/180	991,996,1778,1783,3619,5048,5501,5518,5685,5688,5689,5694,5702,5708,5709,5711,5717,5885,5903,5905,7514,8243,8655,9126,9212,9491,10197,10274,10381,10383,11004,11130,22919,23047,55920,84790,347733,348995	CDC20,CDC27,DYNC1H1,DYNC1LI2,INCENP,PAFAH1B1,PPP1CC,PPP2R1A,PSMA4,PSMA7,PSMB1,PSMB6,PSMC3,PSMD2,PSMD3,PSMD5,PSMD11,RAD21,RANBP2,RANGAP1,XPO1,SMC1A,DYNLL1,SMC3,AURKB,PSMF1,PSME3,STAG1,TUBB3,TUBB4B,KIF2C,ZWINT,MAPRE1,PDS5B,RCC2,TUBA1C,TUBB2B,NUP43
CPEB4	CPEB4	cytoplasmic polyadenylation element binding protein 4	80315	5q35.2	This gene encodes a sequence-specific RNA-binding protein that binds to the cytoplasmic polyadenylation element (CPE), an uridine-rich sequence element (consensus sequence 5'-UUUUUAU-3') within the mRNA 3'-UTR.	Functional	Parras et al., 2018 reported that: (1) CPEB4 bound to the transcripts of a number of high-confidence ASD risk genes, including AUTS2, DYRK1A, CUL3, and PTCHD1; (2) the brains of idiopathic ASD cases showed imbalances in CPEB4 transcript isoforms that resulted from decreased inclusion of a neuron-specific microexon and reduced poly (A)-tail length in 9% of the transcriptome, with this percentage b…	1	0	0		3_Member	Reactome Gene Sets	R-HSA-9005891	Loss of function of MECP2 in Rett syndrome	-3.76274	-1.73889	3/14	4204,6907,25942	MECP2,TBL1X,SIN3A		3_Member	Reactome Gene Sets	R-HSA-2500257	Resolution of Sister Chromatid Cohesion	-5.50511	-3.75066	28/116	891,983,991,1778,1783,3619,5048,5501,5518,5885,5903,5905,7514,8243,8655,9126,9212,10274,10381,10383,11004,11130,22919,23047,55920,84790,347733,348995	CCNB1,CDK1,CDC20,DYNC1H1,DYNC1LI2,INCENP,PAFAH1B1,PPP1CC,PPP2R1A,RAD21,RANBP2,RANGAP1,XPO1,SMC1A,DYNLL1,SMC3,AURKB,STAG1,TUBB3,TUBB4B,KIF2C,ZWINT,MAPRE1,PDS5B,RCC2,TUBA1C,TUBB2B,NUP43
[truncated: 1,391 more rows]

## Sheet: hsa-miR-103a-3p
453 Validated target genes of hsa-miR-103a-3p in miRTarbase	40 Autism risk genes	Gene Name	Entrez GeneID	Chromosomal Location	Molecular Function	Support for Autism	Evidence of Support	Number of gene association studies	Number of positive association studies	Number of negative association studies		Pathway enrichment analysis on validated target autism risk genes of hsa-miR-103a-3p										Pathway enrichment analysis on validated target genes of hsa-miR-103a-3p
[truncated: 454 more rows]

## Sheet: hsa-miR-193a-5p
57 Validated target genes of hsa-miR-193a-5p in miRTarbase	3 Autism risk genes	Gene Name	Entrez GeneID	Chromosomal Location	Molecular Function	Support for Autism	Evidence of Support	Number of gene association studies	Number of positive association studies	Number of negative association studies		Pathway enrichment analysis on validated target autism risk genes of hsa-miR-193a-5p										Pathway enrichment analysis on validated target genes of hsa-miR-193a-5p
[truncated: 58 more rows]

[truncated: 21 more sheets: hsa-miR-574-3p, hsa-miR-3135a, hsa-miR-106b-5p, hsa-miR-181b-5p, hsa-miR-145-5p, hsa-miR-186-5p, hsa-miR-132-3p, hsa-miR-193b-3p, hsa-miR-195-5p, hsa-miR-199a-5p, hsa-miR-199b-5p, hsa-miR-19b-3p, hsa-miR-223-5p, hsa-miR-27a-3p, hsa-miR-328-3p, hsa-miR-34c-5p, hsa-miR-423-5p, hsa-miR-451a, hsa-miR-486-3p, hsa-miR-663a …]
