# Supplementary material for: Systematic Review and Bioinformatic Analysis of microRNA Expression in Autism Spectrum Disorder Identifies Pathways Associated With Cancer, Metabolism, Cell Signaling, and Cell Adhesion
Source: Front Psychiatry. 2021 Oct 21;12:630876. doi: 10.3389/fpsyt.2021.630876 (PMC8566729; doi:10.3389/fpsyt.2021.630876)
Supplement: Supplementary file 9 [file Table_9.xlsx]

## Sheet: hsa-miR-7-5p
578 Validated target genes of hsa-miR-7-5p in miRTarbase	44 Autism risk genes in salivary gland	Gene Name	Entrez GeneID	Chromosomal Location	Molecular Function	Support for Autism	Evidence of Support	Number of gene association studies	Number of positive association studies	Number of negative association studies		Pathway enrichment analysis on validated target autism risk genes of hsa-miR-7-5p										Pathway enrichment analysis on validated target genes of hsa-miR-7-5p
												GroupID	Category	Term	Description	LogP	Log(q-value)	InTerm_InList	Genes	Symbols		GroupID	Category	Term	Description	LogP	Log(q-value)	InTerm_InList	Genes	Symbols
ALDH1A3	ALDH1A3	aldehyde dehydrogenase 1 family member A3	220	15q26.3	This gene encodes an aldehyde dehydrogenase enzyme that uses retinal as a substrate. Mutations in this gene have been associated with microphthalmia, isolated 8.	Syndromic	Homozygosity for one splice-site and two missense mutations in the ALDH1A3 gene was identified in three consanguineous families segregating with anophthalmia and microphthalmia (A/M); in one of these families, affected individuals with a homozygous missense variant in ALDH1A3 were also diagnosed with autism (Fares-Taie et al., 2013). However, in a report in which additional individuals with anoph…	5	0	1		1_Summary	Reactome Gene Sets	R-HSA-9006931	Signaling by Nuclear Receptors	-3.07544	0	5/253	220,596,7376,7528,23112	ALDH1A3,BCL2,NR1H2,YY1,TNRC6B		1_Summary	KEGG Pathway	hsa01522	Endocrine resistance	-7.34203	-4.16505	17/90	115,581,596,1870,1956,2353,2885,3480,4893,5291,5293,5601,5605,5747,5894,8503,10000,842,898,5970,56034,3667,6794,8660,8673,8837,9342,22800,22808,79065,4609,4939,5519,8772,10197,27102,331,1164,3918,6502,142,824,84823,817,1399,5058,808,1977,1979,2668,6648,4437,7099,2768,5294,5898,8613,10554,10818,857,2316,7479,23365,2246,8835,80854,91,659,3720,5080,9314,79085,10163,4040,4638,7791,2744,8140,9623,1114…	ADCY9,BAX,BCL2,E2F2,EGFR,FOS,GRB2,IGF1R,NRAS,PIK3CB,PIK3CD,MAPK9,MAP2K2,PTK2,RAF1,PIK3R3,AKT3,CASP9,CCNE1,RELA,PDGFC,IRS1,STK11,IRS2,VAMP8,CFLAR,SNAP29,RRAS2,MRAS,ATG9A,MYC,OAS2,PPP2R1B,FADD,PSME3,EIF2AK1,XIAP,CKS2,LAMC2,SKP2,PARP1,CAPN2,LMNB2,CAMK2D,CRKL,PAK1,CALM3,EIF4E,EIF4EBP2,GDNF,SOD2,MSH3,TLR4,GNA12,PIK3CG,RALA,PLPP3,AGPAT1,FRS2,CAV1,FLNA,WNT8B,ARHGEF12,FGF1,SOCS2,SETD7,ACVR1B,BMPR2,JARID2…
BCKDK	BCKDK	Branched chain ketoacid dehydrogenase kinase	10295	16p11.2	Catalyzes the phosphorylation and inactivation of the branched-chain alpha-ketoacid dehydrogenase complex, the key regulatory enzyme of the valine, leucine and isoleucine catabolic pathways. Key enzyme that regulate the activity state of the BCKD complex. Defects in this gene are associated with branched-chain ketoacid dehydrogenase kinase deficiency (BCKDKD) [MIM:614923], a metabolic disorder ch…	Rare single gene variant	Three different homozygous variants (one nonsense, one frameshift, one missense) in the BCKDK gene that segregated with disease were identified in three consanguineous families presenting with autism and ID (Novarino et al., 2012).	4	0	0		1_Member	Reactome Gene Sets	R-HSA-9006931	Signaling by Nuclear Receptors	-3.07544	0	5/253	220,596,7376,7528,23112	ALDH1A3,BCL2,NR1H2,YY1,TNRC6B		1_Member	KEGG Pathway	hsa01522	Endocrine resistance	-7.34203	-4.16505	17/90	115,581,596,1870,1956,2353,2885,3480,4893,5291,5293,5601,5605,5747,5894,8503,10000	ADCY9,BAX,BCL2,E2F2,EGFR,FOS,GRB2,IGF1R,NRAS,PIK3CB,PIK3CD,MAPK9,MAP2K2,PTK2,RAF1,PIK3R3,AKT3
BCL2	BCL2	B-cell CLL/lymphoma 2	596	18q21.33	An integral outer mitochondrial membrane protein that blocks the apoptotic cell death	Functional	Studies have shown that the expression of Bcl-2 is significantly decreased in the brain of autistic subjects.	10	0	0		1_Member	Reactome Gene Sets	R-HSA-9018519	Estrogen-dependent gene expression	-2.25105	0	3/123	596,7528,23112	BCL2,YY1,TNRC6B		1_Member	KEGG Pathway	ko01522	Endocrine resistance	-7.34203	-4.16505	17/90	115,581,596,1870,1956,2353,2885,3480,4893,5291,5293,5601,5605,5747,5894,8503,10000	ADCY9,BAX,BCL2,E2F2,EGFR,FOS,GRB2,IGF1R,NRAS,PIK3CB,PIK3CD,MAPK9,MAP2K2,PTK2,RAF1,PIK3R3,AKT3
CBS	CBS	cystathionine beta-synthase	875	21q22.3	The encoded protein catalyzes conversion of homocysteine to cystathionine.	Functional, Negative association	A study found no functional association between cystathionine beta-synthase (CBS) deficiency and reproductive fitness.	8	1	0		2_Summary	KEGG Pathway	ko04261	Adrenergic signaling in cardiomyocytes	-2.27082	0	3/121	596,5294,5519,1977	BCL2,PIK3CG,PPP2R1B,EIF4E		1_Member	KEGG Pathway	hsa05215	Prostate cancer	-7.07554	-4.16505	16/83	596,842,898,1870,1956,2885,3480,4893,5291,5293,5605,5894,5970,8503,10000,56034	BCL2,CASP9,CCNE1,E2F2,EGFR,GRB2,IGF1R,NRAS,PIK3CB,PIK3CD,MAP2K2,RAF1,RELA,PIK3R3,AKT3,PDGFC
CHAMP1	CHAMP1	chromosome alignment maintaining phosphoprotein 1	283489	13q34	This gene encodes a zinc finger protein that functions as a regulator of chromosome segregation in mitosis. The encoded protein is required for correct alignment of chromosomes on the metaphase plate, and plays a role in maintaining the attachment of sister kinetochores to microtubules from opposite spindle poles.	Syndromic	Mutations in the CHAMP1 gene are associated with a form of autosomal dominant intellectual disability (MRD40; OMIM 616579); affected individuals frequently display behavioral abnormalities, and autism or autistic features such as stereotypic behavior have been observed in a subset of individuals with this disorder (Hempel et al., 2015; Isidor et al., 2016; Tanaka et al., 2016; Okamoto et al., 201…	7	0	0		2_Member	KEGG Pathway	ko04261	Adrenergic signaling in cardiomyocytes	-2.27082	0	3/121	596,5294,5519	BCL2,PIK3CG,PPP2R1B		1_Member	KEGG Pathway	ko05215	Prostate cancer	-7.07554	-4.16505	16/83	596,842,898,1870,1956,2885,3480,4893,5291,5293,5605,5894,5970,8503,10000,56034	BCL2,CASP9,CCNE1,E2F2,EGFR,GRB2,IGF1R,NRAS,PIK3CB,PIK3CD,MAP2K2,RAF1,RELA,PIK3R3,AKT3,PDGFC
DHCR7	DHCR7	7-dehydrocholesterol reductase	1717	11q13.4	This gene encodes an enzyme that removes the C(7-8) double bond in the B ring of sterols and catalyzes the conversion of 7-dehydrocholesterol to cholesterol.	Syndromic	This gene has been associated with syndromic autism, where a subpopulation of individuals with Smith-Lemli-Opitz syndrome (SLOS) develop autism (Tierney et al., 2001).	18	0	0		2_Member	KEGG Pathway	hsa04261	Adrenergic signaling in cardiomyocytes	-2.26089	0	3/122	596,5294,5519	BCL2,PIK3CG,PPP2R1B		1_Member	KEGG Pathway	ko04140	Autophagy - animal	-6.72725	-4.05486	19/122	596,3480,3667,4893,5291,5293,5601,5605,5894,6794,8503,8660,8673,8837,9342,10000,22800,22808,79065	BCL2,IGF1R,IRS1,NRAS,PIK3CB,PIK3CD,MAPK9,MAP2K2,RAF1,STK11,PIK3R3,IRS2,VAMP8,CFLAR,SNAP29,AKT3,RRAS2,MRAS,ATG9A
EIF4E	EIF4E	eukaryotic translation initiation factor 4E	1977	4q23	Translation initiation factor involved in directing ribosomes to the cap structure of mRNAs	Rare single gene variant	Rare variants in the EIF4E gene have been identified with autism (Neves-Pereira et al., 2009).	12	1	0		2_Member	KEGG Pathway	ko04151	PI3K-Akt signaling pathway	-2.00191	0	4/288	596,1977,5294,5519	BCL2,EIF4E,PIK3CG,PPP2R1B		1_Member	KEGG Pathway	hsa05160	Hepatitis C	-6.65945	-4.05486	21/148	581,842,1870,1956,2885,4609,4893,4939,5291,5293,5519,5601,5605,5894,5970,8503,8772,8837,10000,10197,27102	BAX,CASP9,E2F2,EGFR,GRB2,MYC,NRAS,OAS2,PIK3CB,PIK3CD,PPP2R1B,MAPK9,MAP2K2,RAF1,RELA,PIK3R3,FADD,CFLAR,AKT3,PSME3,EIF2AK1
EIF4EBP2	EIF4EBP2	Eukaryotic translation initiation factor 4E binding protein 2	1979	10q22.1	This gene encodes a member of the eukaryotic translation initiation factor 4E binding protein family. The gene products of this family bind eIF4E and inhibit translation initiation. However, insulin and other growth factors can release this inhibition via a phosphorylation-dependent disruption of their binding to eIF4E. Regulation of protein production through these gene products have been implic…	Functional	Knockout of the EIF4EBP2 gene in mice results in an increased ratio of excitatory to inhibitory synaptic inputs and autistic-like behaviours (that is, social interaction deficits, altered communication and repetitive/stereotyped behaviours) (Gkogkas et al., 2012).	1	0	0												1_Member	KEGG Pathway	hsa05222	Small cell lung cancer	-6.65679	-4.05486	15/78	331,596,842,898,1164,1870,3918,4609,5291,5293,5747,5970,6502,8503,10000	XIAP,BCL2,CASP9,CCNE1,CKS2,E2F2,LAMC2,MYC,PIK3CB,PIK3CD,PTK2,RELA,SKP2,PIK3R3,AKT3
EXOC3	EXOC3	exocyst complex component 3	11336	5p15.33	The protein encoded by this gene is a component of the exocyst complex, a multiple protein complex essential for targeting exocytic vesicles to specific docking sites on the plasma membrane.	Rare single gene variant	This gene was originally identified as an ASD candidate gene based on its enrichment in an autism-associated protein interaction module; sequencing of post-mortem brain tissue from 25 ASD cases resulted in the identification of significant non-synonymous variants in this gene with an expected false-positive rate at 0.1, confirming the involvement of this module with autism (Li et al., 2014).	1	0	0												1_Member	KEGG Pathway	ko05222	Small cell lung cancer	-6.65679	-4.05486	15/78	331,596,842,898,1164,1870,3918,4609,5291,5293,5747,5970,6502,8503,10000	XIAP,BCL2,CASP9,CCNE1,CKS2,E2F2,LAMC2,MYC,PIK3CB,PIK3CD,PTK2,RELA,SKP2,PIK3R3,AKT3
GALNT2	GALNT2	polypeptide N-acetylgalactosaminyltransferase 2	2590	1q42.13	This gene encodes a member of the glycosyltransferase 2 protein family that catalyzes the initial reaction in O-linked oligosaccharide biosynthesis, the transfer of an N-acetyl-D-galactosamine residue to a serine or threonine residue on the protein receptor. Loss of function in GALNT2 has been shown to result in lower high-density lipoproteins in humans, nonhuman primates, and rodents (Khetarpal …	Syndromic	Homozygous loss-of-function variants in the GALNT2 gene were identified in seven individuals from four families presenting with a novel congenital disorder of O-linked glycosylation characterized by global developmental delay, intellectual disability with language deficit, autistic features, behavioral abnormalities, epilepsy, chronic insomnia, white matter changes on brain MRI, and dysmorphic fe…	2	0	0												1_Member	KEGG Pathway	hsa04140	Regulation of autophagy	-6.61317	-4.05486	19/124	596,3480,3667,4893,5291,5293,5601,5605,5894,6794,8503,8660,8673,8837,9342,10000,22800,22808,79065	BCL2,IGF1R,IRS1,NRAS,PIK3CB,PIK3CD,MAPK9,MAP2K2,RAF1,STK11,PIK3R3,IRS2,VAMP8,CFLAR,SNAP29,AKT3,RRAS2,MRAS,ATG9A
GAN	GAN	Gigaxonin	8139	16q23.2	This gene encodes a member of the cytoskeletal BTB/kelch (Broad-Complex, Tramtrack and Bric a brac) repeat family. The encoded protein plays a role in neurofilament architecture and is involved in mediating the ubiquitination and degradation of some proteins. Defects in this gene are a cause of giant axonal neuropathy (GAN).	Rare single gene variant	Single nucleotide polymorphism (SNP) array analysis showed a de novo 280 kb deletion on chromosome 16q23.2 involving the GAN gene in a girl with ASD and developmental delay.	2	0	0												1_Member	KEGG Pathway	hsa04210	Apoptosis	-6.23308	-3.88199	19/131	142,331,581,596,824,842,2353,4893,5291,5293,5601,5605,5894,5970,8503,8772,8837,10000,84823	PARP1,XIAP,BAX,BCL2,CAPN2,CASP9,FOS,NRAS,PIK3CB,PIK3CD,MAPK9,MAP2K2,RAF1,RELA,PIK3R3,FADD,CFLAR,AKT3,LMNB2
GLO1	GLO1	glyoxalase I	2739	6p21.2	The encoded protein mediates catalysis and formation of S-lactoyl-glutathione from methylglyoxal and reduced glutathione.	Genetic Association	Genetic association has been found between the GLO1 gene and autism (Junaid et al., 2004; Kovac et al., 2014). However, no genetic association was found between GLO1 and autism in Finnish, Italian and Caucasian-American population cohorts. Separately, genetic association was found between GLO1 and panic disorder without agoraphobia in an Italian population cohort (Politi et al., 2006).	10	2	2												1_Member	KEGG Pathway	ko04210	Apoptosis	-6.23308	-3.88199	19/131	142,331,581,596,824,842,2353,4893,5291,5293,5601,5605,5894,5970,8503,8772,8837,10000,84823	PARP1,XIAP,BAX,BCL2,CAPN2,CASP9,FOS,NRAS,PIK3CB,PIK3CD,MAPK9,MAP2K2,RAF1,RELA,PIK3R3,FADD,CFLAR,AKT3,LMNB2
HDLBP	HDLBP	high density lipoprotein binding protein	3069	2q37.3	The protein encoded by this gene binds high density lipoprotein (HDL) and may function to regulate excess cholesterol levels in cells. The encoded protein also binds RNA and can induce heterochromatin formation.	Multigenic CNV	De novo missense variants that were predicted in silico to be damaging were observed in the HDLBP gene in an ASD proband from the Simons Simplex Collection (O'Roak et al., 2012) and an ASD proband from the Autism Sequencing Consortium (De Rubeis et al., 2014). TADA-Denovo analysis using a combined dataset of previously published cohorts from the Simons Simplex Collection and the Autism Sequencing…	5	0	0												1_Member	KEGG Pathway	hsa04012	ErbB signaling pathway	-6.21879	-3.88199	15/84	817,1399,1956,2885,4609,4893,5058,5291,5293,5601,5605,5747,5894,8503,10000	CAMK2D,CRKL,EGFR,GRB2,MYC,NRAS,PAK1,PIK3CB,PIK3CD,MAPK9,MAP2K2,PTK2,RAF1,PIK3R3,AKT3
HNRNPU	HNRNPU	heterogeneous nuclear ribonucleoprotein U	3192	1q44	This gene encodes a member of a family of proteins that bind nucleic acids and function in the formation of ribonucleoprotein complexes in the nucleus with heterogeneous nuclear RNA (hnRNA). The encoded protein has affinity for both RNA and DNA, and binds scaffold-attached region (SAR) DNA. Mutations in this gene have been associated with early infantile epileptic encephalopathy-54 (EIEE54; OMIM …	Rare single gene variant	Two non-synonymous postzygotic mosaic mutations (PZMs) in the HNRNPU gene were identified in ASD probands in Lim et al., 2017; comparison with a background set of 84,448 privately inherited variants demonstrated that this gene harbored more PZMs than expected based on background rates (2/571 observed vs. 5/84,448 expected; hypergeometric P-value of 4.5E-04). Additional damaging variants in the HN…	29	0	0												1_Member	KEGG Pathway	ko04012	ErbB signaling pathway	-6.21879	-3.88199	15/84	817,1399,1956,2885,4609,4893,5058,5291,5293,5601,5605,5747,5894,8503,10000	CAMK2D,CRKL,EGFR,GRB2,MYC,NRAS,PAK1,PIK3CB,PIK3CD,MAPK9,MAP2K2,PTK2,RAF1,PIK3R3,AKT3
ILF2	ILF2	Interleukin enhancer binding factor 2	3608	1q21.3	The protein encoded by this gene is a transcription factor required for T-cell expression of the interleukin 2 gene. The encoded 45 kDa protein (NF45, ILF2) forms a complex with the 90 kDa interleukin enhancer-binding factor 3 (NF90, ILF3), and this complex has been shown to affect the redistribution of nuclear mRNA to the cytoplasm, to repair DNA breaks by nonhomologous end joining, and to negat…	Rare single gene variant	This gene was identified by TADA (transmission and de novo association) analysis of a combined dataset from the Simons Simplex Collection (SSC) and the Autism Sequencing Consortium (ASC) as a gene strongly enriched for variants likely to affect ASD risk with a false discovery rate (FDR) of <0.1 (Sanders et al., 2015); among the variants observed in this gene were two de novo loss-of-function (LoF…	5	0	0												1_Member	KEGG Pathway	hsa05214	Glioma	-6.21845	-3.88199	13/63	808,817,1870,1956,2885,3480,4893,5291,5293,5605,5894,8503,10000	CALM3,CAMK2D,E2F2,EGFR,GRB2,IGF1R,NRAS,PIK3CB,PIK3CD,MAP2K2,RAF1,PIK3R3,AKT3
JARID2	JARID2	jumonji and AT-rich interaction domain containing 2	3720	6p22.3	This gene encodes a Jumonji- and AT-rich interaction domain (ARID)-domain-containing protein that functions as a transcriptional repressor. This protein interacts with the Polycomb repressive complex 2 (PRC2) which plays an essential role in regulating gene expression during embryonic development. During embryogenesis, JARID2 is predominantly expressed in neurons and particularly in dorsal root g…	Genetic association	Two separate association studies using families from AGRE in the discovery cohort identified two different SNPs in the JARID2 gene that demonstrated association with ASD (Weiss et al., 2009; Ramos et al., 2012).	12	3	1												1_Member	KEGG Pathway	ko05214	Glioma	-6.21845	-3.88199	13/63	808,817,1870,1956,2885,3480,4893,5291,5293,5605,5894,8503,10000	CALM3,CAMK2D,E2F2,EGFR,GRB2,IGF1R,NRAS,PIK3CB,PIK3CD,MAP2K2,RAF1,PIK3R3,AKT3
KCNJ10	KCNJ10	potassium voltage-gated channel subfamily J member 10	3766	1q23.2	This gene encodes a member of the inward rectifier-type potassium channel family, characterized by having a greater tendency to allow potassium to flow into, rather than out of, a cell. The encoded protein may form a heterodimer with another potassium channel protein and may be responsible for the potassium buffering action of glial cells in the brain. Mutations in this gene have been associated …	Genetic Association	Rare mutations in the KCNJ10 gene have been identified with autism (Sicca et al., 2011). In particular, that study found two non-synonymous SNPs (P18Q and V84M) in unrelated individuals with a seizure disorder who also have ASD and ID. Both of these mutations were shown to be functional in heterologous systems. In addition, genetic association has been found between KCNJ10 and seizure susceptibil…	11	1	0												1_Member	KEGG Pathway	hsa04211	Longevity regulating pathway	-6.10571	-3.79727	16/97	115,581,1977,1979,2668,3480,3667,4893,5291,5293,5970,6648,6794,8503,8660,10000	ADCY9,BAX,EIF4E,EIF4EBP2,GDNF,IGF1R,IRS1,NRAS,PIK3CB,PIK3CD,RELA,SOD2,STK11,PIK3R3,IRS2,AKT3
MYLK	MYLK	myosin light chain kinase	4638	3q21.1	This gene, a muscle member of the immunoglobulin gene superfamily, encodes myosin light chain kinase which is a calcium/calmodulin dependent enzyme. This kinase phosphorylates myosin regulatory light chains to facilitate myosin interaction with actin filaments to produce contractile activity. This gene encodes both smooth muscle and nonmuscle isoforms. In addition, using a separate promoter in an…	Rare single gene variant	Integration of familial whole-exome datasets of 3,531 individuals from 1,704 simplex ASD families and 50 multiplex ASD families and expression data from the BrainSpan Atlas of the Developmental Human Brain in Luo et al., 2020 identified a neurodevelopmentally co-regulated, sex-differentially expressed cluster of exons enriched with ASD-segregating deleterious variants in the MYLK gene (Bonferroni…	2	0	0												1_Member	KEGG Pathway	hsa01521	EGFR tyrosine kinase inhibitor resistance	-5.94264	-3.68536	14/77	581,596,1956,1977,2885,3480,4893,5291,5293,5605,5894,8503,10000,56034	BAX,BCL2,EGFR,EIF4E,GRB2,IGF1R,NRAS,PIK3CB,PIK3CD,MAP2K2,RAF1,PIK3R3,AKT3,PDGFC
NACC1	NACC1	nucleus accumbens associated 1	112939	19p13.13	This gene encodes a member of the BTB/POZ protein family. BTB/POZ proteins are involved in several cellular processes including proliferation, apoptosis and transcription regulation. The encoded protein is a transcriptional repressor that plays a role in stem cell self-renewal and pluripotency maintenance.	Rare single gene variant	A recurrent de novo heterozygous missense variant in the NACC1 gene (c.892C>T;p.Arg298Trp) was osberved in seven individuals presenting with a neurodevelopmental disorder characterized by microcephaly, profound developmental delay and/or intellectual disability, cataracts, epilepsy, irritability, failure to thrive, and stereotypic hand movements (Schoch et al., 2017). De novo mutations in NACC1 h…	7	0	0												1_Member	KEGG Pathway	ko01521	EGFR tyrosine kinase inhibitor resistance	-5.94264	-3.68536	14/77	581,596,1956,1977,2885,3480,4893,5291,5293,5605,5894,8503,10000,56034	BAX,BCL2,EGFR,EIF4E,GRB2,IGF1R,NRAS,PIK3CB,PIK3CD,MAP2K2,RAF1,PIK3R3,AKT3,PDGFC
NR1H2	NR1H2	nuclear receptor subfamily 1 group H member 2	7376	19q13.33	The NR1H2 gene encodes the liver X receptor LXRB; the liver X receptors, LXRA (NR1H3; MIM 602423) and LXRB, form a subfamily of the nuclear receptor superfamily and are key regulators of macrophage function, controlling transcriptional programs involved in lipid homeostasis and inflammation. The inducible LXRA is highly expressed in liver, adrenal gland, intestine, adipose tissue, macrophages, lu…	Functional	Deletion of the Nr1h2 gene in mice resulted in hypoplasia of the dentate gyrus and autistic behaviors, including abnormal social interactions and repetitive behaviors (Cai et al., 2018).	2	0	0												1_Member	KEGG Pathway	hsa05210	Colorectal cancer	-5.71454	-3.50646	12/59	581,596,842,2353,4437,4609,5291,5293,5601,5894,8503,10000	BAX,BCL2,CASP9,FOS,MSH3,MYC,PIK3CB,PIK3CD,MAPK9,RAF1,PIK3R3,AKT3
NSD1	NSD1	nuclear receptor binding SET domain protein 1	64324	5q35.3	This gene encodes a protein containing a SET domain, 2 LXXLL motifs, 3 nuclear translocation signals (NLSs), 4 plant homeodomain (PHD) finger regions, and a proline-rich region. The encoded protein enhances androgen receptor (AR) transactivation, and this enhancement can be increased further in the presence of other androgen receptor associated coregulators. This protein may act as a nucleus-loca…	Syndromic	This gene has been associated with syndromic autism, where a subpopulation of individuals with a given syndrome develop autism. In particular, rare mutations of the NSD1 gene have been identified with Sotos syndrome (Kurotaki et al., 2002). One study identified several rare variations of the NSD1 gene in individuals with ASD, although the variants were considered nonpathogenic (Buxbaum et al., 20…	21	0	0												1_Member	KEGG Pathway	ko05210	Colorectal cancer	-5.71454	-3.50646	12/59	581,596,842,2353,4437,4609,5291,5293,5601,5894,8503,10000	BAX,BCL2,CASP9,FOS,MSH3,MYC,PIK3CB,PIK3CD,MAPK9,RAF1,PIK3R3,AKT3
PACS1	PACS1	phosphofurin acidic cluster sorting protein 1	55690	11q13.1-q13.2	This gene encodes a protein with a putative role in the localization of trans-Golgi network (TGN) membrane proteins that contain acidic cluster sorting motifs. Controls the endosome-to-Golgi trafficking of furin and mannose-6-phosphate receptor by connecting the acidic-cluster-containing cytoplasmic domain of these molecules with the adapter-protein complex-1 (AP-1) of endosomal clathrin-coated m…	Syndromic	Clinical evaluation of 19 patients with a syndromic form of intellectual disability resulting from a recurrent de novo missense variant in the PACS1 gene (p.Arg203Trp) demonstrated that 6/19 individuals presented with ASD or showed behavior with the autism spectrum (Schuurs-Hoeijmakers et al., 2016). Functional characterization of the p.Arg203Trp variant showed that expression of mutant PACS1 mRN…	7	0	0												1_Member	KEGG Pathway	hsa05161	Hepatitis B	-5.662	-3.50646	20/156	581,596,842,898,1870,2353,2668,2885,4609,4893,5291,5293,5601,5605,5894,5970,7099,8503,8772,10000	BAX,BCL2,CASP9,CCNE1,E2F2,FOS,GDNF,GRB2,MYC,NRAS,PIK3CB,PIK3CD,MAPK9,MAP2K2,RAF1,RELA,TLR4,PIK3R3,FADD,AKT3
PAK1	PAK1	p21 (RAC1) activated kinase 1	5058	11q13.5-q14.1	This gene encodes a family member of serine/threonine p21-activating kinases, known as PAK proteins. These proteins are critical effectors that link RhoGTPases to cytoskeleton reorganization and nuclear signaling, and they serve as targets for the small GTP binding proteins Cdc42 and Rac. This specific family member regulates cell motility and morphology.	Syndromic	De novo missense variants in the PAK1 gene have been identified in patients presenting with a neurodevelopmental disorder characterized by developmental delay, intellectual disability, seizures, macrocephaly, and behavioral problems, including autism or autistic features (Harms et al., 2018; Kernohan et al., 2019; Horn et al., 2019).	5	0	0												1_Member	KEGG Pathway	hsa05213	Endometrial cancer	-5.64138	-3.50646	11/50	842,1956,2885,4609,4893,5291,5293,5605,5894,8503,10000	CASP9,EGFR,GRB2,MYC,NRAS,PIK3CB,PIK3CD,MAP2K2,RAF1,PIK3R3,AKT3
PIK3CG	PIK3CG	phosphoinositide-3-kinase, catalytic, gamma polypeptide	5294	7q22.3	The encoded protein has phosphatidylinositol 3-kinase activity.	Genetic Association	Genetic association has been found between the PIK3CG gene and autism in an AGRE cohort (Serajee et al., 2003).	4	0	0												1_Member	KEGG Pathway	ko05213	Endometrial cancer	-5.64138	-3.50646	11/50	842,1956,2885,4609,4893,5291,5293,5605,5894,8503,10000	CASP9,EGFR,GRB2,MYC,NRAS,PIK3CB,PIK3CD,MAP2K2,RAF1,PIK3R3,AKT3
PNPLA7	PNPLA7	patatin like phospholipase domain containing 7	375775	9q34.3	Human patatin-like phospholipases, such as PNPLA7, have been implicated in regulation of adipocyte differentiation and have been induced by metabolic stimuli. Serine hydrolase, whose specific chemical modification by certain organophosphorus (OP) compounds leads to distal axonopathy.	Rare single gene variant	Two de novo variants in the PLPNA7 gene (one loss-of-function, one predicted damaging missense) were identified in ASD probands from the Simons Simplex Collection (ORoak et al., 2012; Iossifov et al., 2014). TADA-Annotations (TADA-A) analysis of whole-genome sequencing data from five studies with a total of 314 ASD-affected subjects in Liu et al., 2018 identified PNPLA7 as an ASD risk gene with a…	3	0	0												1_Member	KEGG Pathway	ko04072	Phospholipase D signaling pathway	-5.6388	-3.50646	18/130	115,1956,2768,2885,4893,5291,5293,5294,5605,5894,5898,8503,8613,10000,10554,22800,22808,56034	ADCY9,EGFR,GNA12,GRB2,NRAS,PIK3CB,PIK3CD,PIK3CG,MAP2K2,RAF1,RALA,PIK3R3,PLPP3,AKT3,AGPAT1,RRAS2,MRAS,PDGFC
PPP2R1B	PPP2R1B	protein phosphatase 2 regulatory subunit A, beta	5519	11q23.1	This gene encodes for the PR65 subunit of protein phosphatase 2A, which serves as a scaffolding molecule to coordinate the assembly of the catalytic subunit and a variable regulatory B subunit.	Rare single gene variant	Two de novo variants (a missense variant and a synonymous variant predicted in PMID 26938441 to affect splicing regulation by altering an exonic splicing regulator) were observed in the PPP2R1B gene in ASD probands (Sanders et al., 2012; Fromer et al., 2014). Evaluation of the statistical significance of observing multiple functional de novo variants in this gene, taking into account gene length …	7	1	0												1_Member	KEGG Pathway	hsa04722	Neurotrophin signaling pathway	-5.59997	-3.50239	17/118	581,596,808,817,1399,2885,3667,4893,5291,5293,5601,5605,5894,5970,8503,10000,10818	BAX,BCL2,CALM3,CAMK2D,CRKL,GRB2,IRS1,NRAS,PIK3CB,PIK3CD,MAPK9,MAP2K2,RAF1,RELA,PIK3R3,AKT3,FRS2
PTK7	PTK7	Protein tyrosine kinase 7 (inactive)	5754	6p21.1	This gene encodes a member of the receptor protein tyrosine kinase family of proteins that transduce extracellular signals across the cell membrane. The encoded protein lacks detectable catalytic tyrosine kinase activity, is involved in the Wnt signaling pathway and plays a role in multiple cellular processes including polarity and adhesion.	Rare single gene variant	This gene was identified by TADA (transmission and de novo association) analysis of a combined dataset from the Simons Simplex Collection (SSC) and the Autism Sequencing Consortium (ASC) as a gene strongly enriched for variants likely to affect ASD risk with a false discovery rate (FDR) of <0.1 (Sanders et al., 2015); among the variants identified in this gene was one de novo loss-of-function (Lo…	5	0	0												1_Member	KEGG Pathway	ko04722	Neurotrophin signaling pathway	-5.59997	-3.50239	17/118	581,596,808,817,1399,2885,3667,4893,5291,5293,5601,5605,5894,5970,8503,10000,10818	BAX,BCL2,CALM3,CAMK2D,CRKL,GRB2,IRS1,NRAS,PIK3CB,PIK3CD,MAPK9,MAP2K2,RAF1,RELA,PIK3R3,AKT3,FRS2
RAB11FIP5	RAB11FIP5	RAB11 family interacting protein 5	26056	2p13.2	Rab effector involved in protein trafficking from apical recycling endosomes to the apical plasma membrane. Involved in insulin granule exocytosis. May regulate V-ATPase intracellular transport in response to extracellular acidosis.	Rare single gene variant	A de novo translocation identified in a male patient with PDD-NOS was demonstrated to directly interrupt the RAB11FIP5 gene in Roohi et al., 2008. Missense variants in this gene have also been identified in individuals with ASD in two studies (Matsunami et al., 2014; Yuen et al., 2016). Knockout of Rab11fip5 was shown to abolish hippocampal long-term depression in acute slices and cultured neuron…	6	0	0												1_Member	KEGG Pathway	ko05205	Proteoglycans in cancer	-5.53317	-3.45198	22/187	817,857,1956,2316,2885,3480,4609,4893,5058,5291,5293,5605,5747,5894,7099,7479,8503,10000,10818,22800,22808,23365	CAMK2D,CAV1,EGFR,FLNA,GRB2,IGF1R,MYC,NRAS,PAK1,PIK3CB,PIK3CD,MAP2K2,PTK2,RAF1,TLR4,WNT8B,PIK3R3,AKT3,FRS2,RRAS2,MRAS,ARHGEF12
RALA	RALA	RAS like proto-oncogene A	5898	7p14.1	Multifunctional GTPase involved in a variety of cellular processes including gene expression, cell migration, cell proliferation, oncogenic transformation and membrane trafficking.	Syndromic	Hiatt et al., 2018 described a cohort of ten cases with de novo protein-altering variants in the RALA gene presenting with a neurodevelopmental disorder characterized by developmental delay/intellectual disability, delayed or absent speech, hypotonia, inability to walk, facial dysmorphism, short stature, decreased body weight, and abnormal brain MRI; 3/3 individuals in this cohort for whom inform…	3	0	0												1_Member	KEGG Pathway	hsa05218	Melanoma	-5.47465	-3.43922	12/62	1870,1956,2246,3480,4893,5291,5293,5605,5894,8503,10000,56034	E2F2,EGFR,FGF1,IGF1R,NRAS,PIK3CB,PIK3CD,MAP2K2,RAF1,PIK3R3,AKT3,PDGFC
RBMS3	RBMS3	RNA binding motif, single stranded interacting protein 3	27303	3p24.1	Binds poly-A and poly-U oligoribonucleotides	Rare Single Gene variant	Rare mutations in the RBMS3 gene have been identified with autism (O'Roak et al., 2011).	3	0	0												1_Member	KEGG Pathway	ko04917	Prolactin signaling pathway	-5.47465	-3.43922	12/62	2353,2885,4893,5291,5293,5601,5605,5894,5970,8503,8835,10000	FOS,GRB2,NRAS,PIK3CB,PIK3CD,MAPK9,MAP2K2,RAF1,RELA,PIK3R3,SOCS2,AKT3
RNF38	RNF38	ring finger protein 38	152006	9p13.2	This gene encodes a protein with a coiled-coil motif and a RING-H2 motif (C3H2C2) at its carboxy-terminus. The RING motif is a zinc-binding domain found in a large set of proteins playing roles in diverse cellular processes including oncogenesis, development, signal transduction, and apoptosis. The protein encoded by the RNF38 gene acts as an E3 ubiquitin-protein ligase able to ubiquitinate p53/T…	Rare single gene variant	A de novo splice-site variant in the RNF38 gene was identified in an ASD proband from the Simons Simplex Collection in Sanders et al., 2012. Targeted sequencing of 536 Chinese ASD probands and 1457 Chinese controls in Guo et al., 2017 identified a rare inherited damaging missense variant in this gene in a Chinese ASD proband. Transmission and De Novo Association (TADA) analysis of a combined coho…	2	0	0												1_Member	KEGG Pathway	ko05218	Melanoma	-5.47465	-3.43922	12/62	1870,1956,2246,3480,4893,5291,5293,5605,5894,8503,10000,56034	E2F2,EGFR,FGF1,IGF1R,NRAS,PIK3CB,PIK3CD,MAP2K2,RAF1,PIK3R3,AKT3,PDGFC
SETD1B	SETD1B	SET domain containing 1B	23067	12q24.31	SET1B is a component of a histone methyltransferase complex that produces trimethylated histone H3 at Lys4; H3 'Lys-4' methylation represents a specific tag for epigenetic transcriptional activation.	Syndromic	Two de novo variants in the SETD1B gene (an inframe deletion variant and a missense variant) were identified in ASD probands from the Simons Simplex Collection in Iossifov et al., 2014. SETD1B has been implicated as a candidate gene in 12q24.31 microdeletion syndrome, a disorder characterized by intellectual disability, autism/autistic features, epilepsy, and facial dysmorphic features (Baple et …	12	0	0												1_Member	KEGG Pathway	hsa04068	foxo signaling pathway	-5.34829	-3.3271	17/123	1956,2885,3480,3667,4893,5291,5293,5601,5605,5894,6502,6648,6794,8503,8660,10000,80854	EGFR,GRB2,IGF1R,IRS1,NRAS,PIK3CB,PIK3CD,MAPK9,MAP2K2,RAF1,SKP2,SOD2,STK11,PIK3R3,IRS2,AKT3,SETD7
SLC25A39	SLC25A39	solute carrier family 25 member 39	51629	17q21.31	his gene encodes a member of the SLC25 transporter or mitochondrial carrier family of proteins. Members of this family are encoded by the nuclear genome while their protein products are usually embedded in the inner mitochondrial membrane and exhibit wide-ranging substrate specificity. Although the encoded protein is currently considered an orphan transporter, this protein is related to other car…	Rare single gene variant	A de novo frameshift variant in the SLC25A39 gene was identified in an ASD proband from the Simons Simplex Collection in Iossifov et al., 2012. Rare inherited loss-of-function and damaging missense variants in this gene were observed in ASD probands from the Simons Simplex Collection (Krumm et al., 2015) and in a cohort of Chinese ASD probands (Guo et al., 2017). Transmission and De Novo Associat…	3	0	0												1_Member	KEGG Pathway	hsa05200	Pathways in cancer	-5.29388	-3.28648	33/367	115,331,581,596,842,898,1164,1399,1870,1956,2246,2353,2768,2885,3480,3918,4437,4609,4893,5291,5293,5601,5605,5747,5894,5898,5970,6502,7479,8503,8772,10000,23365	ADCY9,XIAP,BAX,BCL2,CASP9,CCNE1,CKS2,CRKL,E2F2,EGFR,FGF1,FOS,GNA12,GRB2,IGF1R,LAMC2,MSH3,MYC,NRAS,PIK3CB,PIK3CD,MAPK9,MAP2K2,PTK2,RAF1,RALA,RELA,SKP2,WNT8B,PIK3R3,FADD,AKT3,ARHGEF12
SLC39A11	SLC39A11	solute carrier family 39 member 11	201266	17q24.3-q25.1	Belongs to the ZIP transporter family and may act as a zinc-influx transporter	Genetic association	A SNP within the SLC39A11 gene showed association in the secondary analyses in a combined AGP GWA sample (Anney et al., 2012).	1	0	0												1_Member	KEGG Pathway	hsa04072	Phospholipase D signaling pathway	-5.2631	-3.27053	18/138	115,1956,2768,2885,4893,5291,5293,5294,5605,5894,5898,8503,8613,10000,10554,22800,22808,56034	ADCY9,EGFR,GNA12,GRB2,NRAS,PIK3CB,PIK3CD,PIK3CG,MAP2K2,RAF1,RALA,PIK3R3,PLPP3,AKT3,AGPAT1,RRAS2,MRAS,PDGFC
SLC7A5	SLC7A5	solute carrier family 7 member 5	8140	16q24.2	The SLC7A5 gene encodes for a sodium-independent, high-affinity transport of large neutral amino acids such as phenylalanine, tyrosine, leucine, arginine and tryptophan.	Functional/syndromic	Deletion of Slc7a5 from the endothelial cells of the blood-brain barrier in mice resulted in an atypical amino acid profile in the brain, abnormal mRNA translation, reduced mIPSC frequency in pyramidal neurons of the somatosensory cortex and cerebellar Purkinje cells, decreased exploratory behavior and locomotion, and abnormalities in social interaction (Tarlungeanu et al., 2016). In the same rep…	4	0	0												1_Member	KEGG Pathway	hsa04550	Signaling pathways regulating pluripotency of stem cells	-5.2516	-3.27053	17/125	91,659,2885,3480,3720,4609,4893,5080,5291,5293,5605,5894,7479,8503,9314,10000,79085	ACVR1B,BMPR2,GRB2,IGF1R,JARID2,MYC,NRAS,PAX6,PIK3CB,PIK3CD,MAP2K2,RAF1,WNT8B,PIK3R3,KLF4,AKT3,SLC25A23
SLIT3	SLIT3	slit guidance ligand 3	6586	5q34-q35.1	May act as molecular guidance cue in cellular migration, and function may be mediated by interaction with roundabout homolog receptors. Duplications harboring the SLIT3 gene have been proposed to be a risk factor in major depressive disorder (Glessner et al., 2010).	Multigenic CNV	Potentially damaging heterozygous missense variants in the SLIT3 gene were identified in affected members of two extended multiplex ASD families (Cukier et al., 2014).	3	0	0												1_Member	KEGG Pathway	hsa04917	Prolactin signaling pathway	-5.17763	-3.21523	12/66	2353,2885,4893,5291,5293,5601,5605,5894,5970,8503,8835,10000	FOS,GRB2,NRAS,PIK3CB,PIK3CD,MAPK9,MAP2K2,RAF1,RELA,PIK3R3,SOCS2,AKT3
TAF1	TAF1	TATA-box binding protein associated factor 1	6872	Xq13.1	The protein encoded by this gene is the largest component and core scaffold of the TFIID basal transcription factor complex. It binds to core promoter sequences encompassing the transcription start site, as well as to activators and other transcriptional regulators, and these interactions affect the rate of transcription initiation. X-linked dystonia-parkinsonism (OMIM 314250) is caused by a retr…	Rare single gene variant	Rare genetic variants involving TAF1 were identified in affected males from 11 families presenting with an X-linked syndrome characterized by developmental delay, intellectual disability, facial dysmorphic features, generalized hypotonia, and variable neurologic features (O'Rawe et al., 2015); ten of the fourteen probands with TAF1 variants in this report exhibited autistic behaviors.	11	0	0												1_Member	KEGG Pathway	hsa04213	Longevity regulating pathway - multiple species	-5.13143	-3.21523	11/56	115,1979,3480,3667,4893,5291,5293,6648,8503,8660,10000	ADCY9,EIF4EBP2,IGF1R,IRS1,NRAS,PIK3CB,PIK3CD,SOD2,PIK3R3,IRS2,AKT3
TET2	TET2	Tet methylcytosine dioxygenase 2	54790	4q24	The protein encoded by this gene is a methylcytosine dioxygenase that catalyzes the conversion of the modified genomic base 5-methylcytosine (5mC) into 5-hydroxymethylcytosine (5hmC) and plays a key role in active DNA demethylation. In addition to its role in DNA demethylation, TET2 isalso involved in the recruitment of the O-GlcNAc transferase OGT to CpG-rich transcription start sites of active …	Rare single gene variant	Two de novo missense variants in the TET2 gene have been identified in ASD probands from the Simons Simplex Collection, with no de novo events in this gene observed in 1,786 unaffected siblings (P=0.02) (Iossifov et al., 2014; Krumm et al., 2015).	4	0	0												1_Member	KEGG Pathway	hsa05223	Non-small cell lung cancer	-5.13143	-3.21523	11/56	842,1870,1956,2885,4893,5291,5293,5605,5894,8503,10000	CASP9,E2F2,EGFR,GRB2,NRAS,PIK3CB,PIK3CD,MAP2K2,RAF1,PIK3R3,AKT3
TMEM134	TMEM134	transmembrane protein 134	80194	11q13.2		Rare single gene variant	Integration of familial whole-exome datasets of 3,531 individuals from 1,704 simplex ASD families and 50 multiplex ASD families and expression data from the BrainSpan Atlas of the Developmental Human Brain in Luo et al., 2020 identified a neurodevelopmentally co-regulated, sex-differentially expressed cluster of exons enriched with ASD-segregating deleterious variants in the TMEM134 gene (Bonferr…	1	0	0												1_Member	KEGG Pathway	ko04213	Longevity regulating pathway - multiple species	-5.13143	-3.21523	11/56	115,1979,3480,3667,4893,5291,5293,6648,8503,8660,10000	ADCY9,EIF4EBP2,IGF1R,IRS1,NRAS,PIK3CB,PIK3CD,SOD2,PIK3R3,IRS2,AKT3
TNRC6B	TNRC6B	Trinucleotide repeat containing 6B	23112	22q13.1	Plays a role in RNA-mediated gene silencing by both micro-RNAs (miRNAs) and short interfering RNAs (siRNAs). Required for miRNA-dependent translational repression and siRNA-dependent endonucleolytic cleavage of complementary mRNAs by argonaute family proteins.	Rare single gene variant	Two de novo loss-of-function variants in the TNRC6B gene have been identified in ASD probands from the Simons Simplex Collection (refs).	11	0	0												1_Member	KEGG Pathway	ko05223	Non-small cell lung cancer	-5.13143	-3.21523	11/56	842,1870,1956,2885,4893,5291,5293,5605,5894,8503,10000	CASP9,E2F2,EGFR,GRB2,NRAS,PIK3CB,PIK3CD,MAP2K2,RAF1,PIK3R3,AKT3
TSN	TSN	translin	7247	2q14.3	This gene encodes a DNA-binding protein which specifically recognizes conserved target sequences at the breakpoint junction of chromosomal translocations. Translin polypeptides form a multimeric structure that is responsible for its DNA-binding activity. Recombination-associated motifs and translin-binding sites are present at recombination hotspots and may serve as indicators of breakpoints in g…	Functional	A study with mice indicates that mutations in translin (TSN) may contribute to fragile X-like syndromes, mental retardation, attention deficit hyperactivity disorder, epilepsy, and autism spectrum disorders in humans (Stein et al., 2006).	3	0	0												1_Member	KEGG Pathway	hsa05205	Proteoglycans in cancer	-5.12572	-3.21523	22/198	817,857,1956,2316,2885,3480,4609,4893,5058,5291,5293,5605,5747,5894,7099,7479,8503,10000,10818,22800,22808,23365	CAMK2D,CAV1,EGFR,FLNA,GRB2,IGF1R,MYC,NRAS,PAK1,PIK3CB,PIK3CD,MAP2K2,PTK2,RAF1,TLR4,WNT8B,PIK3R3,AKT3,FRS2,RRAS2,MRAS,ARHGEF12
UBE3C	UBE3C	Ubiquitin protein ligase E3C	9690	7q36.3	E3 ubiquitin-protein ligase that accepts ubiquitin from the E2 ubiquitin-conjugating enzyme UBE2D1 in the form of a thioester and then directly transfers the ubiquitin to targeted substrates.	Rare Single Gene variant	De novo variants in this gene were identified in two separate reports using ASD probands from the Simons Simplex Collection (Sanders et al. 2012a, 2012b)	4	0	0												1_Member	KEGG Pathway	ko05231	Choline metabolism in cancer	-5.05254	-3.15442	14/91	1956,2353,2885,4893,5291,5293,5601,5605,5894,8503,8613,10000,10163,56034	EGFR,FOS,GRB2,NRAS,PIK3CB,PIK3CD,MAPK9,MAP2K2,RAF1,PIK3R3,PLPP3,AKT3,WASF2,PDGFC
YY1	YY1	YY1transcription factor	7528	14q32.2	YY1 is a ubiquitously distributed transcription factor belonging to the GLI-Kruppel class of zinc finger proteins. The protein is involved in repressing and activating a diverse number of promoters. YY1 may direct histone deacetylases and histone acetyltransferases to a promoter in order to activate or repress the promoter, thus implicating histone modification in the function of YY1.	Functional	Phenotypic information from 23 individuals with de novo mutations or deletions of the YY1 gene was used to identify an intellectual disability syndrome characterized by behavioral abnormalities, intrauterine growth retardation, feeding problems, recurrent dysmorphic features, and various congenital malformations; two of the ten individuals with de novo YY1 mutations presented with autism or ASD (…	5	0	0												1_Member	KEGG Pathway	hsa05224	Breast cancer	-5.04372	-3.15442	18/143	581,1870,1956,2246,2353,2885,3480,4040,4609,4893,5291,5293,5605,5894,7479,8503,10000,79085	BAX,E2F2,EGFR,FGF1,FOS,GRB2,IGF1R,LRP6,MYC,NRAS,PIK3CB,PIK3CD,MAP2K2,RAF1,WNT8B,PIK3R3,AKT3,SLC25A23
ZC3H4	ZC3H4	zinc finger CCCH-type containing 4	23211	19q13.32	This gene encodes a member of a family of CCCH (C-x8-C-x5-C-x3-H type) zinc finger domain-containing proteins. These zinc finger domains, which coordinate zinc finger binding and are characterized by three cysteine residues and one histidine residue, are nucleic acid-binding. Other family members are known to function in post-transcriptional regulation.	Rare single gene variant	Two de novo frameshift variants in the ZC3H4 gene were identified in the same ASD proband from the Simons Simplex Collection in Iossifov et al., 2014.	4	0	0												1_Member	KEGG Pathway	hsa04510	Focal adhesion	-4.99166	-3.12256	21/187	331,596,824,857,1399,1956,2316,2885,3480,3918,4638,5058,5291,5293,5601,5747,5894,7791,8503,10000,56034	XIAP,BCL2,CAPN2,CAV1,CRKL,EGFR,FLNA,GRB2,IGF1R,LAMC2,MYLK,PAK1,PIK3CB,PIK3CD,MAPK9,PTK2,RAF1,ZYX,PIK3R3,AKT3,PDGFC
ABCC1																						1_Member	KEGG Pathway	ko04510	Focal adhesion	-4.99166	-3.12256	21/187	331,596,824,857,1399,1956,2316,2885,3480,3918,4638,5058,5291,5293,5601,5747,5894,7791,8503,10000,56034	XIAP,BCL2,CAPN2,CAV1,CRKL,EGFR,FLNA,GRB2,IGF1R,LAMC2,MYLK,PAK1,PIK3CB,PIK3CD,MAPK9,PTK2,RAF1,ZYX,PIK3R3,AKT3,PDGFC
ACOT4																						1_Member	KEGG Pathway	ko04550	Signaling pathways regulating pluripotency of stem cells	-4.96114	-3.1018	16/118	91,659,2885,3480,3720,4609,4893,5080,5291,5293,5605,5894,7479,8503,9314,10000	ACVR1B,BMPR2,GRB2,IGF1R,JARID2,MYC,NRAS,PAX6,PIK3CB,PIK3CD,MAP2K2,RAF1,WNT8B,PIK3R3,KLF4,AKT3
ACTC1																						1_Member	KEGG Pathway	ko05230	Central carbon metabolism in cancer	-4.90263	-3.05284	11/59	1956,2744,4609,4893,5291,5293,5605,5894,8140,8503,10000	EGFR,GLS,MYC,NRAS,PIK3CB,PIK3CD,MAP2K2,RAF1,SLC7A5,PIK3R3,AKT3
ACTN2																						1_Member	KEGG Pathway	hsa04151	PI3K-Akt signaling pathway	-4.86377	-3.03246	29/317	596,842,898,1956,1977,2246,2668,2885,3480,3667,3918,4609,4893,5291,5293,5294,5519,5605,5747,5894,5970,6794,7099,8503,9623,10000,11140,56034,84823	BCL2,CASP9,CCNE1,EGFR,EIF4E,FGF1,GDNF,GRB2,IGF1R,IRS1,LAMC2,MYC,NRAS,PIK3CB,PIK3CD,PIK3CG,PPP2R1B,MAP2K2,PTK2,RAF1,RELA,STK11,TLR4,PIK3R3,TCL1B,AKT3,CDC37,PDGFC,LMNB2
ACVR1B																						1_Member	KEGG Pathway	hsa05220	Chronic myeloid leukemia	-4.83837	-3.02479	12/71	1399,1870,2885,4609,4893,5291,5293,5605,5894,5970,8503,10000	CRKL,E2F2,GRB2,MYC,NRAS,PIK3CB,PIK3CD,MAP2K2,RAF1,RELA,PIK3R3,AKT3
ADAMTS17																						1_Member	KEGG Pathway	ko05220	Chronic myeloid leukemia	-4.83837	-3.02479	12/71	1399,1870,2885,4609,4893,5291,5293,5605,5894,5970,8503,10000	CRKL,E2F2,GRB2,MYC,NRAS,PIK3CB,PIK3CD,MAP2K2,RAF1,RELA,PIK3R3,AKT3
ADCY9																						1_Member	KEGG Pathway	hsa05231	Choline metabolism in cancer	-4.77867	-2.97369	14/96	1956,2353,2885,4893,5291,5293,5601,5605,5894,8503,8613,10000,10163,56034	EGFR,FOS,GRB2,NRAS,PIK3CB,PIK3CD,MAPK9,MAP2K2,RAF1,PIK3R3,PLPP3,AKT3,WASF2,PDGFC
ADO																						1_Member	KEGG Pathway	ko04151	PI3K-Akt signaling pathway	-4.70442	-2.90787	27/290	596,842,898,1956,1977,2246,2885,3480,3667,3918,4609,4893,5291,5293,5294,5519,5605,5747,5894,5970,6794,7099,8503,9623,10000,11140,56034	BCL2,CASP9,CCNE1,EGFR,EIF4E,FGF1,GRB2,IGF1R,IRS1,LAMC2,MYC,NRAS,PIK3CB,PIK3CD,PIK3CG,PPP2R1B,MAP2K2,PTK2,RAF1,RELA,STK11,TLR4,PIK3R3,TCL1B,AKT3,CDC37,PDGFC
AGK																						1_Member	Reactome Gene Sets	R-HSA-9006335	Signaling by Erythropoietin	-4.63942	-2.85114	7/24	1399,2885,4893,5291,5293,5294,8660	CRKL,GRB2,NRAS,PIK3CB,PIK3CD,PIK3CG,IRS2
AGPAT1																						1_Member	KEGG Pathway	hsa05212	Pancreatic cancer	-4.5536	-2.78592	11/64	842,1870,1956,5291,5293,5601,5894,5898,5970,8503,10000	CASP9,E2F2,EGFR,PIK3CB,PIK3CD,MAPK9,RAF1,RALA,RELA,PIK3R3,AKT3
AKAP1																						1_Member	KEGG Pathway	ko05212	Pancreatic cancer	-4.5536	-2.78592	11/64	842,1870,1956,5291,5293,5601,5894,5898,5970,8503,10000	CASP9,E2F2,EGFR,PIK3CB,PIK3CD,MAPK9,RAF1,RALA,RELA,PIK3R3,AKT3
AKAP11																						1_Member	KEGG Pathway	hsa05221	Acute myeloid leukemia	-4.48126	-2.73214	10/54	2885,4609,4893,5291,5293,5605,5894,5970,8503,10000	GRB2,MYC,NRAS,PIK3CB,PIK3CD,MAP2K2,RAF1,RELA,PIK3R3,AKT3
AKR7A2																						1_Member	KEGG Pathway	ko05221	Acute myeloid leukemia	-4.48126	-2.73214	10/54	2885,4609,4893,5291,5293,5605,5894,5970,8503,10000	GRB2,MYC,NRAS,PIK3CB,PIK3CD,MAP2K2,RAF1,RELA,PIK3R3,AKT3
AKT3																						1_Member	KEGG Pathway	ko04071	Sphingolipid signaling pathway	-4.44055	-2.69885	15/116	581,596,2768,4363,4893,5291,5293,5519,5601,5605,5894,5970,8503,8879,10000	BAX,BCL2,GNA12,ABCC1,NRAS,PIK3CB,PIK3CD,PPP2R1B,MAPK9,MAP2K2,RAF1,RELA,PIK3R3,SGPL1,AKT3
ALDH3A2																						1_Member	KEGG Pathway	ko05224	Breast cancer	-4.42795	-2.69355	16/130	1870,1956,2246,2353,2885,3480,4040,4609,4893,5291,5293,5605,5894,7479,8503,10000	E2F2,EGFR,FGF1,FOS,GRB2,IGF1R,LRP6,MYC,NRAS,PIK3CB,PIK3CD,MAP2K2,RAF1,WNT8B,PIK3R3,AKT3
ALDH3B2																						1_Member	KEGG Pathway	hsa01524	Platinum drug resistance	-4.36118	-2.64102	11/67	331,581,596,842,4437,5291,5293,7153,8503,8772,10000	XIAP,BAX,BCL2,CASP9,MSH3,PIK3CB,PIK3CD,TOP2A,PIK3R3,FADD,AKT3
ALG14																						1_Member	KEGG Pathway	ko01524	Platinum drug resistance	-4.36118	-2.64102	11/67	331,581,596,842,4437,5291,5293,7153,8503,8772,10000	XIAP,BAX,BCL2,CASP9,MSH3,PIK3CB,PIK3CD,TOP2A,PIK3R3,FADD,AKT3
ALG3																						1_Member	KEGG Pathway	hsa04810	Regulation of actin cytoskeleton	-4.34093	-2.63456	20/191	1399,1956,2246,2768,4638,4893,5058,5217,5291,5293,5605,5747,5894,8503,10163,22800,22808,23365,28964,56034	CRKL,EGFR,FGF1,GNA12,MYLK,NRAS,PAK1,PFN2,PIK3CB,PIK3CD,MAP2K2,PTK2,RAF1,PIK3R3,WASF2,RRAS2,MRAS,ARHGEF12,GIT1,PDGFC
ALG9																						1_Member	KEGG Pathway	ko04810	Regulation of actin cytoskeleton	-4.34093	-2.63456	20/191	1399,1956,2246,2768,4638,4893,5058,5217,5291,5293,5605,5747,5894,8503,10163,22800,22808,23365,28964,56034	CRKL,EGFR,FGF1,GNA12,MYLK,NRAS,PAK1,PFN2,PIK3CB,PIK3CD,MAP2K2,PTK2,RAF1,PIK3R3,WASF2,RRAS2,MRAS,ARHGEF12,GIT1,PDGFC
ANGPTL3																						1_Member	KEGG Pathway	hsa05230	Central carbon metabolism in cancer	-4.23921	-2.53957	11/69	1956,2744,4609,4893,5291,5293,5605,5894,8140,8503,10000	EGFR,GLS,MYC,NRAS,PIK3CB,PIK3CD,MAP2K2,RAF1,SLC7A5,PIK3R3,AKT3
ANKRD31																						1_Member	KEGG Pathway	hsa04071	Sphingolipid signaling pathway	-4.14156	-2.45508	15/123	581,596,2768,4363,4893,5291,5293,5519,5601,5605,5894,5970,8503,8879,10000	BAX,BCL2,GNA12,ABCC1,NRAS,PIK3CB,PIK3CD,PPP2R1B,MAPK9,MAP2K2,RAF1,RELA,PIK3R3,SGPL1,AKT3
ANKRD36																						1_Member	Reactome Gene Sets	R-HSA-8853659	RET signaling	-4.1059	-2.42586	8/38	2668,2674,2885,5291,5293,8503,8660,10818	GDNF,GFRA1,GRB2,PIK3CB,PIK3CD,PIK3R3,IRS2,FRS2
ANXA11																						1_Member	KEGG Pathway	ko05160	Hepatitis C	-4.06373	-2.39003	14/111	1956,2885,4893,4939,5291,5293,5519,5601,5894,5970,8503,10000,10197,27102	EGFR,GRB2,NRAS,OAS2,PIK3CB,PIK3CD,PPP2R1B,MAPK9,RAF1,RELA,PIK3R3,AKT3,PSME3,EIF2AK1
AP1M1																						1_Member	KEGG Pathway	hsa04910	Insulin signaling pathway	-4.02085	-2.35956	15/126	808,1399,1977,2885,3667,4893,5291,5293,5601,5605,5894,8503,8660,8835,10000	CALM3,CRKL,EIF4E,GRB2,IRS1,NRAS,PIK3CB,PIK3CD,MAPK9,MAP2K2,RAF1,PIK3R3,IRS2,SOCS2,AKT3
AP3M1																						1_Member	KEGG Pathway	ko04910	Insulin signaling pathway	-4.02085	-2.35956	15/126	808,1399,1977,2885,3667,4893,5291,5293,5601,5605,5894,8503,8660,8835,10000	CALM3,CRKL,EIF4E,GRB2,IRS1,NRAS,PIK3CB,PIK3CD,MAPK9,MAP2K2,RAF1,PIK3R3,IRS2,SOCS2,AKT3
APLP2																						1_Member	KEGG Pathway	hsa04150	mTOR signaling pathway	-3.99833	-2.3491	16/141	1977,2885,3480,3667,4040,4893,5291,5293,5605,5894,6502,6794,7479,8140,8503,10000	EIF4E,GRB2,IGF1R,IRS1,LRP6,NRAS,PIK3CB,PIK3CD,MAP2K2,RAF1,SKP2,STK11,WNT8B,SLC7A5,PIK3R3,AKT3
ARF4																						1_Member	KEGG Pathway	ko04150	mTOR signaling pathway	-3.99833	-2.3491	16/141	1977,2885,3480,3667,4040,4893,5291,5293,5605,5894,6502,6794,7479,8140,8503,10000	EIF4E,GRB2,IGF1R,IRS1,LRP6,NRAS,PIK3CB,PIK3CD,MAP2K2,RAF1,SKP2,STK11,WNT8B,SLC7A5,PIK3R3,AKT3
ARG1																						1_Member	KEGG Pathway	ko04024	cAMP signaling pathway	-3.92248	-2.27916	17/158	115,483,808,817,2353,2906,5058,5144,5291,5293,5601,5605,5894,5970,8503,10000,22800	ADCY9,ATP1B3,CALM3,CAMK2D,FOS,GRIN2D,PAK1,PDE4D,PIK3CB,PIK3CD,MAPK9,MAP2K2,RAF1,RELA,PIK3R3,AKT3,RRAS2
ARHGEF12																						1_Member	KEGG Pathway	hsa04066	HIF-1 signaling pathway	-3.90506	-2.26758	13/101	596,817,1956,1977,3480,5291,5293,5605,5970,7037,7099,8503,10000	BCL2,CAMK2D,EGFR,EIF4E,IGF1R,PIK3CB,PIK3CD,MAP2K2,RELA,TFRC,TLR4,PIK3R3,AKT3
ARL15																						1_Member	KEGG Pathway	ko04915	Estrogen signaling pathway	-3.89027	-2.25853	12/88	115,808,1956,2353,2885,4893,5291,5293,5605,5894,8503,10000	ADCY9,CALM3,EGFR,FOS,GRB2,NRAS,PIK3CB,PIK3CD,MAP2K2,RAF1,PIK3R3,AKT3
ARMC10																						1_Member	KEGG Pathway	hsa04915	Estrogen signaling pathway	-3.85529	-2.22923	14/116	115,596,808,1956,2353,2668,2885,4893,5291,5293,5605,5894,8503,10000	ADCY9,BCL2,CALM3,EGFR,FOS,GDNF,GRB2,NRAS,PIK3CB,PIK3CD,MAP2K2,RAF1,PIK3R3,AKT3
ARMCX6																						1_Member	KEGG Pathway	hsa05211	Renal cell carcinoma	-3.82923	-2.2143	10/64	1399,2885,4893,5058,5291,5293,5605,5894,8503,10000	CRKL,GRB2,NRAS,PAK1,PIK3CB,PIK3CD,MAP2K2,RAF1,PIK3R3,AKT3
ASB2																						1_Member	KEGG Pathway	ko05211	Renal cell carcinoma	-3.82923	-2.2143	10/64	1399,2885,4893,5058,5291,5293,5605,5894,8503,10000	CRKL,GRB2,NRAS,PAK1,PIK3CB,PIK3CD,MAP2K2,RAF1,PIK3R3,AKT3
ASXL1																						1_Member	KEGG Pathway	hsa04370	VEGF signaling pathway	-3.71962	-2.11555	9/54	842,4893,5291,5293,5605,5747,5894,8503,10000	CASP9,NRAS,PIK3CB,PIK3CD,MAP2K2,PTK2,RAF1,PIK3R3,AKT3
ATF5																						1_Member	KEGG Pathway	ko04370	VEGF signaling pathway	-3.71962	-2.11555	9/54	842,4893,5291,5293,5605,5747,5894,8503,10000	CASP9,NRAS,PIK3CB,PIK3CD,MAP2K2,PTK2,RAF1,PIK3R3,AKT3
ATF7IP2																						1_Member	KEGG Pathway	hsa04930	Type II diabetes mellitus	-3.67827	-2.09	7/33	3667,5291,5293,5601,8503,8660,8835	IRS1,PIK3CB,PIK3CD,MAPK9,PIK3R3,IRS2,SOCS2
ATG9A																						1_Member	KEGG Pathway	ko04930	Type II diabetes mellitus	-3.67827	-2.09	7/33	3667,5291,5293,5601,8503,8660,8835	IRS1,PIK3CB,PIK3CD,MAPK9,PIK3R3,IRS2,SOCS2
ATP1B3																						1_Member	KEGG Pathway	hsa05162	Measles	-3.5774	-1.99935	15/138	581,596,842,898,2353,4939,5291,5293,5601,5970,7099,8503,8772,10000,27102	BAX,BCL2,CASP9,CCNE1,FOS,OAS2,PIK3CB,PIK3CD,MAPK9,RELA,TLR4,PIK3R3,FADD,AKT3,EIF2AK1
ATXN1																						1_Member	KEGG Pathway	hsa04662	B cell receptor signaling pathway	-3.55252	-1.98936	10/69	2353,2885,4893,5291,5293,5605,5894,5970,8503,10000	FOS,GRB2,NRAS,PIK3CB,PIK3CD,MAP2K2,RAF1,RELA,PIK3R3,AKT3
ATXN3																						1_Member	KEGG Pathway	ko04662	B cell receptor signaling pathway	-3.55252	-1.98936	10/69	2353,2885,4893,5291,5293,5605,5894,5970,8503,10000	FOS,GRB2,NRAS,PIK3CB,PIK3CD,MAP2K2,RAF1,RELA,PIK3R3,AKT3
AUP1																						1_Member	KEGG Pathway	hsa04024	cAMP signaling pathway	-3.4778	-1.92429	17/172	115,483,808,817,2353,2906,5058,5144,5291,5293,5601,5605,5894,5970,8503,10000,22800	ADCY9,ATP1B3,CALM3,CAMK2D,FOS,GRIN2D,PAK1,PDE4D,PIK3CB,PIK3CD,MAPK9,MAP2K2,RAF1,RELA,PIK3R3,AKT3,RRAS2
BAX																						1_Member	KEGG Pathway	hsa04660	T cell receptor signaling pathway	-3.44382	-1.89975	12/98	2353,2885,4893,5058,5291,5293,5601,5605,5894,5970,8503,10000	FOS,GRB2,NRAS,PAK1,PIK3CB,PIK3CD,MAPK9,MAP2K2,RAF1,RELA,PIK3R3,AKT3
BCAT1																						1_Member	KEGG Pathway	ko04660	T cell receptor signaling pathway	-3.44382	-1.89975	12/98	2353,2885,4893,5058,5291,5293,5601,5605,5894,5970,8503,10000	FOS,GRB2,NRAS,PAK1,PIK3CB,PIK3CD,MAPK9,MAP2K2,RAF1,RELA,PIK3R3,AKT3
BCCIP																						1_Member	KEGG Pathway	hsa04923	Regulation of lipolysis in adipocytes	-3.42938	-1.89455	8/47	115,3667,5291,5293,8503,8660,10000,11343	ADCY9,IRS1,PIK3CB,PIK3CD,PIK3R3,IRS2,AKT3,MGLL
BCL2L12																						1_Member	KEGG Pathway	hsa04014	Ras signaling pathway	-3.34829	-1.83138	20/226	808,1956,2246,2885,3480,4893,5058,5291,5293,5601,5605,5894,5898,5966,5970,8503,10000,22800,22808,56034	CALM3,EGFR,FGF1,GRB2,IGF1R,NRAS,PAK1,PIK3CB,PIK3CD,MAPK9,MAP2K2,RAF1,RALA,REL,RELA,PIK3R3,AKT3,RRAS2,MRAS,PDGFC
BCL9L																						1_Member	KEGG Pathway	hsa04664	Fc epsilon RI signaling pathway	-3.2562	-1.76483	9/62	2885,4893,5291,5293,5601,5605,5894,8503,10000	GRB2,NRAS,PIK3CB,PIK3CD,MAPK9,MAP2K2,RAF1,PIK3R3,AKT3
BMPR2																						1_Member	KEGG Pathway	ko04664	Fc epsilon RI signaling pathway	-3.2562	-1.76483	9/62	2885,4893,5291,5293,5601,5605,5894,8503,10000	GRB2,NRAS,PIK3CB,PIK3CD,MAPK9,MAP2K2,RAF1,PIK3R3,AKT3
BTG2																						1_Member	Reactome Gene Sets	R-HSA-9027276	Erythropoietin activates Phosphoinositide-3-kinase (PI3K)	-3.24552	-1.75828	4/11	5291,5293,5294,8660	PIK3CB,PIK3CD,PIK3CG,IRS2
BTLA																						1_Member	KEGG Pathway	ko05418	Fluid shear stress and atherosclerosis	-3.23505	-1.75188	14/133	596,659,808,857,2353,5291,5293,5601,5747,5970,8503,8878,9817,10000	BCL2,BMPR2,CALM3,CAV1,FOS,PIK3CB,PIK3CD,MAPK9,PTK2,RELA,PIK3R3,SQSTM1,KEAP1,AKT3
C10orf105																						1_Member	KEGG Pathway	hsa04725	Cholinergic synapse	-3.11452	-1.6394	11/92	115,596,817,2353,3770,4893,5291,5293,5294,8503,10000	ADCY9,BCL2,CAMK2D,FOS,KCNJ14,NRAS,PIK3CB,PIK3CD,PIK3CG,PIK3R3,AKT3
C11orf24																						1_Member	KEGG Pathway	hsa05418	Fluid shear stress and atherosclerosis	-3.10621	-1.63506	14/137	596,659,808,857,2353,5291,5293,5601,5747,5970,8503,8878,9817,10000	BCL2,BMPR2,CALM3,CAV1,FOS,PIK3CB,PIK3CD,MAPK9,PTK2,RELA,PIK3R3,SQSTM1,KEAP1,AKT3
C17orf78																						1_Member	KEGG Pathway	hsa05164	Influenza A	-3.06958	-1.6101	15/154	842,2668,4939,5291,5293,5601,5605,5894,5970,7099,7416,8503,10000,27102,55916	CASP9,GDNF,OAS2,PIK3CB,PIK3CD,MAPK9,MAP2K2,RAF1,RELA,TLR4,VDAC1,PIK3R3,AKT3,EIF2AK1,NXT2
C19orf12																						1_Member	KEGG Pathway	hsa05166	HTLV-I infection	-3.04161	-1.58975	20/239	115,331,581,821,1870,2353,4609,4893,5291,5293,5970,7416,7479,8503,10000,22800,22808,54107,56655,64784	ADCY9,XIAP,BAX,CANX,E2F2,FOS,MYC,NRAS,PIK3CB,PIK3CD,RELA,VDAC1,WNT8B,PIK3R3,AKT3,RRAS2,MRAS,POLE3,POLE4,CRTC3
C1orf21																						1_Member	KEGG Pathway	ko05166	HTLV-I infection	-3.04161	-1.58975	20/239	115,331,581,821,1870,2353,4609,4893,5291,5293,5970,7416,7479,8503,10000,22800,22808,54107,56655,64784	ADCY9,XIAP,BAX,CANX,E2F2,FOS,MYC,NRAS,PIK3CB,PIK3CD,RELA,VDAC1,WNT8B,PIK3R3,AKT3,RRAS2,MRAS,POLE3,POLE4,CRTC3
C20orf24																						1_Member	KEGG Pathway	ko05142	Chagas disease (American trypanosomiasis)	-2.95921	-1.5222	11/96	2353,5291,5293,5519,5601,5970,7099,8503,8772,8837,10000	FOS,PIK3CB,PIK3CD,PPP2R1B,MAPK9,RELA,TLR4,PIK3R3,FADD,CFLAR,AKT3
C3orf38																						1_Member	KEGG Pathway	hsa04630	Jak-STAT signaling pathway	-2.91878	-1.49966	12/112	596,2885,3595,4609,5291,5293,5894,8503,8835,10000,50615,338376	BCL2,GRB2,IL12RB2,MYC,PIK3CB,PIK3CD,RAF1,PIK3R3,SOCS2,AKT3,IL21R,IFNE
C5orf22																						1_Member	KEGG Pathway	ko04630	Jak-STAT signaling pathway	-2.91878	-1.49966	12/112	596,2885,3595,4609,5291,5293,5894,8503,8835,10000,50615,338376	BCL2,GRB2,IL12RB2,MYC,PIK3CB,PIK3CD,RAF1,PIK3R3,SOCS2,AKT3,IL21R,IFNE
C8orf37																						1_Member	Reactome Gene Sets	R-HSA-912631	Regulation of signaling by CBL	-2.90513	-1.48949	5/22	1399,2885,5291,5293,8503	CRKL,GRB2,PIK3CB,PIK3CD,PIK3R3
CACNG5																						1_Member	KEGG Pathway	hsa05142	Chagas disease (American trypanosomiasis)	-2.88505	-1.47548	11/98	2353,5291,5293,5519,5601,5970,7099,8503,8772,8837,10000	FOS,PIK3CB,PIK3CD,PPP2R1B,MAPK9,RELA,TLR4,PIK3R3,FADD,CFLAR,AKT3
CACNG7																						1_Member	KEGG Pathway	ko04015	Rap1 signaling pathway	-2.88423	-1.47548	17/194	115,808,1399,1956,2246,3480,4893,5217,5291,5293,5605,5894,5898,8503,10000,22808,56034	ADCY9,CALM3,CRKL,EGFR,FGF1,IGF1R,NRAS,PFN2,PIK3CB,PIK3CD,MAP2K2,RAF1,RALA,PIK3R3,AKT3,MRAS,PDGFC
CAGE1																						1_Member	KEGG Pathway	ko05164	Influenza A	-2.78019	-1.38821	14/148	842,4939,5291,5293,5601,5605,5894,5970,7099,7416,8503,10000,27102,55916	CASP9,OAS2,PIK3CB,PIK3CD,MAPK9,MAP2K2,RAF1,RELA,TLR4,VDAC1,PIK3R3,AKT3,EIF2AK1,NXT2
CALM3																						1_Member	KEGG Pathway	hsa04620	Toll-like receptor signaling pathway	-2.74892	-1.36991	10/87	2353,5291,5293,5601,5605,5970,7099,8503,8772,10000	FOS,PIK3CB,PIK3CD,MAPK9,MAP2K2,RELA,TLR4,PIK3R3,FADD,AKT3
CALU																						1_Member	KEGG Pathway	hsa04666	Fc gamma R-mediated phagocytosis	-2.74892	-1.36991	10/87	1399,5058,5291,5293,5894,8503,8613,10000,10163,65108	CRKL,PAK1,PIK3CB,PIK3CD,RAF1,PIK3R3,PLPP3,AKT3,WASF2,MARCKSL1
CAMK2D																						1_Member	KEGG Pathway	ko04620	Toll-like receptor signaling pathway	-2.74892	-1.36991	10/87	2353,5291,5293,5601,5605,5970,7099,8503,8772,10000	FOS,PIK3CB,PIK3CD,MAPK9,MAP2K2,RELA,TLR4,PIK3R3,FADD,AKT3
CANT1																						1_Member	KEGG Pathway	ko04666	Fc gamma R-mediated phagocytosis	-2.74892	-1.36991	10/87	1399,5058,5291,5293,5894,8503,8613,10000,10163,65108	CRKL,PAK1,PIK3CB,PIK3CD,RAF1,PIK3R3,PLPP3,AKT3,WASF2,MARCKSL1
CANX																						1_Member	KEGG Pathway	hsa04015	Rap1 signaling pathway	-2.60537	-1.25209	17/206	115,808,1399,1956,2246,3480,4893,5217,5291,5293,5605,5894,5898,8503,10000,22808,56034	ADCY9,CALM3,CRKL,EGFR,FGF1,IGF1R,NRAS,PFN2,PIK3CB,PIK3CD,MAP2K2,RAF1,RALA,PIK3R3,AKT3,MRAS,PDGFC
CAPN15																						1_Member	KEGG Pathway	hsa04914	Progesterone-mediated oocyte maturation	-2.49941	-1.17438	9/79	115,994,3480,5291,5293,5601,5894,8503,10000	ADCY9,CDC25B,IGF1R,PIK3CB,PIK3CD,MAPK9,RAF1,PIK3R3,AKT3
CAPN2																						1_Member	KEGG Pathway	ko04914	Progesterone-mediated oocyte maturation	-2.49941	-1.17438	9/79	115,994,3480,5291,5293,5601,5894,8503,10000	ADCY9,CDC25B,IGF1R,PIK3CB,PIK3CD,MAPK9,RAF1,PIK3R3,AKT3
CAPZA1																						1_Member	KEGG Pathway	hsa04668	TNF signaling pathway	-2.42262	-1.1169	11/112	2353,2668,5291,5293,5601,5970,6374,8503,8772,8837,10000	FOS,GDNF,PIK3CB,PIK3CD,MAPK9,RELA,CXCL5,PIK3R3,FADD,CFLAR,AKT3
CAPZB																						1_Member	KEGG Pathway	hsa05169	Epstein-Barr virus infection	-2.41639	-1.11336	20/270	581,596,842,898,1870,2923,3516,4609,4939,5291,5293,5434,5601,5970,6502,6892,8503,8772,10000,27102	BAX,BCL2,CASP9,CCNE1,E2F2,PDIA3,RBPJ,MYC,OAS2,PIK3CB,PIK3CD,POLR2E,MAPK9,RELA,SKP2,TAPBP,PIK3R3,FADD,AKT3,EIF2AK1
CASP16P																						1_Member	KEGG Pathway	ko04668	TNF signaling pathway	-2.12768	-0.905167	10/106	2353,5291,5293,5601,5970,6374,8503,8772,8837,10000	FOS,PIK3CB,PIK3CD,MAPK9,RELA,CXCL5,PIK3R3,FADD,CFLAR,AKT3
CASP9																						1_Member	KEGG Pathway	hsa04062	Chemokine signaling pathway	-2.10699	-0.897853	13/158	115,1399,2885,4893,5058,5291,5293,5747,5894,5970,6374,8503,10000	ADCY9,CRKL,GRB2,NRAS,PAK1,PIK3CB,PIK3CD,PTK2,RAF1,RELA,CXCL5,PIK3R3,AKT3
CAV1																						1_Member	KEGG Pathway	ko04062	Chemokine signaling pathway	-2.10699	-0.897853	13/158	115,1399,2885,4893,5058,5291,5293,5747,5894,5970,6374,8503,10000	ADCY9,CRKL,GRB2,NRAS,PAK1,PIK3CB,PIK3CD,PTK2,RAF1,RELA,CXCL5,PIK3R3,AKT3
CBX7																						1_Member	KEGG Pathway	hsa04960	Aldosterone-regulated sodium reabsorption	-2.10077	-0.897853	5/33	483,3667,5291,5293,8503	ATP1B3,IRS1,PIK3CB,PIK3CD,PIK3R3
CCDC65																						1_Member	KEGG Pathway	ko04960	Aldosterone-regulated sodium reabsorption	-2.10077	-0.897853	5/33	483,3667,5291,5293,8503	ATP1B3,IRS1,PIK3CB,PIK3CD,PIK3R3
CCNE1																						1_Member	KEGG Pathway	ko04973	Carbohydrate digestion and absorption	-2.10077	-0.897853	5/33	483,5291,5293,8503,10000	ATP1B3,PIK3CB,PIK3CD,PIK3R3,AKT3
CCNT2																						2_Summary	KEGG Pathway	hsa05206	MicroRNAs in cancer	-4.87605	-3.03559	18/147	596,659,898,994,1399,1870,1956,2744,2885,3667,4363,4609,4893,5268,5605,5894,8660,79085,2246,2316,2353,2768,5058,5601,5970,10000,22800,22808,27091,59284	BCL2,BMPR2,CCNE1,CDC25B,CRKL,E2F2,EGFR,GLS,GRB2,IRS1,ABCC1,MYC,NRAS,SERPINB5,MAP2K2,RAF1,IRS2,SLC25A23,FGF1,FLNA,FOS,GNA12,PAK1,MAPK9,RELA,AKT3,RRAS2,MRAS,CACNG5,CACNG7
CDC25B																						2_Member	KEGG Pathway	hsa05206	MicroRNAs in cancer	-4.87605	-3.03559	18/147	596,659,898,994,1399,1870,1956,2744,2885,3667,4363,4609,4893,5268,5605,5894,8660,79085	BCL2,BMPR2,CCNE1,CDC25B,CRKL,E2F2,EGFR,GLS,GRB2,IRS1,ABCC1,MYC,NRAS,SERPINB5,MAP2K2,RAF1,IRS2,SLC25A23
CDC37																						2_Member	KEGG Pathway	ko05206	MicroRNAs in cancer	-4.55029	-2.78592	17/141	596,659,898,994,1399,1870,1956,2744,2885,3667,4363,4609,4893,5268,5605,5894,8660	BCL2,BMPR2,CCNE1,CDC25B,CRKL,E2F2,EGFR,GLS,GRB2,IRS1,ABCC1,MYC,NRAS,SERPINB5,MAP2K2,RAF1,IRS2
CDC42EP4																						2_Member	KEGG Pathway	hsa04010	MAPK signaling pathway	-3.37313	-1.8518	20/225	994,1399,1956,2246,2316,2353,2768,2885,4609,4893,5058,5601,5605,5894,5970,10000,22800,22808,27091,59284	CDC25B,CRKL,EGFR,FGF1,FLNA,FOS,GNA12,GRB2,MYC,NRAS,PAK1,MAPK9,MAP2K2,RAF1,RELA,AKT3,RRAS2,MRAS,CACNG5,CACNG7
CFLAR																						2_Member	KEGG Pathway	ko04010	MAPK signaling pathway	-3.37313	-1.8518	20/225	994,1399,1956,2246,2316,2353,2768,2885,4609,4893,5058,5601,5605,5894,5970,10000,22800,22808,27091,59284	CDC25B,CRKL,EGFR,FGF1,FLNA,FOS,GNA12,GRB2,MYC,NRAS,PAK1,MAPK9,MAP2K2,RAF1,RELA,AKT3,RRAS2,MRAS,CACNG5,CACNG7
CHCHD5																						2_Member	KEGG Pathway	hsa05219	Bladder cancer	-2.35359	-1.08408	6/41	1870,1956,4609,4893,5605,5894	E2F2,EGFR,MYC,NRAS,MAP2K2,RAF1
CHD9																						2_Member	KEGG Pathway	ko05219	Bladder cancer	-2.35359	-1.08408	6/41	1870,1956,4609,4893,5605,5894	E2F2,EGFR,MYC,NRAS,MAP2K2,RAF1
CHORDC1																						3_Summary	Reactome Gene Sets	R-HSA-112412	SOS-mediated signalling	-4.16655	-2.47354	4/7	2885,3667,4893,8660,2246,3480,5291,10818,88,808,817,1956,2668,2674,2906,4609,5058,5519,5605,5747,5894,10197,22808,23112,27327,1399,2353,4209,5898,581,842,5293,8503,10000,11140,3516,4040,5434,8087,55750,115,331,1912,57459,857,2591,3918,8065,10163,10193,56034,5601	GRB2,IRS1,NRAS,IRS2,FGF1,IGF1R,PIK3CB,FRS2,ACTN2,CALM3,CAMK2D,EGFR,GDNF,GFRA1,GRIN2D,MYC,PAK1,PPP2R1B,MAP2K2,PTK2,RAF1,PSME3,MRAS,TNRC6B,TNRC6A,CRKL,FOS,MEF2D,RALA,BAX,CASP9,PIK3CD,PIK3R3,AKT3,CDC37,RBPJ,LRP6,POLR2E,FXR1,AGK,ADCY9,XIAP,PHC2,GATAD2B,CAV1,GALNT3,LAMC2,CUL5,WASF2,RNF41,PDGFC,MAPK9
CHP1																						3_Member	Reactome Gene Sets	R-HSA-112412	SOS-mediated signalling	-4.16655	-2.47354	4/7	2885,3667,4893,8660	GRB2,IRS1,NRAS,IRS2
CHRNA2																						3_Member	Reactome Gene Sets	R-HSA-2428928	IRS-related events triggered by IGF1R	-3.70709	-2.10835	8/43	2246,2885,3480,3667,4893,5291,8660,10818	FGF1,GRB2,IGF1R,IRS1,NRAS,PIK3CB,IRS2,FRS2
CKAP4																						3_Member	Reactome Gene Sets	R-HSA-2428924	IGF1R signaling cascade	-3.63456	-2.05143	8/44	2246,2885,3480,3667,4893,5291,8660,10818	FGF1,GRB2,IGF1R,IRS1,NRAS,PIK3CB,IRS2,FRS2
CKS2																						3_Member	Reactome Gene Sets	R-HSA-2404192	Signaling by Type 1 Insulin-like Growth Factor 1 Receptor (IGF1R)	-3.56417	-1.99114	8/45	2246,2885,3480,3667,4893,5291,8660,10818	FGF1,GRB2,IGF1R,IRS1,NRAS,PIK3CB,IRS2,FRS2
CLEC4G																						3_Member	Reactome Gene Sets	R-HSA-5683057	MAPK family signaling cascades	-3.33541	-1.82718	24/296	88,808,817,1956,2246,2668,2674,2885,2906,3667,4609,4893,5058,5291,5519,5605,5747,5894,8660,10197,10818,22808,23112,27327	ACTN2,CALM3,CAMK2D,EGFR,FGF1,GDNF,GFRA1,GRB2,GRIN2D,IRS1,MYC,NRAS,PAK1,PIK3CB,PPP2R1B,MAP2K2,PTK2,RAF1,IRS2,PSME3,FRS2,MRAS,TNRC6B,TNRC6A
CLK3																						3_Member	Reactome Gene Sets	R-HSA-112399	IRS-mediated signalling	-3.13923	-1.6601	7/40	2246,2885,3667,4893,5291,8660,10818	FGF1,GRB2,IRS1,NRAS,PIK3CB,IRS2,FRS2
CLN3																						3_Member	Reactome Gene Sets	R-HSA-187037	Signaling by NTRK1 (TRKA)	-2.98769	-1.5396	12/110	1399,2353,2885,3667,4209,4893,5291,5519,5605,5898,8660,10818	CRKL,FOS,GRB2,IRS1,MEF2D,NRAS,PIK3CB,PPP2R1B,MAP2K2,RALA,IRS2,FRS2
CNN3																						3_Member	Reactome Gene Sets	R-HSA-166520	Signaling by NTRKs	-2.96246	-1.5222	13/126	581,1399,2353,2885,3667,4209,4893,5291,5519,5605,5898,8660,10818	BAX,CRKL,FOS,GRB2,IRS1,MEF2D,NRAS,PIK3CB,PPP2R1B,MAP2K2,RALA,IRS2,FRS2
CNNM4																						3_Member	Reactome Gene Sets	R-HSA-2219528	PI3K/AKT Signaling in Cancer	-2.95921	-1.5222	11/96	842,1956,2246,2885,3667,5291,5293,8503,8660,10000,10818	CASP9,EGFR,FGF1,GRB2,IRS1,PIK3CB,PIK3CD,PIK3R3,IRS2,AKT3,FRS2
CNOT8																						3_Member	Reactome Gene Sets	R-HSA-9027284	Erythropoietin activates RAS	-2.93633	-1.50296	4/13	1399,2885,4893,8660	CRKL,GRB2,NRAS,IRS2
CNTNAP2																						3_Member	Reactome Gene Sets	R-HSA-2219530	Constitutive Signaling by Aberrant PI3K in Cancer	-2.86791	-1.46257	9/70	1956,2246,2885,3667,5291,5293,8503,8660,10818	EGFR,FGF1,GRB2,IRS1,PIK3CB,PIK3CD,PIK3R3,IRS2,FRS2
COLEC12																						3_Member	Reactome Gene Sets	R-HSA-74751	Insulin receptor signalling cascade	-2.82466	-1.42938	7/45	2246,2885,3667,4893,5291,8660,10818	FGF1,GRB2,IRS1,NRAS,PIK3CB,IRS2,FRS2
COMMD7																						3_Member	Reactome Gene Sets	R-HSA-5673001	RAF/MAP kinase cascade	-2.72189	-1.34921	20/254	88,808,817,1956,2246,2668,2674,2885,2906,3667,4893,5291,5519,5605,5747,5894,8660,10197,10818,22808	ACTN2,CALM3,CAMK2D,EGFR,FGF1,GDNF,GFRA1,GRB2,GRIN2D,IRS1,NRAS,PIK3CB,PPP2R1B,MAP2K2,PTK2,RAF1,IRS2,PSME3,FRS2,MRAS
CORO6																						3_Member	Reactome Gene Sets	R-HSA-199418	Negative regulation of the PI3K/AKT network	-2.70906	-1.33952	11/103	1956,2246,2885,3667,5291,5293,5519,8503,8660,10000,10818	EGFR,FGF1,GRB2,IRS1,PIK3CB,PIK3CD,PPP2R1B,PIK3R3,IRS2,AKT3,FRS2
CPNE2																						3_Member	Reactome Gene Sets	R-HSA-5637810	Constitutive Signaling by EGFRvIII	-2.68204	-1.31871	4/15	1956,2885,4893,11140	EGFR,GRB2,NRAS,CDC37
CRCP																						3_Member	Reactome Gene Sets	R-HSA-5637812	Signaling by EGFRvIII in Cancer	-2.68204	-1.31871	4/15	1956,2885,4893,11140	EGFR,GRB2,NRAS,CDC37
CRIM1																						3_Member	Reactome Gene Sets	R-HSA-109704	PI3K Cascade	-2.64679	-1.28653	6/36	2246,2885,3667,5291,8660,10818	FGF1,GRB2,IRS1,PIK3CB,IRS2,FRS2
CRKL																						3_Member	Reactome Gene Sets	R-HSA-5684996	MAPK1/MAPK3 signaling	-2.60328	-1.25209	20/260	88,808,817,1956,2246,2668,2674,2885,2906,3667,4893,5291,5519,5605,5747,5894,8660,10197,10818,22808	ACTN2,CALM3,CAMK2D,EGFR,FGF1,GDNF,GFRA1,GRB2,GRIN2D,IRS1,NRAS,PIK3CB,PPP2R1B,MAP2K2,PTK2,RAF1,IRS2,PSME3,FRS2,MRAS
CRLS1																						3_Member	Reactome Gene Sets	R-HSA-5663202	Diseases of signal transduction by growth factor receptors and second messengers	-2.57351	-1.23097	26/375	808,817,842,1956,2246,2885,3516,3667,4040,4609,4893,5291,5293,5434,5519,5605,5894,8087,8503,8660,10000,10197,10818,11140,22808,55750	CALM3,CAMK2D,CASP9,EGFR,FGF1,GRB2,RBPJ,IRS1,LRP6,MYC,NRAS,PIK3CB,PIK3CD,POLR2E,PPP2R1B,MAP2K2,RAF1,FXR1,PIK3R3,IRS2,AKT3,PSME3,FRS2,CDC37,MRAS,AGK
CRTAP																						3_Member	Reactome Gene Sets	R-HSA-5654706	FRS-mediated FGFR3 signaling	-2.57034	-1.23097	4/16	2246,2885,4893,10818	FGF1,GRB2,NRAS,FRS2
CRTC3																						3_Member	Reactome Gene Sets	R-HSA-9034015	Signaling by NTRK3 (TRKC)	-2.57034	-1.23097	4/16	581,2885,3667,4893	BAX,GRB2,IRS1,NRAS
CTDSP1																						3_Member	Reactome Gene Sets	R-HSA-9665348	Signaling by ERBB2 ECD mutants	-2.57034	-1.23097	4/16	1956,2885,4893,11140	EGFR,GRB2,NRAS,CDC37
CUL5																						3_Member	Reactome Gene Sets	R-HSA-5654712	FRS-mediated FGFR4 signaling	-2.46705	-1.15481	4/17	2246,2885,4893,10818	FGF1,GRB2,NRAS,FRS2
CXCL5																						3_Member	Reactome Gene Sets	R-HSA-6811558	PI5P, PP2A and IER3 Regulate PI3K/AKT Signaling	-2.43157	-1.12313	10/96	1956,2246,2885,3667,5291,5293,5519,8503,8660,10818	EGFR,FGF1,GRB2,IRS1,PIK3CB,PIK3CD,PPP2R1B,PIK3R3,IRS2,FRS2
CYB561A3																						3_Member	Reactome Gene Sets	R-HSA-198203	PI3K/AKT activation	-2.40265	-1.11021	3/9	3667,5291,8660	IRS1,PIK3CB,IRS2
DAZAP2																						3_Member	Reactome Gene Sets	R-HSA-2179392	EGFR Transactivation by Gastrin	-2.40265	-1.11021	3/9	1956,2885,4893	EGFR,GRB2,NRAS
DBNL																						3_Member	Reactome Gene Sets	R-HSA-2428933	SHC-related events triggered by IGF1R	-2.40265	-1.11021	3/9	2885,3480,4893	GRB2,IGF1R,NRAS
DCAF12																						3_Member	Reactome Gene Sets	R-HSA-74749	Signal attenuation	-2.40265	-1.11021	3/9	2885,3667,8660	GRB2,IRS1,IRS2
DCAF17																						3_Member	Reactome Gene Sets	R-HSA-5654693	FRS-mediated FGFR1 signaling	-2.37111	-1.09155	4/18	2246,2885,4893,10818	FGF1,GRB2,NRAS,FRS2
DCAF7																						3_Member	Reactome Gene Sets	R-HSA-5655332	Signaling by FGFR3 in disease	-2.37111	-1.09155	4/18	2246,2885,4893,10818	FGF1,GRB2,NRAS,FRS2
DCTD																						3_Member	Reactome Gene Sets	R-HSA-8853338	Signaling by FGFR3 point mutants in cancer	-2.37111	-1.09155	4/18	2246,2885,4893,10818	FGF1,GRB2,NRAS,FRS2
DDI2																						3_Member	Reactome Gene Sets	R-HSA-9006925	Intracellular signaling by second messengers	-2.32737	-1.06279	21/294	115,331,808,817,842,1912,1956,2246,2885,3667,5291,5293,5519,8503,8660,10000,10197,10818,23112,27327,57459	ADCY9,XIAP,CALM3,CAMK2D,CASP9,PHC2,EGFR,FGF1,GRB2,IRS1,PIK3CB,PIK3CD,PPP2R1B,PIK3R3,IRS2,AKT3,PSME3,FRS2,TNRC6B,TNRC6A,GATAD2B
DEFA5																						3_Member	Reactome Gene Sets	R-HSA-1236382	Constitutive Signaling by Ligand-Responsive EGFR Cancer Variants	-2.28163	-1.02193	4/19	1956,2885,4893,11140	EGFR,GRB2,NRAS,CDC37
DNAJC10																						3_Member	Reactome Gene Sets	R-HSA-5637815	Signaling by Ligand-Responsive EGFR Variants in Cancer	-2.28163	-1.02193	4/19	1956,2885,4893,11140	EGFR,GRB2,NRAS,CDC37
DNAJC11																						3_Member	Reactome Gene Sets	R-HSA-8853334	Signaling by FGFR3 fusions in cancer	-2.26021	-1.01011	3/10	2885,4893,10818	GRB2,NRAS,FRS2
DNAJC27																						3_Member	Reactome Gene Sets	R-HSA-9028731	Activated NTRK2 signals through FRS2 and FRS3	-2.26021	-1.01011	3/10	2885,4893,10818	GRB2,NRAS,FRS2
DNAJC5																						3_Member	Reactome Gene Sets	R-HSA-9006934	Signaling by Receptor Tyrosine Kinases	-2.24748	-0.999748	30/478	581,808,857,1399,1956,2246,2353,2591,2885,3480,3667,3918,4209,4893,5058,5291,5434,5519,5605,5747,5898,8065,8503,8660,10000,10163,10193,10818,11140,56034	BAX,CALM3,CAV1,CRKL,EGFR,FGF1,FOS,GALNT3,GRB2,IGF1R,IRS1,LAMC2,MEF2D,NRAS,PAK1,PIK3CB,POLR2E,PPP2R1B,MAP2K2,PTK2,RALA,CUL5,PIK3R3,IRS2,AKT3,WASF2,RNF41,FRS2,CDC37,PDGFC
DNALI1																						3_Member	Reactome Gene Sets	R-HSA-5654700	FRS-mediated FGFR2 signaling	-2.19788	-0.959485	4/20	2246,2885,4893,10818	FGF1,GRB2,NRAS,FRS2
DNTTIP2																						3_Member	Reactome Gene Sets	R-HSA-2871796	FCERI mediated MAPK activation	-2.15852	-0.926232	5/32	2353,2885,4893,5058,5601	FOS,GRB2,NRAS,PAK1,MAPK9
DOCK5																						3_Member	Reactome Gene Sets	R-HSA-5655291	Signaling by FGFR4 in disease	-2.13433	-0.909581	3/11	2885,4893,10818	GRB2,NRAS,FRS2
DSC2																						3_Member	Reactome Gene Sets	R-HSA-9634285	Constitutive Signaling by Overexpressed ERBB2	-2.13433	-0.909581	3/11	2885,4893,11140	GRB2,NRAS,CDC37
DTYMK																						3_Member	Reactome Gene Sets	R-HSA-5654708	Downstream signaling of activated FGFR3	-2.11925	-0.901684	4/21	2246,2885,4893,10818	FGF1,GRB2,NRAS,FRS2
DUS1L																						3_Member	Reactome Gene Sets	R-HSA-5654716	Downstream signaling of activated FGFR4	-2.04523	-0.859011	4/22	2246,2885,4893,10818	FGF1,GRB2,NRAS,FRS2
DUSP18																						3_Member	Reactome Gene Sets	R-HSA-9665686	Signaling by ERBB2 TMD/JMD mutants	-2.04523	-0.859011	4/22	1956,2885,4893,11140	EGFR,GRB2,NRAS,CDC37
DUSP23																						3_Member	Reactome Gene Sets	R-HSA-9673767	Signaling by PDGFRA transmembrane, juxtamembrane and kinase domain mutants	-2.02179	-0.846533	3/12	2885,4893,5291	GRB2,NRAS,PIK3CB
E2F2																						3_Member	Reactome Gene Sets	R-HSA-9673770	Signaling by PDGFRA extracellular domain mutants	-2.02179	-0.846533	3/12	2885,4893,5291	GRB2,NRAS,PIK3CB
EFHD2																						3_Member	Reactome Gene Sets	R-HSA-1257604	PIP3 activates AKT signaling	-2.02063	-0.846533	18/255	331,842,1912,1956,2246,2885,3667,5291,5293,5519,8503,8660,10000,10197,10818,23112,27327,57459	XIAP,CASP9,PHC2,EGFR,FGF1,GRB2,IRS1,PIK3CB,PIK3CD,PPP2R1B,PIK3R3,IRS2,AKT3,PSME3,FRS2,TNRC6B,TNRC6A,GATAD2B
EGFR																						4_Summary	KEGG Pathway	ko04141	Protein processing in endoplasmic reticulum	-3.48717	-1.92886	16/156	581,596,821,824,2923,4287,5601,7466,10970,23640,27102,51619,54431,55432,56893,80331	BAX,BCL2,CANX,CAPN2,PDIA3,ATXN3,MAPK9,WFS1,CKAP4,HSPBP1,EIF2AK1,UBE2D4,DNAJC10,YOD1,UBQLN4,DNAJC5
EHD1																						4_Member	KEGG Pathway	ko04141	Protein processing in endoplasmic reticulum	-3.48717	-1.92886	16/156	581,596,821,824,2923,4287,5601,7466,10970,23640,27102,51619,54431,55432,56893,80331	BAX,BCL2,CANX,CAPN2,PDIA3,ATXN3,MAPK9,WFS1,CKAP4,HSPBP1,EIF2AK1,UBE2D4,DNAJC10,YOD1,UBQLN4,DNAJC5
EHD3																						4_Member	KEGG Pathway	hsa04141	Protein processing in endoplasmic reticulum	-3.42469	-1.89441	16/158	581,596,821,824,2923,4287,5601,7466,10970,23640,27102,51619,54431,55432,56893,80331	BAX,BCL2,CANX,CAPN2,PDIA3,ATXN3,MAPK9,WFS1,CKAP4,HSPBP1,EIF2AK1,UBE2D4,DNAJC10,YOD1,UBQLN4,DNAJC5
EIF2AK1																						5_Summary	Reactome Gene Sets	R-HSA-5673000	RAF activation	-3.43061	-1.89455	7/36	808,817,4893,5519,5605,5894,22808,88,2906,115,1956,2353,3770,4638,5294,27091,59284,2885,5601,8087,55750	CALM3,CAMK2D,NRAS,PPP2R1B,MAP2K2,RAF1,MRAS,ACTN2,GRIN2D,ADCY9,EGFR,FOS,KCNJ14,MYLK,PIK3CG,CACNG5,CACNG7,GRB2,MAPK9,FXR1,AGK
EIF2S3																						5_Member	Reactome Gene Sets	R-HSA-5673000	RAF activation	-3.43061	-1.89455	7/36	808,817,4893,5519,5605,5894,22808	CALM3,CAMK2D,NRAS,PPP2R1B,MAP2K2,RAF1,MRAS
EIF3L																						5_Member	Reactome Gene Sets	R-HSA-442982	Ras activation upon Ca2+ influx through NMDA receptor	-3.33761	-1.82718	5/18	88,808,817,2906,4893	ACTN2,CALM3,CAMK2D,GRIN2D,NRAS
EIF5A2																						5_Member	KEGG Pathway	ko04921	Oxytocin signaling pathway	-2.93063	-1.50087	13/127	115,808,817,1956,2353,3770,4638,4893,5294,5605,5894,27091,59284	ADCY9,CALM3,CAMK2D,EGFR,FOS,KCNJ14,MYLK,NRAS,PIK3CG,MAP2K2,RAF1,CACNG5,CACNG7
EMID1																						5_Member	KEGG Pathway	hsa04921	Oxytocin signaling pathway	-2.83742	-1.43881	13/130	115,808,817,1956,2353,3770,4638,4893,5294,5605,5894,27091,59284	ADCY9,CALM3,CAMK2D,EGFR,FOS,KCNJ14,MYLK,NRAS,PIK3CG,MAP2K2,RAF1,CACNG5,CACNG7
ENPP6																						5_Member	Reactome Gene Sets	R-HSA-442742	CREB1 phosphorylation through NMDA receptor-mediated activation of RAS signaling	-2.56248	-1.22602	5/26	88,808,817,2906,4893	ACTN2,CALM3,CAMK2D,GRIN2D,NRAS
ENSA																						5_Member	Reactome Gene Sets	R-HSA-438066	Unblocking of NMDA receptors, glutamate binding and activation	-2.37111	-1.09155	4/18	88,808,817,2906	ACTN2,CALM3,CAMK2D,GRIN2D
ENTPD6																						5_Member	Reactome Gene Sets	R-HSA-9617324	Negative regulation of NMDA receptor-mediated neuronal transmission	-2.37111	-1.09155	4/18	88,808,817,2906	ACTN2,CALM3,CAMK2D,GRIN2D
ERCC8																						5_Member	KEGG Pathway	hsa04912	GnRH signaling pathway	-2.3545	-1.08408	9/83	115,808,817,1956,2885,4893,5601,5605,5894	ADCY9,CALM3,CAMK2D,EGFR,GRB2,NRAS,MAPK9,MAP2K2,RAF1
ERI2																						5_Member	KEGG Pathway	ko04912	GnRH signaling pathway	-2.3545	-1.08408	9/83	115,808,817,1956,2885,4893,5601,5605,5894	ADCY9,CALM3,CAMK2D,EGFR,GRB2,NRAS,MAPK9,MAP2K2,RAF1
EXOSC2																						5_Member	Reactome Gene Sets	R-HSA-9620244	Long-term potentiation	-2.11925	-0.901684	4/21	88,808,817,2906	ACTN2,CALM3,CAMK2D,GRIN2D
FADD																						5_Member	Reactome Gene Sets	R-HSA-6802957	Oncogenic MAPK signaling	-2.03837	-0.854202	8/77	808,817,4893,5605,5894,8087,22808,55750	CALM3,CAMK2D,NRAS,MAP2K2,RAF1,FXR1,MRAS,AGK
FAM114A1																						5_Member	Reactome Gene Sets	R-HSA-6802952	Signaling by BRAF and RAF fusions	-2.03196	-0.849826	7/62	808,817,4893,5605,5894,8087,55750	CALM3,CAMK2D,NRAS,MAP2K2,RAF1,FXR1,AGK
FAM126B																						6_Summary	KEGG Pathway	hsa04022	cGMP-PKG signaling pathway	-3.31275	-1.8088	15/146	115,483,808,2668,2768,3667,4209,4638,5294,5605,5894,7416,8660,10000,10105,70,596,817,5519,27091,59284,3274,3766	ADCY9,ATP1B3,CALM3,GDNF,GNA12,IRS1,MEF2D,MYLK,PIK3CG,MAP2K2,RAF1,VDAC1,IRS2,AKT3,PPIF,ACTC1,BCL2,CAMK2D,PPP2R1B,CACNG5,CACNG7,HRH2,KCNJ10
FAM136A																						6_Member	KEGG Pathway	hsa04022	cGMP-PKG signaling pathway	-3.31275	-1.8088	15/146	115,483,808,2668,2768,3667,4209,4638,5294,5605,5894,7416,8660,10000,10105	ADCY9,ATP1B3,CALM3,GDNF,GNA12,IRS1,MEF2D,MYLK,PIK3CG,MAP2K2,RAF1,VDAC1,IRS2,AKT3,PPIF
FAM89B																						6_Member	KEGG Pathway	ko04022	cGMP-PKG signaling pathway	-2.9235	-1.49966	14/143	115,483,808,2768,3667,4209,4638,5294,5605,5894,7416,8660,10000,10105	ADCY9,ATP1B3,CALM3,GNA12,IRS1,MEF2D,MYLK,PIK3CG,MAP2K2,RAF1,VDAC1,IRS2,AKT3,PPIF
FAM9C																						6_Member	KEGG Pathway	hsa04261	Adrenergic signaling in cardiomyocytes	-2.51255	-1.18184	12/125	70,115,483,596,808,817,2668,5294,5519,10000,27091,59284	ACTC1,ADCY9,ATP1B3,BCL2,CALM3,CAMK2D,GDNF,PIK3CG,PPP2R1B,AKT3,CACNG5,CACNG7
FBLN5																						6_Member	KEGG Pathway	ko04261	Adrenergic signaling in cardiomyocytes	-2.11757	-0.901684	11/123	70,115,483,596,808,817,5294,5519,10000,27091,59284	ACTC1,ADCY9,ATP1B3,BCL2,CALM3,CAMK2D,PIK3CG,PPP2R1B,AKT3,CACNG5,CACNG7
FGF1																						6_Member	KEGG Pathway	hsa04971	Gastric acid secretion	-2.06982	-0.873243	7/61	115,483,808,817,3274,3766,4638	ADCY9,ATP1B3,CALM3,CAMK2D,HRH2,KCNJ10,MYLK
FICD																						6_Member	KEGG Pathway	ko04971	Gastric acid secretion	-2.06982	-0.873243	7/61	115,483,808,817,3274,3766,4638	ADCY9,ATP1B3,CALM3,CAMK2D,HRH2,KCNJ10,MYLK
FLNA																						7_Summary	Reactome Gene Sets	R-HSA-9009391	Extra-nuclear estrogen signaling	-3.30203	-1.80231	10/74	596,808,857,1956,2353,3480,4893,5747,8503,10000,220,4609,5434,7376,7528,8608,23112,27327,27329	BCL2,CALM3,CAV1,EGFR,FOS,IGF1R,NRAS,PTK2,PIK3R3,AKT3,ALDH1A3,MYC,POLR2E,NR1H2,YY1,RDH16,TNRC6B,TNRC6A,ANGPTL3
FNDC4																						7_Member	Reactome Gene Sets	R-HSA-9009391	Extra-nuclear estrogen signaling	-3.30203	-1.80231	10/74	596,808,857,1956,2353,3480,4893,5747,8503,10000	BCL2,CALM3,CAV1,EGFR,FOS,IGF1R,NRAS,PTK2,PIK3R3,AKT3
FOS																						7_Member	Reactome Gene Sets	R-HSA-9634638	Estrogen-dependent nuclear events downstream of ESR-membrane signaling	-2.72471	-1.34921	5/24	596,1956,2353,5747,10000	BCL2,EGFR,FOS,PTK2,AKT3
FOXK2																						7_Member	Reactome Gene Sets	R-HSA-9006931	Signaling by Nuclear Receptors	-2.27778	-1.0205	19/259	220,596,808,857,1956,2353,3480,4609,4893,5434,5747,7376,7528,8503,8608,10000,23112,27327,27329	ALDH1A3,BCL2,CALM3,CAV1,EGFR,FOS,IGF1R,MYC,NRAS,POLR2E,PTK2,NR1H2,YY1,PIK3R3,RDH16,AKT3,TNRC6B,TNRC6A,ANGPTL3
FRS2																						7_Member	Reactome Gene Sets	R-HSA-8939211	ESR-mediated signaling	-2.0474	-0.859011	15/197	596,808,857,1956,2353,3480,4609,4893,5434,5747,7528,8503,10000,23112,27327	BCL2,CALM3,CAV1,EGFR,FOS,IGF1R,MYC,NRAS,POLR2E,PTK2,YY1,PIK3R3,AKT3,TNRC6B,TNRC6A
FXR1																						8_Summary	KEGG Pathway	hsa04215	Apoptosis - multiple species	-3.07819	-1.61486	6/30	331,581,596,842,5601,8772,3918,5294,5970,7099,10000,10105,84823,808,817,4800,5894,23365,283489	XIAP,BAX,BCL2,CASP9,MAPK9,FADD,LAMC2,PIK3CG,RELA,TLR4,AKT3,PPIF,LMNB2,CALM3,CAMK2D,NFYA,RAF1,ARHGEF12,CHAMP1
FYCO1																						8_Member	KEGG Pathway	hsa04215	Apoptosis - multiple species	-3.07819	-1.61486	6/30	331,581,596,842,5601,8772	XIAP,BAX,BCL2,CASP9,MAPK9,FADD
GALNT3																						8_Member	KEGG Pathway	ko04215	Apoptosis - multiple species	-3.07819	-1.61486	6/30	331,581,596,842,5601,8772	XIAP,BAX,BCL2,CASP9,MAPK9,FADD
GATA6																						8_Member	KEGG Pathway	hsa05145	Toxoplasmosis	-2.64219	-1.28498	11/105	331,596,842,3918,5294,5601,5970,7099,10000,10105,84823	XIAP,BCL2,CASP9,LAMC2,PIK3CG,MAPK9,RELA,TLR4,AKT3,PPIF,LMNB2
GATAD2B																						8_Member	KEGG Pathway	hsa05152	Tuberculosis	-2.46597	-1.15481	14/160	581,596,808,817,842,4800,5601,5894,5970,7099,8772,10000,23365,283489	BAX,BCL2,CALM3,CAMK2D,CASP9,NFYA,MAPK9,RAF1,RELA,TLR4,FADD,AKT3,ARHGEF12,CHAMP1
GBF1																						8_Member	KEGG Pathway	ko05145	Toxoplasmosis	-2.21407	-0.968687	10/103	331,596,842,3918,5294,5601,5970,7099,10000,10105	XIAP,BCL2,CASP9,LAMC2,PIK3CG,MAPK9,RELA,TLR4,AKT3,PPIF
GDF5																						8_Member	KEGG Pathway	ko05152	Tuberculosis	-2.19788	-0.959485	13/154	581,596,808,817,842,4800,5601,5894,5970,7099,8772,10000,23365	BAX,BCL2,CALM3,CAMK2D,CASP9,NFYA,MAPK9,RAF1,RELA,TLR4,FADD,AKT3,ARHGEF12
GDNF																						9_Summary	Reactome Gene Sets	R-HSA-187687	Signalling to ERKs	-2.84975	-1.44779	6/33	1399,2885,4893,5605,5898,10818	CRKL,GRB2,NRAS,MAP2K2,RALA,FRS2
GFI1																						9_Member	Reactome Gene Sets	R-HSA-187687	Signalling to ERKs	-2.84975	-1.44779	6/33	1399,2885,4893,5605,5898,10818	CRKL,GRB2,NRAS,MAP2K2,RALA,FRS2
GFRA1																						9_Member	Reactome Gene Sets	R-HSA-170968	Frs2-mediated activation	-2.02179	-0.846533	3/12	1399,5605,10818	CRKL,MAP2K2,FRS2
GGCX																						10_Summary	Reactome Gene Sets	R-HSA-1227986	Signaling by ERBB2	-2.55356	-1.21999	7/50	1956,2885,4893,8065,10000,10193,11140	EGFR,GRB2,NRAS,CUL5,AKT3,RNF41,CDC37
GINS1																						10_Member	Reactome Gene Sets	R-HSA-1227986	Signaling by ERBB2	-2.55356	-1.21999	7/50	1956,2885,4893,8065,10000,10193,11140	EGFR,GRB2,NRAS,CUL5,AKT3,RNF41,CDC37
GIT1																						10_Member	Reactome Gene Sets	R-HSA-8863795	Downregulation of ERBB2 signaling	-2.34696	-1.07993	5/29	1956,8065,10000,10193,11140	EGFR,CUL5,AKT3,RNF41,CDC37
GJC1																						11_Summary	Reactome Gene Sets	R-HSA-3781860	Diseases associated with N-glycosylation of proteins	-2.46705	-1.15481	4/17	9526,10195,79796,199857	MPDU1,ALG3,ALG9,ALG14
GLDN																						11_Member	Reactome Gene Sets	R-HSA-3781860	Diseases associated with N-glycosylation of proteins	-2.46705	-1.15481	4/17	9526,10195,79796,199857	MPDU1,ALG3,ALG9,ALG14
GLS																						12_Summary	KEGG Pathway	hsa04360	Axon guidance	-2.46597	-1.15481	14/160	659,817,4893,5058,5291,5293,5747,5894,6259,6586,8503,23365,23380,80031,383,3918,5970,7099,84823,857,1399,4735,10163	BMPR2,CAMK2D,NRAS,PAK1,PIK3CB,PIK3CD,PTK2,RAF1,RYK,SLIT3,PIK3R3,ARHGEF12,SRGAP2,SEMA6D,ARG1,LAMC2,RELA,TLR4,LMNB2,CAV1,CRKL,SEPTIN2,WASF2
GLT8D2																						12_Member	KEGG Pathway	hsa04360	Axon guidance	-2.46597	-1.15481	14/160	659,817,4893,5058,5291,5293,5747,5894,6259,6586,8503,23365,23380,80031	BMPR2,CAMK2D,NRAS,PAK1,PIK3CB,PIK3CD,PTK2,RAF1,RYK,SLIT3,PIK3R3,ARHGEF12,SRGAP2,SEMA6D
GNA12																						12_Member	KEGG Pathway	ko04360	Axon guidance	-2.46597	-1.15481	14/160	659,817,4893,5058,5291,5293,5747,5894,6259,6586,8503,23365,23380,80031	BMPR2,CAMK2D,NRAS,PAK1,PIK3CB,PIK3CD,PTK2,RAF1,RYK,SLIT3,PIK3R3,ARHGEF12,SRGAP2,SEMA6D
GOLPH3L																						12_Member	KEGG Pathway	hsa05146	Amoebiasis	-2.15548	-0.926232	9/89	383,3918,5291,5293,5747,5970,7099,8503,84823	ARG1,LAMC2,PIK3CB,PIK3CD,PTK2,RELA,TLR4,PIK3R3,LMNB2
GPAA1																						12_Member	KEGG Pathway	ko05100	Bacterial invasion of epithelial cells	-2.10558	-0.897853	8/75	857,1399,4735,5291,5293,5747,8503,10163	CAV1,CRKL,SEPTIN2,PIK3CB,PIK3CD,PTK2,PIK3R3,WASF2
GPR19																						13_Summary	Reactome Gene Sets	R-HSA-9614085	FOXO-mediated transcription	-2.27325	-1.01838	7/56	857,4287,4800,6648,6794,9314,10000	CAV1,ATXN3,NFYA,SOD2,STK11,KLF4,AKT3
GPR20																						13_Member	Reactome Gene Sets	R-HSA-9614085	FOXO-mediated transcription	-2.27325	-1.01838	7/56	857,4287,4800,6648,6794,9314,10000	CAV1,ATXN3,NFYA,SOD2,STK11,KLF4,AKT3
GRAMD1A																						14_Summary	Reactome Gene Sets	R-HSA-5621575	CD209 (DC-SIGN) signaling	-2.19788	-0.959485	4/20	4893,5058,5894,5970	NRAS,PAK1,RAF1,RELA
GRB2																						14_Member	Reactome Gene Sets	R-HSA-5621575	CD209 (DC-SIGN) signaling	-2.19788	-0.959485	4/20	4893,5058,5894,5970	NRAS,PAK1,RAF1,RELA
GRIN2D																						15_Summary	Reactome Gene Sets	R-HSA-1280218	Adaptive Immune System	-2.16827	-0.932182	40/695	808,821,829,832,2885,2923,3799,4893,5058,5291,5293,5519,5894,5966,5970,6502,6892,7099,7319,8065,8139,8503,8673,8907,9690,9817,10000,10193,10197,23308,51619,51676,54926,55905,65264,79654,81035,151888,339390,374383	CALM3,CANX,CAPZA1,CAPZB,GRB2,PDIA3,KIF5B,NRAS,PAK1,PIK3CB,PIK3CD,PPP2R1B,RAF1,REL,RELA,SKP2,TAPBP,TLR4,UBE2A,CUL5,GAN,PIK3R3,VAMP8,AP1M1,UBE3C,KEAP1,AKT3,RNF41,PSME3,ICOSLG,UBE2D4,ASB2,UBE2R2,RNF114,UBE2Z,HECTD3,COLEC12,BTLA,CLEC4G,NCR3LG1
GRINA																						15_Member	Reactome Gene Sets	R-HSA-1280218	Adaptive Immune System	-2.16827	-0.932182	40/695	808,821,829,832,2885,2923,3799,4893,5058,5291,5293,5519,5894,5966,5970,6502,6892,7099,7319,8065,8139,8503,8673,8907,9690,9817,10000,10193,10197,23308,51619,51676,54926,55905,65264,79654,81035,151888,339390,374383	CALM3,CANX,CAPZA1,CAPZB,GRB2,PDIA3,KIF5B,NRAS,PAK1,PIK3CB,PIK3CD,PPP2R1B,RAF1,REL,RELA,SKP2,TAPBP,TLR4,UBE2A,CUL5,GAN,PIK3R3,VAMP8,AP1M1,UBE3C,KEAP1,AKT3,RNF41,PSME3,ICOSLG,UBE2D4,ASB2,UBE2R2,RNF114,UBE2Z,HECTD3,COLEC12,BTLA,CLEC4G,NCR3LG1
GTF3C5																						16_Summary	Reactome Gene Sets	R-HSA-381426	Regulation of Insulin-like Growth Factor (IGF) transport and uptake by Insulin-like Growth Factor Binding Proteins (IGFBPs)	-2.15548	-0.926232	9/89	334,813,3487,3488,5069,7466,10618,10970,51246	APLP2,CALU,IGFBP4,IGFBP5,PAPPA,WFS1,TGOLN2,CKAP4,SHISA5
HAP1																						16_Member	Reactome Gene Sets	R-HSA-381426	Regulation of Insulin-like Growth Factor (IGF) transport and uptake by Insulin-like Growth Factor Binding Proteins (IGFBPs)	-2.15548	-0.926232	9/89	334,813,3487,3488,5069,7466,10618,10970,51246	APLP2,CALU,IGFBP4,IGFBP5,PAPPA,WFS1,TGOLN2,CKAP4,SHISA5
HECTD3																						16_Member	Reactome Gene Sets	R-HSA-8957275	Post-translational protein phosphorylation	-2.07165	-0.873243	8/76	334,813,3487,3488,7466,10618,10970,51246	APLP2,CALU,IGFBP4,IGFBP5,WFS1,TGOLN2,CKAP4,SHISA5
HELLS																						17_Summary	Reactome Gene Sets	R-HSA-8862803	Deregulated CDK5 triggers multiple neurodegenerative pathways in Alzheimer's disease models	-2.04523	-0.859011	4/22	824,994,5052,6648	CAPN2,CDC25B,PRDX1,SOD2
HMGN4																						17_Member	Reactome Gene Sets	R-HSA-8862803	Deregulated CDK5 triggers multiple neurodegenerative pathways in Alzheimer's disease models	-2.04523	-0.859011	4/22	824,994,5052,6648	CAPN2,CDC25B,PRDX1,SOD2
HOXA3																						17_Member	Reactome Gene Sets	R-HSA-8863678	Neurodegenerative Diseases	-2.04523	-0.859011	4/22	824,994,5052,6648	CAPN2,CDC25B,PRDX1,SOD2
HOXB3
HOXB5
HOXC12
HPCAL1
HPS6
HRH2
HSPBP1
HTRA4
ICOSLG
IDE
IDH3A
IFNE
IGF1R
IGFBP4
IGFBP5
IGSF3
IGSF8
IL12RB2
IL21R
ILF3
INTU
IPO7
IRS1
IRS2
JADE3
JPH1
KCNH2
KCNJ14
KCNK13
KEAP1
KIAA1143
KIF16B
KIF24
KIF5B
KLF4
KMT5A
KPNA6
KPNB1
KRT7
KRT80
KRTAP11-1
KRTAP4-2
KRTAP4-7
LAMC2
LANCL1
LCE1B
LCE1E
LDHD
LGALS3BP
LHX6
LITAF
LLPH
LMNB2
LRP6
LRRC59
LSM12
LSM3
LUC7L2
LUZP1
LYPD3
LYPLA2
MAP1B
MAP2K2
MAPK9
MARCKSL1
MAS1L
MATR3
MAZ
MEF2D
MEPCE
MFSD10
MFSD14B
MFSD5
MFSD9
MGLL
MICALL1
MIER2
MIF4GD
MINDY2
MOCS3
MPDU1
MPLKIP
MPP5
MRAS
MRPL10
MS4A4A
MSH3
MYC
MYEOV
MYH15
NAV1
NBL1
NCEH1
NCR3LG1
NDC1
NDFIP2
NDUFA4
NFYA
NIPAL3
NRAS
NREP
NRSN2
NUDCD3
NXT2
OAS2
OPA3
OR1A1
OSBPL11
OSBPL8
PA2G4
PAPPA
PARP1
PARP11
PAX6
PCED1B
PDE4D
PDGFC
PDIA3
PFN2
PHC2
PHF10
PIGH
PIK3CB
PIK3CD
PIK3R3
PITPNC1
PLAGL2
PLEC
PLEKHB1
PLEKHH1
PLPP3
PMEPA1
PMP2
PNISR
PNMA2
POGK
POLE3
POLE4
POLR2E
POTED
PPIF
PPIP5K2
PPP1R11
PPRC1
PRDM6
PRDM8
PRDX1
PRRT3
PSME3
PTAR1
PTK2
PTP4A2
PURB
RAB32
RAB3A
RAD54L2
RAF1
RBM17
RBM23
RBPJ
RBSN
RCC2
RDH16
REL
RELA
REXO1
RFFL
RGS5
RHBDF2
RHOXF2B
RIOX2
RNF11
RNF114
RNF128
RNF183
RNF41
ROR1
RPL15
RPRD2
RPS19BP1
RPS3A
RRAS2
RSPRY1
RSU1
RUSC1
RWDD1
RYK
SAMSN1
SCAMP2
SCARB2
SDE2
SDHC
SECISBP2L
SEMA6D
SEPT2
SERP1
SERPINB5
SERTAD2
SERTAD3
SERTAD4
SETD7
SGPL1
SH3BP4
SHISA5
SIGLEC14
SIGMAR1
SIRT2
SKP2
SLC25A15
SLC25A23
SLC25A37
SLC25A44
SLC26A3
SLC29A2
SLC35A5
SLC35G1
SLC52A2
SLC5A3
SLC6A9
SLFN11
SLPI
SMARCD1
SMIM9
SNAP29
SNAPIN
SNCA
SNX29
SOCS2
SOD2
SP7
SPATA2
SPTSSB
SPTY2D1
SQSTM1
SRGAP2
SRM
SRPK1
SRSF1
SSPN
SSU72
SSX1
ST3GAL5
STK11
STK40
SULT1B1
SULT1C2
SUPT4H1
SURF6
SUSD6
SZRD1
TAF4
TAF8
TAGLN
TANGO2
TAPBP
TBC1D2B
TCL1B
TCOF1
TEX261
TFPI
TFRC
TGM2
TGOLN2
THAP12
TIMM50
TJAP1
TLR4
TM2D2
TMED10
TMED2
TMEM106B
TMEM236
TMEM38B
TMEM43
TMEM69
TMEM81
TMEM97
TMEM98
TMUB2
TNFAIP2
TNP1
TNRC6A
TOP2A
TPGS2
TPP1
TRAM2
TRIM14
TRIM47
TRIM8
TRIR
TRMT13
TRPA1
TSC22D4
TSEN34
TSKU
TTLL12
TUSC2
UBE2A
UBE2D4
UBE2R2
UBE2Z
UBQLN4
UBXN2B
UHRF1
UNC119
UNC5CL
USP31
VAMP8
VDAC1
VPS13D
VPS26A
VPS4A
WASF2
WDR45
WFS1
WNT8B
XIAP
XPR1
XRCC2
XRCC5
YARS
YOD1
ZBTB22
ZCCHC14
ZDHHC3
ZFAND4
ZIC5
ZNF106
ZNF264
ZNF275
ZNF365
ZNF385A
ZNF436
ZNF460
ZNF507
ZNF555
ZNF557
ZNF625
ZNF655
ZNF805
ZP3
ZXDA
ZYX

## Sheet: hsa-miR-23a-3p
249 Validated target genes of hsa-miR-23a-3p in miRTarbase	21 Autism risk genes in salivary gland	Gene Name	Entrez GeneID	Chromosomal Location	Molecular Function	Support for Autism	Evidence of Support	Number of gene association studies	Number of positive association studies	Number of negative association studies		Pathway enrichment analysis on validated target autism risk genes of hsa-miR-23a-3p										Pathway enrichment analysis on validated target genes of hsa-miR-23a-3p
												GroupID	Category	Term	Description	LogP	Log(q-value)	InTerm_InList	Genes	Symbols		GroupID	Category	Term	Description	LogP	Log(q-value)	InTerm_InList	Genes	Symbols
ACTN4	ACTN4	actinin alpha 4	81	19q13.2	This gene encoded a F-actin cross-linking protein that is thought to anchor actin to a variety of intracellular structures.	Rare single gene variant	This gene was originally identified as an ASD candidate gene based on its enrichment in an autism-associated protein interaction module; sequencing of post-mortem brain tissue from 25 ASD cases resulted in the identification of significant non-synonymous variants in this gene with an expected false-positive rate at 0.1, confirming the involvement of this module with autism (Li et al., 2014).	4	0	0		1_Summary	KEGG Pathway	hsa04931	insulin resistance	-3.4275	0	3/102	5728,5781,10999	PTEN,PTPN11,SLC27A4		1_Summary	Reactome Gene Sets	R-HSA-9615017	FOXO-mediated transcription of oxidative stress, metabolic and neuronal genes	-5.63146	-2.16084	6/26	2309,2538,4088,6648,10891,84676,10628,1147,5295,5728,6774,51701,1902,2783,3320,3570,4609,5529,7248,8731,83667	FOXO3,G6PC1,SMAD3,SOD2,PPARGC1A,TRIM63,TXNIP,CHUK,PIK3R1,PTEN,STAT3,NLK,LPAR1,GNB2,HSP90AA1,IL6R,MYC,PPP2R5E,TSC1,RNMT,SESN2
CNOT1	CNOT1	CCR4-NOT transcription complex subunit 1	23019	16q21	Scaffolding component of the CCR4-NOT complex which is one of the major cellular mRNA deadenylases and is linked to various cellular processes including bulk mRNA degradation, miRNA-mediated repression, translational repression during translational initiation and general transcription regulation. Additional complex functions may be a consequence of its influence on mRNA expression. Its scaffoldin…	Rare single gene variant	A de novo missense variant that was predicted to be damaging was identified in the CNOT1 gene in an ASD proband from the Simons Simplex Collection (Iossifov et al., 2014). A recurrent missense variant in CNOT1 (p.Arg535Cys) has been found to result in holoprosencephaly-12 with or without pancreatic agenesis, a developmental disorder characterized by abnormal separation of the embryonic forebrain …	6	0	0		1_Member	KEGG Pathway	hsa04931	insulin resistance	-3.4275	0	3/102	5728,5781,10999	PTEN,PTPN11,SLC27A4		1_Member	Reactome Gene Sets	R-HSA-9615017	FOXO-mediated transcription of oxidative stress, metabolic and neuronal genes	-5.63146	-2.16084	6/26	2309,2538,4088,6648,10891,84676	FOXO3,G6PC1,SMAD3,SOD2,PPARGC1A,TRIM63
CSDE1	CSDE1	cold shock domain containing E1	7812	1p13.2	RNA-binding protein. Required for internal initiation of translation of human rhinovirus RNA. May be involved in translationally coupled mRNA turnover. Implicated with other RNA-binding proteins in the cytoplasmic deadenylation/translational and decay interplay of the FOS mRNA mediated by the major coding-region determinant of instability (mCRD) domain.	Rare single gene variant	A de novo nonsense variant in the CSDE1 gene was identified in an ASD proband from the Simons Simplex Collection (SSC; Iossifov et al., 2014). Guo et al., 2019 initially targeted the coding region of the CSDE1 gene using a modified single-molecule molecular inversion probe approach among 4,045 ASD probands from the Autism Clinical and Genetic Resources in China (ACGC) cohort and identified de nov…	3	0	0		2_Summary	Reactome Gene Sets	R-HSA-3700989	Transcriptional Regulation by TP53	-2.87804	0	4/353	5728,6749,7248,23019	PTEN,SSRP1,TSC1,CNOT1		1_Member	Reactome Gene Sets	R-HSA-9614085	FOXO-mediated transcription	-4.37042	-1.70297	7/61	2309,2538,4088,6648,10628,10891,84676	FOXO3,G6PC1,SMAD3,SOD2,TXNIP,PPARGC1A,TRIM63
DOCK4	DOCK4	Dedicator of cytokinesis 4	9732	7q31.1	Involved in regulation of adherens junction between cells. Plays a role in cell migration. Functions as a guanine nucleotide exchange factor (GEF), which activates Rap1 small GTPase by exchanging bound GDP for free GTP.	Genetic association/multigenic CNV	Assocation between the DOCK4 gene and ASD has been observed in two studies (Maestrini et al., 2010; Liang et al., 2014). Deletions involving the DOCK4 gene has also been implicated in ASD and dyslexia (Maestrini et al., 2010; Pagnamenta et al., 2010).	9	2	0		2_Member	Reactome Gene Sets	R-HSA-3700989	Transcriptional Regulation by TP53	-2.87804	0	4/353	5728,6749,7248,23019	PTEN,SSRP1,TSC1,CNOT1		1_Member	KEGG Pathway	hsa04068	foxo signaling pathway	-3.78683	-1.35346	9/127	1147,2309,2538,4088,5295,5728,6648,6774,51701	CHUK,FOXO3,G6PC1,SMAD3,PIK3R1,PTEN,SOD2,STAT3,NLK
ERBIN	ERBIN	erbb2 interacting protein	55914	5q12.3	This gene is a member of the leucine-rich repeat and PDZ domain (LAP) family that binds to the unphosphorylated form of the ERBB2 protein and regulates ERBB2 function and localization. It has also been shown to affect the Ras signaling pathway by disrupting Ras-Raf interaction.	Rare single gene variant	This gene, formerly known as ERBB2IP, was originally identified as an ASD candidate gene based on its enrichment in an autism-associated protein interaction module. Sequencing of post-mortem brain tissue from 25 ASD cases resulted in the identification of significant non-synonymous variants in this gene with an expected false-positive rate at 0.1, confirming the involvement of this module with au…	6	0	0		3_Summary	Reactome Gene Sets	R-HSA-3247509	Chromatin modifying enzymes	-2.33919	0	3/244	3054,8295,51780,5728	HCFC1,TRRAP,KDM3B,PTEN		1_Member	KEGG Pathway	hsa04151	PI3K-Akt signaling pathway	-2.65228	-0.786683	13/334	1147,1902,2309,2538,2783,3320,3570,4609,5295,5529,5728,7248,8731	CHUK,LPAR1,FOXO3,G6PC1,GNB2,HSP90AA1,IL6R,MYC,PIK3R1,PPP2R5E,PTEN,TSC1,RNMT
HCFC1	HCFC1	host cell factor C1	3054	Xq28	Involved in control of the cell cycle.	Syndromic	A variant in the 5'UTR of the HCFC1 gene was found to completely segregate with intellectual disability in the MRX3 pedigree. This variant, which resided in the binding site of the transcription factor YY1, abolished YY1 binding and led to increased HCFC1 expression. Two additional unique HCFC1 variants were identified in follow-up exome sequencing of probands from unresolved families affected by…	9	0	0		3_Member	Reactome Gene Sets	R-HSA-3247509	Chromatin modifying enzymes	-2.33919	0	3/244	3054,8295,51780	HCFC1,TRRAP,KDM3B		1_Member	KEGG Pathway	ko04151	PI3K-Akt signaling pathway	-2.52533	-0.745173	12/305	1147,1902,2309,2538,2783,3320,3570,4609,5295,5529,5728,7248	CHUK,LPAR1,FOXO3,G6PC1,GNB2,HSP90AA1,IL6R,MYC,PIK3R1,PPP2R5E,PTEN,TSC1
JMJD1C	JMJD1C	jumonji domain containing 1C	221037	10q21.3	histone demethylase, tumor suppressor	Rare single gene variant	JMJD1C was originally hypothesized to be involved in autism based on a single case in which a patient with autism was found to have a de novo inversion which disrupted the JMJD1C gene (Castermans et al., 2007). A de novo double missense variant in JMJD1C was subquently identified in an ASD proband in Neale et al., 2012, and three additional missense variants in this gene were identified in ASD ca…	9	0	0		3_Member	Reactome Gene Sets	R-HSA-4839726	Chromatin organization	-2.33919	0	3/244	3054,8295,51780	HCFC1,TRRAP,KDM3B		1_Member	KEGG Pathway	hsa04211	Longevity regulating pathway	-2.31056	-0.630523	6/101	2309,5295,6648,7248,10891,83667	FOXO3,PIK3R1,SOD2,TSC1,PPARGC1A,SESN2
KDM3B	KDM3B	lysine demethylase 3B	51780	5q31.2	Histone demethylase that specifically demethylates 'Lys-9' of histone H3, thereby playing a central role in histone code. Demethylation of Lys residue generates formaldehyde and succinate. May have tumor suppressor activity.	Syndromic	Diets et al., 2019 reported de novo and inherited pathogenic variants in the KDM3B gene in 14 unrelated individuals and three affected parents with varying degrees of intellectual disability (ID) or developmental delay (DD) and short stature; behavioral problems were noted in eight individuals, with three individuals diagnosed with autism spectrum disorder and four individuals diagnosed with ADHD.	1	0	0		3_Member	Reactome Gene Sets	R-HSA-5688426	Deubiquitination	-2.28108	0	3/256	3054,5728,8295	HCFC1,PTEN,TRRAP		1_Member	KEGG Pathway	ko04152	AMPK signaling pathway	-2.17035	-0.560885	6/108	2309,2538,5295,5529,7248,10891	FOXO3,G6PC1,PIK3R1,PPP2R5E,TSC1,PPARGC1A
MEF2C	MEF2C	myocyte enhancer factor 2C	4208	5q14.3	The encoded protein is a transcription factor involved in diverse developmental processes including hematopoiesis, cardiogenesis and neurogenesis.	Rare Single Gene variant	Rare variants in the MEF2C gene have been identified with autism (Novara et al., 2010; Neale et al., 2012) as well as with mental retardation and developmental delay.	40	1	0		4_Summary	Reactome Gene Sets	R-HSA-109582	Hemostasis	-2.3172	0	4/504	81,5781,9732,221037	ACTN4,PTPN11,DOCK4,JMJD1C		1_Member	KEGG Pathway	hsa04152	AMPK signaling pathway	-2.0593	-0.515237	6/114	2309,2538,5295,5529,7248,10891	FOXO3,G6PC1,PIK3R1,PPP2R5E,TSC1,PPARGC1A
MYH10	MYH10	myosin heavy chain 10	4628	17p13.1	This gene encodes a member of the myosin superfamily. The protein represents a conventional non-muscle myosin; it should not be confused with the unconventional myosin-10 (MYO10). Myosins are actin-dependent motor proteins with diverse functions including regulation of cytokinesis, cell motility, and cell polarity. Mutations in this gene have been associated with May-Hegglin anomaly and developme…	Rare single gene variant	Three rare de novo variants in the MYH10 gene (one loss-of-function, two missense variants predicted to be damaging) have been identified in ASD probands from the Simons Simplex Collection (Willsey et al., 2013; Iossifov et al., 2014). Functional analysis of the ASD-associated p.Tyr265Cys variant in transfected primary rat hippocampal neurons in Hlushchenko et al., 2018 (PMID 30123108) demonstrat…	5	0	0		4_Member	Reactome Gene Sets	R-HSA-109582	Hemostasis	-2.3172	0	4/504	81,5781,9732,221037	ACTN4,PTPN11,DOCK4,JMJD1C		2_Summary	Reactome Gene Sets	R-HSA-449147	Signaling by Interleukins	-5.19894	-2.16084	20/409	1147,1265,2309,3320,3570,3576,4001,4088,4208,4507,4609,5295,5702,5781,5784,6648,6774,7412,8358,54014,2316,3659,4502,6868,9306,9972,3280,4041,5529,5728,7855,55914	CHUK,CNN2,FOXO3,HSP90AA1,IL6R,CXCL8,LMNB1,SMAD3,MEF2C,MTAP,MYC,PIK3R1,PSMC3,PTPN11,PTPN14,SOD2,STAT3,VCAM1,H3C2,BRWD1,FLNA,IRF1,MT2A,ADAM17,SOCS6,NUP153,HES1,LRP5,PPP2R5E,PTEN,FZD5,ERBIN
NACC1	NACC1	nucleus accumbens associated 1	112939	19p13.13	This gene encodes a member of the BTB/POZ protein family. BTB/POZ proteins are involved in several cellular processes including proliferation, apoptosis and transcription regulation. The encoded protein is a transcriptional repressor that plays a role in stem cell self-renewal and pluripotency maintenance.	Rare single gene variant	A recurrent de novo heterozygous missense variant in the NACC1 gene (c.892C>T;p.Arg298Trp) was osberved in seven individuals presenting with a neurodevelopmental disorder characterized by microcephaly, profound developmental delay and/or intellectual disability, cataracts, epilepsy, irritability, failure to thrive, and stereotypic hand movements (Schoch et al., 2017). De novo mutations in NACC1 h…	7	0	0												2_Member	Reactome Gene Sets	R-HSA-449147	Signaling by Interleukins	-5.19894	-2.16084	20/409	1147,1265,2309,3320,3570,3576,4001,4088,4208,4507,4609,5295,5702,5781,5784,6648,6774,7412,8358,54014	CHUK,CNN2,FOXO3,HSP90AA1,IL6R,CXCL8,LMNB1,SMAD3,MEF2C,MTAP,MYC,PIK3R1,PSMC3,PTPN11,PTPN14,SOD2,STAT3,VCAM1,H3C2,BRWD1
NLGN4X	NLGN4X	neuroligin 4, X-linked	57502	Xp22.32-p22.31	Neuroligins are cell-adhesion molecules at the postsynaptic side of the synapse .	Rare Single Gene variant	Several studies have found rare variants in the NLGN4X gene in autism. Association was seen in Finnish and Caucasian population cohorts. However, several studies have found no rare variants in the NLGN4X gene in autistic patients in their cohorts (including Quebec population and IMGSAC cohorts).	36	5	5												2_Member	Reactome Gene Sets	R-HSA-1280215	Cytokine Signaling in Immune system	-5.19627	-2.16084	26/634	1147,1265,2309,2316,3320,3570,3576,3659,4001,4088,4208,4502,4507,4609,5295,5702,5781,5784,6648,6774,6868,7412,8358,9306,9972,54014	CHUK,CNN2,FOXO3,FLNA,HSP90AA1,IL6R,CXCL8,IRF1,LMNB1,SMAD3,MEF2C,MT2A,MTAP,MYC,PIK3R1,PSMC3,PTPN11,PTPN14,SOD2,STAT3,ADAM17,VCAM1,H3C2,SOCS6,NUP153,BRWD1
PTEN	PTEN	phosphatase and tensin homolog (mutated in multiple advanced cancers 1)	5728	10q23.31	The protein encoded this gene is a phosphatidylinositol-3,4,5-trisphosphate 3-phosphatase. It contains a tensin like domain as well as a catalytic domain similar to that of the dual specificity protein tyrosine phosphatases.	Syndromic	Recurrent mutations in the PTEN gene have been identified in multiple individuals with ASD as described below. Deleterious variants in PTEN have been identified in individuals presenting with ASD and macrocephaly in multiple studies (PMIDs 15805158, 18759867, 19265751, 20533527). Two de novo deleterious events in the PTEN gene were identified in exome sequencing studies in simplex ASD cases in 20…	65	2	0												2_Member	Reactome Gene Sets	R-HSA-5663202	Diseases of signal transduction by growth factor receptors and second messengers	-3.56786	-1.20144	16/376	1147,2309,3280,3320,4041,4088,4609,5295,5529,5702,5728,5781,6774,6868,7855,55914	CHUK,FOXO3,HES1,HSP90AA1,LRP5,SMAD3,MYC,PIK3R1,PPP2R5E,PSMC3,PTEN,PTPN11,STAT3,ADAM17,FZD5,ERBIN
PTPN11	PTPN11	protein tyrosine phosphatase, non-receptor type 11	5781	12q24.13	The protein encoded by this gene is a member of the protein tyrosine phosphatase (PTP) family. This PTP contains two tandem Src homology-2 domains, which function as phospho-tyrosine binding domains and mediate the interaction of this PTP with its substrates. This PTP is widely expressed in most tissues and plays a regulatory role in various cell signaling events that are important for a diversit…	Syndromic	This gene has been associated with syndromic autism, where a subpopulation of individuals with a given syndrome develop autism. In particular, rare mutations of the PTPN11 gene have been identified with Noonan syndrome (Tartaglia et al., 2001).	17	0	0												3_Summary	KEGG Pathway	hsa05200	Pathways in cancer	-4.56247	-1.78029	18/379	331,355,999,1147,1902,2773,2783,3320,3576,4088,4609,5295,5728,6387,6774,7170,7855,112399,10333,317,3659,5781,1655,2316,8731	XIAP,FAS,CDH1,CHUK,LPAR1,GNAI3,GNB2,HSP90AA1,CXCL8,SMAD3,MYC,PIK3R1,PTEN,CXCL12,STAT3,TPM3,FZD5,EGLN3,TLR6,APAF1,IRF1,PTPN11,DDX5,FLNA,RNMT
RNF38	RNF38	ring finger protein 38	152006	9p13.2	This gene encodes a protein with a coiled-coil motif and a RING-H2 motif (C3H2C2) at its carboxy-terminus. The RING motif is a zinc-binding domain found in a large set of proteins playing roles in diverse cellular processes including oncogenesis, development, signal transduction, and apoptosis. The protein encoded by the RNF38 gene acts as an E3 ubiquitin-protein ligase able to ubiquitinate p53/T…	Rare single gene variant	A de novo splice-site variant in the RNF38 gene was identified in an ASD proband from the Simons Simplex Collection in Sanders et al., 2012. Targeted sequencing of 536 Chinese ASD probands and 1457 Chinese controls in Guo et al., 2017 identified a rare inherited damaging missense variant in this gene in a Chinese ASD proband. Transmission and De Novo Association (TADA) analysis of a combined coho…	2	0	0												3_Member	KEGG Pathway	hsa05200	Pathways in cancer	-4.56247	-1.78029	18/379	331,355,999,1147,1902,2773,2783,3320,3576,4088,4609,5295,5728,6387,6774,7170,7855,112399	XIAP,FAS,CDH1,CHUK,LPAR1,GNAI3,GNB2,HSP90AA1,CXCL8,SMAD3,MYC,PIK3R1,PTEN,CXCL12,STAT3,TPM3,FZD5,EGLN3
SLC27A4	SLC27A4	Solute carrier family 27 (fatty acid transporter), member 4	10999	9q34.11	This gene encodes a member of a family of fatty acid transport proteins, which are involved in translocation of long-chain fatty acids cross the plasma membrane. Clinical studies suggest this gene as a candidate gene for the insulin resistance syndrome, and mutations in this gene have been associated with ichthyosis prematurity syndrome (OMIM 608649).	Rare single gene variant, genetic association	A functional polymorphism statistically enriched in Japanese ASD cases compared to ethnically-matched controls, as well as two novel case-specific missense variants in Japanese male ASD probands, were identified in the SLC27A4 gene (Maekawa et al., 2015).	1	0	0												3_Member	KEGG Pathway	ko05142	Chagas disease (American trypanosomiasis)	-3.10657	-0.983285	7/97	355,1147,2773,3576,4088,5295,10333	FAS,CHUK,GNAI3,CXCL8,SMAD3,PIK3R1,TLR6
SSRP1	SSRP1	structure specific recognition protein 1	6749	11q12.1	The protein encoded by this gene is a subunit of a heterodimer that, along with SUPT16H, forms chromatin transcriptional elongation factor FACT. FACT interacts specifically with histones H2A/H2B to effect nucleosome disassembly and transcription elongation.	Rare single gene variant	A de novo missense variant in the SSRP1 gene was identified in an ASD proband from the Simons Simplex Collection in Iossifov et al., 2014; this variant was subsequently reported as predicted to be damaging in Sanders et al., 2015, and it was further reported to be a postzygotic mosaic mutation (with an allele fraction of 37%) in Lim et al., 2017. A de novo mosaic nonsense variant in this gene (wi…	2	0	0												3_Member	KEGG Pathway	hsa05142	Chagas disease (American trypanosomiasis)	-3.05389	-0.983285	7/99	355,1147,2773,3576,4088,5295,10333	FAS,CHUK,GNAI3,CXCL8,SMAD3,PIK3R1,TLR6
TERF2	TERF2	Telomeric repeat binding factor 2	7014	16q22.1	This gene encodes a telomere specific protein, TERF2, which is a component of the telomere nucleoprotein complex. This protein is present at telomeres in metaphase of the cell cycle, is a second negative regulator of telomere length and plays a key role in the protective activity of telomeres.	Rare single gene variant	Two de novo variants (one splice-site, one missense) in the TERF2 gene were identified in ASD probands from the Simons Simplex Collection in Iossifov et al., 2014. Krumm et al., 2015 reported that no de novo SNVs in this gene were observed in SSC unaffected siblings (de novo SNV P-value <0.05), and no rare effect types were reported in the Exome Variant Server.	3	0	0												3_Member	KEGG Pathway	hsa05161	Hepatitis B	-2.99205	-0.983285	9/163	317,355,1147,3576,4088,4609,5295,5728,6774	APAF1,FAS,CHUK,CXCL8,SMAD3,MYC,PIK3R1,PTEN,STAT3
TOP1	TOP1	Topoisomerase (DNA) I	7150	20q12	This gene encodes a DNA topoisomerase, an enzyme that controls and alters the topologic states of DNA during transcription. This enzyme catalyzes the transient breaking and rejoining of a single strand of DNA which allows the strands to pass through one another, thus altering the topology of DNA.	Rare Single Gene variant	An inhibitor of topoisomerase (TOP1), topotecan, reduces the expression of extremely long genes in both mouse and human neurons in a dose-dependent manner; interestingly, the expression of many high-confidence ASD candidate genes is also reduced after TOP1 inhibition (King et al., 2013).	7	0	0												3_Member	KEGG Pathway	hsa05222	Small cell lung cancer	-2.79108	-0.858314	6/81	317,331,1147,4609,5295,5728	APAF1,XIAP,CHUK,MYC,PIK3R1,PTEN
TRRAP	TRRAP	transformation/transcription domain associated protein	8295	7q22.1	This gene encodes a large multidomain protein of the phosphoinositide 3-kinase-related kinases (PIKK) family. The encoded protein is a common component of many histone acetyltransferase (HAT) complexes and plays a role in transcription and DNA repair by recruiting HAT complexes to chromatin.	Rare single gene variant	A de novo loss-of-function variant and multiple de novo missense variants in the TRRAP gene have been observed in ASD probands (Iossifov et al., 2014; Yuen et al., 2017), while multiple de novo missense variants in this gene have also been identified in probands with unspecified developmental disorders (Deciphering Developmental Disorders Study 2017) or epilepsy (Epi4K Consortium 2013). An integr…	9	0	0												3_Member	KEGG Pathway	ko05222	Small cell lung cancer	-2.79108	-0.858314	6/81	317,331,1147,4609,5295,5728	APAF1,XIAP,CHUK,MYC,PIK3R1,PTEN
TSC1	TSC1	tuberous sclerosis 1	7248	9q34.13	This gene encodes a growth inhibitory protein thought to play a role in the stabilization of tuberin and has been implicated as a tumor supressor.	Rare Single Gene variant	This gene has been associated with syndromic autism, where a subpopulation of individuals with a given syndrome develop autism. In particular, genetic association exists between autism and tuberous sclerosis (and hence the TSC1 and TSC2 genes as well).	21	0	1												3_Member	KEGG Pathway	hsa05160	Hepatitis C	-2.60397	-0.773216	8/151	317,355,1147,3576,3659,4609,5295,6774	APAF1,FAS,CHUK,CXCL8,IRF1,MYC,PIK3R1,STAT3
ABCD1																						3_Member	KEGG Pathway	hsa05220	Chronic myeloid leukemia	-2.36273	-0.653283	5/69	1147,4088,4609,5295,5781	CHUK,SMAD3,MYC,PIK3R1,PTPN11
ACSS3																						3_Member	KEGG Pathway	ko05220	Chronic myeloid leukemia	-2.36273	-0.653283	5/69	1147,4088,4609,5295,5781	CHUK,SMAD3,MYC,PIK3R1,PTPN11
ADAM17																						3_Member	KEGG Pathway	hsa05205	Proteoglycans in cancer	-2.35965	-0.653283	9/202	355,1655,2316,4609,5295,5781,6774,7855,8731	FAS,DDX5,FLNA,MYC,PIK3R1,PTPN11,STAT3,FZD5,RNMT
ADAM28																						3_Member	KEGG Pathway	ko05205	Proteoglycans in cancer	-2.0239	-0.493622	8/189	355,1655,2316,4609,5295,5781,6774,7855	FAS,DDX5,FLNA,MYC,PIK3R1,PTPN11,STAT3,FZD5
ADAM9																						4_Summary	KEGG Pathway	hsa04062	Chemokine signaling pathway	-4.51469	-1.78029	11/155	156,1147,2309,2773,2783,3576,5295,6355,6387,6774,10451,81,5781,7412	GRK2,CHUK,FOXO3,GNAI3,GNB2,CXCL8,PIK3R1,CCL8,CXCL12,STAT3,VAV3,ACTN4,PTPN11,VCAM1
ADD3																						4_Member	KEGG Pathway	hsa04062	Chemokine signaling pathway	-4.51469	-1.78029	11/155	156,1147,2309,2773,2783,3576,5295,6355,6387,6774,10451	GRK2,CHUK,FOXO3,GNAI3,GNB2,CXCL8,PIK3R1,CCL8,CXCL12,STAT3,VAV3
APAF1																						4_Member	KEGG Pathway	ko04062	Chemokine signaling pathway	-4.51469	-1.78029	11/155	156,1147,2309,2773,2783,3576,5295,6355,6387,6774,10451	GRK2,CHUK,FOXO3,GNAI3,GNB2,CXCL8,PIK3R1,CCL8,CXCL12,STAT3,VAV3
ARL6IP1																						4_Member	KEGG Pathway	hsa04670	Leukocyte transendothelial migration	-3.10657	-0.983285	7/97	81,2773,5295,5781,6387,7412,10451	ACTN4,GNAI3,PIK3R1,PTPN11,CXCL12,VCAM1,VAV3
ASNS																						4_Member	KEGG Pathway	ko04670	Leukocyte transendothelial migration	-3.10657	-0.983285	7/97	81,2773,5295,5781,6387,7412,10451	ACTN4,GNAI3,PIK3R1,PTPN11,CXCL12,VCAM1,VAV3
ATAT1																						5_Summary	Reactome Gene Sets	R-HSA-8939211	ESR-mediated signaling	-4.24094	-1.63148	12/196	1655,2288,2309,2773,2783,3169,3320,4609,5295,6387,8358,27327	DDX5,FKBP4,FOXO3,GNAI3,GNB2,FOXA1,HSP90AA1,MYC,PIK3R1,CXCL12,H3C2,TNRC6A
ATP5A1																						5_Member	Reactome Gene Sets	R-HSA-8939211	ESR-mediated signaling	-4.24094	-1.63148	12/196	1655,2288,2309,2773,2783,3169,3320,4609,5295,6387,8358,27327	DDX5,FKBP4,FOXO3,GNAI3,GNB2,FOXA1,HSP90AA1,MYC,PIK3R1,CXCL12,H3C2,TNRC6A
ATXN7L3B																						5_Member	Reactome Gene Sets	R-HSA-9006931	Signaling by Nuclear Receptors	-3.10921	-0.983285	12/260	1655,2288,2309,2773,2783,3169,3320,4609,5295,6387,8358,27327	DDX5,FKBP4,FOXO3,GNAI3,GNB2,FOXA1,HSP90AA1,MYC,PIK3R1,CXCL12,H3C2,TNRC6A
BAZ2A																						5_Member	Reactome Gene Sets	R-HSA-9018519	Estrogen-dependent gene expression	-3.03925	-0.983285	8/129	1655,2288,3169,3320,4609,6387,8358,27327	DDX5,FKBP4,FOXA1,HSP90AA1,MYC,CXCL12,H3C2,TNRC6A
BCAP29																						6_Summary	Reactome Gene Sets	R-HSA-5357801	Programmed Cell Death	-4.13548	-1.57717	12/201	317,331,355,999,3148,3320,3659,4001,5702,6774,10015,140735	APAF1,XIAP,FAS,CDH1,HMGB2,HSP90AA1,IRF1,LMNB1,PSMC3,STAT3,PDCD6IP,DYNLL2
BRWD1																						6_Member	Reactome Gene Sets	R-HSA-5357801	Programmed Cell Death	-4.13548	-1.57717	12/201	317,331,355,999,3148,3320,3659,4001,5702,6774,10015,140735	APAF1,XIAP,FAS,CDH1,HMGB2,HSP90AA1,IRF1,LMNB1,PSMC3,STAT3,PDCD6IP,DYNLL2
BSDC1																						6_Member	Reactome Gene Sets	R-HSA-5213460	RIPK1-mediated regulated necrosis	-3.00362	-0.983285	4/29	331,355,3320,10015	XIAP,FAS,HSP90AA1,PDCD6IP
BTLA																						6_Member	Reactome Gene Sets	R-HSA-5675482	Regulation of necroptotic cell death	-3.00362	-0.983285	4/29	331,355,3320,10015	XIAP,FAS,HSP90AA1,PDCD6IP
C2orf69																						6_Member	Reactome Gene Sets	R-HSA-109581	Apoptosis	-2.82888	-0.860395	9/172	317,331,355,999,3148,4001,5702,6774,140735	APAF1,XIAP,FAS,CDH1,HMGB2,LMNB1,PSMC3,STAT3,DYNLL2
C8orf58																						6_Member	Reactome Gene Sets	R-HSA-5218859	Regulated Necrosis	-2.79595	-0.858314	5/55	331,355,3320,3659,10015	XIAP,FAS,HSP90AA1,IRF1,PDCD6IP
CAMKV																						6_Member	Reactome Gene Sets	R-HSA-109606	Intrinsic Pathway for Apoptosis	-2.03854	-0.49912	4/53	317,331,6774,140735	APAF1,XIAP,STAT3,DYNLL2
CCL8																						7_Summary	Reactome Gene Sets	R-HSA-6785807	Interleukin-4 and Interleukin-13 signaling	-4.04034	-1.52779	8/92	2309,3320,3570,3576,4609,5295,6774,7412,8358,54014,999,5728,3659,9306,5781	FOXO3,HSP90AA1,IL6R,CXCL8,MYC,PIK3R1,STAT3,VCAM1,H3C2,BRWD1,CDH1,PTEN,IRF1,SOCS6,PTPN11
CCT5																						7_Member	Reactome Gene Sets	R-HSA-6785807	Interleukin-4 and Interleukin-13 signaling	-4.04034	-1.52779	8/92	2309,3320,3570,3576,4609,5295,6774,7412	FOXO3,HSP90AA1,IL6R,CXCL8,MYC,PIK3R1,STAT3,VCAM1
CD302																						7_Member	Reactome Gene Sets	R-HSA-1266695	Interleukin-7 signaling	-3.0628	-0.983285	4/28	5295,6774,8358,54014	PIK3R1,STAT3,H3C2,BRWD1
CDH1																						7_Member	KEGG Pathway	hsa05213	Endometrial cancer	-2.98403	-0.983285	5/50	999,2309,4609,5295,5728	CDH1,FOXO3,MYC,PIK3R1,PTEN
CELF1																						7_Member	KEGG Pathway	ko05213	Endometrial cancer	-2.98403	-0.983285	5/50	999,2309,4609,5295,5728	CDH1,FOXO3,MYC,PIK3R1,PTEN
CENPM																						7_Member	KEGG Pathway	ko04917	Prolactin signaling pathway	-2.59557	-0.773216	5/61	2309,3659,5295,6774,9306	FOXO3,IRF1,PIK3R1,STAT3,SOCS6
CEP57L1																						7_Member	Reactome Gene Sets	R-HSA-9607240	FLT3 Signaling	-2.55854	-0.761992	4/38	2309,5295,5781,9306	FOXO3,PIK3R1,PTPN11,SOCS6
CHUK																						7_Member	KEGG Pathway	hsa04917	Prolactin signaling pathway	-2.44599	-0.702547	5/66	2309,3659,5295,6774,9306	FOXO3,IRF1,PIK3R1,STAT3,SOCS6
CNN2																						7_Member	Reactome Gene Sets	R-HSA-1433557	Signaling by SCF-KIT	-2.43695	-0.702547	4/41	5295,5781,6774,9306	PIK3R1,PTPN11,STAT3,SOCS6
CNOT6																						7_Member	KEGG Pathway	hsa01521	EGFR tyrosine kinase inhibitor resistance	-2.11461	-0.536558	5/79	2309,3570,5295,5728,6774	FOXO3,IL6R,PIK3R1,PTEN,STAT3
CNOT9																						7_Member	KEGG Pathway	ko01521	EGFR tyrosine kinase inhibitor resistance	-2.11461	-0.536558	5/79	2309,3570,5295,5728,6774	FOXO3,IL6R,PIK3R1,PTEN,STAT3
CRLS1																						8_Summary	KEGG Pathway	hsa05230	Central carbon metabolism in cancer	-3.79242	-1.35346	7/75	2744,3939,4609,5295,5315,5728,8731,2538,3945	GLS,LDHA,MYC,PIK3R1,PKM,PTEN,RNMT,G6PC1,LDHB
CXCL12																						8_Member	KEGG Pathway	hsa05230	Central carbon metabolism in cancer	-3.79242	-1.35346	7/75	2744,3939,4609,5295,5315,5728,8731	GLS,LDHA,MYC,PIK3R1,PKM,PTEN,RNMT
CXCL8																						8_Member	KEGG Pathway	ko05230	Central carbon metabolism in cancer	-3.36964	-1.06121	6/63	2744,3939,4609,5295,5315,5728	GLS,LDHA,MYC,PIK3R1,PKM,PTEN
DCP2																						8_Member	KEGG Pathway	hsa00010	Glycolysis / Gluconeogenesis	-2.09696	-0.533798	4/51	2538,3939,3945,5315	G6PC1,LDHA,LDHB,PKM
DDX5																						8_Member	KEGG Pathway	ko00010	Glycolysis / Gluconeogenesis	-2.09696	-0.533798	4/51	2538,3939,3945,5315	G6PC1,LDHA,LDHB,PKM
DNAJC21																						9_Summary	Reactome Gene Sets	R-HSA-9008059	Interleukin-37 signaling	-3.64641	-1.2478	4/20	4088,5781,5784,6774,3570,2538,5295,5728,10891,10999,1147	SMAD3,PTPN11,PTPN14,STAT3,IL6R,G6PC1,PIK3R1,PTEN,PPARGC1A,SLC27A4,CHUK
DSTN																						9_Member	Reactome Gene Sets	R-HSA-9008059	Interleukin-37 signaling	-3.64641	-1.2478	4/20	4088,5781,5784,6774	SMAD3,PTPN11,PTPN14,STAT3
DYNC2LI1																						9_Member	Reactome Gene Sets	R-HSA-1059683	Interleukin-6 signaling	-3.25493	-0.983285	3/11	3570,5781,6774	IL6R,PTPN11,STAT3
DYNLL2																						9_Member	KEGG Pathway	hsa04931	insulin resistance	-2.97732	-0.983285	7/102	2538,5295,5728,5781,6774,10891,10999	G6PC1,PIK3R1,PTEN,PTPN11,STAT3,PPARGC1A,SLC27A4
EGLN3																						9_Member	KEGG Pathway	hsa04920	Adipocytokine signaling pathway	-2.56449	-0.761992	5/62	1147,2538,5781,6774,10891	CHUK,G6PC1,PTPN11,STAT3,PPARGC1A
EN2																						9_Member	KEGG Pathway	ko04920	Adipocytokine signaling pathway	-2.56449	-0.761992	5/62	1147,2538,5781,6774,10891	CHUK,G6PC1,PTPN11,STAT3,PPARGC1A
ETNK1																						9_Member	Reactome Gene Sets	R-HSA-6783589	Interleukin-6 family signaling	-2.28389	-0.610184	3/23	3570,5781,6774	IL6R,PTPN11,STAT3
FAM222B																						10_Summary	Reactome Gene Sets	R-HSA-8953897	Cellular responses to external stimuli	-3.38237	-1.06121	22/639	440,2288,3320,3576,4001,4208,4502,5702,6191,6193,6648,6774,7014,8358,9972,10628,10891,27327,83667,96459,112399,140735	ASNS,FKBP4,HSP90AA1,CXCL8,LMNB1,MEF2C,MT2A,PSMC3,RPS4X,RPS5,SOD2,STAT3,TERF2,H3C2,NUP153,TXNIP,PPARGC1A,TNRC6A,SESN2,FNIP1,EGLN3,DYNLL2
FAM91A1																						10_Member	Reactome Gene Sets	R-HSA-8953897	Cellular responses to external stimuli	-3.38237	-1.06121	22/639	440,2288,3320,3576,4001,4208,4502,5702,6191,6193,6648,6774,7014,8358,9972,10628,10891,27327,83667,96459,112399,140735	ASNS,FKBP4,HSP90AA1,CXCL8,LMNB1,MEF2C,MT2A,PSMC3,RPS4X,RPS5,SOD2,STAT3,TERF2,H3C2,NUP153,TXNIP,PPARGC1A,TNRC6A,SESN2,FNIP1,EGLN3,DYNLL2
FANCG																						10_Member	Reactome Gene Sets	R-HSA-2262752	Cellular responses to stress	-3.09774	-0.983285	21/627	440,2288,3320,3576,4001,4208,5702,6191,6193,6648,6774,7014,8358,9972,10628,10891,27327,83667,96459,112399,140735	ASNS,FKBP4,HSP90AA1,CXCL8,LMNB1,MEF2C,PSMC3,RPS4X,RPS5,SOD2,STAT3,TERF2,H3C2,NUP153,TXNIP,PPARGC1A,TNRC6A,SESN2,FNIP1,EGLN3,DYNLL2
FAS																						11_Summary	KEGG Pathway	M00050	Guanine ribonucleotide biosynthesis IMP => GDP,GTP	-3.13499	-0.983285	3/12	3615,5315,8833	IMPDH2,PKM,GMPS
FASTKD1																						11_Member	KEGG Pathway	M00050	Guanine ribonucleotide biosynthesis IMP => GDP,GTP	-3.13499	-0.983285	3/12	3615,5315,8833	IMPDH2,PKM,GMPS
FASTKD5																						11_Member	KEGG Pathway	hsa_M00050	Guanine ribonucleotide biosynthesis IMP => GDP,GTP	-3.13499	-0.983285	3/12	3615,5315,8833	IMPDH2,PKM,GMPS
FAU																						12_Summary	Reactome Gene Sets	R-HSA-447115	Interleukin-12 family signaling	-2.90622	-0.925152	5/52	1265,4001,4507,6648,6774,2309	CNN2,LMNB1,MTAP,SOD2,STAT3,FOXO3
FBN2																						12_Member	Reactome Gene Sets	R-HSA-447115	Interleukin-12 family signaling	-2.90622	-0.925152	5/52	1265,4001,4507,6648,6774	CNN2,LMNB1,MTAP,SOD2,STAT3
FKBP4																						12_Member	Reactome Gene Sets	R-HSA-8950505	Gene and protein expression by JAK-STAT signaling after Interleukin-12 stimulation	-2.64602	-0.786683	4/36	1265,4001,4507,6648	CNN2,LMNB1,MTAP,SOD2
FLNA																						12_Member	Reactome Gene Sets	R-HSA-8862803	Deregulated CDK5 triggers multiple neurodegenerative pathways in Alzheimer's disease models	-2.46033	-0.703652	3/20	2309,4001,6648	FOXO3,LMNB1,SOD2
FNIP1																						12_Member	Reactome Gene Sets	R-HSA-8863678	Neurodegenerative Diseases	-2.46033	-0.703652	3/20	2309,4001,6648	FOXO3,LMNB1,SOD2
FOXA1																						12_Member	Reactome Gene Sets	R-HSA-9020591	Interleukin-12 signaling	-2.3254	-0.638928	4/44	1265,4001,4507,6648	CNN2,LMNB1,MTAP,SOD2
FOXM1																						13_Summary	Reactome Gene Sets	R-HSA-1852241	Organelle biogenesis and maintenance	-2.76802	-0.84653	12/285	498,3054,3320,3842,4208,4735,6648,10891,22948,51626,79969,140735	ATP5F1A,HCFC1,HSP90AA1,TNPO1,MEF2C,SEPTIN2,SOD2,PPARGC1A,CCT5,DYNC2LI1,ATAT1,DYNLL2
FOXO3																						13_Member	Reactome Gene Sets	R-HSA-1852241	Organelle biogenesis and maintenance	-2.76802	-0.84653	12/285	498,3054,3320,3842,4208,4735,6648,10891,22948,51626,79969,140735	ATP5F1A,HCFC1,HSP90AA1,TNPO1,MEF2C,SEPTIN2,SOD2,PPARGC1A,CCT5,DYNC2LI1,ATAT1,DYNLL2
FOXR2																						13_Member	Reactome Gene Sets	R-HSA-2151201	Transcriptional activation of mitochondrial biogenesis	-2.01033	-0.484548	4/54	3054,4208,6648,10891	HCFC1,MEF2C,SOD2,PPARGC1A
FSD1L																						14_Summary	Reactome Gene Sets	R-HSA-9665348	Signaling by ERBB2 ECD mutants	-2.74916	-0.84358	3/16	3320,5295,55914,2309,2773,2783	HSP90AA1,PIK3R1,ERBIN,FOXO3,GNAI3,GNB2
FUT4																						14_Member	Reactome Gene Sets	R-HSA-9665348	Signaling by ERBB2 ECD mutants	-2.74916	-0.84358	3/16	3320,5295,55914	HSP90AA1,PIK3R1,ERBIN
FZD5																						14_Member	Reactome Gene Sets	R-HSA-9009391	Extra-nuclear estrogen signaling	-2.33596	-0.638928	5/70	2309,2773,2783,3320,5295	FOXO3,GNAI3,GNB2,HSP90AA1,PIK3R1
G6PC																						14_Member	Reactome Gene Sets	R-HSA-9664565	Signaling by ERBB2 KD Mutants	-2.23084	-0.593353	3/24	3320,5295,55914	HSP90AA1,PIK3R1,ERBIN
GGA3																						14_Member	Reactome Gene Sets	R-HSA-1227990	Signaling by ERBB2 in Cancer	-2.18027	-0.565347	3/25	3320,5295,55914	HSP90AA1,PIK3R1,ERBIN
GJA1																						15_Summary	KEGG Pathway	hsa04150	mTOR signaling pathway	-2.73288	-0.84358	8/144	1147,4041,5295,5728,7248,7855,83667,96459,317,355,2744,5458,6749,9125,11073,23019,27327	CHUK,LRP5,PIK3R1,PTEN,TSC1,FZD5,SESN2,FNIP1,APAF1,FAS,GLS,POU4F2,SSRP1,CNOT9,TOPBP1,CNOT1,TNRC6A
GLS																						15_Member	KEGG Pathway	hsa04150	mTOR signaling pathway	-2.73288	-0.84358	8/144	1147,4041,5295,5728,7248,7855,83667,96459	CHUK,LRP5,PIK3R1,PTEN,TSC1,FZD5,SESN2,FNIP1
GMPS																						15_Member	KEGG Pathway	ko04150	mTOR signaling pathway	-2.73288	-0.84358	8/144	1147,4041,5295,5728,7248,7855,83667,96459	CHUK,LRP5,PIK3R1,PTEN,TSC1,FZD5,SESN2,FNIP1
GNAI3																						15_Member	Reactome Gene Sets	R-HSA-3700989	Transcriptional Regulation by TP53	-2.06869	-0.518648	12/349	317,355,2744,5458,5728,6749,7248,9125,11073,23019,27327,83667	APAF1,FAS,GLS,POU4F2,PTEN,SSRP1,TSC1,CNOT9,TOPBP1,CNOT1,TNRC6A,SESN2
GNB2																						15_Member	Reactome Gene Sets	R-HSA-5628897	TP53 Regulates Metabolic Genes	-2.02617	-0.493622	5/83	2744,5728,7248,27327,83667	GLS,PTEN,TSC1,TNRC6A,SESN2
GRK2																						16_Summary	KEGG Pathway	ko04064	NF-kappa B signaling pathway	-2.65795	-0.786683	6/86	331,1147,3576,6387,7128,7412,3320,10628,55914,90550,6868,355,3659,5295	XIAP,CHUK,CXCL8,CXCL12,TNFAIP3,VCAM1,HSP90AA1,TXNIP,ERBIN,MCU,ADAM17,FAS,IRF1,PIK3R1
GRTP1																						16_Member	KEGG Pathway	ko04064	NF-kappa B signaling pathway	-2.65795	-0.786683	6/86	331,1147,3576,6387,7128,7412	XIAP,CHUK,CXCL8,CXCL12,TNFAIP3,VCAM1
GTF3C4																						16_Member	KEGG Pathway	hsa04621	NOD-like receptor signaling pathway	-2.60397	-0.773216	8/151	331,1147,3320,3576,7128,10628,55914,90550	XIAP,CHUK,HSP90AA1,CXCL8,TNFAIP3,TXNIP,ERBIN,MCU
HAPLN1																						16_Member	KEGG Pathway	ko04621	NOD-like receptor signaling pathway	-2.60397	-0.773216	8/151	331,1147,3320,3576,7128,10628,55914,90550	XIAP,CHUK,HSP90AA1,CXCL8,TNFAIP3,TXNIP,ERBIN,MCU
HES1																						16_Member	KEGG Pathway	hsa04064	NF-kappa B signaling pathway	-2.487	-0.714811	6/93	331,1147,3576,6387,7128,7412	XIAP,CHUK,CXCL8,CXCL12,TNFAIP3,VCAM1
HIP1R																						16_Member	Reactome Gene Sets	R-HSA-75893	TNF signaling	-2.3254	-0.638928	4/44	331,1147,6868,7128	XIAP,CHUK,ADAM17,TNFAIP3
HIST1H3B																						16_Member	KEGG Pathway	hsa04668	TNF signaling pathway	-2.13245	-0.538943	6/110	355,1147,3659,5295,7128,7412	FAS,CHUK,IRF1,PIK3R1,TNFAIP3,VCAM1
HIVEP1																						17_Summary	Reactome Gene Sets	R-HSA-195721	Signaling by WNT	-2.54851	-0.760233	12/303	331,2783,4041,4609,5529,5702,7855,8295,8358,9736,27327,51701,3054,4088,5728,7128,8078,57559	XIAP,GNB2,LRP5,MYC,PPP2R5E,PSMC3,FZD5,TRRAP,H3C2,USP34,TNRC6A,NLK,HCFC1,SMAD3,PTEN,TNFAIP3,USP5,STAMBPL1
HMGB2																						17_Member	Reactome Gene Sets	R-HSA-195721	Signaling by WNT	-2.54851	-0.760233	12/303	331,2783,4041,4609,5529,5702,7855,8295,8358,9736,27327,51701	XIAP,GNB2,LRP5,MYC,PPP2R5E,PSMC3,FZD5,TRRAP,H3C2,USP34,TNRC6A,NLK
HMGCS1																						17_Member	Reactome Gene Sets	R-HSA-201681	TCF dependent signaling in response to WNT	-2.27747	-0.610019	9/208	331,4041,4609,5529,5702,7855,8295,8358,9736	XIAP,LRP5,MYC,PPP2R5E,PSMC3,FZD5,TRRAP,H3C2,USP34
HMGN2																						17_Member	Reactome Gene Sets	R-HSA-5688426	Deubiquitination	-2.14395	-0.539888	10/258	3054,4088,4609,5702,5728,7128,8078,8295,9736,57559	HCFC1,SMAD3,MYC,PSMC3,PTEN,TNFAIP3,USP5,TRRAP,USP34,STAMBPL1
HNF1B																						18_Summary	Reactome Gene Sets	R-HSA-9035034	RHOF GTPase cycle	-2.43695	-0.702547	4/41	120,4001,5295,26092,999,2316,2697,3320,4628,5529,7170,8358,9732,10451,23075,55914,79019,140735,157769	ADD3,LMNB1,PIK3R1,TOR1AIP1,CDH1,FLNA,GJA1,HSP90AA1,MYH10,PPP2R5E,TPM3,H3C2,DOCK4,VAV3,SWAP70,ERBIN,CENPM,DYNLL2,FAM91A1
HNRNPUL1																						18_Member	Reactome Gene Sets	R-HSA-9035034	RHOF GTPase cycle	-2.43695	-0.702547	4/41	120,4001,5295,26092	ADD3,LMNB1,PIK3R1,TOR1AIP1
HOXB4																						18_Member	Reactome Gene Sets	R-HSA-194315	Signaling by Rho GTPases	-2.18364	-0.565347	19/653	120,999,2316,2697,3320,4001,4628,5295,5529,7170,8358,9732,10451,23075,26092,55914,79019,140735,157769	ADD3,CDH1,FLNA,GJA1,HSP90AA1,LMNB1,MYH10,PIK3R1,PPP2R5E,TPM3,H3C2,DOCK4,VAV3,SWAP70,TOR1AIP1,ERBIN,CENPM,DYNLL2,FAM91A1
HRG																						18_Member	Reactome Gene Sets	R-HSA-9013405	RHOD GTPase cycle	-2.12721	-0.538943	4/50	120,4001,5295,26092	ADD3,LMNB1,PIK3R1,TOR1AIP1
HS2ST1																						18_Member	Reactome Gene Sets	R-HSA-9716542	Signaling by Rho GTPases, Miro GTPases and RHOBTB3	-2.07654	-0.518648	19/669	120,999,2316,2697,3320,4001,4628,5295,5529,7170,8358,9732,10451,23075,26092,55914,79019,140735,157769	ADD3,CDH1,FLNA,GJA1,HSP90AA1,LMNB1,MYH10,PIK3R1,PPP2R5E,TPM3,H3C2,DOCK4,VAV3,SWAP70,TOR1AIP1,ERBIN,CENPM,DYNLL2,FAM91A1
HSP90AA1																						19_Summary	Reactome Gene Sets	R-HSA-109582	Hemostasis	-2.41256	-0.685338	17/530	81,2316,2773,2783,3273,3659,3835,5295,5529,5660,5781,7465,8358,9732,10112,10451,221037	ACTN4,FLNA,GNAI3,GNB2,HRG,IRF1,KIF22,PIK3R1,PPP2R5E,PSAP,PTPN11,WEE1,H3C2,DOCK4,KIF20A,VAV3,JMJD1C
IL6R																						19_Member	Reactome Gene Sets	R-HSA-109582	Hemostasis	-2.41256	-0.685338	17/530	81,2316,2773,2783,3273,3659,3835,5295,5529,5660,5781,7465,8358,9732,10112,10451,221037	ACTN4,FLNA,GNAI3,GNB2,HRG,IRF1,KIF22,PIK3R1,PPP2R5E,PSAP,PTPN11,WEE1,H3C2,DOCK4,KIF20A,VAV3,JMJD1C
IMPDH2																						19_Member	Reactome Gene Sets	R-HSA-983231	Factors involved in megakaryocyte development and platelet production	-2.23748	-0.593353	7/138	3659,3835,7465,8358,9732,10112,221037	IRF1,KIF22,WEE1,H3C2,DOCK4,KIF20A,JMJD1C
IRF1																						20_Summary	KEGG Pathway	ko04932	Non-alcoholic fatty liver disease (NAFLD)	-2.23748	-0.593353	7/138	355,3570,3576,4731,5295,6392,7386	FAS,IL6R,CXCL8,NDUFV3,PIK3R1,SDHD,UQCRFS1
ITPKC																						20_Member	KEGG Pathway	ko04932	Non-alcoholic fatty liver disease (NAFLD)	-2.23748	-0.593353	7/138	355,3570,3576,4731,5295,6392,7386	FAS,IL6R,CXCL8,NDUFV3,PIK3R1,SDHD,UQCRFS1
KIAA1210																						20_Member	KEGG Pathway	hsa04932	Non-alcoholic fatty liver disease (NAFLD)	-2.10737	-0.534342	7/146	355,3570,3576,4731,5295,6392,7386	FAS,IL6R,CXCL8,NDUFV3,PIK3R1,SDHD,UQCRFS1
KIAA1551
KIF20A
KIF22
KLF10
KLF12
KLF3
LAMP1
LDHA
LDHB
LEMD2
LMAN2
LMNB1
LPAR1
LRP5
MAP1B
MC2R
MCFD2
MCU
MGAT5
MMGT1
MPP6
MRPS34
MT2A
MTAP
MYC
MYH1
MYH2
MYH4
NDUFV3
NEK6
NLK
NOL11
NUFIP2
NUP153
P2RY11
PAFAH1B3
PDCD6IP
PDIA6
PEX26
PIGM
PIK3R1
PKM
PLAG1
PNRC2
POM121C
POU4F2
PPARGC1A
PPIC
PPP2R5E
PSAP
PSMC3
PTGFRN
PTPDC1
PTPN14
QSER1
RGS5
RNF111
RNMT
RPL7L1
RPP14
RPRD2
RPS4X
RPS5
RPSAP58
S100A7A
SCAMP2
SDHD
SEMA6D
SEPT2
SERINC3
SESN2
SLC35G3
SLC6A15
SLC6A6
SMAD3
SMAD5
SNTG1
SOCS6
SOD2
SPRY2
SPTY2D1
SSR1
ST7L
STAMBPL1
STARD7
STAT3
STS
STT3B
SWAP70
TBL2
TCF25
THUMPD3
TLR6
TMED7
TMEM170A
TMEM64
TNFAIP3
TNFAIP8
TNPO1
TNRC6A
TOPBP1
TOR1AIP1
TPM3
TRIM59
TRIM63
TSNAX
TXNIP
TXNL4A
UBALD1
UQCRFS1
USP34
USP5
VAV3
VCAM1
WEE1
XIAP
ZBTB10
ZCCHC2
ZIK1
ZNF117
ZNF138
ZNF208
ZNF253
ZNF257
ZNF267
ZNF268
ZNF273
ZNF275
ZNF281
ZNF319
ZNF426
ZNF485
ZNF550
ZNF578
ZNF669
ZNF682
ZNF701
ZNF704

## Sheet: hsa-miR-32-5p
565 Validated target genes of hsa-miR-32-5p in miRTarbase	38 Autism risk genes in salivary gland	Gene Name	Entrez GeneID	Chromosomal Location	Molecular Function	Support for Autism	Evidence of Support	Number of gene association studies	Number of positive association studies	Number of negative association studies		Pathway enrichment analysis on validated target autism risk genes of hsa-miR-32-5p										Pathway enrichment analysis on validated target genes of hsa-miR-32-5p
												GroupID	Category	Term	Description	LogP	Log(q-value)	InTerm_InList	Genes	Symbols		GroupID	Category	Term	Description	LogP	Log(q-value)	InTerm_InList	Genes	Symbols
ARID1B	ARID1B	AT-rich interaction domain 1B	57492	6q25.3	This locus encodes an AT-rich DNA interacting domain-containing protein. The encoded protein is a component of the SWI/SNF chromatin remodeling complex and may play a role in cell-cycle activation. The protein encoded by this locus is similar to AT-rich interactive domain-containing protein 1A. These two proteins function as alternative, mutually exclusive ARID-subunits of the SWI/SNF complex. Th…	Rare single gene variant	Two de novo frameshift variants in the ARID1B gene were identified by exome sequencing in unrelated simplex ASD cases (PMIDs 22495309 and 23160955). Nord et al., 2011 (PMID 21448237) had previously identified a de novo deletion within the ARID1B gene resulting in reduced transcript expression in a patient with autism, and a de novo translocation and deletions disrupting ARID1B had previously been…	56	0	0		1_Summary	Reactome Gene Sets	R-HSA-5628897	TP53 Regulates Metabolic Genes	-2.85979	0	3/87	5728,7248,23112,3708	PTEN,TSC1,TNRC6B,ITPR1		1_Summary	KEGG Pathway	hsa05203	Viral carcinogenesis	-3.53389	-0.422391	18/190	578,1654,2957,2960,3516,3572,4193,4893,5293,5934,5966,7187,7533,8850,9134,9586,10010,64764	BAK1,DDX3X,GTF2A1,GTF2E1,RBPJ,IL6ST,MDM2,NRAS,PIK3CD,RBL2,REL,TRAF3,YWHAH,KAT2B,CCNE2,CREB5,TANK,CREB3L2
BAZ2B	BAZ2B	bromodomain adjacent to zinc finger domain 2B	29994	2q24.2	This gene belongs to the bromodomain gene family. Members of this gene family encode proteins that are integral components of chromatin remodeling complexes. The encoded protein showed strong preference for the activating H3K14Ac mark in a histone peptide screen, suggesting a potential role in transcriptional activation.	Rare single gene variant	Two de novo variants in the BAZ2B gene (a loss-of-function variant and a damaging missense variant) were identified in ASD probands from the Simons Simplex Collection in Iossifov et al., 2014. A second loss-of-function (LoF) variant in BAZ2B was identified in a patient presenting with ASD, moderate intellectual disability, and macrocephaly in Bowling et al., 2017. A third LoF variant in this gene…	6	0	0		1_Member	Reactome Gene Sets	R-HSA-5628897	TP53 Regulates Metabolic Genes	-2.85979	0	3/87	5728,7248,23112	PTEN,TSC1,TNRC6B		1_Member	KEGG Pathway	hsa05203	Viral carcinogenesis	-3.53389	-0.422391	18/190	578,1654,2957,2960,3516,3572,4193,4893,5293,5934,5966,7187,7533,8850,9134,9586,10010,64764	BAK1,DDX3X,GTF2A1,GTF2E1,RBPJ,IL6ST,MDM2,NRAS,PIK3CD,RBL2,REL,TRAF3,YWHAH,KAT2B,CCNE2,CREB5,TANK,CREB3L2
BCL11A	BCL11A	B-cell CLL/lymphoma 11A (zinc finger protein)	53335	2p16.1	This gene encodes a C2H2 type zinc-finger protein by its similarity to the mouse Bcl11a/Evi9 protein that functions as a myeloid and B-cell proto-oncogene. BCL11A resides within the dyslexia susceptibility candidate region 3 (DYX3) and has been proposed to be a candidate gene in chromosome 2p16.1-p15 deletion syndrome.	Rare single gene variant	A de novo loss-of-function variant in the BCL11A gene has been identified in an ASD proband from the Simons Simplex Collection (Iossifov et al., 2014). This gene was also identified in an ASD whole-exome sequencing study and subsequent TADA (transmission and de novo association) analysis as a gene strongly enriched for variants likely to affect ASD risk with a false discovery rate (FDR) of <0.1 (…	21	0	0		1_Member	KEGG Pathway	ko04140	Autophagy - animal	-2.4414	0	3/122	3708,5728,7248	ITPR1,PTEN,TSC1		1_Member	KEGG Pathway	ko05203	Viral carcinogenesis	-3.29839	-0.422391	17/182	578,1654,2957,2960,3516,3572,4193,4893,5293,5934,5966,7187,7533,8850,9134,9586,64764	BAK1,DDX3X,GTF2A1,GTF2E1,RBPJ,IL6ST,MDM2,NRAS,PIK3CD,RBL2,REL,TRAF3,YWHAH,KAT2B,CCNE2,CREB5,CREB3L2
CIC	CIC	capicua transcriptional repressor	23152	19q13.2	The protein encoded by this gene is an ortholog of the Drosophila melanogaster capicua gene, and is a member of the high mobility group (HMG)-box superfamily of transcriptional repressors. It may play a role in development of the central nervous system.	Rare single gene variant	A de novo loss-of-function (LoF) variant in the CIC gene was first identified in an ASD proband from the Simons Simplex Collection (Iossifov et al., 2014). A second de novo LoF variant in this gene was identified by whole genome sequencing in an ASD proband from a simplex family as part of the MSSNG initiative in Yuen et al., 2017. Based on the discovery of two de novo LoF variants in ASD cases, …	6	0	0		1_Member	KEGG Pathway	hsa04140	Regulation of autophagy	-2.42155	0	3/124	3708,5728,7248	ITPR1,PTEN,TSC1		2_Summary	KEGG Pathway	ko05206	MicroRNAs in cancer	-3.50784	-0.422391	15/143	578,659,1399,1871,4170,4193,4893,5728,6541,6659,8091,9134,10018,54541,85414	BAK1,BMPR2,CRKL,E2F3,MCL1,MDM2,NRAS,PTEN,SLC7A1,SOX4,HMGA2,CCNE2,BCL2L11,DDIT4,SLC45A3
CLN8	CLN8	Ceroid-lipofuscinosis, neuronal 8 (epilepsy, progressive with mental retardation)	2055	8p23.3	This gene encodes a transmembrane protein belonging to a family of proteins containing TLC domains, which are postulated to function in lipid synthesis, transport, or sensing. Mutations in this gene are associated with progressive epilepsy with mental retardation (EMPR; OMIM 600143), which is a subtype of neuronal ceroid lipofuscinoses (NCL).	Syndromic	A missense variant in the CLN8 gene segregated with ASD in a multi-generational Japanese family consisting of a father diagnosed with PDD-NOS and three affected male offspring diagnosed with Asperger syndrome (Egawa et al., 2015).	3	0	1		2_Summary	KEGG Pathway	hsa04070	Phosphatidylinositol signaling system	-2.77646	0	3/93	3708,5728,8867	ITPR1,PTEN,SYNJ1		2_Member	KEGG Pathway	ko05206	MicroRNAs in cancer	-3.50784	-0.422391	15/143	578,659,1399,1871,4170,4193,4893,5728,6541,6659,8091,9134,10018,54541,85414	BAK1,BMPR2,CRKL,E2F3,MCL1,MDM2,NRAS,PTEN,SLC7A1,SOX4,HMGA2,CCNE2,BCL2L11,DDIT4,SLC45A3
CPEB4	CPEB4	cytoplasmic polyadenylation element binding protein 4	80315	5q35.2	This gene encodes a sequence-specific RNA-binding protein that binds to the cytoplasmic polyadenylation element (CPE), an uridine-rich sequence element (consensus sequence 5'-UUUUUAU-3') within the mRNA 3'-UTR.	Functional	Parras et al., 2018 reported that: (1) CPEB4 bound to the transcripts of a number of high-confidence ASD risk genes, including AUTS2, DYRK1A, CUL3, and PTCHD1; (2) the brains of idiopathic ASD cases showed imbalances in CPEB4 transcript isoforms that resulted from decreased inclusion of a neuron-specific microexon and reduced poly (A)-tail length in 9% of the transcriptome, with this percentage b…	1	0	0		2_Member	KEGG Pathway	hsa04070	Phosphatidylinositol signaling system	-2.77646	0	3/93	3708,5728,8867	ITPR1,PTEN,SYNJ1		2_Member	KEGG Pathway	hsa05206	MicroRNAs in cancer	-3.31571	-0.422391	15/149	578,659,1399,1871,4170,4193,4893,5728,6541,6659,8091,9134,10018,54541,85414	BAK1,BMPR2,CRKL,E2F3,MCL1,MDM2,NRAS,PTEN,SLC7A1,SOX4,HMGA2,CCNE2,BCL2L11,DDIT4,SLC45A3
DDX3X	DDX3X	DEAD (Asp-Glu-Ala-Asp) box helicase 3, X-linked	1654	Xp11.4	The protein encoded by this gene is a member of the large DEAD-box protein family, that is defined by the presence of the conserved Asp-Glu-Ala-Asp (DEAD) motif,and acts as a multifunctional ATP-dependent RNA helicase. Nuclear roles for the encoded protein include transcriptional regulation, mRNP assembly, pre-mRNA splicing, and mRNA export, while in the cytoplasm, this protein is thought to be i…	Rare single gene variant	35 unique de novo variants (including 19 predicted loss-of-function alleles and 5 missense variants experimentally shown to be loss-of-function) in the DDX3X gene were identified in 38 female cases with intellectual disability, 20 of whom also presented with behavioral problems including autism spectrum disorder, hyperactivity, and aggression (Snijders Blok et al., 2015). A de novo splice-site va…	27	0	0		2_Member	KEGG Pathway	ko04070	Phosphatidylinositol signaling system	-2.77646	0	3/93	3708,5728,8867	ITPR1,PTEN,SYNJ1		3_Summary	KEGG Pathway	ko04151	PI3K-Akt signaling pathway	-3.23597	-0.422391	23/289	356,1978,2247,3655,3685,3696,4170,4193,4893,5293,5728,5934,7248,7533,9134,9180,9586,10018,23035,23678,54541,64764,118788	FASLG,EIF4EBP1,FGF2,ITGA6,ITGAV,ITGB8,MCL1,MDM2,NRAS,PIK3CD,PTEN,RBL2,TSC1,YWHAH,CCNE2,OSMR,CREB5,BCL2L11,PHLPP2,SGK3,DDIT4,CREB3L2,PIK3AP1
DST	DST	Dystonin	667	6p12.1	Cytoskeletal linker protein that acts as an integrator of intermediate filaments, actin and microtubule cytoskeleton networks. Isoform 7 regulates the organization and stability of the microtubule network of sensory neurons to allow axonal transport. Defects in this gene are associated with hereditary sensory and autonomic neuropathy 6 (HSAN6) [MIM:614653], a genetically and clinically heterogene…	Rare single gene variant	Five case-specific loss-of-function variants were identified in the DST gene following the sequencing of 215 synaptic genes in 147 cases with ASD, 273 cases with schizophrenia, and 287 controls (Kenny et al., 2013).	8	0	0		3_Summary	Reactome Gene Sets	R-HSA-9018519	Estrogen-dependent gene expression	-2.43143	0	3/123	5885,8850,23112	RAD21,KAT2B,TNRC6B		3_Member	KEGG Pathway	ko04151	PI3K-Akt signaling pathway	-3.23597	-0.422391	23/289	356,1978,2247,3655,3685,3696,4170,4193,4893,5293,5728,5934,7248,7533,9134,9180,9586,10018,23035,23678,54541,64764,118788	FASLG,EIF4EBP1,FGF2,ITGA6,ITGAV,ITGB8,MCL1,MDM2,NRAS,PIK3CD,PTEN,RBL2,TSC1,YWHAH,CCNE2,OSMR,CREB5,BCL2L11,PHLPP2,SGK3,DDIT4,CREB3L2,PIK3AP1
EIF4EBP2	EIF4EBP2	Eukaryotic translation initiation factor 4E binding protein 2	1979	10q22.1	This gene encodes a member of the eukaryotic translation initiation factor 4E binding protein family. The gene products of this family bind eIF4E and inhibit translation initiation. However, insulin and other growth factors can release this inhibition via a phosphorylation-dependent disruption of their binding to eIF4E. Regulation of protein production through these gene products have been implic…	Functional	Knockout of the EIF4EBP2 gene in mice results in an increased ratio of excitatory to inhibitory synaptic inputs and autistic-like behaviours (that is, social interaction deficits, altered communication and repetitive/stereotyped behaviours) (Gkogkas et al., 2012).	1	0	0		3_Member	Reactome Gene Sets	R-HSA-9018519	Estrogen-dependent gene expression	-2.43143	0	3/123	5885,8850,23112	RAD21,KAT2B,TNRC6B		3_Member	KEGG Pathway	hsa04151	PI3K-Akt signaling pathway	-2.73522	-0.0677712	23/315	356,1978,2247,3655,3685,3696,4170,4193,4893,5293,5728,5934,7248,7533,9134,9180,9586,10018,23035,23678,54541,64764,118788	FASLG,EIF4EBP1,FGF2,ITGA6,ITGAV,ITGB8,MCL1,MDM2,NRAS,PIK3CD,PTEN,RBL2,TSC1,YWHAH,CCNE2,OSMR,CREB5,BCL2L11,PHLPP2,SGK3,DDIT4,CREB3L2,PIK3AP1
ERBIN	ERBIN	erbb2 interacting protein	55914	5q12.3	This gene is a member of the leucine-rich repeat and PDZ domain (LAP) family that binds to the unphosphorylated form of the ERBB2 protein and regulates ERBB2 function and localization. It has also been shown to affect the Ras signaling pathway by disrupting Ras-Raf interaction.	Rare single gene variant	This gene, formerly known as ERBB2IP, was originally identified as an ASD candidate gene based on its enrichment in an autism-associated protein interaction module. Sequencing of post-mortem brain tissue from 25 ASD cases resulted in the identification of significant non-synonymous variants in this gene with an expected false-positive rate at 0.1, confirming the involvement of this module with au…	6	0	0												4_Summary	Reactome Gene Sets	R-HSA-6791312	TP53 Regulates Transcription of Cell Cycle Genes	-2.8207	-0.0862957	7/46	891,4848,4850,5934,6790,7832,9134,10140,10766,11044,54464,64282	CCNB1,CNOT2,CNOT4,RBL2,AURKA,BTG2,CCNE2,TOB1,TOB2,TENT4A,XRN1,TENT4B
EXOC5	EXOC5	exocyst complex component 5	10640	14q22.3	The protein encoded by this gene is a component of the exocyst complex, a multiple protein complex essential for targeting exocytic vesicles to specific docking sites on the plasma membrane.	Rare single gene variant	This gene was originally identified as an ASD candidate gene based on its enrichment in an autism-associated protein interaction module; sequencing of post-mortem brain tissue from 25 ASD cases resulted in the identification of significant non-synonymous variants in this gene with an expected false-positive rate at 0.1, confirming the involvement of this module with autism (Li et al., 2014).	2	0	0												4_Member	Reactome Gene Sets	R-HSA-6791312	TP53 Regulates Transcription of Cell Cycle Genes	-2.8207	-0.0862957	7/46	891,4848,4850,5934,6790,7832,9134	CCNB1,CNOT2,CNOT4,RBL2,AURKA,BTG2,CCNE2
GAN	GAN	Gigaxonin	8139	16q23.2	This gene encodes a member of the cytoskeletal BTB/kelch (Broad-Complex, Tramtrack and Bric a brac) repeat family. The encoded protein plays a role in neurofilament architecture and is involved in mediating the ubiquitination and degradation of some proteins. Defects in this gene are a cause of giant axonal neuropathy (GAN).	Rare single gene variant	Single nucleotide polymorphism (SNP) array analysis showed a de novo 280 kb deletion on chromosome 16q23.2 involving the GAN gene in a girl with ASD and developmental delay.	2	0	0												4_Member	KEGG Pathway	hsa03018	RNA degradation	-2.23007	0	8/73	4848,4850,7832,10140,10766,11044,54464,64282	CNOT2,CNOT4,BTG2,TOB1,TOB2,TENT4A,XRN1,TENT4B
ITPR1	ITPR1	inositol 1,4,5-trisphosphate receptor type 1	3708	3p26.1	This gene encodes an intracellular receptor for inositol 1,4,5-trisphosphate. Upon stimulation by inositol 1,4,5-trisphosphate, this receptor mediates calcium release from the endoplasmic reticulum. Mutations in this gene cause spinocerebellar ataxia type 15, a disease associated with an heterogeneous group of cerebellar disorders.	Rare single gene variant	A likely damaging missense variant in the ITPR1 gene was identified in an ASD proband from the Autism Clinical and Genetic Resources in China (ACGC) cohort (Wang et al., 2016). Two additional possibly damaging de novo missense variants in ITPR1 had previously been identified in ASD probands from the Autism Sequencing Consortium (De Rubeis et al., 2014) and the Simons Simplex Collection (Iossifov …	11	0	0												4_Member	KEGG Pathway	ko03018	RNA degradation	-2.23007	0	8/73	4848,4850,7832,10140,10766,11044,54464,64282	CNOT2,CNOT4,BTG2,TOB1,TOB2,TENT4A,XRN1,TENT4B
KAT2B	KAT2B	K(lysine) acetyltransferase 2B	8850	3p24.3	The protein encoded by this gene functions as a histone acetyltransferase (HAT) to promote transcriptional activation and acts as a circadian transcriptional coactivator which enhances the activity of the circadian transcriptional activators.	Rare single gene variant	This gene was identified by TADA (transmission and de novo association) analysis of a combined dataset from the Simons Simplex Collection (SSC) and the Autism Sequencing Consortium (ASC) as a gene strongly enriched for variants likely to affect ASD risk with a false discovery rate (FDR) of <0.1 (Sanders et al., 2015); among the variants identified in this gene was one de novo loss-of-function (Lo…	6	0	0												5_Summary	KEGG Pathway	hsa05161	Hepatitis B	-2.67719	-0.0677299	14/155	356,1654,1871,4893,5293,5728,6416,6773,7098,7187,9134,9586,64764,114609	FASLG,DDX3X,E2F3,NRAS,PIK3CD,PTEN,MAP2K4,STAT2,TLR3,TRAF3,CCNE2,CREB5,CREB3L2,TIRAP
KIAA1586	KIAA1586	KIAA1586	57691	6p12.1	Unknown	Rare Single Gene variant	Rare variants in the KIAA1586 gene have been identified with autism (Bucan et al., 2009; ORoak et al., 2012).	4	0	0												5_Member	KEGG Pathway	hsa05161	Hepatitis B	-2.67719	-0.0677299	14/155	356,1654,1871,4893,5293,5728,6416,6773,7098,7187,9134,9586,64764,114609	FASLG,DDX3X,E2F3,NRAS,PIK3CD,PTEN,MAP2K4,STAT2,TLR3,TRAF3,CCNE2,CREB5,CREB3L2,TIRAP
KMT5B	KMT5B	lysine methyltransferase 5B	51111	11q13.2	Histone methyltransferase that specifically trimethylates 'Lys-20' of histone H4. H4 'Lys-20' trimethylation represents a specific tag for epigenetic transcriptional repression. Mainly functions in pericentric heterochromatin regions, thereby playing a central role in the establishment of constitutive heterochromatin in these regions. KMT5B is targeted to histone H3 via its interaction with RB1 f…	Rare Single Gene variant	A de novo loss-of-function (LoF) variant in the KMT5B gene (previously known as SUV420H1) was identified in an autistic proband from a simplex family in Iossifov et al., 2012 (PMID 22542183). In addition, two missense variants in the KMT5B gene that were predicted to be deleterious was also identified in ASD probands from the Simons Simplex Collection in Sanders et al., 2012 (PMID 22495306). Alth…	14	0	0												6_Summary	Reactome Gene Sets	R-HSA-390471	Association of TriC/CCT with target proteins during biosynthesis	-2.56979	-0.0114816	6/38	908,9134,10564,11328,26190,55294	CCT6A,CCNE2,ARFGEF2,FKBP9,FBXW2,FBXW7
MTF1	MTF1	metal-regulatory transcription factor 1	4520	1p34.3	The encoded protein is Zn binding transcription factor that mediates regulation of metallothionein genes.	Genetic Association	Genetic association has been found between the MTF1 gene and autism in an AGRE cohort (Serajee et al., 2004).	5	0	0												6_Member	Reactome Gene Sets	R-HSA-390471	Association of TriC/CCT with target proteins during biosynthesis	-2.56979	-0.0114816	6/38	908,9134,10564,11328,26190,55294	CCT6A,CCNE2,ARFGEF2,FKBP9,FBXW2,FBXW7
MYO5A	MYO5A	myosin VA	4644	15q21.2	This gene is one of three myosin V heavy-chain genes, belonging to the myosin gene superfamily. Myosin V is a class of actin-based motor proteins involved in cytoplasmic vesicle transport and anchorage, spindle-pole alignment and mRNA translocation.	Rare single gene variant	Two de novo missense variants in the MYO5A gene had previously been identified in ASD probands (one proband from the Autism Sequencing Consortium in De Rubeis et al., 2014, the other from the Simons Simplex Collection in Iossifov et al., 2014). Two additional de novo missense variants in this gene were identified by whole genome sequencing in two ASD probands as part of the MSSNG initiative in Yu…	5	1	0												7_Summary	Reactome Gene Sets	R-HSA-1660499	Synthesis of PIPs at the plasma membrane	-2.50678	0	7/52	375,5293,5728,8776,8867,23396,59338	ARF1,PIK3CD,PTEN,MTMR1,SYNJ1,PIP5K1C,PLEKHA1
NEO1	NEO1	Neogenin 1	4756	15q24.1	Multi-functional cell surface receptor for members of the BMP, netrin, and repulsive guidance molecule (RGM) families that regulates cell adhesion in many diverse developmental processes, including neural tube and mammary gland formation, myogenesis and angiogenesis. Netrin-Neogenin interactions result in a chemoattractive axon guidance response and cell-cell adhesion.	Multigenic CNV, rare single gene variant	Biallelic variants in the NEO1 gene were identified in two ASD patients of Han Chinese descent (Siu et al., 2015).	1	0	0												7_Member	Reactome Gene Sets	R-HSA-1660499	Synthesis of PIPs at the plasma membrane	-2.50678	0	7/52	375,5293,5728,8776,8867,23396,59338	ARF1,PIK3CD,PTEN,MTMR1,SYNJ1,PIP5K1C,PLEKHA1
PAFAH1B1	PAFAH1B1	Platelet-activating factor acetylhydrolase 1b, regulatory subunit 1 (45kDa)	5048	17p13.3	Required for proper activation of Rho GTPases and actin polymerization at the leading edge of locomoting cerebellar neurons and postmigratory hippocampal neurons in response to calcium influx triggered via NMDA receptors. Mutations in this gene are responsible for lissencephaly 1 (LIS1) [MIM:607432].	Functional	PAFAH1B1(+/-) adolescent mice showed significant reductions in elimination and turnover rates of dendritic protrusions of layer V pyramidal neurons and exhibited deficits in social interaction (Sudarov et al., 2013).	3	0	0												8_Summary	Reactome Gene Sets	R-HSA-9614085	FOXO-mediated transcription	-2.32363	0	7/56	356,2908,4801,5934,8850,9314,10018	FASLG,NR3C1,NFYB,RBL2,KAT2B,KLF4,BCL2L11
PER2	PER2	period circadian clock 2	8864	2q37.3	This gene is a member of the Period family of genes and is expressed in a circadian pattern in the suprachiasmatic nucleus, the primary circadian pacemaker in the mammalian brain. Genes in this family encode components of the circadian rhythms of locomotor activity, metabolism, and behavior. This gene is upregulated by CLOCK/ARNTL heterodimers but then represses this upregulation in a feedback lo…	Rare single gene variant	A de novo loss-of-function variant in the PER2 gene was observed in an ASD proabnd from the Simons Simplex Collection in Iossifov et al., 2014. Yuen et al., 2017 identified additional PER2 variants by whole genome sequencing in four ASD families, including a de novo LoF variant in a simplex family from the ASD: Genomes to Outcome Study cohort. Despite being a mutation-intolerant gene with a pLI s…	5	0	0												8_Member	Reactome Gene Sets	R-HSA-9614085	FOXO-mediated transcription	-2.32363	0	7/56	356,2908,4801,5934,8850,9314,10018	FASLG,NR3C1,NFYB,RBL2,KAT2B,KLF4,BCL2L11
PLXNA3	PLXNA3	plexin A3	55558	Xq28	This gene encodes a member of the plexin class of proteins. The encoded protein is a class 3 semaphorin receptor, and may be involved in cytoskeletal remodeling and as well as apoptosis. Studies of a similar gene in zebrafish suggest that it is important for axon pathfinding in the developing nervous system.	Rare single gene variant	A de novo splice-site variant in the PLXNA3 gene was identified in an ASD proband from the Simons Simplex Collection in Krumm et al., 2015. Targeted sequencing of 536 Chinese ASD probands and 1457 Chinese controls in Guo et al., 2017 identified three rare deleterious variants in PLXNA3 in Chinese ASD probands; subsequent Transmission and De Novo Association (TADA) analysis of a combined cohort of…	6	0	0												9_Summary	Reactome Gene Sets	R-HSA-201451	Signaling by BMP	-2.07748	0	4/22	657,659,4091,4092	BMPR1A,BMPR2,SMAD6,SMAD7
PTEN	PTEN	phosphatase and tensin homolog (mutated in multiple advanced cancers 1)	5728	10q23.31	The protein encoded this gene is a phosphatidylinositol-3,4,5-trisphosphate 3-phosphatase. It contains a tensin like domain as well as a catalytic domain similar to that of the dual specificity protein tyrosine phosphatases.	Syndromic	Recurrent mutations in the PTEN gene have been identified in multiple individuals with ASD as described below. Deleterious variants in PTEN have been identified in individuals presenting with ASD and macrocephaly in multiple studies (PMIDs 15805158, 18759867, 19265751, 20533527). Two de novo deleterious events in the PTEN gene were identified in exome sequencing studies in simplex ASD cases in 20…	65	2	0												9_Member	Reactome Gene Sets	R-HSA-201451	Signaling by BMP	-2.07748	0	4/22	657,659,4091,4092	BMPR1A,BMPR2,SMAD6,SMAD7
RAD21	RAD21	RAD21cohesin complex component	5885	8q24.11	Cleavable component of the cohesin complex, involved in chromosome cohesion during cell cycle, in DNA repair, and in apoptosis. The cohesin complex is required for the cohesion of sister chromatids after DNA replication. The cohesin complex apparently forms a large proteinaceous ring within which sister chromatids can be trapped. At metaphase-anaphase transition, this protein is cleaved by separa…	Syndromic	Heterozygous mutations in the RAD21 gene are responsible for a form of Cornelia de Lange syndrome (Cornelia de Lange syndrome-4 ; OMIM 614701) (Deardorff et al., 2012; Ansari et al., 2014). A comparison of the primary clinical findings in individuals with molecularly confirmed Cornelia de Lange syndrome in Kline et al., 2018 determined that 20-49% of individuals with RAD21 mutations presented wit…	4	0	0												10_Summary	Reactome Gene Sets	R-HSA-9013973	TICAM1-dependent activation of IRF3/IRF7	-2.04739	0	3/12	7098,7187,10010	TLR3,TRAF3,TANK
RBM27	RBM27	RNA binding motif protein 27	54439	5q32	This gene encodes a protein of unknown function.	Rare single gene variant	Two de novo missense variants in the RBM27 gene have been identified in ASD probands from the Simons Simplex Collection, with no de novo events in this gene observed in 1,786 unaffected siblings (P=4.63 x 10-3) (Iossifov et al., 2014; Krumm et al., 2015).	3	0	0												10_Member	Reactome Gene Sets	R-HSA-9013973	TICAM1-dependent activation of IRF3/IRF7	-2.04739	0	3/12	7098,7187,10010	TLR3,TRAF3,TANK
RLIM	RLIM	Ring finger protein, LIM domain interacting	51132	Xq13.2	The protein encoded by this gene is a E3 ubiquitin protein ligase that targets LIM domain binding 1 (LDB1/CLIM) for proteasome-dependent degradation1. This protein and LDB1 are co-repressors of LHX1/LIM-1, a homeodomain transcription factor. By targeting ZFP42 for degradation, RLIM acts as an activator of random inactivation of X chromosome in the embryo.	Rare single gene variant	A rare missense variant in the RLIM gene (c.1067A>G; p.Tyr356Cys) segregated with disease in a three-generation Norwegian family with a novel X-linked intellectual disability syndrome characterized by autism, subtle facial dysmorphism, and severe feeding problems (Tonne et al., 2015).	5	0	0												11_Summary	KEGG Pathway	hsa04211	Longevity regulating pathway	-2.00441	0	9/96	1978,1979,4893,5293,7248,9586,26060,64764,143686	EIF4EBP1,EIF4EBP2,NRAS,PIK3CD,TSC1,CREB5,APPL1,CREB3L2,SESN3
SASH1	SASH1	SAM and SH3 domain containing 1	23328	6q24.3-q25.1	This gene encodes a scaffold protein involved in the TLR4 signaling pathway that may stimulate cytokine production and endothelial cell migration in response to invading pathogens. The encoded protein has also been described as a potential tumor suppressor.	Rare single gene variant	Two de novo missense variants in the SASH1 gene were identified in ASD probands from the Simons Simplex Collection (Iossifov et al., 2014); one of these variants was later determined to be a postzygotic mosaic mutation (PZM) in Lim et al., 2017. A second non-synonymous PZM in this gene was identified in an ASD proband in Lim et al., 2017; comparison with a background set of 84,448 privately inher…	2	0	0												11_Member	KEGG Pathway	hsa04211	Longevity regulating pathway	-2.00441	0	9/96	1978,1979,4893,5293,7248,9586,26060,64764,143686	EIF4EBP1,EIF4EBP2,NRAS,PIK3CD,TSC1,CREB5,APPL1,CREB3L2,SESN3
SETD5	SETD5	SET domain containing 5	55209	3p25.3	This gene is predicted to encode a methyltransferase and resides within the critical interval for the 3p25 microdeletion syndrome.	Rare Single Gene variant	Seven loss-of-function variants in the SETD5 gene, five of which were confirmed as de novo in origin, were identified in affected individuals following screening of 996 individuals with ID in Grozeva et al., 2014; two individuals with de novo LoF SETD5 variants were also identified as autistic in the supplementary material (PMID 24680889). A de novo LoF variant and a de novo likely damaging misse…	28	0	0
SIK1	SIK1	Salt-inducible kinase 1	150094	21q22.3	This gene encodes a serine/threonine-protein kinase involved in various processes such as cell cycle regulation, gluconeogenesis and lipogenesis regulation, muscle growth and differentiation and tumor suppression. It plays several roles in the central nervous system including regulation of the circadian clock (Jagannath et al., 2013) and transcription of corticotropin-releasing hormone in the hyp…	Rare single gene variant	Variants in the SIK1 gene were identified in six unrelated individuals presenting with developmental epilepsies; three subjects presenting with infantile spasms subsequently developed intractable epilepsy and an autism plus developmental disorder with absent speech, impaired socialization, and repetitive behaviors (Hansen et al., 2015).	5	0	0
SLC12A5	SLC12A5	Solute carrier family 12 (potassium/chloride transporter), member 5	57468	20q13.12	This gene encodes an integral membrane K-Cl cotransporter that mediates electroneutral potassium-chloride cotransport in mature neurons and is important for Cl-homeostasis in neurons. Mutations in this gene have been associated with febrile seizures (Puskarjov et al., 2014), idiopathic generalized epilepsy (Kahle et al., 2014), and epilepsy of infancy with migrating focal seizures (Stodberg et al…	Rare single gene variant	Functionally-impairing missense variants in the SLC12A5 previously observed in epilepsy cases were identified in probands from a Quebec ASD cohort. Subsequent analysis of a combined dataset indicated that there was an enrichment of coding variants in the target region of the C-terminus of KCC2 in ASD cases compared to controls (P=0.03); this statistically significant enrichment increased when con…	6	0	0
SLC33A1	SLC33A1	solute carrier family 33 member 1	9197	3q25.31	The protein encoded by this gene is a probable acetyl-CoA transporter required for the formation of O-acetylated (Ac) gangliosides. A heterozygous missense variant in SLC33A1 was identified in a Chinese family presenting with spastic paraplegia (SPG42; OMIM 612539), whereas biallelic variants in SLC33A1 are associated with congenital cataracts, hearing loss, and neurodegeneration (CCHLND; OMIM 61…	Functional	A SLC33A1/AT-1 Tg mouse model that selectively overexpresses human AT-1 in neurons exhibited cognitive deficits, autistic-like social behavior, aberrations in synaptic plasticity, an increased number of dendritic spines and branches, and widespread proteomic changes (Hullinger et al., 2016).	4	0	0
SRPRA	SRPRA	SRP receptor subunit alpha	6734	11q24.2	The gene encodes a subunit of the endoplasmic reticulum signal recognition particle receptor that, in conjunction with the signal recognition particle, is involved in the targeting and translocation of signal sequence tagged secretory and membrane proteins across the endoplasmic reticulum.	Rare single gene variant	Two de novo protein-truncating variants and two de novo missense variants predicted to be possibly damaging (defined as 1 MPC 2) were identified in the SRPRA gene in ASD probands from the Simons Simplex Collection and the Autism Sequencing Consortium (Iossifov et al., 2014; Satterstrom et al., 2020), while two additional protein-truncating variants in this gene were observed in case samples from …	2	0	0
SYBU	SYBU	syntabulin	55638	8q23.2	Syntabulin/GOLSYN is part of a kinesin motor-adaptor complex that is critical for the anterograde axonal transport of active zone components and contributes to activity-dependent presynaptic assembly during neuronal development.	Rare single gene variant/Functional	Conditional stb knockout mice were found to display core autism-like traits, including deficits in social recognition and communication, increased stereotypic behavior, and impaired spatial learning and memory; furthermore, functional analysis of a de novo missense variant in the SYBU gene observed in an ASD proband demonstrated that this variant resulted in the loss of adapter capacity for bindi…	1	0	0
SYNJ1	SYNJ1	synaptojanin 1	8867	21q22.11	This gene encodes a phosphoinositide phosphatase that regulates levels of membrane phosphatidylinositol-4,5-bisphosphate. As such, expression of this enzyme may affect synaptic transmission and membrane trafficking.	Rare single gene variant	Two non-synonymous postzygotic mosaic mutations (PZMs) in the SYNJ1 gene were identified in ASD probands in Lim et al., 2017; comparison with a background set of 84,448 privately inherited variants demonstrated that this gene harbored more PZMs than expected based on background rates (2/571 observed vs. 8/84,448 expected; hypergeometric P-value of 1.2E-03).	1	0	0
TNRC6B	TNRC6B	Trinucleotide repeat containing 6B	23112	22q13.1	Plays a role in RNA-mediated gene silencing by both micro-RNAs (miRNAs) and short interfering RNAs (siRNAs). Required for miRNA-dependent translational repression and siRNA-dependent endonucleolytic cleavage of complementary mRNAs by argonaute family proteins.	Rare single gene variant	Two de novo loss-of-function variants in the TNRC6B gene have been identified in ASD probands from the Simons Simplex Collection (refs).	11	0	0
TRIO	TRIO	Trio Rho guanine nucleotide exchange factor	7204	5p15.2	Promotes the exchange of GDP by GTP. Together with leukocyte antigen-related (LAR) protein, it could play a role in coordinating cell-matrix and cytoskeletal rearrangements necessary for cell migration and cell growth.	Rare Single Gene variant	A de novo LoF variant and two de novo missense variants that were predicted to be damaging were observed in ASD probands (PMID 22495306, 22495309, 25363760). Analysis of rare coding variation in 3,871 ASD cases and 9,937 ancestry-matched or paternal controls from the Autism Sequencing Consortium (ASC) identified TRIO as a gene meeting high statistical significance with a 0.05 < FDR 0.1, meaning t…	30	0	0
TSC1	TSC1	tuberous sclerosis 1	7248	9q34.13	This gene encodes a growth inhibitory protein thought to play a role in the stabilization of tuberin and has been implicated as a tumor supressor.	Rare Single Gene variant	This gene has been associated with syndromic autism, where a subpopulation of individuals with a given syndrome develop autism. In particular, genetic association exists between autism and tuberous sclerosis (and hence the TSC1 and TSC2 genes as well).	21	0	1
USP45	USP45	Ubiquitin specific peptidase 45	85015	6q16.2	The protein encoded by this gene acts catalyzes the thiol-dependent hydrolysis of ester, thioester, amide, peptide and isopeptide bonds formed by the C-terminal Gly of ubiquitin (a 76-residue protein attached to proteins as an intracellular targeting signal).	Rare single gene variant	This gene was identified by TADA (transmission and de novo association) analysis of a combined dataset from the Simons Simplex Collection (SSC) and the Autism Sequencing Consortium (ASC) as a gene strongly enriched for variants likely to affect ASD risk with a false discovery rate (FDR) of <0.1 (Sanders et al., 2015); among the variants identified in this gene was one de novo loss-of-function (Lo…	3	0	0
AAED1
ABCF2
ACAA1
ACTC1
ADAM10
AEN
AGBL5
AGMAT
AGTPBP1
AKAP10
ALG14
AMD1
ANKIB1
ANO8
ANP32E
AP3S2
AP5Z1
APOBEC3F
APPL1
ARF1
ARFGEF2
ARGFX
ARGLU1
ARNTL2
ARRDC4
ASAP1
ASGR2
ATF7IP
ATOX1
ATP2A2
ATP2B4
ATP7A
ATXN1
AURKA
B4GALT7
BAK1
BCAT1
BCAT2
BCL11B
BCL2L11
BICD2
BMP8A
BMPR1A
BMPR2
BPTF
BRMS1L
BTBD2
BTG2
C11orf24
C15orf38-AP3S2
C17orf75
C1GALT1C1
C1orf35
C21orf91
C2orf69
C5orf24
C6orf62
CAD
CAPZB
CARD6
CASD1
CASKIN1
CCDC113
CCDC171
CCDC186
CCNB1
CCNE2
CCSER2
CCT6A
CD180
CD226
CD2AP
CD69
CDC27
CDC5L
CDC6
CDK16
CDK5R1
CHST1
CIDEC
CLTA
CNEP1R1
CNIH1
CNNM4
CNOT2
CNOT4
COG3
COX20
CPEB2
CPEB3
CPTP
CREB3L2
CREB5
CRKL
CTDSPL
CYP20A1
CYP2C19
CYTH2
DAB2IP
DAND5
DBT
DDI2
DDIT4
DENND2C
DENND4B
DNAJB12
DNAJB9
DNAJC27
DNAJC30
DOCK9
DSC3
DSTYK
DUS2
DUSP10
DUSP5
DYNC1LI2
DYNLT3
E2F3
EARS2
EDEM1
EDRF1
EID2B
EIF1
EIF4EBP1
EIF5A2
ELOA
ENTHD1
EPM2AIP1
ERGIC2
ESRP1
EVI5
F11R
FAM126B
FAM129A
FAM135A
FAM214A
FAM46A
FAM49A
FAM91A1
FAR1
FASLG
FBXO28
FBXW2
FBXW7
FCHO2
FGF2
FKBP14
FKBP1A
FKBP9
FLCN
FMN1
FNDC3B
FNIP1
FOPNL
FOXN2
FUT10
FUT11
FXR1
FZD6
G2E3
G3BP2
GAA
GALNT7
GATA6
GATAD2B
GCNT3
GEMIN2
GFPT2
GGCX
GID4
GIT2
GLYR1
GM2A
GNAQ
GOLGA3
GOLGA4
GOLGA8A
GOLGA8B
GOLGA8IP
GOLGA8J
GPBP1L1
GRAMD1B
GRAMD2B
GRAMD4
GTF2A1
GTF2E1
GUF1
GULP1
GXYLT1
H3F3B
H3F3C
HAT1
HBS1L
HECTD1
HIVEP1
HMGA2
HMGCR
HOXA13
HOXC8
HP1BP3
IBTK
ICAM1
IFITM1
IFT22
IKZF2
IKZF4
IL6ST
INCENP
INSIG1
IPP
IRGQ
ITGA6
ITGAV
ITGB8
ITM2B
JOSD1
KCNC4
KIAA0556
KIAA1109
KIAA1958
KIF1B
KIF1BP
KIF5B
KLF4
KLHDC10
KLHL14
KLHL15
KLHL18
KLHL42
LAMP2
LAX1
LCOR
LETM1
LHFPL2
LILRA2
LIN54
LIN7C
LONRF3
MAN2A1
MAP1B
MAP2K4
MAST3
MBD2
MCF2L2
MCL1
MCOLN2
MDM2
MED19
MED29
MED7
MEF2D
MFF
MFHAS1
MFN1
MIA3
MIER3
MIS12
MKNK2
MOAP1
MORC3
MPP1
MPP7
MRO
MRPL17
MRPL19
MRPS16
MRPS21
MRS2
MTMR1
MTMR10
MUC21
MYCBP
MYLIP
MYO1D
MYZAP
NARF
NCAPG2
NECAP1
NEFL
NEMP1
NF2
NFATC2IP
NFYB
NHSL1
NKAP
NLRP9
NOL4L
NPTN
NPY4R
NR3C1
NRAS
NSF
NUCKS1
NUFIP2
NUGGC
NUP43
NUS1
OPA3
OR2A4
ORAI2
OSBPL8
OSMR
OTUD3
OTUD7B
OTULIN
PAIP1
PAPD5
PAPD7
PARD6B
PAWR
PAX9
PAXIP1
PBLD
PCBD2
PCMTD1
PCTP
PDZD8
PEAK1
PELP1
PGAM4
PGPEP1
PHLPP2
PHTF2
PIK3AP1
PIK3CD
PIP5K1C
PITPNA
PKNOX1
PLEKHA1
PMEPA1
PNO1
POLQ
PPCS
PPIC
PPP1R12C
PPP1R37
PPP1R3D
PRCP
PRMT5
PRPF40A
PRPS1
PRRC2B
PRRG4
PSMD5
PSME3
PTAR1
PTGER4
PTGES2
PTPRJ
PURG
PUS7
QSER1
RAB3D
RAB7B
RAB8B
RAD51
RANBP6
RBFOX2
RBL2
RBM28
RBMS2
RBPJ
REL
REV3L
REXO1
RGS17
RHPN2
RNF103
RNF141
RNF4
RNF44
RP2
RPE65
RPL23
RPL24
RPL9
RPLP1
RPRD2
RRN3
RSBN1
SAMD8
SBNO2
SCAF11
SELENOT
SERTAD2
SERTAD3
SESN3
SETD7
SGK3
SGPP1
SH2B3
SH3PXD2A
SHCBP1
SHE
SLC10A7
SLC25A16
SLC25A32
SLC25A36
SLC37A3
SLC39A14
SLC39A6
SLC45A3
SLC7A1
SLC7A11
SLC9A1
SLX4
SMAD6
SMAD7
SMARCA5
SMG1
SMU1
SNN
SNRPD1
SNX10
SOX11
SOX4
SPATA2
SPATS2L
SPCS3
SPOCK2
SPRYD4
SRFBP1
SSFA2
STAT2
STYX
SUPT7L
SZRD1
TACC1
TAF8
TANK
TATDN3
TBC1D8
TECPR2
TEF
TESK1
TEX2
TIRAP
TLR3
TMEM184B
TMEM239
TMEM33
TMEM41A
TMEM44
TMF1
TNFRSF13C
TNPO1
TOB1
TOB2
TOR1B
TOR4A
TPPP
TRAF3
TRAM2
TRIM36
TRMT2B
TSPAN31
TULP4
TWF1
TWIST1
TXLNA
TXNDC15
UBE2Q2
UBE2W
UBE2Z
UBXN4
UCK2
UGDH
UGP2
UHRF1BP1
UQCRFS1
USP21
USP28
UVRAG
VCPKMT
VDAC2
VHLL
VMA21
VPS4B
VPS54
WASL
WDR81
WRNIP1
XKR7
XPR1
XRN1
YIPF4
YWHAH
ZADH2
ZBTB34
ZBTB8B
ZC3HAV1L
ZDHHC21
ZDHHC24
ZDHHC5
ZFC3H1
ZFP62
ZFYVE21
ZHX1
ZIC5
ZNF134
ZNF157
ZNF17
ZNF224
ZNF24
ZNF264
ZNF267
ZNF277
ZNF317
ZNF354B
ZNF383
ZNF398
ZNF417
ZNF430
ZNF460
ZNF492
ZNF594
ZNF598
ZNF607
ZNF695
ZNF721
ZNF75A
ZNF772
ZNF850
ZNF98
ZNRF3
ZSCAN12
ZXDA

## Sheet: hsa-miR-140-3p
224 Validated target genes of hsa-miR-140-3p in miRTarbase	13 Autism risk genes in salivary gland	Gene Name	Entrez GeneID	Chromosomal Location	Molecular Function	Support for Autism	Evidence of Support	Number of gene association studies	Number of positive association studies	Number of negative association studies		Pathway enrichment analysis on validated target autism risk genes of hsa-miR-140-3p										Pathway enrichment analysis on validated target genes of hsa-miR-140-3p
																						GroupID	Category	Term	Description	LogP	Log(q-value)	InTerm_InList	Genes	Symbols
ADARB1	ADARB1	Adenosine deaminase, RNA-specific, B1	104	21q22.3	Editing of the messenger RNAs for glutamate receptor (GluR) subunits by site-selective adenosine deamination. Edits both the GluR-B Q/R and R/G sites efficiently but converts the adenosine in hotspot1 much less efficiently.	Functional	A dysfunctional isoform of ADARB1, which results from alternative skipping of the exon harboring two double-stranded RNA-binding domains, was found more frequently in postmortem cerebella from individuals with autism (Eran et al., 2012). This suggests that A-to-I editing of synaptic genes by ADARB1 may be informative for assessing the epigenetic risk for ASD.	5	0	0		no pathway enriched										1_Summary	Reactome Gene Sets	R-HSA-190828	Gap junction trafficking	-2.85976	0	4/33	1173,4646,10376,375519	AP2M1,MYO6,TUBA1B,GJB7
ATP8A1	ATP8A1	ATPase phospholipid transporting 8A1	10396	4p13	The protein encoded by the ATP8A1 gene is a catalytic component of a P4-ATPase flippase complex which catalyzes the hydrolysis of ATP coupled to the transport of aminophospholipids from the outer to the inner leaflet of various membranes and ensures the maintenance of asymmetric distribution of phospholipids.	Rare single gene variant	Elevated levels of ATP8A1 protein was observed in the hippocampus and temporal lobe of juvenile autistic subjects compared to controls in Kerr et al., 2016. In the same report, intra-hippocampal injection of ATP8A1-expressing lentivirus in mice resulted in fewer and weaker excitatory synapses in the CA1 region, as well as autistic-like social behavior in the three-chambered social test.	3	0	0												1_Member	Reactome Gene Sets	R-HSA-190828	Gap junction trafficking	-2.85976	0	4/33	1173,4646,10376,375519	AP2M1,MYO6,TUBA1B,GJB7
CADM1	CADM1	cell adhesion molecule 1	23705	11q23.3	The gene encodes a brain-specific, immunoglobulin domain-containing protein. It binds to intracellular PDZ-domain proteins and functions as a homophilic cell adhesion molecule at the synapse.	Rare Single Gene variant	Rare variants in the CADM1 gene have been identified with autism (Zhiling et al., 2008).	10	0	0												1_Member	Reactome Gene Sets	R-HSA-157858	Gap junction trafficking and regulation	-2.76276	0	4/35	1173,4646,10376,375519	AP2M1,MYO6,TUBA1B,GJB7
CD38	CD38	CD38 molecule	952	4p15.32	CD38 is a novel multifunctional ectoenzyme widely expressed in cells and tissues especially in leukocytes. CD38 also functions in cell adhesion, signal transduction and calcium signaling. CD38 synthesizes cyclic ADP-ribose, a second messenger for glucose-induced insulin secretion. CD38 also has cADPr hydrolase activity and moonlights as a receptor in cells of the immune system.	Genetic Association	Genetic association has been found between the CD38 gene and ASD in a high-functioning U.S. AGRE cohort as well as a smaller Japanese cohort (Munesue et al., 2010). In addition, a significant reduction in CD38 expression was seen in ASD subjects compared to their unaffected" parents and genetic association was found with several CD38 haplotypes and ASD in an Israeli population cohort (Lerer et al…	9	2	0												2_Summary	Reactome Gene Sets	R-HSA-6811434	COPI-dependent Golgi-to-ER retrograde traffic	-2.70489	0	6/88	3798,10376,10972,29127,55605,100302736,829,7465,91768	KIF5A,TUBA1B,TMED10,RACGAP1,KIF21A,TMED7-TICAM2,CAPZA1,WEE1,CABLES1
ESR2	ESR2	estrogen receptor 2 (ER beta)	2100	14q23.2-q23.3	This gene encodes a member of the family of estrogen receptors	Syndromic	Genetic association has been found between the ESR2 gene and both autism and Asperger syndrome (Chakrabarti et al., 2009).	9	1	0												2_Member	Reactome Gene Sets	R-HSA-6811434	COPI-dependent Golgi-to-ER retrograde traffic	-2.70489	0	6/88	3798,10376,10972,29127,55605,100302736	KIF5A,TUBA1B,TMED10,RACGAP1,KIF21A,TMED7-TICAM2
HMGN1	HMGN1	high mobility group nucleosome binding domain 1	3150	21q22.2	Binds to the inner side of nucleosomal DNA, thus altering the interaction between the DNA and the histone octamer. May be involved in the process which maintains transcribable genes in an unique chromatin conformation. Inhibits the phosphorylation of nucleosomal histones H3 and H2A by RPS6KA5/MSK1 and RPS6KA3/RSK2.	Genetic Association	Genetic association has been found between common SNPs near the HMGN1 gene and ASD in an AGRE cohort (Abuhatzira et al., 2011). In addition, that study also showed that HMGN1 functionally binds the human MECP2 promoter.	1	0	0												2_Member	Reactome Gene Sets	R-HSA-8856688	Golgi-to-ER retrograde transport	-2.66003	0	7/121	829,3798,10376,10972,29127,55605,100302736	CAPZA1,KIF5A,TUBA1B,TMED10,RACGAP1,KIF21A,TMED7-TICAM2
SETD5	SETD5	SET domain containing 5	55209	3p25.3	This gene is predicted to encode a methyltransferase and resides within the critical interval for the 3p25 microdeletion syndrome.	Rare Single Gene variant	Seven loss-of-function variants in the SETD5 gene, five of which were confirmed as de novo in origin, were identified in affected individuals following screening of 996 individuals with ID in Grozeva et al., 2014; two individuals with de novo LoF SETD5 variants were also identified as autistic in the supplementary material (PMID 24680889). A de novo LoF variant and a de novo likely damaging misse…	28	0	0												2_Member	Reactome Gene Sets	R-HSA-983231	Factors involved in megakaryocyte development and platelet production	-2.56079	0	7/126	829,3798,7465,10376,29127,55605,91768	CAPZA1,KIF5A,WEE1,TUBA1B,RACGAP1,KIF21A,CABLES1
SHANK3	SHANK3	SH3 and multiple ankyrin repeat domains 3	85358	22q13.33	Shank proteins are multidomain scaffold proteins of the postsynaptic density that connect neurotransmitter receptors, ion channels, and other membrane proteins to the actin cytoskeleton and G-protein-coupled signaling pathways. Shank proteins also play a role in synapse formation and dendritic spine maturation.	Rare Single Gene variant	Recurrent mutations in the SHANK3 gene have been identified in multiple individuals with ASD as described below. SHANK3 lies within a multi-genic region on chromosome 22 that is deleted in Phelan-McDermid syndrome, a disorder which is frequently accompanied by ASD. De novo and inherited point mutations and copy number variants involving SHANK3 have been identified in individuals with ASD in multi…	92	3	6												2_Member	Reactome Gene Sets	R-HSA-983189	Kinesins	-2.25779	0	4/48	3798,10376,29127,55605	KIF5A,TUBA1B,RACGAP1,KIF21A
SKI	SKI	SKIproto-oncogene	6497	1p36.33-p36.32	This gene encodes the nuclear protooncogene protein homolog of avian sarcoma viral (v-ski) oncogene. It functions as a repressor of TGF-beta signaling, and may play a role in neural tube development and muscle differentiation. Heterozygous variants in this gene are associated with Shprintzen-Goldberg syndrome (OMIM 182212), a disorder comprising craniosynostosis, a marfanoid habitus, and skeletal…	Rare single gene variant	Two de novo protein-truncating variants in the SKI gene were identified in ASD probands from the Autism Sequencing Consortium (De Rubeis et al., 2014; Satterstrom et al., 2020), while additional protein-truncating variants in this gene were observed in case and control samples from the Danish iPSYCH study (Satterstrom et al., 2020). TADA analysis of de novo variants from the Simons Simplex Collec…	3	0	0												3_Summary	Reactome Gene Sets	R-HSA-9006936	Signaling by TGFB family members	-2.55994	0	6/94	93,5045,6497,10272,23645,91851	ACVR2B,FURIN,SKI,FSTL3,PPP1R15A,CHRDL1
SLC7A5	SLC7A5	solute carrier family 7 member 5	8140	16q24.2	The SLC7A5 gene encodes for a sodium-independent, high-affinity transport of large neutral amino acids such as phenylalanine, tyrosine, leucine, arginine and tryptophan.	Functional/syndromic	Deletion of Slc7a5 from the endothelial cells of the blood-brain barrier in mice resulted in an atypical amino acid profile in the brain, abnormal mRNA translation, reduced mIPSC frequency in pyramidal neurons of the somatosensory cortex and cerebellar Purkinje cells, decreased exploratory behavior and locomotion, and abnormalities in social interaction (Tarlungeanu et al., 2016). In the same rep…	4	0	0												3_Member	Reactome Gene Sets	R-HSA-9006936	Signaling by TGFB family members	-2.55994	0	6/94	93,5045,6497,10272,23645,91851	ACVR2B,FURIN,SKI,FSTL3,PPP1R15A,CHRDL1
THRA	THRA	thyroid hormone receptor alpha	7067	17q21.1	The protein encoded by this gene is a nuclear hormone receptor for triiodothyronine. It is one of the several receptors for thyroid hormone, and has been shown to mediate the biological activities of thyroid hormone. Knockout studies in mice suggest that the different receptors, while having certain extent of redundancy, may mediate different functions of thyroid hormone.	Functional	Mice with a mutated version of the thyroid hormone receptor alpha displayed a depressive and anxious phenotype that was alleviated with continuous T3-substitution therapy (Pilhatsch et al., 2010).	5	0	0												3_Member	Reactome Gene Sets	R-HSA-201451	Signaling by BMP	-2.39378	0	3/22	93,6497,91851	ACVR2B,SKI,CHRDL1
VASH1	VASH1	vasohibin 1	22846	14q24.3	This protein is an angiogenesis inhibitor. It inhibits migration, proliferation and network formation by endothelial cells as well as angiogenesis.	Genetic Association	Genetic association has been found between the VASH1 gene and autism in two large cohorts (AGRE and ACC) of European ancestry and replicated in two other cohorts (CAP and CART) (Wang et al., 2009).	4	1	0												4_Summary	Reactome Gene Sets	R-HSA-450321	JNK (c-Jun kinases) phosphorylation and activation mediated by activated human TAK1	-2.33782	0	3/23	5599,7335,387522,100302736	MAPK8,UBE2V1,PEDS1-UBE2V1,TMED7-TICAM2
WDR26	WDR26	WD repeat domain 26	80232	1q42.11-q42.12	This gene encodes a member of the WD repeat protein family. WD repeats are minimally conserved regions of approximately 40 amino acids typically bracketed by gly-his and trp-asp (GH-WD), which may facilitate formation of heterotrimeric or multiprotein complexes. Members of this family are involved in a variety of cellular processes, including cell cycle progression, signal transduction, apoptosis…	Rare single gene variant	De novo loss-of-function or missense variants in the WDR26 gene were identified in 15 individuals, all of whom presented with developmental delay/intellectual disability, seizures, gait abnormalities, and distinctive facial features; 5/9 individuals additionally presented with autistic and/or repetitive behaviors or posturing (Skraban et al., 2017). An ASD proband from the Simons Simplex Collecti…	6	0	0												4_Member	Reactome Gene Sets	R-HSA-450321	JNK (c-Jun kinases) phosphorylation and activation mediated by activated human TAK1	-2.33782	0	3/23	5599,7335,387522	MAPK8,UBE2V1,PEDS1-UBE2V1
ABL2																						4_Member	Reactome Gene Sets	R-HSA-937041	IKK complex recruitment mediated by RIP1	-2.23377	0	3/25	7335,387522,100302736	UBE2V1,PEDS1-UBE2V1,TMED7-TICAM2
ACER2																						5_Summary	Reactome Gene Sets	R-HSA-352230	Amino acid transport across the plasma membrane	-2.23377	0	3/25	6509,8140,117247	SLC1A4,SLC7A5,SLC16A10
ACVR2B																						5_Member	Reactome Gene Sets	R-HSA-352230	Amino acid transport across the plasma membrane	-2.23377	0	3/25	6509,8140,117247	SLC1A4,SLC7A5,SLC16A10
ADGRL1																						6_Summary	KEGG Pathway	hsa05222	Small cell lung cancer	-2.21789	0	5/78	1021,1282,2335,3655,4149	CDK6,COL4A1,FN1,ITGA6,MAX
AHCY																						6_Member	KEGG Pathway	hsa05222	Small cell lung cancer	-2.21789	0	5/78	1021,1282,2335,3655,4149	CDK6,COL4A1,FN1,ITGA6,MAX
AIFM2																						6_Member	KEGG Pathway	ko05222	Small cell lung cancer	-2.21789	0	5/78	1021,1282,2335,3655,4149	CDK6,COL4A1,FN1,ITGA6,MAX
AMFR
ANKRD12
AP2M1
AP3S2
AP5Z1
ARID5B
ATP6AP2
ATP8B1
ATXN1
BCAT1
BCL2L2-PABPN1
BOD1
BRMS1L
BTG2
C11orf74
C15orf38-AP3S2
C17orf51
C3orf52
CABLES1
CAPN1
CAPN15
CAPZA1
CASP10
CBX6
CBX8
CCDC198
CD3EAP
CDC25A
CDCA4
CDCA8
CDK6
CHRDL1
CLDN7
CLDND1
CLIP1
CNN2
COL4A1
COMMD2
CORO7
CRY2
CTDSPL2
CXCL6
DAZAP2
DDA1
DDAH1
DDI2
DNAJC9
DRAXIN
EBPL
EMC8
EPB41
EPRS
ERAP2
ERCC1
ERRFI1
ESF1
EVX2
FAM213B
FAM3D
FAM46B
FANCA
FAU
FDFT1
FN1
FOXK1
FPGS
FSTL3
FURIN
GAPVD1
GCNT3
GDF15
GDNF
GFPT1
GGT7
GJB7
GLMP
GPC1
GPR180
GPRIN2
GRAMD4
GUK1
HEATR5B
HMGN2
HNRNPA2B1
IBTK
IER3IP1
IL17REL
INTS14
IPPK
ITGA10
ITGA6
KCNMB1
KIAA0040
KIAA0907
KIF21A
KIF5A
KLF9
KSR1
LAMP2
LRPAP1
LRRC20
LYRM2
MAMLD1
MAP10
MAP3K3
MAPK8
MARC1
MARCKSL1
MAX
METRNL
MICB
MKKS
MKNK2
MLXIP
MOBP
MTDH
MTRNR2L5
MYL12A
MYO6
NANOS1
NCKAP1L
NEBL
NFASC
NFYA
NRF1
NRIP1
NUDT21
NUFIP2
NUP50
NWD1
ORMDL3
PABPN1
PALD1
PCYOX1
PDS5A
PITPNB
PITPNC1
PLCL1
POM121
PPP1R15A
PSAT1
PSMG1
PXDC1
RAB31
RACGAP1
RPL22
RPRD1A
RPS24
SCD5
SENP3
SERINC3
SERTAD4
SLC16A10
SLC1A4
SLC23A1
SLC24A4
SLC2A5
SLC30A3
SLC39A10
SNTB2
SPATA13
SS18
STC2
STUM
SUZ12
TADA3
TBC1D15
TBRG1
TMBIM6
TMED10
TMED7-TICAM2
TMEM109
TMEM133
TMEM189
TMEM189-UBE2V1
TMEM236
TMEM78
TNPO1
TNPO2
TPI1
TRIM31
TRPC4
TTC39C
TTLL12
TUBA1B
UBE2C
UBE2V1
UBTF
UCK2
USP14
USP46
VKORC1L1
WEE1
XPOT
ZBTB21
ZBTB22
ZBTB40
ZDHHC23
ZER1
ZNF207
ZNF423
ZNF431
ZNF460
ZNF490
ZNF518B

## Sheet: hsa-miR-628-5p
51 Validated target genes of hsa-miR-628-5p in miRTarbase	3 Autism risk genes in salivary gland	Gene Name	Entrez GeneID	Chromosomal Location	Molecular Function	Support for Autism	Evidence of Support	Number of gene association studies	Number of positive association studies	Number of negative association studies		Pathway enrichment analysis on validated target autism risk genes of hsa-miR-628-5p										Pathway enrichment analysis on validated target genes of hsa-miR-628-5p
																						GroupID	Category	Term	Description	LogP	Log(q-value)	InTerm_InList	Genes	Symbols
MAOB	MAOB	monoamine oxidase B	4129	Xp11.3	The protein encoded by this gene belongs to the flavin monoamine oxidase family. It is a enzyme located in the mitochondrial outer membrane. It catalyzes the oxidative deamination of biogenic and xenobiotic amines and plays an important role in the metabolism of neuroactive and vasoactive amines in the central nervous sysytem and peripheral tissues. This protein preferentially degrades benzylamin…	Multigenic CNV	Deletions affecting the MAOB gene (in addition to the MAOA gene) have been identified in affected male siblings from multiplex families presenting with ASD or autistic features, in addition to severe developmental delay and hypotonia (Saito et al., 2013; Whibley et al., 2010).	5	1	0		no pathway enriched										1_Summary	Reactome Gene Sets	R-HSA-6811558	PI5P, PP2A and IER3 Regulate PI3K/AKT Signaling	-2.37418	0	3/96	3667,5156,51135	IRS1,PDGFRA,IRAK4
RBM27	RBM27	RNA binding motif protein 27	54439	5q32	This gene encodes a protein of unknown function.	Rare single gene variant	Two de novo missense variants in the RBM27 gene have been identified in ASD probands from the Simons Simplex Collection, with no de novo events in this gene observed in 1,786 unaffected siblings (P=4.63 x 10-3) (Iossifov et al., 2014; Krumm et al., 2015).	3	0	0												1_Member	Reactome Gene Sets	R-HSA-6811558	PI5P, PP2A and IER3 Regulate PI3K/AKT Signaling	-2.37418	0	3/96	3667,5156,51135	IRS1,PDGFRA,IRAK4
TOMM20	TOMM20	Translocase of outer mitochondrial membrane 20 homolog (yeast)	9804	1q42.3	Central component of the receptor complex responsible for the recognition and translocation of cytosolically synthesized mitochondrial preproteins.	Functional	Reduced expression in two out of three brain regions (anterior cingulate gyrus, motor cortex, and thalamus) following gene expression analysis of postmortem brain tissue of autism patients (Anitha et al., 2012).	1	0	0												1_Member	Reactome Gene Sets	R-HSA-199418	Negative regulation of the PI3K/AKT network	-2.28876	0	3/103	3667,5156,51135	IRS1,PDGFRA,IRAK4
ABRA
ACADSB
ARID1A
BICD2
CHD9
CLIC5
COLEC10
CRCP
CSTF1
CTPS2
EIF4H
ENTHD1
FDXR
FEN1
FOXE1
GBP6
GMEB2
HLA-G
IRAK4
IRS1
KIAA0408
LYN
MBNL1
NELFE
PDGFRA
PLEKHM1
PLSCR1
POTEG
POTEM
POU3F3
RTTN
SEC14L4
SEMA3D
SLFN12L
SMYD2
SREK1IP1
SSR1
STK25
TFAP2A
TRIM41
TTYH1
UBE2D4
UBXN2B
VPS52
ZNF12
ZNF256
ZNF264
ZNF326
